# Supplementary material for: Two-speed genome evolution drives pathogenicity in fungal pathogens of animals
Source: Proc Natl Acad Sci U S A. 2023 Jan 3;120(2):e2212633120. doi: 10.1073/pnas.2212633120 (PMC9926174; doi:10.1073/pnas.2212633120)
Supplement: Supplementary file 3 — Dataset S02 (XLSX) [file pnas.2212633120.sd02.xlsx]

## Sheet: A)TE_domain_Pfams_CDDs(55)
TE_superfamily	database	domain_name	redundancy_term	domain_id
DNA/Academ	cdd	recQ_fam	Helicase	129701
DNA/Academ	cdd	HELICc	Helicase	197757
DNA/Academ	cdd	DEXDc	Helicase	214692
DNA/Academ	cdd	RecQ	Helicase	223588
DNA/Academ	cdd	DEXDc	Helicase	238005
DNA/Academ	cdd	HELICc	Helicase	238034
DNA/Academ	cdd	recQ	Helicase	273594
DNA/Academ	cdd	DEAD	Helicase	278688
DNA/Academ	cdd	Helicase_C	Helicase	278689
DNA/Academ	pfam	DEAD	Helicase	PF00270
DNA/Academ	pfam	Helicase_C	Helicase	PF00271
DNA/Crypton	cdd	DNA_BRE_C	Integrase	271175
DNA/Crypton	cdd	INT_Cre_C	Integrase	271180
DNA/Crypton	cdd	Phage_integrase	Integrase	278986
DNA/Crypton	cdd	Peptidase_C48	Peptidase_C48	280975
DNA/Crypton	pfam	Phage_integrase	Integrase	PF00589
DNA/Crypton	pfam	Peptidase_C48	Peptidase_C48	PF02902
DNA/Crypton	pfam	Phage_int_SAM_4	Integrase	PF13495
DNA/Dada	cdd	WRN_exo	Helicase	176653
DNA/Ginger	cdd	rve	Integrase	279057
DNA/Ginger	pfam	rve	Integrase	PF00665
DNA/Ginger	pfam	OTU	CysteineProtease	PF02338
DNA/Ginger	pfam	Peptidase_C48	Peptidase_C48	PF02902
DNA/hAT	cdd	DUF659	NA	282753
DNA/hAT	cdd	Dimer_Tnp_hAT	TRANS	283379
DNA/hAT	cdd	DUF4371	NA	290989
DNA/hAT	pfam	DUF659	TRANS	PF04937
DNA/hAT	pfam	Dimer_Tnp_hAT	TRANS	PF05699
DNA/hAT	pfam	DUF4371	NA	PF14291
DNA/hAT-Ac	cdd	DUF4413	NA	291070
DNA/hAT-Ac	pfam	DUF4413	TRANS	PF14372
DNA/hAT-hobo	cdd	DBD_Tnp_Hermes	TRANS	119203
DNA/hAT-hobo	pfam	DBD_Tnp_Hermes	TRANS	PF10683
DNA/Kolobok-E	cdd	YqaJ	recombinase	286647
DNA/Kolobok-E	pfam	YqaJ	recombinase	PF09588
DNA/Kolobok-H	cdd	recQ_fam	Helicase	129701
DNA/Kolobok-H	cdd	DEDDh	Exonuclease	176648
DNA/Kolobok-H	cdd	HELICc	Helicase	197757
DNA/Kolobok-H	cdd	DEXDc	Helicase	214692
DNA/Kolobok-H	cdd	RecQ	Helicase	223588
DNA/Kolobok-H	cdd	HELICc	Helicase	238034
DNA/Kolobok-H	cdd	recQ	Helicase	273594
DNA/Kolobok-H	cdd	DEAD	Helicase	278688
DNA/Kolobok-H	cdd	Helicase_C	Helicase	278689
DNA/Kolobok-H	pfam	DEAD	Helicase	PF00270
DNA/Kolobok-H	pfam	Helicase_C	Helicase	PF00271
DNA/Maverick	cdd	PHA02517	TRANS	222853
DNA/Maverick	cdd	PHA02563	DNA_POLY	222879
DNA/Maverick	cdd	rve	Integrase	279057
DNA/Maverick	cdd	DNA_pol_B_2	DNA_POLY	281206
DNA/Maverick	pfam	Chromo	Chromo	PF00385
DNA/Maverick	pfam	rve	Integrase	PF00665
DNA/Maverick	pfam	Peptidase_C5	Peptidase_C5	PF00770
DNA/Maverick	pfam	Endonuclease_7	Endonuclease	PF02945
DNA/Maverick	pfam	DNA_pol_B_2	DNA_POLY	PF03175
DNA/Maverick	pfam	Pox_A32	DNA_PACK	PF04665
DNA/Maverick	pfam	Parvo_coat_N	NA	PF08398
DNA/Merlin	cdd	DDE_Tnp_IS1595	TRANS	289528
DNA/Merlin	pfam	DDE_Tnp_IS1595	TRANS	PF12762
DNA/MULE	cdd	Peptidase_C48	Peptidase_C48	280975
DNA/MULE	cdd	MULE	TRANS	287515
DNA/MULE	pfam	Peptidase_C48	Peptidase_C48	PF02902
DNA/MULE	pfam	MULE	TRANS	PF10551
DNA/MULE-MuDR	cdd	IS285	TRANS	225865
DNA/MULE-MuDR	cdd	Transposase_mut	TRANS	279244
DNA/MULE-MuDR	cdd	DBD_Tnp_Mut	TRANS	281149
DNA/MULE-MuDR	pfam	Transposase_mut	TRANS	PF00872
DNA/MULE-MuDR	pfam	DBD_Tnp_Mut	TRANS	PF03108
DNA/P	cdd	Tnp_P_element_C	TRANS	257152
DNA/P	cdd	Tnp_P_element	TRANS	288840
DNA/P	pfam	Tnp_P_element	TRANS	PF12017
DNA/P	pfam	Tnp_P_element_C	TRANS	PF12596
DNA/PIF-Harbinger	cdd	Plant_tran	TRANS	203098
DNA/PIF-Harbinger	cdd	DDE_Tnp_1	TRANS	279886
DNA/PIF-Harbinger	cdd	DDE_Tnp_4	TRANS	290096
DNA/PIF-Harbinger	pfam	Plant_tran	TRANS	PF04827
DNA/PIF-Harbinger	pfam	DDE_Tnp_4	TRANS	PF13359
DNA/PIF-ISL2EU	cdd	YqaJ	recombinase	286647
DNA/PIF-ISL2EU	pfam	YqaJ	recombinase	PF09588
DNA/PiggyBac-X	pfam	YqaJ	recombinase	PF09588
LINE	cdd	rnhA	ribonuclease	139967
LINE	cdd	rnhA	ribonuclease	178927
LINE	cdd	EEP	AP_ENDO	197306
LINE	cdd	ExoIII_AP-endo	AP_ENDO	197307
LINE	cdd	L1-EN	Endonuclease	197310
LINE	cdd	R1-I-EN	Endonuclease	197311
LINE	cdd	EEP-1	AP_ENDO	197317
LINE	cdd	ExoIII-like_AP-endo	AP_ENDO	197320
LINE	cdd	RnhA	ribonuclease	223405
LINE	cdd	RT_like	RVT	238185
LINE	cdd	RT_Rtv	RVT	238823
LINE	cdd	RT_Bac_retron_I	RVT	238824
LINE	cdd	RT_nLTR_like	RVT	238827
LINE	cdd	RT_G2_intron	RVT	238828
LINE	cdd	RT_Bac_retron_II	RVT	239569
LINE	cdd	RT_ZFREV_like	RVT	239685
LINE	cdd	RNase_H_like	ribonuclease	259998
LINE	cdd	RNase_HI_RT_Bel	ribonuclease	260005
LINE	cdd	Rnase_HI_RT_non_LTR	ribonuclease	260008
LINE	cdd	RNase_HI_bacteria_like	ribonuclease	260009
LINE	cdd	RNase_HI_prokaryote_like	ribonuclease	260010
LINE	cdd	RNase_HI_like	ribonuclease	260011
LINE	cdd	RNase_HI_eukaryote_like	ribonuclease	260012
LINE	cdd	RNase_H_Dikarya_like	ribonuclease	260014
LINE	cdd	group_II_RT_mat	RVT	275209
LINE	cdd	RNase_H	ribonuclease	278503
LINE	cdd	RVT_1	RVT	278506
LINE	cdd	Exo_endo_phos	AP_ENDO	281380
LINE	cdd	RVT_3	RVT	290192
LINE	cdd	Exo_endo_phos_2	AP_ENDO	291213
LINE	pfam	RNase_H	ribonuclease	PF00075
LINE	pfam	RVT_1	RVT	PF00078
LINE	pfam	Exo_endo_phos	AP_ENDO	PF03372
LINE	pfam	RVT_3	RVT	PF13456
LINE	pfam	Exo_endo_phos_2	AP_ENDO	PF14529
LINE/CR1	cdd	SGNH_hydrolase	hydrolase	238141
LINE/CR1	cdd	sialate_O-acetylesterase_like2	hydrolase	238866
LINE/CR1	cdd	SGNH_hydrolase_like_1	hydrolase	238870
LINE/CR1	cdd	SGNH_hydrolase_like_4	hydrolase	239945
LINE/CR1	cdd	SGNH_hydrolase_like_7	hydrolase	239946
LINE/I	cdd	XthA	Exonuclease	223780
LINE/I	cdd	TERT	RVT	238826
LINE/L1	cdd	EEP-2	AP_ENDO	197318
LINE/L1	cdd	Mth212-like_AP-endo	AP_ENDO	197319
LINE/L1	cdd	Nape_like_AP-endo	AP_ENDO	197336
LINE/L1	cdd	XthA	Exonuclease	223780
LINE/L1	cdd	ElsH	hydrolase	226098
LINE/L1	cdd	TERT	RVT	238826
LINE/L1	cdd	xth	AP_ENDO	273186
LINE/L1	cdd	Transposase_22	RBD-like domain	281052
LINE/L1	pfam	Transposase_22	RBD-like domain	PF02994
LINE/L2	cdd	XthA	Exonuclease	223780
LINE/L2	cdd	YkfC	RVT	225881
LINE/L2	cdd	SGNH_hydrolase	hydrolase	238141
LINE/L2	cdd	Transposase_22	RBD-like domain	281052
LINE/Penelope	cdd	GIY-YIG_PLEs	GIY-YIG_PLEs	198389
LINE/Penelope	cdd	GIY-YIG_HE_Tlr8p_PBC-V_like	GIY-YIG_PLEs	198390
LINE/Penelope	cdd	TERT	RVT	238826
LINE/Penelope	pfam	GIY-YIG	GIY-YIG_PLEs	PF01541
LINE/R2	cdd	Peptidase_C48	Peptidase_C48	280975
LINE/R2	pfam	Peptidase_C48	Peptidase_C48	PF02902
LINE/RTE	cdd	Mth212-like_AP-endo	AP_ENDO	197319
LINE/RTE	cdd	Nape_like_AP-endo	AP_ENDO	197336
LINE/RTE	cdd	XthA	Exonuclease	223780
LINE/RTE	cdd	sialate_O-acetylesterase_like2	hydrolase	238866
LINE/RTE-ORTE	cdd	OTU	CysteineProtease	280496
LINE/RTE-ORTE	pfam	OTU	CysteineProtease	PF02338
LINE/RTE-X	cdd	XynB_like	hydrolase	238871
LTR	cdd	retropepsin_like	Asp_prot	133136
LTR	cdd	Smc	SMC	224117
LTR	cdd	Tra5	TRANS	225361
LTR	cdd	RT_like	RVT	238185
LTR	cdd	RT_Rtv	RVT	238823
LTR	cdd	RT_LTR	RVT	238825
LTR	cdd	RT_Bac_retron_II	RVT	239569
LTR	cdd	RT_DIRS1	RVT	239684
LTR	cdd	RT_ZFREV_like	RVT	239685
LTR	cdd	RNase_H_like	ribonuclease	259998
LTR	cdd	Rnase_HI_RT_non_LTR	ribonuclease	260008
LTR	cdd	RVT_1	RVT	278506
LTR	cdd	rve	RVT	279057
LTR	cdd	rve_3	RVT	290406
LTR	pfam	RVT_1	RVT	PF00078
LTR	pfam	rve	RVT	PF00665
LTR	pfam	Asp_protease_2	Asp_prot	PF13650
LTR	pfam	rve_3	Integrase	PF13683
LTR/Bhikhari	cdd	SMC_prok_B	SMC	274008
LTR/Bhikhari	cdd	SMC_prok_A	SMC	274009
LTR/Caulimovirus	cdd	RNase_HI_RT_Ty3	ribonuclease	260006
LTR/Caulimovirus	cdd	Cauli_VI	ENV	279957
LTR/Caulimovirus	cdd	Peptidase_A3	Peptidase	280345
LTR/Caulimovirus	pfam	Cauli_VI	ENV	PF01693
LTR/Copia	cdd	Tra8	TRANS	225382
LTR/Copia	cdd	RNase_HI_RT_Ty1	ribonuclease	260004
LTR/Copia	cdd	RVT_2	RVT	285028
LTR/Copia	cdd	DUF4219	GAG	290669
LTR/Copia	cdd	gag_pre-integrs	GAG	290683
LTR/Copia	cdd	UBN2	UBN	290923
LTR/Copia	cdd	rve	Integrase	279057
LTR/Copia	cdd	RNase_H	ribonuclease	278503
LTR/Copia	pfam	rve	Integrase	PF00665
LTR/Copia	cdd	UBN2_2	NA	290927
LTR/Copia	cdd	UBN2_3	NA	290943
LTR/Copia	pfam	RVT_2	RVT	PF07727
LTR/Copia	pfam	DUF4219	GAG	PF13961
LTR/Copia	pfam	gag_pre-integrs	GAG	PF13976
LTR/Copia	pfam	Retrotran_gag_2	GAG	PF14223
LTR/Copia	pfam	Retrotran_gag_3	GAG	PF14244
LTR/DIRS	cdd	RT_pepA17	RVT	238822
LTR/DIRS	cdd	RNase_HI_RT_Ty3	ribonuclease	260006
LTR/DIRS	cdd	RNase_HI_RT_DIRS1	ribonuclease	260007
LTR/DIRS	cdd	INT_Cre_C	recombinase	271180
LTR/DIRS	cdd	INT_RitA_C_like	recombinase	271188
LTR/DIRS	cdd	INT_C_like_4	recombinase	271194
LTR/DIRS	cdd	recomb_XerD	recombinase	274043
LTR/DIRS	cdd	Dam	Dam	283515
LTR/DIRS	pfam	Dam	Dam	PF05869
LTR/DIRS-Ngaro	cdd	DNA_BRE_C	recombinase	271175
LTR/DIRS-Ngaro	cdd	INT_Cre_C	recombinase	271180
LTR/DIRS-Ngaro	cdd	Phage_integrase	Integrase	278986
LTR/DIRS-Ngaro	cdd	Phage_int_SAM_1	Integrase	280972
LTR/DIRS-Ngaro	cdd	RVT_3	RVT	290192
LTR/DIRS-Ngaro	cdd	Phage_int_SAM_4	Integrase	290230
LTR/DIRS-Ngaro	pfam	Phage_integrase	Integrase	PF00589
LTR/DIRS-Ngaro	pfam	Phage_int_SAM_1	Integrase	PF02899
LTR/DIRS-Ngaro	pfam	RVT_3	RVT	PF13456
LTR/DIRS-Ngaro	pfam	Phage_int_SAM_4	Integrase	PF13495
LTR/Gypsy	cdd	RP_DDI	retropepsin	133146
LTR/Gypsy	cdd	retropepsin_like_LTR_1	retropepsin	133148
LTR/Gypsy	cdd	retropepsin_like_bacteria	retropepsin	133150
LTR/Gypsy	cdd	retropepsin_like_LTR_2	retropepsin	133151
LTR/Gypsy	cdd	RP_Saci_like	retropepsin	133158
LTR/Gypsy	cdd	RP_RTVL_H_like	retropepsin	133159
LTR/Gypsy	cdd	rnhA	ribonuclease	139967
LTR/Gypsy	cdd	PRK07238	ribonuclease	180903
LTR/Gypsy	cdd	CHROMO	Chromo	214605
LTR/Gypsy	cdd	RnhA	ribonuclease	223405
LTR/Gypsy	cdd	CHROMO	Chromo	237991
LTR/Gypsy	cdd	RT_pepA17	RVT	238822
LTR/Gypsy	cdd	Gypsy	Gypsy	254125
LTR/Gypsy	cdd	RNase_HI_RT_Ty3	ribonuclease	260006
LTR/Gypsy	cdd	RNase_HI_RT_DIRS1	ribonuclease	260007
LTR/Gypsy	cdd	RNase_HI_prokaryote_like	ribonuclease	260010
LTR/Gypsy	cdd	RNase_HI_like	ribonuclease	260011
LTR/Gypsy	cdd	RNase_HI_eukaryote_like	ribonuclease	260012
LTR/Gypsy	cdd	RNase_H_Dikarya_like	ribonuclease	260014
LTR/Gypsy	cdd	SMC_prok_B	SMC	274008
LTR/Gypsy	cdd	SMC_prok_A	SMC	274009
LTR/Gypsy	cdd	RNase_H	ribonuclease	278503
LTR/Gypsy	cdd	RVP	NA	278505
LTR/Gypsy	cdd	Chromo	Chromo	278797
LTR/Gypsy	cdd	Transposase_28	TRANS	282101
LTR/Gypsy	cdd	RVP_2	NA	285484
LTR/Gypsy	cdd	PMD	NA	287502
LTR/Gypsy	cdd	Asp_protease_2	Asp_prot	290377
LTR/Gypsy	cdd	gag-asp_proteas	Asp_prot	290682
LTR/Gypsy	pfam	RVP	Asp_prot	PF00077
LTR/Gypsy	pfam	Chromo	Chromo	PF00385
LTR/Gypsy	pfam	Transposase_28	TRANS	PF04195
LTR/Gypsy	pfam	Peptidase_A17	Asp_prot	PF05380
LTR/Gypsy	pfam	Gypsy	Gypsy	PF07253
LTR/Gypsy	pfam	RVP_2	Asp_prot	PF08284
LTR/Gypsy	pfam	PMD	TRANS	PF10536
LTR/Gypsy	pfam	gag-asp_proteas	GAG	PF13975
LTR/Gypsy	pfam	Retrotran_gag_2	GAG	PF14223
LTR/Ngaro	cdd	RNase_HI_RT_Ty3	ribonuclease	260006
LTR/Ngaro	cdd	RNase_HI_RT_DIRS1	ribonuclease	260007
LTR/Ngaro	cdd	INT_Cre_C	Integrase	271180
LTR/Pao	cdd	RT_pepA17	RVT	238822
LTR/Pao	cdd	SMC_prok_B	SMC	274008
LTR/Pao	cdd	Peptidase_A17	Asp_prot	283123
LTR/Pao	pfam	Peptidase_A17	Asp_prot	PF05380
RC/Helitron	cdd	RecD	Exonuclease	223581
RC/Helitron	cdd	PIF1	Helicase	253483
RC/Helitron	cdd	Helitron_like_N	Helitron	290914
RC/Helitron	pfam	Herpes_Helicase	Helicase	PF02689
RC/Helitron	pfam	PIF1	Helicase	PF05970
RC/Helitron	pfam	Helitron_like_N	Helitron	PF14214
DNA/PiggyBac	cdd	DDE_Tnp_1_7	TRANS	372752
DNA/PiggyBac	cdd	DDE_Tnp_1_7	TRANS	290555
DNA/PiggyBac	pfam	DDE_Tnp_1_7	TRANS	PF13843
DNA/TcMar	cdd	CENPB	TRANS	197828
DNA/TcMar	cdd	COG3335	TRANS	225872
DNA/TcMar	cdd	COG3415	TRANS	225949
DNA/TcMar	cdd	DDE_1	TRANS	281213
DNA/TcMar	pfam	DDE_1	TRANS	PF03184
DNA/TcMar	pfam	DDE_3	TRANS	PF13358
DNA/TcMar	cdd	DDE_3	TRANS	290095
DNA/TcMar	cdd	Transposase_1	TRANS	250558
DNA/TcMar	pfam	Transposase_1	TRANS	PF01359
DNA/TcMar	pfam	DUF4817	NA	PF16087
DNA/TcMar	cdd	DUF4817	NA	292705
DNA/CMC-EnSpm	pfam	DUF4218	NA	PF13960
DNA/CMC-EnSpm	pfam	Transposase_21	TRANS	PF02992
DNA/CMC-EnSpm	cdd	Transposase_21	TRANS	281050
DNA/CMC-EnSpm	cdd	DUF4218	NA	290668
DNA/CMC-EnSpm	pfam	Transpos_assoc	TRANS	PF13963
DNA/CMC-EnSpm	cdd	Transpos_assoc	TRANS	290671
DNA/CMC-EnSpm	pfam	DUF4216	TRANS	PF13952
DNA/CMC-EnSpm	cdd	DUF4216	TRANS	290661
DNA/CMC-EnSpm	pfam	Transposase_24	TRANS	PF03004
DNA/CMC-EnSpm	pfam	Transposase_23	TRANS	PF03017
DNA/CMC-EnSpm	cdd	Transposase_24	TRANS	251669
LTR	pfam	Asp_protease	Asp_prot	PF09668
LINE	cdd	Exo_endo_phos	AP_ENDO	397447
LINE	cdd	RVT_1	RVT	395031
DNA	cdd	rvt	Integrase	395538
DNA	cdd	DBD_Tnp_Hermes	TRANS	402358
DNA/Kolobok-E	cdd	YqaJ	recombinase	401505
DNA/Merlin	cdd	DDE_Tnp_IS1595	TRANS	403843
DNA/MULE	cdd	MULE	TRANS	402263
DNA/MULE-MuDR	cdd	DBD_Tnp_Mut	TRANS	397295
LINE/L1	cdd	Transposase_22	RBD-like domain	397235
RC/Helitron	cdd	PIF1	Helicase	399159
LTR	pfam ltrpred	RdRP_1	RdRP	PF00680
LTR	pfam ltrpred	RdRP_2	RdRP	PF00978
LTR	pfam ltrpred	RdRP_3	RdRP	PF00998
LTR	pfam ltrpred	RdRP_4	RdRP	PF02123
LTR	pfam ltrpred	IN_DBD_C	Integrase	PF00552
LTR	pfam ltrpred	Integrase_Zn	Integrase	PF02022
LTR	pfam ltrpred	Retrotrans_gag	GAG	PF03732
LTR	pfam ltrpred	TLV_coat	ENV	PF00429
LINE	pfam	DUF1725	NA	PF08333
LTR/Gypsy	pfam_me	MLVIN_C	Integrase	PF18697
LTR/Gypsy	pfam_me	RT_RNaseH_2	RVT	PF17919.4
LTR/Gypsy	pfam_me	rve	Integrase	PF00665
LTR/Gypsy	pfam_me	rve3	Integrase	PF13683
LTR/Gypsy	NaishetalPfam	RVP_2	Asp_prot	PF08284
LTR/Gypsy	NaishetalPfam	Integrase_Zn	Integrase	PF00552
LTR/Gypsy	NaishetalPfam	zf-H2C2	Integrase	PF17921
LTR/Gypsy	NaishetalPfam	zf-H2C3	Integrase	PF09337
LTR/Gypsy	Pfam_homolo	Ty3_capsid	IGAG	PF19259
LTR/Gypsy	pfam_me	Peptidase_A2B	Asp_prot	PF12384
LTR/Gypsy	pfam_me	RT_RNaseH	RVT	PF17917

## Sheet: B)CDD_Pfam_Scan_Stats
	Bsal consensus	Bsal non-consensus occurences of BatrLINE-1	Bsal non-consensus occurences of BatrLINE-2	Bsal non-consensus occurences of BatrLINE-3	Bsal non-consensus occurences of LINE	Bsal non-consensus occurences of LINE /RTE-X	Bsal non-consensus occurences of LTR/Gypsy	Bd consensus
n(repeatfamilies)	734	825	814	338	2763	2555	2958	321
n(LINEs)	21	825	814	338	2763	2555	0	1
n(LTRs)	42	0	0	0	0	0	2958	6
n(DNA)	20	0	0	0	0	0	0	14
n(repeat_w_domains)	143	273	123	8	826	297	1393	71
n(repeats_w_Pfams)	127	266	120	7	793	282	1345	62
n(repeats_w_CDDS)	125	271	111	3	817	285	1375	51
n(LINEs_w_RVT)	19	271	111	2	786	269	0	1
n(LTRs_w_RVT)	41	0	0	0	0	0	1891	0
n(DNA_w_TRANS)	14	0	0	0	0	0	0	4
n(LINE_w_domains)	20	273	123	8	790	297	0	1
n(LTR_w_domains)	41	0	0	0	0	0	1393	5
n(DNA_w_domains)	17	0	0	0	0	0	0	7
%(repeats_w_domains)	19.48	33.09	15.11	2.37	29.895	11.62	47.09	22.12
%(repeats_w_Pfams)	17.3	32.24	14.74	2.07	28.7007	11.04	45.47	19.31
%(repeats_w_CDDs)	17.03	32.85	13.64	0.89	29.5693	11.15	46.48	15.89
%(full_func_LINEs)	28.57	4.73	2.58	0	5.25	1.72	0	0
%(full_func_LTRs)	35.71	0	0	0	0	0	21.5	0
%(LINEs_w_RVT)	90.48	32.85	13.64	0.59	28.45	10.53	0	100
%(LTRs_w_RVT)	97.62	0	0	0	0	0	63.93	0
%(DNA_w_TRANS)	70	0	0	0	0	0	0	28.57
%(LINE_w_domains)	95.24	33.09	15.11	2.37	29.9	11.62	0	100
%(LTR_w_domains)	97.62	0	0	0	0	0	47.09	83.33
%(DNA_w_domains)	85	0	0	0	0	0	0	50

## Sheet: C)Bsal_consensus_CDDs_Pfams
Repeatfamily	Renamed repeatfamily	n(PFAMS)	n(CDDs)	CDDs_in_readingframe	PFAMs_in_readingframe	CDD_IDs	PFAM_IDs	fully_functional_LINE	fully_functional_LTR	fully_functional_DNA	reverse_transcriptase?	transposase?
rnd-1_family-0#Unknown		0	0					n	n	n	n	n
rnd-1_family-1#Unknown		0	0					n	n	n	n	n
rnd-1_family-10#Unknown		0	1	4;		;227278		n	n	n	n	n
rnd-1_family-101#Unknown		3	1	1;	1;2;2;	;403069	Velvet;Velvet;Velvet;	n	n	n	n	n
rnd-1_family-102#Unknown		0	0					n	n	n	n	n
rnd-1_family-103#Unknown		0	0					n	n	n	n	n
rnd-1_family-104#Unknown		1	0		1;		Peptidase_S41;	n	n	n	n	n
rnd-1_family-105#LTR_Gypsy		5	5	1;1;1;1;1;	1;1;1;1;1;	;133136;367628;406657;404799;404529	Asp_protease_2;DUF4939;gag-asp_proteas;Retrotrans_gag;Ty3_capsid;	n	n	n	n	n
rnd-1_family-106#Unknown		0	0					n	n	n	n	n
rnd-1_family-107#Unknown		0	0					n	n	n	n	n
rnd-1_family-108#Unknown		0	0					n	n	n	n	n
rnd-1_family-109#LINE_RTE-X		4	119	1;1;1;1;1;1;1;1;1;1;1;1;1;1;1;1;1;1;1;1;1;1;1;1;1;1;1;1;1;1;1;1;1;1;1;1;1;1;1;1;1;1;1;1;1;1;1;1;1;1;1;1;1;1;1;1;1;1;1;1;1;1;1;1;1;1;1;1;1;1;1;1;1;1;1;1;1;1;1;1;1;1;1;1;1;1;1;1;1;1;1;1;1;1;1;1;1;1;1;1;1;1;1;1;1;1;1;1;1;1;1;1;1;1;1;3;3;3;3;	1;1;3;1;	;410693;410721;410713;395020;410691;410651;410710;410744;410678;410676;410680;410692;238827;410677;410752;410679;410675;410653;410683;410753;410684;410706;410672;410698;410733;410673;410674;410682;410669;410704;410688;410711;215164;410771;410686;225035;410671;410767;410687;410668;410714;215221;410732;395031;410740;410735;215393;410739;410697;410696;410652;410743;410742;410685;410772;410708;410738…	p450;p450;p450;RVT_1;	n	n	n	y	n
rnd-1_family-11#Unknown		0	0					n	n	n	n	n
rnd-1_family-110#Unknown		0	0					n	n	n	n	n
rnd-1_family-111#LTR_Gypsy		5	5	2;2;2;2;2;	2;2;2;2;2;	;133136;367628;404799;406657;404529	Asp_protease_2;DUF4939;gag-asp_proteas;Retrotrans_gag;Ty3_capsid;	n	n	n	n	n
rnd-1_family-112#Unknown		0	0					n	n	n	n	n
rnd-1_family-113#Unknown		0	0					n	n	n	n	n
rnd-1_family-114#Unknown		0	0					n	n	n	n	n
rnd-1_family-115#Unknown		0	0					n	n	n	n	n
rnd-1_family-116#LTR_Gypsy		4	2	2;2;	2;2;2;2;	;367628;406657	DUF4939;Retrotrans_gag;Retrotrans_gag;Ty3_capsid;	n	n	n	n	n
rnd-1_family-117#Unknown		0	0					n	n	n	n	n
rnd-1_family-118#Unknown		0	0					n	n	n	n	n
rnd-1_family-119#Unknown		0	0					n	n	n	n	n
rnd-1_family-12#Simple_repeat		0	0					n	n	n	n	n
rnd-1_family-120#LINE_RTE-X		1	2	1;1;	1;	;238827;395031	RVT_1;	n	n	n	y	n
rnd-1_family-121#LINE		1	3	2;2;2;	2;	;238827;395031;238828	RVT_1;	n	n	n	y	n
rnd-1_family-122#Unknown		0	0					n	n	n	n	n
rnd-1_family-123#Unknown		0	0					n	n	n	n	n
rnd-1_family-124#LTR_Gypsy		8	15	2;2;2;2;2;2;2;2;2;2;2;2;2;2;2;	2;2;2;2;2;2;2;2;	;238825;260006;407767;407769;395031;238823;239685;411202;133136;407771;395538;404799;239684;404529;238185	Asp_protease_2;gag-asp_proteas;Integrase_H2C2;MLVIN_C;RT_RNaseH;RT_RNaseH_2;rve;RVT_1;	n	n	n	y	n
rnd-1_family-125#Unknown		0	0					n	n	n	n	n
rnd-1_family-126#Unknown		0	0					n	n	n	n	n
rnd-1_family-127#Unknown		0	0					n	n	n	n	n
rnd-1_family-128#Unknown		0	0					n	n	n	n	n
rnd-1_family-129#Unknown		0	0					n	n	n	n	n
rnd-1_family-13#Unknown		0	0					n	n	n	n	n
rnd-1_family-130#Unknown		0	0					n	n	n	n	n
rnd-1_family-131#Unknown		0	0					n	n	n	n	n
rnd-1_family-132#Unknown		0	0					n	n	n	n	n
rnd-1_family-133#Unknown		0	0					n	n	n	n	n
rnd-1_family-134#Unknown		0	0					n	n	n	n	n
rnd-1_family-135#Unknown		0	0					n	n	n	n	n
rnd-1_family-136#Unknown		0	0					n	n	n	n	n
rnd-1_family-137#LTR_Gypsy		8	12	1;2;2;2;2;2;2;2;2;2;2;2;	2;2;2;1;2;2;2;2;	;367628;238825;407769;395031;260006;407767;133136;239685;238823;152819;406657;133151	DUF4939;gag-asp_proteas;Peptidase_A2B;Retrotrans_gag;RT_RNaseH;RT_RNaseH_2;RVP_2;RVT_1;	n	n	n	y	n
rnd-1_family-138#Unknown		0	0					n	n	n	n	n
rnd-1_family-139#Unknown		0	0					n	n	n	n	n
rnd-1_family-140#Unknown		0	0					n	n	n	n	n
rnd-1_family-141#Unknown		0	0					n	n	n	n	n
rnd-1_family-142#Unknown		0	0					n	n	n	n	n
rnd-1_family-143#LTR_Gypsy		20	20	1;1;1;1;1;1;1;1;1;1;1;2;2;2;2;3;3;3;3;3;	1;1;3;1;1;1;1;3;1;1;1;1;1;1;1;3;2;1;1;1;	;260006;407767;407769;411202;367628;407771;395538;411153;197667;404555;406657;238825;395031;239685;238823;133136;223021;223021;152819;133151	DDE_3;DUF4939;gag-asp_proteas;Integrase_H2C2;Integrase_H2C2;MLVIN_C;MLVIN_C;Peptidase_A2B;Retrotrans_gag;Retrotrans_gag;RT_RNaseH;RT_RNaseH_2;rve;rve;rve_3;RVP_2;RVT_1;zf-CCHC;zf-CCHC_2;zf-CCHC_2;	n	n	n	y	n
rnd-1_family-144#Unknown		0	0					n	n	n	n	n
rnd-1_family-145#LTR_Copia		0	0					n	n	n	n	n
rnd-1_family-146#Unknown		0	0					n	n	n	n	n
rnd-1_family-147#Unknown		0	0					n	n	n	n	n
rnd-1_family-148#Simple_repeat		0	0					n	n	n	n	n
rnd-1_family-149#LTR_Gypsy		13	13	2;2;2;2;2;2;2;2;2;3;3;3;3;	2;2;2;2;2;2;2;2;2;2;2;2;3;	;260006;407767;407769;411202;407771;238825;395538;411153;404555;238825;395031;239685;238823	DDE_3;DDE_Tnp_IS240;DDE_Tnp_IS240;Integrase_H2C2;Integrase_H2C2;MLVIN_C;MLVIN_C;RT_RNaseH;RT_RNaseH_2;rve;rve;rve_3;RVT_1;	n	n	n	y	n
rnd-1_family-15#Unknown		0	0					n	n	n	n	n
rnd-1_family-150#Unknown		0	0					n	n	n	n	n
rnd-1_family-151#Unknown		0	1	6;		;212132		n	n	n	n	n
rnd-1_family-152#LTR_Copia		2	4	1;3;3;3;	3;3;	;260004;260004;411202;372857	gag_pre-integrs;RVT_2;	n	n	n	n	n
rnd-1_family-153#Unknown		0	0					n	n	n	n	n
rnd-1_family-154#LINE		1	3	2;2;2;	2;	;238827;395031;238828	RVT_1;	n	n	n	y	n
rnd-1_family-155#Unknown		0	0					n	n	n	n	n
rnd-1_family-156#Unknown		0	0					n	n	n	n	n
rnd-1_family-157#LTR_Gypsy		3	2	1;1;	1;1;1;	;367628;406657	DUF4939;Retrotrans_gag;Ty3_capsid;	n	n	n	n	n
rnd-1_family-158#Unknown		0	0					n	n	n	n	n
rnd-1_family-159#Unknown		0	0					n	n	n	n	n
rnd-1_family-16#LTR_Gypsy		4	2	6;6;	6;6;6;6;	;367628;406657	DUF4939;Retrotrans_gag;Ty3_capsid;Ty3_capsid;	n	n	n	n	n
rnd-1_family-160#Unknown		0	0					n	n	n	n	n
rnd-1_family-161#LTR_Gypsy		2	2	1;1;	1;1;	;133136;404799	Asp_protease_2;gag-asp_proteas;	n	n	n	n	n
rnd-1_family-162#Unknown		0	0					n	n	n	n	n
rnd-1_family-163#Unknown		0	6	1;1;1;1;1;1;		;411408;411408;411408;411408;411408;411408		n	n	n	n	n
rnd-1_family-164#Unknown		0	0					n	n	n	n	n
rnd-1_family-165#Unknown		5	16	2;2;2;2;2;2;2;2;2;2;2;2;3;3;3;3;	2;2;3;2;2;	;270907;270975;214567;270905;270909;271003;395022;270916;270824;271023;270911;270731;223589;270906;271066;395022	Pkinase;Pkinase;Pkinase;PK_Tyr_Ser-Thr;PK_Tyr_Ser-Thr;	n	n	n	n	n
rnd-1_family-166#Unknown		0	0					n	n	n	n	n
rnd-1_family-167#Unknown		0	0					n	n	n	n	n
rnd-1_family-169#Unknown		0	0					n	n	n	n	n
rnd-1_family-17#Unknown		0	0					n	n	n	n	n
rnd-1_family-170#Unknown		0	0					n	n	n	n	n
rnd-1_family-171#Unknown		2	4	2;2;3;3;	3;2;	;396719;211382;396719;211382	S1-P1_nuclease;S1-P1_nuclease;	n	n	n	n	n
rnd-1_family-172#Unknown		0	0					n	n	n	n	n
rnd-1_family-173#Unknown		1	6	4;4;4;4;4;4;	4;	;397571;143475;223864;214582;143479;143478	Peptidase_S41;	n	n	n	n	n
rnd-1_family-174#Unknown		0	0					n	n	n	n	n
rnd-1_family-175#Unknown		0	0					n	n	n	n	n
rnd-1_family-176#Unknown		0	0					n	n	n	n	n
rnd-1_family-177#Unknown		0	3	6;6;6;		;224117;179385;275316		n	n	n	n	n
rnd-1_family-178#Unknown		0	0					n	n	n	n	n
rnd-1_family-179#Unknown		1	8	6;6;6;6;6;6;6;6;	6;	;223589;271066;395022;270906;271002;270764;270896;271004	Pkinase;	n	n	n	n	n
rnd-1_family-18#LINE		1	4	4;4;4;5;	4;	;238827;395031;238828;397447	RVT_1;	y	n	n	y	n
rnd-1_family-180#Unknown		0	0					n	n	n	n	n
rnd-1_family-181#Unknown		0	0					n	n	n	n	n
rnd-1_family-182#Unknown	B.REP-1	0	0					n	n	n	n	n
rnd-1_family-183#Unknown		0	0					n	n	n	n	n
rnd-1_family-184#Unknown		0	0					n	n	n	n	n
rnd-1_family-185#Unknown		0	0					n	n	n	n	n
rnd-1_family-186#LINE_RTE-BovB		3	12	1;1;1;1;1;1;1;1;1;1;1;1;	1;1;1;	;238827;395031;397447;197306;197307;197320;223780;197311;197319;272954;405252;238828	Exo_endo_phos;Exo_endo_phos_2;RVT_1;	y	n	n	y	n
rnd-1_family-187#Unknown		0	0					n	n	n	n	n
rnd-1_family-188#Unknown		0	0					n	n	n	n	n
rnd-1_family-189#Unknown		0	0					n	n	n	n	n
rnd-1_family-19#LTR_Gypsy		19	32	1;1;1;1;1;1;1;2;2;3;3;3;3;3;3;3;3;3;3;3;3;3;3;3;3;3;3;3;3;3;3;3;	3;3;2;3;3;1;3;3;1;2;3;1;3;1;3;1;3;3;2;	;260006;407767;407769;411202;407771;395538;238825;367628;406657;238825;238825;260006;407767;407769;395031;395031;411202;238823;238823;239685;239685;133136;133136;407771;404799;239684;239684;395538;404529;238185;260007;408474	Asp_protease_2;Asp_protease_2;DUF4939;gag-asp_proteas;gag-asp_proteas;Integrase_H2C2;Integrase_H2C2;MLVIN_C;MLVIN_C;Retrotrans_gag;RT_RNaseH;RT_RNaseH;RT_RNaseH_2;RT_RNaseH_2;rve;rve;RVT_1;RVT_1;Ty3_capsid;	n	n	n	y	n
rnd-1_family-190#Unknown		0	0					n	n	n	n	n
rnd-1_family-191#Unknown		0	0					n	n	n	n	n
rnd-1_family-192#Unknown		0	0					n	n	n	n	n
rnd-1_family-193#Unknown		0	0					n	n	n	n	n
rnd-1_family-194#Unknown		1	0		4;		Peptidase_S41;	n	n	n	n	n
rnd-1_family-195#Unknown		1	1	6;	6;	;400352	DUF1688;	n	n	n	n	n
rnd-1_family-196#Unknown		0	0					n	n	n	n	n
rnd-1_family-197#Unknown		0	0					n	n	n	n	n
rnd-1_family-198#Unknown		0	0					n	n	n	n	n
rnd-1_family-199#Unknown		0	0					n	n	n	n	n
rnd-1_family-2#Unknown		0	0					n	n	n	n	n
rnd-1_family-20#Unknown		2	0		6;6;		Peptidase_S41;Peptidase_S41;	n	n	n	n	n
rnd-1_family-200#LTR_Copia		1	0		2;		gag_pre-integrs;	n	n	n	n	n
rnd-1_family-201#Unknown		0	0					n	n	n	n	n
rnd-1_family-202#Unknown		0	1	2;		;395022		n	n	n	n	n
rnd-1_family-203#Unknown		0	0					n	n	n	n	n
rnd-1_family-204#Unknown		0	0					n	n	n	n	n
rnd-1_family-205#Unknown		0	0					n	n	n	n	n
rnd-1_family-206#Unknown		0	0					n	n	n	n	n
rnd-1_family-207#Unknown		0	0					n	n	n	n	n
rnd-1_family-208#Unknown		0	0					n	n	n	n	n
rnd-1_family-209#LTR_Gypsy		9	6	4;4;4;4;4;4;	4;4;4;4;4;4;4;4;4;	;411202;407771;395538;411153;404555;370444	DDE_3;DDE_Tnp_IS240;Integrase_H2C2;Integrase_H2C2;MLVIN_C;rve;rve;rve_3;rve_3;	n	n	n	n	n
rnd-1_family-21#LTR_Gypsy		5	5	1;1;2;2;2;	2;1;2;1;1;	;367628;406657;133136;404799;404529	Asp_protease_2;DUF4939;gag-asp_proteas;Retrotrans_gag;Ty3_capsid;	n	n	n	n	n
rnd-1_family-210#Unknown		0	0					n	n	n	n	n
rnd-1_family-211#Unknown		0	0					n	n	n	n	n
rnd-1_family-212#Unknown		0	0					n	n	n	n	n
rnd-1_family-213#Unknown		0	0					n	n	n	n	n
rnd-1_family-214#Unknown		0	0					n	n	n	n	n
rnd-1_family-215#Unknown		0	0					n	n	n	n	n
rnd-1_family-216#Unknown		0	0					n	n	n	n	n
rnd-1_family-217#Unknown		0	0					n	n	n	n	n
rnd-1_family-218#Unknown		0	0					n	n	n	n	n
rnd-1_family-219#Unknown		0	0					n	n	n	n	n
rnd-1_family-22#Unknown		0	0					n	n	n	n	n
rnd-1_family-220#Unknown		0	0					n	n	n	n	n
rnd-1_family-221#Unknown		0	0					n	n	n	n	n
rnd-1_family-222#Unknown		0	0					n	n	n	n	n
rnd-1_family-223#Unknown		0	0					n	n	n	n	n
rnd-1_family-224#Unknown		0	0					n	n	n	n	n
rnd-1_family-225#Unknown		0	0					n	n	n	n	n
rnd-1_family-226#Unknown		0	0					n	n	n	n	n
rnd-1_family-227#Unknown		0	0					n	n	n	n	n
rnd-1_family-228#Unknown		0	0					n	n	n	n	n
rnd-1_family-229#Unknown		0	0					n	n	n	n	n
rnd-1_family-23#Unknown		0	0					n	n	n	n	n
rnd-1_family-230#Unknown		0	0					n	n	n	n	n
rnd-1_family-231#Unknown		0	0					n	n	n	n	n
rnd-1_family-232#Unknown		0	0					n	n	n	n	n
rnd-1_family-233#Unknown		0	0					n	n	n	n	n
rnd-1_family-234#Unknown		0	0					n	n	n	n	n
rnd-1_family-235#Unknown		0	0					n	n	n	n	n
rnd-1_family-236#Unknown		0	0					n	n	n	n	n
rnd-1_family-237#Unknown		0	0					n	n	n	n	n
rnd-1_family-238#LTR_Gypsy		3	1	4;	4;4;4;	;367628	DUF4939;Retrotrans_gag;Ty3_capsid;	n	n	n	n	n
rnd-1_family-239#Unknown		2	8	1;1;2;2;2;2;2;2;	2;2;	;270975;270687;270907;270916;270975;270905;270731;270983	Pkinase;Pkinase;	n	n	n	n	n
rnd-1_family-24#Unknown		0	0					n	n	n	n	n
rnd-1_family-240#Unknown		0	0					n	n	n	n	n
rnd-1_family-241#Unknown		0	0					n	n	n	n	n
rnd-1_family-242#Unknown		0	0					n	n	n	n	n
rnd-1_family-243#Unknown		0	0					n	n	n	n	n
rnd-1_family-244#Unknown		0	0					n	n	n	n	n
rnd-1_family-245#Unknown		0	0					n	n	n	n	n
rnd-1_family-246#Unknown		0	1	3;		;238287		n	n	n	n	n
rnd-1_family-247#Unknown		0	0					n	n	n	n	n
rnd-1_family-248#Unknown		0	0					n	n	n	n	n
rnd-1_family-249#Unknown		0	0					n	n	n	n	n
rnd-1_family-25#Unknown		0	0					n	n	n	n	n
rnd-1_family-250#LTR_Gypsy		9	9	2;2;2;2;2;3;3;3;3;	3;3;2;2;3;2;3;3;3;	;133136;223021;152819;133151;223039;367628;197667;406657;395050	DUF4939;DUF4939;gag-asp_proteas;Peptidase_A2B;Retrotrans_gag;RVP_2;Ty3_capsid;zf-CCHC;zf-CCHC_2;	n	n	n	n	n
rnd-1_family-251#Unknown		0	0					n	n	n	n	n
rnd-1_family-252#Unknown		0	0					n	n	n	n	n
rnd-1_family-253#Unknown		0	0					n	n	n	n	n
rnd-1_family-254#Unknown		0	0					n	n	n	n	n
rnd-1_family-255#Unknown		0	0					n	n	n	n	n
rnd-1_family-256#Unknown		0	2	1;1;		;227568;319393		n	n	n	n	n
rnd-1_family-257#Unknown		0	0					n	n	n	n	n
rnd-1_family-258#Unknown		0	0					n	n	n	n	n
rnd-1_family-259#Unknown		0	0					n	n	n	n	n
rnd-1_family-26#LTR_Gypsy		12	16	1;1;1;1;1;1;2;2;2;2;2;2;2;2;2;2;	2;2;2;1;2;2;2;1;1;1;2;2;	;260006;407767;407769;411202;407771;395538;238825;395031;238823;239685;133136;367628;404799;239684;406657;404529	Asp_protease_2;DUF4939;gag-asp_proteas;Integrase_H2C2;MLVIN_C;Retrotrans_gag;Retrotrans_gag;RT_RNaseH;RT_RNaseH_2;rve;RVT_1;Ty3_capsid;	n	n	n	y	n
rnd-1_family-260#Unknown		0	0					n	n	n	n	n
rnd-1_family-261#Unknown		0	0					n	n	n	n	n
rnd-1_family-262#Unknown		0	0					n	n	n	n	n
rnd-1_family-263#Unknown		0	0					n	n	n	n	n
rnd-1_family-264#Simple_repeat		0	0					n	n	n	n	n
rnd-1_family-265#LTR_Gypsy		4	3	1;2;2;	2;2;2;2;	;273167;367628;406657	DUF4939;DUF4939;Retrotrans_gag;Ty3_capsid;	n	n	n	n	n
rnd-1_family-266#Unknown		0	0					n	n	n	n	n
rnd-1_family-267#Unknown		0	0					n	n	n	n	n
rnd-1_family-268#Unknown		0	0					n	n	n	n	n
rnd-1_family-269#Unknown		0	0					n	n	n	n	n
rnd-1_family-27#LINE_RTE-X		1	4	1;3;3;3;	3;	;224187;238827;395031;238828	RVT_1;	n	n	n	y	n
rnd-1_family-270#Unknown		12	10	4;4;4;4;4;6;6;6;6;6;	6;6;6;5;6;6;6;6;4;4;6;6;	;143636;225025;306677;214485;143637;143636;214500;214500;225025;306677	ANAPC3;GAF;GAF;GAF;GAF_2;GAF_2;GAF_3;GAF_3;Guanylate_cyc;Guanylate_cyc;Guanylate_cyc;TPR_2;	n	n	n	n	n
rnd-1_family-271#Unknown		0	0					n	n	n	n	n
rnd-1_family-272#Unknown		0	0					n	n	n	n	n
rnd-1_family-273#Unknown		0	0					n	n	n	n	n
rnd-1_family-274#Unknown		0	0					n	n	n	n	n
rnd-1_family-275#LTR_Gypsy		9	8	1;1;2;2;2;2;2;2;	2;2;2;2;2;2;2;2;2;	;223021;223039;367628;133136;152819;406657;197667;133151	DUF4939;gag-asp_proteas;Peptidase_A2B;Retrotrans_gag;Retrotrans_gag;RVP_2;Ty3_capsid;zf-CCHC;zf-CCHC_2;	n	n	n	n	n
rnd-1_family-276#Unknown		0	0					n	n	n	n	n
rnd-1_family-277#Unknown		0	0					n	n	n	n	n
rnd-1_family-278#Unknown		0	0					n	n	n	n	n
rnd-1_family-279#LINE_RTE-X		1	4	2;2;2;2;	2;	;238827;395031;238828;238824	RVT_1;	n	n	n	y	n
rnd-1_family-280#Unknown		0	0					n	n	n	n	n
rnd-1_family-281#Unknown		0	0					n	n	n	n	n
rnd-1_family-282#Unknown		0	0					n	n	n	n	n
rnd-1_family-283#Unknown		0	0					n	n	n	n	n
rnd-1_family-284#Unknown		0	0					n	n	n	n	n
rnd-1_family-285#Unknown		0	1	2;		;397447		n	n	n	n	n
rnd-1_family-286#Unknown		0	0					n	n	n	n	n
rnd-1_family-287#Unknown		1	0		5;		bCoV_viroporin;	n	n	n	n	n
rnd-1_family-288#Unknown		0	0					n	n	n	n	n
rnd-1_family-289#Unknown		0	0					n	n	n	n	n
rnd-1_family-29#LINE		3	7	3;3;5;5;5;5;5;	5;5;3;	;238827;395031;396337;178318;238806;238802;223235	QRPTase_C;QRPTase_C;RVT_1;	n	n	n	y	n
rnd-1_family-290#Unknown		0	0					n	n	n	n	n
rnd-1_family-291#LTR_Gypsy		1	0		4;		MLVIN_C;	n	n	n	n	n
rnd-1_family-292#LTR_Gypsy		4	4	2;3;3;3;	3;3;3;3;	;223021;367628;197667;395050	Retrotrans_gag;Ty3_capsid;zf-CCHC;zf-CCHC_2;	n	n	n	n	n
rnd-1_family-293#Unknown		0	0					n	n	n	n	n
rnd-1_family-294#LINE_RTE-X		1	3	3;3;3;	3;	;238827;395031;238828	RVT_1;	n	n	n	y	n
rnd-1_family-295#Unknown		0	0					n	n	n	n	n
rnd-1_family-296#LTR_Gypsy		1	2	1;1;	1;	;260006;407767	RT_RNaseH;	n	n	n	n	n
rnd-1_family-297#DNA_MuLE-MuDR		2	1	2;	2;2;	;400877	AFT;FAR1;	n	n	n	n	n
rnd-1_family-298#Unknown		0	0					n	n	n	n	n
rnd-1_family-299#LINE_RTE-X		1	1	3;	3;	;238827	RVT_1;	n	n	n	y	n
rnd-1_family-3#Unknown		0	0					n	n	n	n	n
rnd-1_family-30#Unknown		0	0					n	n	n	n	n
rnd-1_family-300#Unknown		0	0					n	n	n	n	n
rnd-1_family-301#Unknown		0	0					n	n	n	n	n
rnd-1_family-302#Unknown		0	0					n	n	n	n	n
rnd-1_family-303#Unknown		0	0					n	n	n	n	n
rnd-1_family-304#Unknown		0	0					n	n	n	n	n
rnd-1_family-305#Unknown		0	0					n	n	n	n	n
rnd-1_family-306#LINE_Jockey		0	0					n	n	n	n	n
rnd-1_family-307#Unknown		0	0					n	n	n	n	n
rnd-1_family-308#Unknown		0	0					n	n	n	n	n
rnd-1_family-309#Unknown		0	0					n	n	n	n	n
rnd-1_family-31#Unknown		0	0					n	n	n	n	n
rnd-1_family-310#Unknown		0	0					n	n	n	n	n
rnd-1_family-311#Unknown		0	0					n	n	n	n	n
rnd-1_family-312#Unknown		0	0					n	n	n	n	n
rnd-1_family-313#Unknown		1	0		2;		YlaC;	n	n	n	n	n
rnd-1_family-314#Unknown		0	0					n	n	n	n	n
rnd-1_family-315#Unknown		0	0					n	n	n	n	n
rnd-1_family-316#Unknown		0	0					n	n	n	n	n
rnd-1_family-317#Unknown		0	0					n	n	n	n	n
rnd-1_family-318#Unknown		0	0					n	n	n	n	n
rnd-1_family-319#Unknown		0	0					n	n	n	n	n
rnd-1_family-32#Unknown		0	0					n	n	n	n	n
rnd-1_family-320#Unknown		0	0					n	n	n	n	n
rnd-1_family-321#Unknown		0	0					n	n	n	n	n
rnd-1_family-322#Unknown		0	0					n	n	n	n	n
rnd-1_family-323#Unknown		0	0					n	n	n	n	n
rnd-1_family-324#Unknown		0	0					n	n	n	n	n
rnd-1_family-325#Unknown		4	9	3;3;3;3;3;3;3;3;3;	3;3;3;3;	;270907;270975;214567;270905;270916;271003;270909;395022;271023	Pkinase;Pkinase;PK_Tyr_Ser-Thr;PK_Tyr_Ser-Thr;	n	n	n	n	n
rnd-1_family-326#Unknown		0	0					n	n	n	n	n
rnd-1_family-327#Unknown		0	0					n	n	n	n	n
rnd-1_family-328#Unknown		0	0					n	n	n	n	n
rnd-1_family-329#Unknown		0	0					n	n	n	n	n
rnd-1_family-33#Unknown		0	0					n	n	n	n	n
rnd-1_family-330#Simple_repeat		0	0					n	n	n	n	n
rnd-1_family-331#Unknown		0	0					n	n	n	n	n
rnd-1_family-332#DNA_MuLE-MuDR		1	2	3;3;	3;	;309540;128845	SWIM;	n	n	n	n	n
rnd-1_family-333#Unknown		0	0					n	n	n	n	n
rnd-1_family-334#DNA_TcMar-Pogo		4	1	1;	1;2;2;1;	;367380	DDE_1;HTH_23;HTH_28;HTH_Tnp_Tc5;	n	n	n	n	n
rnd-1_family-335#LTR_Gypsy		6	4	1;1;1;3;	1;1;1;1;1;1;	;367628;406657;197667;223021	DUF4939;DUF4939;Retrotrans_gag;Ty3_capsid;zf-CCHC;zf-CCHC_2;	n	n	n	n	n
rnd-1_family-336#Unknown		0	0					n	n	n	n	n
rnd-1_family-337#DNA_MuLE-MuDR		0	0					n	n	n	n	n
rnd-1_family-338#Unknown		0	0					n	n	n	n	n
rnd-1_family-339#Unknown		0	0					n	n	n	n	n
rnd-1_family-34#Unknown		0	0					n	n	n	n	n
rnd-1_family-340#Simple_repeat		0	0					n	n	n	n	n
rnd-1_family-341#DNA_MuLE-MuDR		2	2	1;1;	1;1;	;402263;411178	MULE;Transposase_mut;	n	n	y	n	y
rnd-1_family-342#Unknown		0	0					n	n	n	n	n
rnd-1_family-343#Unknown		0	0					n	n	n	n	n
rnd-1_family-344#Unknown		0	0					n	n	n	n	n
rnd-1_family-345#Unknown		0	0					n	n	n	n	n
rnd-1_family-346#Unknown		1	0		4;		EMP70;	n	n	n	n	n
rnd-1_family-347#Unknown		0	0					n	n	n	n	n
rnd-1_family-348#Unknown		0	0					n	n	n	n	n
rnd-1_family-349#Unknown		0	0					n	n	n	n	n
rnd-1_family-35#Simple_repeat		0	0					n	n	n	n	n
rnd-1_family-350#Unknown		1	0		3;		Peptidase_S41;	n	n	n	n	n
rnd-1_family-351#Unknown		6	17	2;2;2;2;2;2;2;2;2;2;3;3;3;3;3;3;3;	2;2;2;3;3;3;	;211316;211316;395135;395135;211311;211311;214593;214593;211312;211312;395135;395135;211311;211316;211316;214593;211312	Chitin_bind_1;Chitin_bind_1;Chitin_bind_1;Chitin_bind_1;Chitin_bind_1;Chitin_bind_1;	n	n	n	n	n
rnd-1_family-352#Unknown		0	0					n	n	n	n	n
rnd-1_family-353#Unknown		4	11	2;2;3;3;3;3;3;3;3;3;3;	3;3;3;3;	;270906;395022;270907;270975;270687;270905;270916;270622;395022;270983;270731	Pkinase;Pkinase;PK_Tyr_Ser-Thr;PK_Tyr_Ser-Thr;	n	n	n	n	n
rnd-1_family-354#Unknown		2	0		6;6;		Peptidase_S41;Peptidase_S41;	n	n	n	n	n
rnd-1_family-356#Unknown		0	0					n	n	n	n	n
rnd-1_family-357#Unknown		0	0					n	n	n	n	n
rnd-1_family-358#Unknown		0	0					n	n	n	n	n
rnd-1_family-359#Unknown		0	0					n	n	n	n	n
rnd-1_family-36#Unknown		0	0					n	n	n	n	n
rnd-1_family-360#Simple_repeat		1	2	5;5;	5;	;395046;214566	VWD;	n	n	n	n	n
rnd-1_family-361#Unknown		0	0					n	n	n	n	n
rnd-1_family-362#Unknown		0	0					n	n	n	n	n
rnd-1_family-363#Unknown		0	0					n	n	n	n	n
rnd-1_family-364#Unknown		0	0					n	n	n	n	n
rnd-1_family-365#Unknown		0	0					n	n	n	n	n
rnd-1_family-366#Unknown		0	0					n	n	n	n	n
rnd-1_family-367#Unknown		1	0		5;		YlaC;	n	n	n	n	n
rnd-1_family-368#Unknown		0	0					n	n	n	n	n
rnd-1_family-369#Unknown		0	0					n	n	n	n	n
rnd-1_family-37#Unknown		0	0					n	n	n	n	n
rnd-1_family-370#Unknown		0	0					n	n	n	n	n
rnd-1_family-371#Unknown		0	0					n	n	n	n	n
rnd-1_family-372#Unknown		0	0					n	n	n	n	n
rnd-1_family-373#Unknown		0	0					n	n	n	n	n
rnd-1_family-374#Unknown		0	0					n	n	n	n	n
rnd-1_family-375#Unknown		0	0					n	n	n	n	n
rnd-1_family-376#Unknown		0	0					n	n	n	n	n
rnd-1_family-377#Unknown		7	15	1;1;1;1;1;2;2;2;2;2;3;3;3;3;3;	2;1;1;3;3;3;3;	;395135;211316;211311;214593;211312;395135;211316;211311;214593;211312;211316;395135;211311;214593;211312	Chitin_bind_1;Chitin_bind_1;Chitin_bind_1;Chitin_bind_1;Chitin_bind_1;Chitin_bind_1;Chitin_bind_1;	n	n	n	n	n
rnd-1_family-378#Unknown		0	0					n	n	n	n	n
rnd-1_family-379#Unknown		0	0					n	n	n	n	n
rnd-1_family-38#Unknown		0	0					n	n	n	n	n
rnd-1_family-380#DNA_MuLE-MuDR		1	1	2;	2;	;402263	MULE;	n	n	y	n	y
rnd-1_family-381#Unknown		0	0					n	n	n	n	n
rnd-1_family-382#Unknown		0	0					n	n	n	n	n
rnd-1_family-383#Unknown		0	0					n	n	n	n	n
rnd-1_family-384#Unknown		0	0					n	n	n	n	n
rnd-1_family-385#DNA_MuLE-MuDR		2	0		1;1;		SWIM;zf-CCHC_2;	n	n	n	n	n
rnd-1_family-386#Unknown		0	0					n	n	n	n	n
rnd-1_family-387#Unknown		2	2	5;5;	5;5;	;213391;214903	Fungal_trans;Fungal_trans;	n	n	n	n	n
rnd-1_family-388#Unknown		0	0					n	n	n	n	n
rnd-1_family-389#Unknown		0	0					n	n	n	n	n
rnd-1_family-39#LTR_Gypsy		12	17	1;1;1;1;1;3;3;3;3;3;3;3;3;3;3;3;3;	1;1;1;3;3;1;3;3;3;3;3;1;	;133136;367628;406657;404799;404529;238825;260006;407767;407769;395031;238823;411202;239685;407771;395538;239684;408474	Asp_protease_2;DUF4939;gag-asp_proteas;Integrase_H2C2;MLVIN_C;Retrotrans_gag;RT_RNaseH;RT_RNaseH_2;rve;rve;RVT_1;Ty3_capsid;	n	n	n	y	n
rnd-1_family-390#Unknown		0	0					n	n	n	n	n
rnd-1_family-391#Unknown		9	9	5;5;5;6;6;6;6;6;6;	6;6;6;6;5;5;5;5;5;	;133033;224136;367353;396286;133033;133045;400626;367353;224136	Chitin_synth_1;Chitin_synth_1N;Chitin_synth_2;Chitin_synth_2;Chitin_synth_2;Chitin_synth_2;Glyco_trans_2_3;Glyco_trans_2_3;Glyco_trans_2_3;	n	n	n	n	n
rnd-1_family-392#Unknown		0	0					n	n	n	n	n
rnd-1_family-393#Unknown		0	0					n	n	n	n	n
rnd-1_family-394#Unknown		0	0					n	n	n	n	n
rnd-1_family-395#Unknown		0	0					n	n	n	n	n
rnd-1_family-396#Unknown		0	0					n	n	n	n	n
rnd-1_family-397#Unknown		0	0					n	n	n	n	n
rnd-1_family-398#Unknown		0	0					n	n	n	n	n
rnd-1_family-399#Unknown		0	0					n	n	n	n	n
rnd-1_family-4#Simple_repeat		0	0					n	n	n	n	n
rnd-1_family-40#Unknown		0	0					n	n	n	n	n
rnd-1_family-400#Unknown		0	0					n	n	n	n	n
rnd-1_family-401#Unknown		0	0					n	n	n	n	n
rnd-1_family-402#Unknown		0	0					n	n	n	n	n
rnd-1_family-403#Unknown		1	1	1;	1;	;270907	Pkinase;	n	n	n	n	n
rnd-1_family-404#Unknown		0	0					n	n	n	n	n
rnd-1_family-405#Unknown	B.REP-2	0	0					n	n	n	n	n
rnd-1_family-406#DNA_MuLE-MuDR		4	2	2;2;	2;2;2;2;	;402263;307151	MULE;SWIM;SWIM;Transposase_mut;	n	n	y	n	y
rnd-1_family-407#Unknown		0	0					n	n	n	n	n
rnd-1_family-408#Unknown		0	0					n	n	n	n	n
rnd-1_family-409#Unknown		0	0					n	n	n	n	n
rnd-1_family-41#Unknown		0	0					n	n	n	n	n
rnd-1_family-410#Unknown		0	0					n	n	n	n	n
rnd-1_family-411#Unknown		0	2	1;1;		;236669;236669		n	n	n	n	n
rnd-1_family-412#Unknown		0	0					n	n	n	n	n
rnd-1_family-413#Unknown		0	0					n	n	n	n	n
rnd-1_family-414#Unknown		0	1	6;		;133140		n	n	n	n	n
rnd-1_family-415#Unknown		0	0					n	n	n	n	n
rnd-1_family-416#Unknown		0	0					n	n	n	n	n
rnd-1_family-417#DNA_MuLE-MuDR		3	1	1;	1;3;1;	;402263	MULE;SWIM;Transposase_mut;	n	n	y	n	y
rnd-1_family-418#Unknown		0	0					n	n	n	n	n
rnd-1_family-419#Unknown		0	0					n	n	n	n	n
rnd-1_family-420#Unknown		0	0					n	n	n	n	n
rnd-1_family-421#DNA_MuLE-MuDR		0	0					n	n	n	n	n
rnd-1_family-422#DNA_MuLE-MuDR		1	1	6;	6;	;402263	MULE;	n	n	y	n	y
rnd-1_family-423#Unknown		0	0					n	n	n	n	n
rnd-1_family-424#DNA_hAT-Tag1		2	2	2;3;	3;2;	;398548;399013	Dimer_Tnp_hAT;DUF659;	n	n	n	n	n
rnd-1_family-425#Unknown		0	0					n	n	n	n	n
rnd-1_family-426#Unknown		0	0					n	n	n	n	n
rnd-1_family-427#Simple_repeat		0	0					n	n	n	n	n
rnd-1_family-428#Unknown		0	0					n	n	n	n	n
rnd-1_family-429#Unknown		0	0					n	n	n	n	n
rnd-1_family-430#Unknown		0	0					n	n	n	n	n
rnd-1_family-431#Simple_repeat		6	187	4;4;4;4;4;4;4;4;4;4;4;4;4;4;4;4;4;4;4;4;4;4;4;4;4;4;4;4;4;4;4;4;4;4;4;4;4;4;4;4;4;4;4;4;4;4;4;4;4;4;4;4;4;4;4;4;4;4;4;4;4;4;4;4;4;4;4;4;4;4;4;4;4;4;4;4;4;4;4;4;4;4;4;4;4;4;4;4;4;4;4;4;4;4;4;4;4;4;4;4;4;4;4;4;4;4;4;4;4;4;4;4;4;4;4;4;4;4;4;4;4;4;4;4;4;4;4;4;4;4;4;4;4;5;5;5;5;5;5;5;5;5;5;5;5;5;5;5;5;5;5;5;5;5;5;5;5;5;5;5;5;5;5;5;5;5;5;5;5;5;5;5;5;5;5;5;5;5;5;5;5;5;5;5;5;5;5;	4;5;5;4;5;5;	;187604;226674;212491;182531;187632;187601;395056;235546;187593;235975;187639;223959;212493;404451;181762;235500;183775;180448;223377;187624;180446;236210;181136;168186;180744;180984;236116;237218;180343;187622;187603;180440;187620;187609;187594;181335;187587;180817;187618;235506;183778;235693;237220;171821;181198;187665;235725;187643;187634;187628;181324;235924;187614;187641;180802;181334;235726…	adh_short;adh_short;adh_short;adh_short_C2;adh_short_C2;adh_short_C2;	n	n	n	n	n
rnd-1_family-432#Unknown		0	0					n	n	n	n	n
rnd-1_family-433#Unknown		0	0					n	n	n	n	n
rnd-1_family-434#LTR_Gypsy		6	3	1;1;1;	1;1;1;1;1;1;	;133136;152819;133151	gag-asp_proteas;Peptidase_A2B;Peptidase_A2B;RVP;RVP;RVP_2;	n	n	n	n	n
rnd-1_family-435#Unknown		0	0					n	n	n	n	n
rnd-1_family-436#Unknown		0	0					n	n	n	n	n
rnd-1_family-437#Unknown		2	0		2;2;		Velvet;Velvet;	n	n	n	n	n
rnd-1_family-438#Unknown		0	0					n	n	n	n	n
rnd-1_family-439#Unknown		0	0					n	n	n	n	n
rnd-1_family-44#Unknown		0	0					n	n	n	n	n
rnd-1_family-440#Unknown		0	0					n	n	n	n	n
rnd-1_family-441#Simple_repeat		0	0					n	n	n	n	n
rnd-1_family-442#Unknown		0	0					n	n	n	n	n
rnd-1_family-443#Unknown		0	0					n	n	n	n	n
rnd-1_family-444#Unknown		0	0					n	n	n	n	n
rnd-1_family-445#Simple_repeat		9	144	1;1;1;1;1;4;4;4;4;4;4;4;4;4;4;4;4;4;4;4;4;4;4;4;4;4;4;4;4;4;4;4;4;4;4;4;4;4;4;4;4;4;4;4;4;4;4;4;4;4;4;4;4;4;4;4;4;4;4;4;4;4;4;4;4;4;4;4;4;4;4;4;4;4;4;4;4;4;4;4;4;4;4;4;4;4;4;4;4;4;4;4;4;4;4;4;4;4;4;4;4;4;4;4;4;4;4;4;4;4;4;4;4;4;4;4;4;4;4;4;4;4;4;4;4;4;4;4;4;4;4;4;4;4;4;4;4;4;5;5;5;5;5;5;	4;4;5;5;4;1;1;1;1;	;197651;238121;238121;238121;395323;187604;226674;212491;182531;187632;187601;395056;235546;187593;235975;187639;223959;212493;404451;181762;235500;180448;183775;223377;187624;180446;236210;181136;168186;180744;180984;236116;237218;180343;187622;187603;180440;187620;187609;187594;181335;187587;180817;187618;235506;183778;235693;237220;171821;181198;187665;235725;187643;187634;187628;181324;235924…	adh_short;adh_short;adh_short;adh_short;adh_short_C2;WD40;WD40;WD40;WD40;	n	n	n	n	n
rnd-1_family-446#Unknown		0	0					n	n	n	n	n
rnd-1_family-447#Unknown		0	0					n	n	n	n	n
rnd-1_family-448#Unknown		0	0					n	n	n	n	n
rnd-1_family-449#Unknown		1	0		5;		MatK_N;	n	n	n	n	n
rnd-1_family-45#LTR_Gypsy		11	17	1;1;2;2;2;2;2;2;3;3;3;3;3;3;3;3;3;	3;1;3;2;3;1;2;2;2;3;1;	;367628;406657;260006;407767;407769;411202;407771;395538;238825;395031;133136;238823;239685;404799;239684;404529;408474	Asp_protease_2;DUF4939;gag-asp_proteas;Integrase_H2C2;MLVIN_C;Retrotrans_gag;RT_RNaseH;RT_RNaseH_2;rve;RVT_1;Ty3_capsid;	n	n	n	y	n
rnd-1_family-450#Unknown		0	0					n	n	n	n	n
rnd-1_family-451#Unknown		0	0					n	n	n	n	n
rnd-1_family-452#Unknown		0	0					n	n	n	n	n
rnd-1_family-453#Unknown		0	0					n	n	n	n	n
rnd-1_family-454#Unknown		0	0					n	n	n	n	n
rnd-1_family-455#Simple_repeat		0	0					n	n	n	n	n
rnd-1_family-456#Unknown		0	0					n	n	n	n	n
rnd-1_family-457#Unknown		0	0					n	n	n	n	n
rnd-1_family-458#Unknown		0	0					n	n	n	n	n
rnd-1_family-459#DNA_hAT-Tag1		3	1	1;	2;2;1;	;398548	Dimer_Tnp_hAT;DUF3331;DUF659;	n	n	n	n	n
rnd-1_family-46#LTR_Gypsy		12	14	1;1;2;2;2;2;2;2;3;3;3;3;3;3;	3;1;2;1;1;1;1;2;2;2;3;1;	;367628;406657;260006;407767;407769;411202;407771;395538;238825;395031;239685;238823;239684;133136	Asp_protease_2;DUF4939;Integrase_H2C2;MLVIN_C;MLVIN_C;MLVIN_C;Retrotrans_gag;RT_RNaseH;RT_RNaseH_2;rve;RVT_1;Ty3_capsid;	n	n	n	y	n
rnd-1_family-460#Unknown		0	0					n	n	n	n	n
rnd-1_family-461#DNA_hAT-Tag1		3	1	2;	1;3;2;	;398548	Dimer_Tnp_hAT;DUF3331;DUF659;	n	n	n	n	n
rnd-1_family-462#Unknown		1	0		6;		DiS_P_DiS;	n	n	n	n	n
rnd-1_family-463#Unknown		0	0					n	n	n	n	n
rnd-1_family-464#Unknown		0	0					n	n	n	n	n
rnd-1_family-465#Simple_repeat		0	0					n	n	n	n	n
rnd-1_family-466#Unknown		0	0					n	n	n	n	n
rnd-1_family-467#Unknown		0	0					n	n	n	n	n
rnd-1_family-468#Unknown		0	0					n	n	n	n	n
rnd-1_family-469#Unknown		0	0					n	n	n	n	n
rnd-1_family-47#LTR_Gypsy		11	17	2;2;2;2;2;2;2;2;2;2;2;2;2;2;2;2;2;	2;2;2;2;3;2;2;2;2;2;2;	;238825;260006;407767;407769;395031;238823;239685;411202;133136;407771;367628;395538;404799;239684;406657;404529;260007	Asp_protease_2;DUF4939;gag-asp_proteas;Integrase_H2C2;MLVIN_C;Retrotrans_gag;RT_RNaseH;RT_RNaseH_2;rve;RVT_1;Ty3_capsid;	n	n	n	y	n
rnd-1_family-470#Unknown		0	0					n	n	n	n	n
rnd-1_family-471#Unknown		0	0					n	n	n	n	n
rnd-1_family-472#Unknown		0	0					n	n	n	n	n
rnd-1_family-473#Unknown		0	0					n	n	n	n	n
rnd-1_family-474#Unknown		0	0					n	n	n	n	n
rnd-1_family-475#Unknown		0	0					n	n	n	n	n
rnd-1_family-476#Unknown		0	0					n	n	n	n	n
rnd-1_family-477#DNA_hAT-Tag1		2	1	3;	3;3;	;398548	Dimer_Tnp_hAT;DUF659;	n	n	n	n	n
rnd-1_family-478#Unknown		0	0					n	n	n	n	n
rnd-1_family-479#Simple_repeat		0	0					n	n	n	n	n
rnd-1_family-48#Unknown		0	0					n	n	n	n	n
rnd-1_family-480#Unknown		0	0					n	n	n	n	n
rnd-1_family-481#Unknown		0	0					n	n	n	n	n
rnd-1_family-482#Unknown		0	0					n	n	n	n	n
rnd-1_family-483#Unknown		0	0					n	n	n	n	n
rnd-1_family-484#Unknown		0	0					n	n	n	n	n
rnd-1_family-485#Unknown		0	0					n	n	n	n	n
rnd-1_family-486#Unknown		0	0					n	n	n	n	n
rnd-1_family-487#Unknown		0	0					n	n	n	n	n
rnd-1_family-488#Unknown		0	0					n	n	n	n	n
rnd-1_family-489#Unknown		0	0					n	n	n	n	n
rnd-1_family-49#Unknown		0	0					n	n	n	n	n
rnd-1_family-490#Unknown		0	0					n	n	n	n	n
rnd-1_family-491#Unknown		0	0					n	n	n	n	n
rnd-1_family-492#Unknown		0	0					n	n	n	n	n
rnd-1_family-493#Unknown		0	0					n	n	n	n	n
rnd-1_family-494#Unknown		0	0					n	n	n	n	n
rnd-1_family-495#Unknown		0	0					n	n	n	n	n
rnd-1_family-496#Simple_repeat		0	0					n	n	n	n	n
rnd-1_family-497#Unknown		0	0					n	n	n	n	n
rnd-1_family-498#Unknown		0	0					n	n	n	n	n
rnd-1_family-499#Unknown		0	0					n	n	n	n	n
rnd-1_family-5#Unknown		0	0					n	n	n	n	n
rnd-1_family-50#Unknown		0	0					n	n	n	n	n
rnd-1_family-500#Unknown		0	0					n	n	n	n	n
rnd-1_family-501#LTR_Gypsy		6	23	4;6;6;6;6;6;6;6;6;6;6;6;6;6;6;6;6;6;6;6;6;6;6;	6;6;6;6;6;6;	;133136;260006;407767;238825;407769;349334;411202;395031;349274;395538;407771;260007;349318;349325;214605;395309;349328;349330;349288;349332;349287;349291;349324	Chromo;Integrase_H2C2;RT_RNaseH;RT_RNaseH_2;rve;RVT_1;	n	n	n	y	n
rnd-1_family-502#Unknown		0	0					n	n	n	n	n
rnd-1_family-503#Unknown		0	0					n	n	n	n	n
rnd-1_family-504#Unknown		0	0					n	n	n	n	n
rnd-1_family-505#Unknown		0	0					n	n	n	n	n
rnd-1_family-506#Unknown		0	0					n	n	n	n	n
rnd-1_family-507#Unknown		0	0					n	n	n	n	n
rnd-1_family-508#Unknown		0	0					n	n	n	n	n
rnd-1_family-509#Unknown		0	0					n	n	n	n	n
rnd-1_family-51#Unknown		0	0					n	n	n	n	n
rnd-1_family-510#Unknown		0	0					n	n	n	n	n
rnd-1_family-511#Unknown		0	0					n	n	n	n	n
rnd-1_family-512#Unknown		0	0					n	n	n	n	n
rnd-1_family-513#Unknown		0	0					n	n	n	n	n
rnd-1_family-514#Unknown		0	0					n	n	n	n	n
rnd-1_family-515#Unknown		0	0					n	n	n	n	n
rnd-1_family-516#Unknown		0	0					n	n	n	n	n
rnd-1_family-517#LTR_Gypsy		6	10	1;2;2;3;3;3;3;3;3;3;	3;3;3;3;2;1;	;133136;238825;395031;260006;407767;407769;411202;395538;407771;260007	Integrase_H2C2;RT_RNaseH;RT_RNaseH_2;rve;RVT_1;zf-CCHC;	n	n	n	y	n
rnd-1_family-518#Unknown		0	0					n	n	n	n	n
rnd-1_family-519#Unknown		0	0					n	n	n	n	n
rnd-1_family-52#Unknown		0	0					n	n	n	n	n
rnd-1_family-520#Unknown		0	0					n	n	n	n	n
rnd-1_family-521#Unknown		0	0					n	n	n	n	n
rnd-1_family-522#Unknown		1	1	4;	4;	;367380	DDE_1;	n	n	n	n	n
rnd-1_family-523#Unknown		0	0					n	n	n	n	n
rnd-1_family-524#Unknown		0	0					n	n	n	n	n
rnd-1_family-525#Unknown		0	0					n	n	n	n	n
rnd-1_family-526#Unknown		0	0					n	n	n	n	n
rnd-1_family-527#Unknown		0	0					n	n	n	n	n
rnd-1_family-528#Unknown		0	0					n	n	n	n	n
rnd-1_family-529#Unknown		0	0					n	n	n	n	n
rnd-1_family-53#Unknown		2	1	3;	3;3;	;403069	Velvet;Velvet;	n	n	n	n	n
rnd-1_family-530#Unknown		0	0					n	n	n	n	n
rnd-1_family-531#Unknown		0	0					n	n	n	n	n
rnd-1_family-532#Unknown		0	0					n	n	n	n	n
rnd-1_family-533#LTR_Copia		2	1	3;	3;3;	;372857	gag_pre-integrs;rve;	n	n	n	n	n
rnd-1_family-534#Unknown		0	0					n	n	n	n	n
rnd-1_family-535#Unknown		0	0					n	n	n	n	n
rnd-1_family-536#Unknown		0	0					n	n	n	n	n
rnd-1_family-537#Unknown		0	0					n	n	n	n	n
rnd-1_family-538#Unknown		0	0					n	n	n	n	n
rnd-1_family-539#Unknown		0	0					n	n	n	n	n
rnd-1_family-54#LTR_Gypsy		7	16	4;4;4;4;4;4;4;4;4;4;4;4;4;4;4;4;	4;4;4;4;4;4;4;	;238825;260006;407767;407769;395031;238823;239685;411202;133136;407771;395538;404799;239684;404529;260007;411153	Asp_protease_2;gag-asp_proteas;Integrase_H2C2;RT_RNaseH;RT_RNaseH_2;rve;RVT_1;	n	n	n	y	n
rnd-1_family-540#DNA_TcMar-Pogo		4	4	2;3;3;3;	2;3;3;3;	;367380;397365;197828;407941	DDE_1;DDE_1;HTH_ABP1_N;HTH_Tnp_Tc5;	n	n	y	n	y
rnd-1_family-541#Unknown		0	0					n	n	n	n	n
rnd-1_family-542#Unknown		0	0					n	n	n	n	n
rnd-1_family-543#Unknown		0	0					n	n	n	n	n
rnd-1_family-544#Unknown		0	0					n	n	n	n	n
rnd-1_family-545#Unknown		0	0					n	n	n	n	n
rnd-1_family-546#Unknown		0	2	1;2;		;227568;319393		n	n	n	n	n
rnd-1_family-547#Unknown		0	0					n	n	n	n	n
rnd-1_family-548#Unknown		0	0					n	n	n	n	n
rnd-1_family-549#Unknown		0	0					n	n	n	n	n
rnd-1_family-55#Unknown		0	0					n	n	n	n	n
rnd-1_family-550#Unknown		0	0					n	n	n	n	n
rnd-1_family-551#Unknown		0	0					n	n	n	n	n
rnd-1_family-552#Unknown		0	0					n	n	n	n	n
rnd-1_family-553#Unknown		0	0					n	n	n	n	n
rnd-1_family-554#Unknown		0	0					n	n	n	n	n
rnd-1_family-555#Unknown		0	0					n	n	n	n	n
rnd-1_family-556#Unknown		0	0					n	n	n	n	n
rnd-1_family-557#Unknown		0	0					n	n	n	n	n
rnd-1_family-558#Unknown		0	0					n	n	n	n	n
rnd-1_family-559#Unknown		0	0					n	n	n	n	n
rnd-1_family-56#Unknown		0	0					n	n	n	n	n
rnd-1_family-560#Unknown		0	0					n	n	n	n	n
rnd-1_family-561#Unknown		0	0					n	n	n	n	n
rnd-1_family-562#Unknown		0	0					n	n	n	n	n
rnd-1_family-563#Unknown		0	0					n	n	n	n	n
rnd-1_family-564#Unknown		0	0					n	n	n	n	n
rnd-1_family-565#Unknown		0	0					n	n	n	n	n
rnd-1_family-566#Unknown		0	0					n	n	n	n	n
rnd-1_family-567#Unknown		0	0					n	n	n	n	n
rnd-1_family-568#Unknown		0	0					n	n	n	n	n
rnd-1_family-569#Unknown		0	0					n	n	n	n	n
rnd-1_family-57#Unknown		0	0					n	n	n	n	n
rnd-1_family-570#Unknown		0	0					n	n	n	n	n
rnd-1_family-571#Unknown		0	0					n	n	n	n	n
rnd-1_family-572#DNA_TcMar-Pogo		3	3	1;2;2;	1;2;2;	;367380;397365;197828	DDE_1;DDE_1;HTH_Tnp_Tc5;	n	n	y	n	y
rnd-1_family-573#Unknown		0	0					n	n	n	n	n
rnd-1_family-574#Unknown		0	0					n	n	n	n	n
rnd-1_family-575#Unknown		1	1	1;	1;	;404848	DUF4246;	n	n	n	n	n
rnd-1_family-576#Unknown		0	0					n	n	n	n	n
rnd-1_family-577#Unknown		0	0					n	n	n	n	n
rnd-1_family-578#Unknown		0	0					n	n	n	n	n
rnd-1_family-579#Unknown		0	0					n	n	n	n	n
rnd-1_family-58#Unknown		0	0					n	n	n	n	n
rnd-1_family-580#Unknown		0	0					n	n	n	n	n
rnd-1_family-581#Unknown		0	0					n	n	n	n	n
rnd-1_family-582#Unknown		0	0					n	n	n	n	n
rnd-1_family-583#Unknown		0	0					n	n	n	n	n
rnd-1_family-584#Unknown		0	0					n	n	n	n	n
rnd-1_family-585#LTR_Copia		1	1	2;	2;	;400190	RVT_2;	n	n	n	n	n
rnd-1_family-586#DNA_TcMar-Pogo		5	3	4;4;4;	4;4;4;4;4;	;367380;397365;197828	DDE_1;DDE_1;DDE_1;HTH_ABP1_N;HTH_Tnp_Tc5;	n	n	y	n	y
rnd-1_family-587#Unknown		0	0					n	n	n	n	n
rnd-1_family-588#Unknown		0	0					n	n	n	n	n
rnd-1_family-589#Unknown		0	0					n	n	n	n	n
rnd-1_family-59#Unknown		0	0					n	n	n	n	n
rnd-1_family-590#Unknown		0	0					n	n	n	n	n
rnd-1_family-591#Unknown		0	0					n	n	n	n	n
rnd-1_family-592#Unknown		0	0					n	n	n	n	n
rnd-1_family-593#Unknown		0	0					n	n	n	n	n
rnd-1_family-594#Unknown		0	0					n	n	n	n	n
rnd-1_family-595#Unknown		0	0					n	n	n	n	n
rnd-1_family-596#Unknown		0	0					n	n	n	n	n
rnd-1_family-597#Unknown		0	0					n	n	n	n	n
rnd-1_family-598#Unknown		0	0					n	n	n	n	n
rnd-1_family-599#Unknown		0	0					n	n	n	n	n
rnd-1_family-6#Unknown		0	0					n	n	n	n	n
rnd-1_family-60#Unknown		0	0					n	n	n	n	n
rnd-1_family-600#Simple_repeat		1	0		2;		KASH;	n	n	n	n	n
rnd-1_family-601#Unknown		0	0					n	n	n	n	n
rnd-1_family-602#Unknown		0	0					n	n	n	n	n
rnd-1_family-603#Unknown		0	0					n	n	n	n	n
rnd-1_family-604#Unknown		0	0					n	n	n	n	n
rnd-1_family-605#Unknown		0	0					n	n	n	n	n
rnd-1_family-606#DNA_hAT-Charlie		0	0					n	n	n	n	n
rnd-1_family-607#Unknown		0	0					n	n	n	n	n
rnd-1_family-608#Unknown		0	20	5;5;5;5;5;5;5;6;6;6;6;6;6;6;6;6;6;6;6;6;		;319743;223398;184638;172824;272964;319740;237683;319743;223398;272964;184638;237681;237680;172824;237684;237682;319740;237683;172825;172823		n	n	n	n	n
rnd-1_family-609#Unknown		0	0					n	n	n	n	n
rnd-1_family-61#Unknown		6	13	1;1;1;1;1;1;1;1;1;1;1;1;1;	1;1;1;1;1;1;	;270907;214567;395022;270905;270687;270916;270909;270918;270975;271000;271003;270855;270824	Pkinase;Pkinase;Pkinase;PK_Tyr_Ser-Thr;PK_Tyr_Ser-Thr;PK_Tyr_Ser-Thr;	n	n	n	n	n
rnd-1_family-610#Simple_repeat		0	0					n	n	n	n	n
rnd-1_family-611#Unknown		1	63	4;4;4;4;4;4;4;4;4;4;4;4;4;4;4;4;4;4;4;4;4;4;4;4;4;4;4;4;4;4;4;4;4;4;4;4;4;4;4;4;4;4;4;4;4;4;4;4;4;4;4;4;4;4;4;4;4;4;4;4;4;4;4;	4;	;223021;223021;223021;223021;223021;223021;223021;223021;223021;223021;223021;223021;223021;411414;411414;411414;411414;411414;411414;411414;411414;411414;236940;236940;236940;236940;236940;236940;236940;236940;411100;411100;411100;411100;411100;411100;411100;411100;411100;411100;411100;236768;236768;236768;236768;237868;237868;237868;237868;237868;237868;182059;182059;182059;182059;182059;182059…	Trypan_PARP;	n	n	n	n	n
rnd-1_family-612#Unknown		0	0					n	n	n	n	n
rnd-1_family-613#Unknown		0	0					n	n	n	n	n
rnd-1_family-614#Unknown		0	0					n	n	n	n	n
rnd-1_family-615#Unknown		0	0					n	n	n	n	n
rnd-1_family-616#Unknown		0	0					n	n	n	n	n
rnd-1_family-617#Unknown		1	0		6;		YbjM;	n	n	n	n	n
rnd-1_family-618#Unknown		0	0					n	n	n	n	n
rnd-1_family-619#Unknown		0	0					n	n	n	n	n
rnd-1_family-62#Unknown		0	0					n	n	n	n	n
rnd-1_family-620#Unknown		0	0					n	n	n	n	n
rnd-1_family-621#Unknown		0	0					n	n	n	n	n
rnd-1_family-622#Unknown		0	0					n	n	n	n	n
rnd-1_family-623#Unknown		0	0					n	n	n	n	n
rnd-1_family-624#Unknown		0	0					n	n	n	n	n
rnd-1_family-625#Unknown		0	0					n	n	n	n	n
rnd-1_family-626#Unknown		0	0					n	n	n	n	n
rnd-1_family-627#Unknown		0	0					n	n	n	n	n
rnd-1_family-628#Unknown		0	0					n	n	n	n	n
rnd-1_family-629#Unknown		0	0					n	n	n	n	n
rnd-1_family-63#Unknown		0	0					n	n	n	n	n
rnd-1_family-630#Unknown		0	0					n	n	n	n	n
rnd-1_family-631#Unknown		0	0					n	n	n	n	n
rnd-1_family-632#Unknown		0	0					n	n	n	n	n
rnd-1_family-633#Unknown		0	0					n	n	n	n	n
rnd-1_family-634#Unknown		0	0					n	n	n	n	n
rnd-1_family-635#Unknown		0	0					n	n	n	n	n
rnd-1_family-636#Unknown		3	11	6;6;6;6;6;6;6;6;6;6;6;	6;6;6;	;239337;239374;198301;405223;238319;198328;223698;173353;198287;239375;394998	GST_C;GST_C_3;GST_N;	n	n	n	n	n
rnd-1_family-637#Unknown		0	0					n	n	n	n	n
rnd-1_family-638#Unknown		0	0					n	n	n	n	n
rnd-1_family-639#Unknown		0	0					n	n	n	n	n
rnd-1_family-64#Unknown		1	6	5;5;5;5;5;5;	5;	;397571;143475;223864;214582;143479;143478	Peptidase_S41;	n	n	n	n	n
rnd-1_family-640#Unknown		0	0					n	n	n	n	n
rnd-1_family-641#Unknown		0	0					n	n	n	n	n
rnd-1_family-642#Unknown		0	0					n	n	n	n	n
rnd-1_family-643#Unknown		2	28	1;1;1;1;1;3;3;3;3;3;3;3;3;3;3;3;3;3;3;3;3;3;3;3;3;3;3;3;	1;3;	;211311;395135;214593;211316;211312;200575;213022;200584;200574;396211;200578;223798;200572;200582;200569;200573;200576;200571;200580;200581;200577;200583;200589;200566;200579;213020;200568;200565	Chitin_bind_1;Polysacc_deac_1;	n	n	n	n	n
rnd-1_family-644#Unknown		0	0					n	n	n	n	n
rnd-1_family-645#Unknown		0	0					n	n	n	n	n
rnd-1_family-646#Unknown		0	0					n	n	n	n	n
rnd-1_family-647#Unknown		0	0					n	n	n	n	n
rnd-1_family-648#Unknown		0	0					n	n	n	n	n
rnd-1_family-649#Unknown		0	0					n	n	n	n	n
rnd-1_family-65#Unknown		0	0					n	n	n	n	n
rnd-1_family-650#Unknown		0	0					n	n	n	n	n
rnd-1_family-651#Unknown		0	0					n	n	n	n	n
rnd-1_family-652#Unknown		0	0					n	n	n	n	n
rnd-1_family-653#Unknown		0	0					n	n	n	n	n
rnd-1_family-654#Unknown		0	0					n	n	n	n	n
rnd-1_family-655#Unknown		0	0					n	n	n	n	n
rnd-1_family-656#Unknown		0	0					n	n	n	n	n
rnd-1_family-657#Unknown		0	0					n	n	n	n	n
rnd-1_family-658#Unknown		0	0					n	n	n	n	n
rnd-1_family-659#Unknown		0	0					n	n	n	n	n
rnd-1_family-66#Unknown		0	0					n	n	n	n	n
rnd-1_family-660#Unknown		0	0					n	n	n	n	n
rnd-1_family-661#Unknown		0	0					n	n	n	n	n
rnd-1_family-662#Unknown		0	0					n	n	n	n	n
rnd-1_family-663#Unknown		0	0					n	n	n	n	n
rnd-1_family-664#Unknown		0	0					n	n	n	n	n
rnd-1_family-665#Unknown		0	0					n	n	n	n	n
rnd-1_family-666#Unknown		0	0					n	n	n	n	n
rnd-1_family-667#Unknown		0	0					n	n	n	n	n
rnd-1_family-668#Unknown		0	0					n	n	n	n	n
rnd-1_family-669#Unknown		0	0					n	n	n	n	n
rnd-1_family-67#Unknown		0	0					n	n	n	n	n
rnd-1_family-670#Unknown		0	0					n	n	n	n	n
rnd-1_family-671#Unknown		0	0					n	n	n	n	n
rnd-1_family-672#Unknown		0	0					n	n	n	n	n
rnd-1_family-673#Unknown		1	1	1;	1;	;404848	DUF4246;	n	n	n	n	n
rnd-1_family-674#Unknown		0	0					n	n	n	n	n
rnd-1_family-675#Unknown		0	0					n	n	n	n	n
rnd-1_family-676#Unknown		0	0					n	n	n	n	n
rnd-1_family-677#Unknown		0	0					n	n	n	n	n
rnd-1_family-678#Unknown		0	0					n	n	n	n	n
rnd-1_family-679#Unknown		0	0					n	n	n	n	n
rnd-1_family-68#Unknown		0	0					n	n	n	n	n
rnd-1_family-680#Unknown		0	0					n	n	n	n	n
rnd-1_family-681#Unknown		0	0					n	n	n	n	n
rnd-1_family-682#Unknown		0	0					n	n	n	n	n
rnd-1_family-683#Unknown		0	0					n	n	n	n	n
rnd-1_family-684#Unknown		0	0					n	n	n	n	n
rnd-1_family-685#Unknown		0	0					n	n	n	n	n
rnd-1_family-686#Unknown		0	0					n	n	n	n	n
rnd-1_family-687#Unknown		1	17	1;1;1;1;1;2;2;2;2;2;2;2;2;3;3;3;3;	2;	;238393;223250;235461;177954;215364;238393;235461;223250;177954;215364;238359;238391;395469;238393;223250;177954;235461	tRNA-synt_2b;	n	n	n	n	n
rnd-1_family-688#Unknown		0	0					n	n	n	n	n
rnd-1_family-689#Unknown		0	0					n	n	n	n	n
rnd-1_family-69#Unknown		0	0					n	n	n	n	n
rnd-1_family-7#LTR_Gypsy		22	28	1;1;1;1;1;1;1;1;1;1;1;2;2;2;2;2;2;2;2;2;2;2;2;2;2;3;3;3;	2;2;3;3;2;2;1;1;3;3;1;2;2;1;2;1;1;2;3;3;3;3;	;238825;260006;407767;407769;395031;411202;239685;238823;407771;395538;239684;238825;260006;407767;407769;395031;133136;133136;239685;238823;404799;404799;239684;404529;404529;367628;367628;406657	Asp_protease_2;Asp_protease_2;DUF4939;DUF4939;gag-asp_proteas;gag-asp_proteas;Integrase_H2C2;MLVIN_C;Retrotrans_gag;Retrotrans_gag;RT_RNaseH;RT_RNaseH;RT_RNaseH;RT_RNaseH_2;RT_RNaseH_2;rve;RVT_1;RVT_1;Ty3_capsid;Ty3_capsid;zf-CCHC;zf-CCHC;	n	n	n	y	n
rnd-1_family-71#Unknown		0	0					n	n	n	n	n
rnd-1_family-72#Unknown		0	0					n	n	n	n	n
rnd-1_family-73#Unknown		0	0					n	n	n	n	n
rnd-1_family-74#Unknown		0	0					n	n	n	n	n
rnd-1_family-75#LTR_Gypsy		11	17	3;3;3;3;3;3;3;3;3;3;3;3;3;3;3;3;3;	3;3;3;3;3;3;3;3;3;3;3;	;238825;260006;407767;407769;395031;238823;239685;411202;133136;407771;367628;395538;404799;239684;406657;404529;260007	Asp_protease_2;DUF4939;gag-asp_proteas;Integrase_H2C2;MLVIN_C;Retrotrans_gag;RT_RNaseH;RT_RNaseH_2;rve;RVT_1;Ty3_capsid;	n	n	n	y	n
rnd-1_family-76#Unknown		0	0					n	n	n	n	n
rnd-1_family-77#Unknown		1	6	6;6;6;6;6;6;	6;	;397571;143475;223864;214582;143479;143478	Peptidase_S41;	n	n	n	n	n
rnd-1_family-78#Unknown		0	0					n	n	n	n	n
rnd-1_family-79#Unknown		0	0					n	n	n	n	n
rnd-1_family-8#Unknown		0	13	4;4;4;4;4;4;4;4;4;4;4;4;4;		;224117;224117;224117;235175;235175;235175;235175;274008;179385;179385;223496;223496;275316		n	n	n	n	n
rnd-1_family-80#Unknown		0	0					n	n	n	n	n
rnd-1_family-81#Unknown		0	0					n	n	n	n	n
rnd-1_family-82#Unknown		0	0					n	n	n	n	n
rnd-1_family-83#Unknown		0	0					n	n	n	n	n
rnd-1_family-84#Unknown		0	0					n	n	n	n	n
rnd-1_family-85#Unknown		0	0					n	n	n	n	n
rnd-1_family-86#Unknown		0	0					n	n	n	n	n
rnd-1_family-87#Unknown		0	0					n	n	n	n	n
rnd-1_family-88#Unknown		0	0					n	n	n	n	n
rnd-1_family-89#Unknown		0	0					n	n	n	n	n
rnd-1_family-9#Unknown		0	3	1;1;3;		;411408;411408;411408		n	n	n	n	n
rnd-1_family-90#Unknown		0	0					n	n	n	n	n
rnd-1_family-91#Unknown		0	0					n	n	n	n	n
rnd-1_family-92#LTR_Gypsy		9	15	4;4;4;4;4;4;4;4;4;4;4;4;4;4;4;	4;4;4;4;4;4;4;4;4;	;238825;260006;407767;407769;395031;238823;411202;239685;133136;407771;395538;404799;239684;404529;408474	Asp_protease_2;gag-asp_proteas;Integrase_H2C2;MLVIN_C;RT_RNaseH;RT_RNaseH_2;rve;rve;RVT_1;	n	n	n	y	n
rnd-1_family-93#Unknown		0	0					n	n	n	n	n
rnd-1_family-94#Unknown		0	0					n	n	n	n	n
rnd-1_family-95#Unknown		0	0					n	n	n	n	n
rnd-1_family-96#Unknown		0	0					n	n	n	n	n
rnd-1_family-97#Unknown		1	0		5;		PMP1_2;	n	n	n	n	n
rnd-1_family-98#Unknown		0	0					n	n	n	n	n
rnd-1_family-99#Unknown		0	0					n	n	n	n	n
rnd-2_family-16#Unknown		4	6	1;1;1;1;1;2;	1;1;1;1;	;270907;270916;214567;270975;270905;270872	Pkinase;Pkinase;PK_Tyr_Ser-Thr;PK_Tyr_Ser-Thr;	n	n	n	n	n
rnd-2_family-2#LINE	B.LINE-1	1	4	2;2;2;2;	2;	;238827;395031;238828;397447	RVT_1;	y	n	n	y	n
rnd-3_family-113#LINE		1	3	3;3;3;	3;	;238827;395031;238828	RVT_1;	n	n	n	y	n
rnd-3_family-12#LINE_RTE-X	B.LINE-2	5	13	1;1;1;1;1;1;2;2;2;3;3;3;3;	1;1;3;3;2;	;238827;238827;395031;395031;238828;238828;238827;395031;238828;238827;238827;395031;238828	RVT_1;RVT_1;RVT_1;RVT_1;RVT_1;	n	n	n	y	n
rnd-3_family-120#Unknown		0	0					n	n	n	n	n
rnd-3_family-142#Simple_repeat		0	0					n	n	n	n	n
rnd-3_family-342#Unknown		0	0					n	n	n	n	n
rnd-3_family-470#Unknown		0	0					n	n	n	n	n
rnd-3_family-595#Unknown		0	0					n	n	n	n	n
rnd-3_family-96#Unknown		0	0					n	n	n	n	n
rnd-4_family-112#Simple_repeat		0	0					n	n	n	n	n
rnd-4_family-12#LINE_RTE-X	B.LINE-3	4	3	1;1;2;	4;4;1;2;	;238827;395031;238827	DUF5375;DUF5375;RVT_1;RVT_1;	n	n	n	y	n
rnd-4_family-1257#Unknown		0	0					n	n	n	n	n
rnd-4_family-140#LINE_Jockey		8	18	2;5;5;5;5;6;6;6;6;6;6;6;6;6;6;6;6;6;	6;5;5;6;6;6;5;5;	;410260;178210;183293;181069;223955;178210;181069;180270;223955;182026;180335;235852;119339;236205;181070;236864;181329;227589	DUF202;ECH_1;ECH_1;ECH_1;ECH_1;ECH_1;ECH_2;ECH_2;	n	n	n	n	n
rnd-4_family-177#Unknown		0	0					n	n	n	n	n
rnd-4_family-179#Unknown		11	12	1;1;1;2;2;2;2;3;3;3;3;5;	5;3;3;3;3;3;2;1;1;1;1;	;275368;275368;275370;319784;178043;240305;397425;240305;397425;319784;178043;404848	DUF4246;PMM;PMM;PMM;PMM;PMM;PMM;zf-C2H2;zf-C2H2;zf-C2H2_4;zf-C2H2_4;	n	n	n	n	n
rnd-4_family-297#LTR_Gypsy		2	1	1;	1;1;	;367628	Retrotrans_gag;Ty3_capsid;	n	n	n	n	n
rnd-4_family-340#Simple_repeat		21	39	1;1;1;2;2;2;3;3;3;4;4;4;4;4;4;5;5;5;6;6;6;6;6;6;6;6;6;6;6;6;6;6;6;6;6;6;6;6;6;	4;4;4;3;3;3;3;3;1;1;2;1;2;3;5;6;4;5;6;6;4;	;227565;400893;396262;406717;227565;400893;227565;396262;400893;396217;240427;400697;404548;241458;404402;396217;240427;402429;396217;240427;396891;238310;223501;234807;234618;178901;234584;237693;129276;179341;172838;238485;184647;237690;172837;167232;179873;237692;167380	Acetyltransf_1;Acetyltransf_10;Acetyltransf_7;Adaptin_N;Adaptin_N;Adaptin_N;Adaptin_N;Adaptin_N;Adaptin_N;Adaptin_N;Coatomer_g_Cpla;COP-gamma_platf;COP-gamma_platf;COP-gamma_platf;F1F0-ATPsyn_F;Glyco_hydro_47;Glyco_hydro_47;Glyco_hydro_47;Maf;Maf;Rtt106;	n	n	n	n	n
rnd-4_family-354#Simple_repeat		0	0					n	n	n	n	n
rnd-4_family-392#Unknown		0	0					n	n	n	n	n
rnd-4_family-399#LTR_Gypsy		19	27	1;1;1;1;2;2;2;2;2;2;2;2;2;2;2;2;2;2;3;3;3;3;3;3;3;3;3;	2;2;3;3;3;3;3;1;2;2;3;2;2;2;1;3;2;3;1;	;411202;395538;367628;407769;238825;260006;260006;407767;407767;407769;407769;395031;239685;238823;133136;239684;404799;404529;238825;395031;260006;411202;407771;407771;395538;407767;238823	Asp_protease_2;gag-asp_proteas;Integrase_H2C2;Integrase_H2C2;Integrase_H2C2;MLVIN_C;MLVIN_C;Retrotrans_gag;RT_RNaseH;RT_RNaseH;RT_RNaseH;RT_RNaseH_2;RT_RNaseH_2;RT_RNaseH_2;rve;rve;RVT_1;RVT_1;Ty3_capsid;	n	n	n	y	n
rnd-4_family-43#Unknown		0	0					n	n	n	n	n
rnd-4_family-592#Unknown		0	0					n	n	n	n	n
rnd-4_family-7#LINE		4	13	2;2;2;2;2;2;2;2;2;2;2;2;2;	2;2;2;2;	;238827;395031;397447;197306;197307;197320;223780;197311;197319;272954;238828;405252;197321	Exo_endo_phos;Exo_endo_phos_2;Exo_endo_phos_2;RVT_1;	y	n	n	y	n
rnd-4_family-737#Unknown		0	0					n	n	n	n	n
rnd-4_family-96#Simple_repeat		0	0					n	n	n	n	n
rnd-4_family-965#Unknown		0	0					n	n	n	n	n
rnd-4_family-97#LTR_Gypsy		27	35	1;1;1;2;2;2;3;3;3;3;3;3;3;3;3;3;3;3;3;3;4;4;4;4;4;4;4;4;4;5;5;6;6;6;6;	3;2;3;3;1;1;5;3;2;3;4;4;1;1;1;5;3;6;3;6;3;4;3;4;1;1;5;	;367628;367628;406657;133136;238825;404799;238825;260006;407767;407769;395031;238823;239685;411202;133136;407771;395538;404799;239684;404529;238825;395031;238823;411202;239685;407771;395538;239684;408474;367628;406657;260006;407767;407769;133136	Asp_protease_2;Asp_protease_2;Bacteriocin_IIc;Bacteriocin_IIc;DUF4939;DUF4939;DUF4939;gag-asp_proteas;gag-asp_proteas;Integrase_H2C2;Integrase_H2C2;MLVIN_C;MLVIN_C;Retrotrans_gag;Retrotrans_gag;Retrotrans_gag;RT_RNaseH;RT_RNaseH;RT_RNaseH_2;RT_RNaseH_2;rve;rve;RVT_1;RVT_1;Ty3_capsid;Ty3_capsid;Ty3_capsid;	n	n	n	y	n
rnd-5_family-1076#Unknown		0	0					n	n	n	n	n
rnd-5_family-1243#Unknown		0	0					n	n	n	n	n
rnd-5_family-125#LINE_RTE-X		4	11	1;1;1;2;2;2;2;2;2;3;3;	2;2;1;3;	;238827;395031;238828;238827;238827;395031;395031;238828;397447;238827;395031	RVT_1;RVT_1;RVT_1;RVT_1;	y	n	n	y	n
rnd-5_family-132#LTR_Gypsy		13	18	1;1;1;1;2;2;2;2;2;2;2;2;2;2;3;4;4;4;	2;2;2;1;3;2;1;1;1;1;4;2;2;	;260006;407767;407769;407771;238825;395031;133136;238823;239685;367628;406657;404799;239684;404529;411202;238827;395031;238828	Asp_protease_2;DUF4939;gag-asp_proteas;Integrase_H2C2;MLVIN_C;Retrotrans_gag;RT_RNaseH;RT_RNaseH_2;rve;rve;RVT_1;RVT_1;Ty3_capsid;	n	n	n	y	n
rnd-5_family-1740#Unknown		0	0					n	n	n	n	n
rnd-5_family-1742#Unknown		0	4	4;5;5;6;		;277368;277368;277316;277368		n	n	n	n	n
rnd-5_family-18#Unknown		0	0					n	n	n	n	n
rnd-5_family-183#Unknown		0	0					n	n	n	n	n
rnd-5_family-23#LINE_RTE-X		1	3	3;3;3;	3;	;238827;395031;238828	RVT_1;	n	n	n	y	n
rnd-5_family-363#Unknown		0	0					n	n	n	n	n
rnd-5_family-407#Unknown		0	0					n	n	n	n	n
rnd-5_family-429#Unknown		0	0					n	n	n	n	n
rnd-5_family-438#Unknown		0	0					n	n	n	n	n
rnd-5_family-456#DNA_MuLE-MuDR		6	4	4;4;4;4;	4;4;1;1;4;4;	;402263;411178;307151;128845	MULE;SWIM;SWIM;SWIM;Transposase_mut;zf-CCHC_2;	n	n	y	n	y
rnd-5_family-47#Unknown		0	0					n	n	n	n	n
rnd-5_family-615#Unknown		0	0					n	n	n	n	n
rnd-5_family-634#Simple_repeat		0	1	1;		;411345		n	n	n	n	n
rnd-5_family-73#LINE		4	12	1;2;2;2;2;2;2;2;2;2;3;3;	2;2;3;1;	;238827;397447;197306;197307;197320;223780;197311;197319;272954;405252;238827;395031	Exo_endo_phos;Exo_endo_phos_2;RVT_1;RVT_1;	y	n	n	y	n
rnd-5_family-77#Simple_repeat		0	0					n	n	n	n	n
rnd-5_family-80#Unknown		5	18	1;1;1;1;1;1;2;2;2;2;2;2;2;2;2;3;3;3;	2;2;1;3;3;	;211316;395135;211311;211312;214593;211313;211316;211316;395135;395135;211311;211311;214593;214593;211312;211311;395135;214593	Chitin_bind_1;Chitin_bind_1;Chitin_bind_1;Chitin_bind_1;Chitin_bind_1;	n	n	n	n	n
rnd-5_family-87#Unknown		0	0					n	n	n	n	n
rnd-5_family-885#Unknown		0	0					n	n	n	n	n
rnd-5_family-961#Unknown		0	0					n	n	n	n	n
rnd-5_family-986#Unknown		31	22	4;4;4;4;4;4;4;4;4;4;4;4;4;5;5;5;5;5;5;6;6;6;	4;4;4;4;4;5;6;4;4;4;4;4;4;5;5;6;4;6;4;4;4;4;4;4;5;4;4;4;5;5;5;	;403853;403854;403858;227570;289543;407715;398993;227420;400618;400191;400191;274008;375385;403859;403858;403853;227570;398993;289543;400618;403853;403859	AAA_5;AAA_5;AAA_5;AAA_6;AAA_6;AAA_6;AAA_6;AAA_7;AAA_7;AAA_8;AAA_8;AAA_8;AAA_8;AAA_8;AAA_9;AAA_9;AAA_lid_1;DHC_N2;DHC_N2;DHC_N2;DHC_N2;DHC_N2;Dynein_AAA_lid;Med31;Med31;MT;MT;MT;MT;NDUF_B8;NDUF_B8;	n	n	n	n	n

## Sheet: D)Bsal_BatrLINE-1_CDDs_Pfam
scaffold	begin	end	strand	n(PFAMS)	n(CDDs)	CDDs_in_readingframe	PFAMs_in_readingframe	CDD_IDs	PFAM_IDs	fully_functional_LINE	fully_functional_LTR	fully_functional_DNA	reverse_transcriptase	transposase
scaffold0001	123862	124443	+	0	0					n	n	n	n	n
scaffold0001	1293173	1293372	+	0	0					n	n	n	n	n
scaffold0001	1391107	1394049	+	1	2	1;1;	1;	;395031;238827	PF00078;	n	n	n	y	n
scaffold0001	1566695	1566872	+	0	0					n	n	n	n	n
scaffold0001	1571113	1571290	+	0	0					n	n	n	n	n
scaffold0001	1618243	1618412	+	0	0					n	n	n	n	n
scaffold0001	1622666	1622835	+	0	0					n	n	n	n	n
scaffold0001	1633839	1634007	+	0	0					n	n	n	n	n
scaffold0001	1662853	1662973	+	0	0					n	n	n	n	n
scaffold0001	1670784	1670957	+	0	0					n	n	n	n	n
scaffold0001	1675237	1675406	+	0	0					n	n	n	n	n
scaffold0001	1808116	1809898	+	2	3	4;5;5;	5;4;	;238827;238827;395031	PF00078;PF00078;	n	n	n	y	n
scaffold0001	1821346	1821499	+	0	0					n	n	n	n	n
scaffold0001	1983816	1983834	+	0	0					n	n	n	n	n
scaffold0001	207909	208991	+	0	0					n	n	n	n	n
scaffold0001	2080407	2080605	+	0	0					n	n	n	n	n
scaffold0001	2112539	2112711	+	0	0					n	n	n	n	n
scaffold0001	211792	215041	+	2	4	1;2;3;3;	3;1;	;238827;238827;238827;395031	PF00078;PF00078;	n	n	n	y	n
scaffold0001	2151122	2151361	+	0	0					n	n	n	n	n
scaffold0001	223627	226893	+	1	3	2;2;2;	2;	;238827;395031;238828	PF00078;	n	n	n	y	n
scaffold0001	2339126	2340159	+	0	0					n	n	n	n	n
scaffold0001	2349146	2352309	+	1	3	5;5;5;	5;	;238827;395031;238828	PF00078;	n	n	n	y	n
scaffold0001	2361272	2364515	+	2	4	1;1;3;3;	1;3;	;238827;395031;238827;395031	PF00078;PF00078;	n	n	n	y	n
scaffold0001	2627737	2627992	+	0	0					n	n	n	n	n
scaffold0001	267846	267923	+	0	0					n	n	n	n	n
scaffold0001	2722874	2724128	+	0	0					n	n	n	n	n
scaffold0001	2845971	2847037	+	0	0					n	n	n	n	n
scaffold0001	2850336	2850435	+	0	0					n	n	n	n	n
scaffold0001	2850493	2853393	+	2	4	2;2;3;3;	3;2;	;238827;395031;395031;238827	PF00078;PF00078;	n	n	n	y	n
scaffold0001	2856738	2856837	+	0	0					n	n	n	n	n
scaffold0001	2856925	2859817	+	2	4	1;1;3;3;	3;1;	;238827;395031;395031;238827	PF00078;PF00078;	n	n	n	y	n
scaffold0001	2863146	2863244	+	0	0					n	n	n	n	n
scaffold0001	2863332	2866215	+	1	2	3;3;	3;	;395031;238827	PF00078;	n	n	n	y	n
scaffold0001	2869381	2875252	+	2	4	1;2;2;3;	2;3;	;238827;395031;238827;238827	PF00078;PF00078;	n	n	n	y	n
scaffold0001	2875463	2875562	+	0	0					n	n	n	n	n
scaffold0001	2875645	2878539	+	2	3	1;3;3;	3;1;	;238827;238827;395031	PF00078;PF00078;	n	n	n	y	n
scaffold0001	2881864	2881963	+	0	0					n	n	n	n	n
scaffold0001	2882021	2884923	+	1	3	1;1;1;	1;	;238827;395031;238828	PF00078;	n	n	n	y	n
scaffold0001	2888259	2888354	+	0	0					n	n	n	n	n
scaffold0001	2888401	2891295	+	2	4	1;1;3;3;	1;3;	;238827;395031;395031;238827	PF00078;PF00078;	n	n	n	y	n
scaffold0001	3020053	3020404	+	0	0					n	n	n	n	n
scaffold0001	3134745	3135275	+	0	0					n	n	n	n	n
scaffold0001	3168551	3168728	+	0	0					n	n	n	n	n
scaffold0001	3276886	3276899	+	0	0					n	n	n	n	n
scaffold0001	3602515	3602838	+	0	0					n	n	n	n	n
scaffold0001	3623170	3624289	+	0	0					n	n	n	n	n
scaffold0001	3692304	3692394	+	0	0					n	n	n	n	n
scaffold0001	371792	371950	+	0	0					n	n	n	n	n
scaffold0001	4065539	4065758	+	0	0					n	n	n	n	n
scaffold0001	4113478	4113638	+	0	0					n	n	n	n	n
scaffold0001	4229779	4233329	+	3	3	4;4;6;	4;5;6;	;238827;395031;238827	PF00078;PF00078;PF00078;	n	n	n	y	n
scaffold0001	4354994	4355412	+	0	0					n	n	n	n	n
scaffold0001	4355813	4361760	+	1	4	1;1;1;1;	1;	;238827;395031;238828;397447	PF00078;	y	n	n	y	n
scaffold0001	4384738	4384907	+	0	0					n	n	n	n	n
scaffold0001	4535675	4535730	+	0	0					n	n	n	n	n
scaffold0001	4838628	4839186	+	0	0					n	n	n	n	n
scaffold0001	4844138	4844726	+	0	0					n	n	n	n	n
scaffold0001	5053777	5055514	+	1	2	3;3;	3;	;238827;395031	PF00078;	n	n	n	y	n
scaffold0001	5113166	5113996	+	0	0					n	n	n	n	n
scaffold0001	5126137	5126644	+	0	0					n	n	n	n	n
scaffold0001	5191821	5197278	+	1	3	1;1;1;	1;	;238827;395031;238828	PF00078;	n	n	n	y	n
scaffold0001	52139	56734	+	1	3	4;4;4;	4;	;238827;395031;238828	PF00078;	n	n	n	y	n
scaffold0001	5466606	5466858	+	0	0					n	n	n	n	n
scaffold0001	5469041	5471697	+	1	3	2;2;2;	2;	;238827;395031;238828	PF00078;	n	n	n	y	n
scaffold0001	5485077	5485252	+	0	0					n	n	n	n	n
scaffold0001	549748	550198	+	0	0					n	n	n	n	n
scaffold0001	5498702	5498734	+	0	0					n	n	n	n	n
scaffold0001	570152	576094	+	1	4	1;2;2;2;	2;	;397447;238827;395031;238828	PF00078;	y	n	n	y	n
scaffold0001	595027	595308	+	0	0					n	n	n	n	n
scaffold0001	634482	635349	+	0	0					n	n	n	n	n
scaffold0001	885063	885365	+	0	0					n	n	n	n	n
scaffold0001	920714	920917	+	0	0					n	n	n	n	n
scaffold0005	491406	491631	+	0	0					n	n	n	n	n
scaffold0006	124622	124659	+	0	0					n	n	n	n	n
scaffold0008	26382	28693	+	2	4	4;4;5;5;	4;5;	;238827;395031;238827;395031	PF00078;PF00078;	n	n	n	y	n
scaffold0009	1001667	1002267	+	0	1	5;		;238827		n	n	n	y	n
scaffold0009	1261633	1262066	+	0	0					n	n	n	n	n
scaffold0009	1442939	1448899	+	1	4	4;4;4;6;	4;	;238827;395031;238828;397447	PF00078;	y	n	n	y	n
scaffold0009	1449120	1450693	+	1	2	6;6;	6;	;238827;395031	PF00078;	n	n	n	y	n
scaffold0009	1455441	1455921	+	0	0					n	n	n	n	n
scaffold0009	336193	342125	+	1	3	2;2;2;	2;	;238827;395031;238828	PF00078;	n	n	n	y	n
scaffold0009	578053	580340	+	2	4	4;4;6;6;	4;6;	;238827;395031;238827;395031	PF00078;PF00078;	n	n	n	y	n
scaffold0009	925138	931102	+	1	3	6;6;6;	6;	;238827;395031;238828	PF00078;	n	n	n	y	n
scaffold0009	934608	936984	+	1	4	6;6;6;6;	6;	;238827;395031;238828;238824	PF00078;	n	n	n	y	n
scaffold0009	99598	103828	+	2	2	5;5;	5;6;	;238827;395031	PF00078;PF00078;	n	n	n	y	n
scaffold0011	165578	166077	+	0	0					n	n	n	n	n
scaffold0014	10359	12679	+	2	4	1;1;2;2;	2;1;	;238827;395031;238827;395031	PF00078;PF00078;	n	n	n	y	n
scaffold0014	49272	49353	+	0	0					n	n	n	n	n
scaffold0016	118203	118406	+	0	0					n	n	n	n	n
scaffold0016	76738	77047	+	0	0					n	n	n	n	n
scaffold0018	106504	109153	+	1	3	5;5;5;	5;	;238827;395031;238828	PF00078;	n	n	n	y	n
scaffold0018	274322	274347	+	0	0					n	n	n	n	n
scaffold0018	274375	280297	+	2	3	2;2;3;	2;3;	;238827;395031;395031	PF00078;PF00078;	n	n	n	y	n
scaffold0018	97395	97552	+	0	0					n	n	n	n	n
scaffold0020	12164	16751	+	1	2	6;6;	6;	;238827;395031	PF00078;	n	n	n	y	n
scaffold0020	128196	128786	+	0	0					n	n	n	n	n
scaffold0020	173339	174387	+	0	0					n	n	n	n	n
scaffold0020	177153	180409	+	1	3	1;1;1;	1;	;238827;395031;238828	PF00078;	n	n	n	y	n
scaffold0020	94732	94825	+	0	0					n	n	n	n	n
scaffold0021	3	1069	+	0	0					n	n	n	n	n
scaffold0024	142238	142291	+	0	0					n	n	n	n	n
scaffold0024	81916	82171	+	0	0					n	n	n	n	n
scaffold0026	139196	139450	+	0	0					n	n	n	n	n
scaffold0026	398813	398875	+	0	0					n	n	n	n	n
scaffold0027	114421	115539	+	0	0					n	n	n	n	n
scaffold0027	142851	148373	+	2	5	1;1;1;3;3;	1;3;	;238827;395031;238828;238827;395031	PF00078;PF00078;	n	n	n	y	n
scaffold0027	179418	179607	+	0	0					n	n	n	n	n
scaffold0027	52187	52439	+	0	0					n	n	n	n	n
scaffold0028	142680	148607	+	1	3	2;2;2;	2;	;238827;395031;238828	PF00078;	n	n	n	y	n
scaffold0028	55540	56440	+	1	3	3;3;3;	3;	;238827;395031;238828	PF00078;	n	n	n	y	n
scaffold0028	56506	58023	+	0	0					n	n	n	n	n
scaffold0028	70452	70514	+	0	0					n	n	n	n	n
scaffold0035	156839	157059	+	0	0					n	n	n	n	n
scaffold0035	189824	190325	+	0	0					n	n	n	n	n
scaffold0035	272928	273981	+	0	0					n	n	n	n	n
scaffold0035	389260	389447	+	0	0					n	n	n	n	n
scaffold0035	666554	667221	+	0	0					n	n	n	n	n
scaffold0035	670090	671791	+	1	2	4;4;	4;	;238827;395031	PF00078;	n	n	n	y	n
scaffold0035	67488	67759	+	0	0					n	n	n	n	n
scaffold0035	683114	683511	+	0	0					n	n	n	n	n
scaffold0035	694249	694463	+	0	0					n	n	n	n	n
scaffold0036	1145247	1145979	+	0	0					n	n	n	n	n
scaffold0036	1217429	1219622	+	1	3	2;2;2;	2;	;238827;395031;238828	PF00078;	n	n	n	y	n
scaffold0036	154652	157082	+	1	3	1;1;1;	1;	;238827;395031;238828	PF00078;	n	n	n	y	n
scaffold0036	1561773	1563817	+	1	3	4;4;4;	4;	;238827;395031;238828	PF00078;	n	n	n	y	n
scaffold0036	1839725	1845688	+	2	4	4;4;6;6;	4;6;	;238827;395031;238827;395031	PF00078;PF00078;	n	n	n	y	n
scaffold0036	212916	213588	+	0	0					n	n	n	n	n
scaffold0036	281417	283145	+	1	5	4;4;4;4;5;	4;	;238827;395031;238828;238185;238827	PF00078;	n	n	n	y	n
scaffold0036	288815	291302	+	2	4	5;6;6;6;	6;5;	;238827;238827;395031;238828	PF00078;PF00078;	n	n	n	y	n
scaffold0036	294398	296409	+	1	3	6;6;6;	6;	;238827;395031;238828	PF00078;	n	n	n	y	n
scaffold0036	321206	324202	+	1	4	6;6;6;6;	6;	;238827;395031;238828;238185	PF00078;	n	n	n	y	n
scaffold0036	398629	398673	+	0	0					n	n	n	n	n
scaffold0036	594715	595030	+	0	0					n	n	n	n	n
scaffold0036	74915	75121	+	0	0					n	n	n	n	n
scaffold0036	872220	872497	+	0	0					n	n	n	n	n
scaffold0037	132595	132764	+	0	0					n	n	n	n	n
scaffold0037	256498	256553	+	0	0					n	n	n	n	n
scaffold0037	49654	50072	+	0	0					n	n	n	n	n
scaffold0041	222494	222597	+	0	0					n	n	n	n	n
scaffold0043	134887	135117	+	0	0					n	n	n	n	n
scaffold0043	238460	244359	+	1	4	3;3;3;3;	3;	;238827;395031;238828;238824	PF00078;	n	n	n	y	n
scaffold0043	298645	299460	+	0	0					n	n	n	n	n
scaffold0043	422283	422560	+	0	0					n	n	n	n	n
scaffold0043	453586	454175	+	0	0					n	n	n	n	n
scaffold0043	457570	458173	+	0	0					n	n	n	n	n
scaffold0043	84815	84975	+	0	0					n	n	n	n	n
scaffold0048	111942	112008	+	0	0					n	n	n	n	n
scaffold0048	11773	11854	+	0	0					n	n	n	n	n
scaffold0048	17954	18134	+	0	0					n	n	n	n	n
scaffold0048	214753	216378	+	1	2	6;6;	6;	;238827;395031	PF00078;	n	n	n	y	n
scaffold0048	25484	25777	+	0	0					n	n	n	n	n
scaffold0048	25831	25912	+	0	0					n	n	n	n	n
scaffold0048	265296	271228	+	2	4	4;4;6;6;	4;6;	;238827;395031;238827;395031	PF00078;PF00078;	n	n	n	y	n
scaffold0048	28440	32453	+	1	3	5;5;5;	5;	;238827;395031;238828	PF00078;	n	n	n	y	n
scaffold0048	58853	59352	+	0	0					n	n	n	n	n
scaffold0048	63536	64037	+	0	0					n	n	n	n	n
scaffold0051	174827	179056	+	2	4	1;2;3;3;	3;1;	;238827;397447;238827;395031	PF00078;PF00078;	y	n	n	y	n
scaffold0053	1313990	1314055	+	0	0					n	n	n	n	n
scaffold0053	1377454	1382540	+	1	3	6;6;6;	6;	;238827;395031;238828	PF00078;	n	n	n	y	n
scaffold0053	271171	273797	+	1	3	5;5;5;	5;	;238827;395031;238828	PF00078;	n	n	n	y	n
scaffold0053	325869	326735	+	0	0					n	n	n	n	n
scaffold0053	384398	385483	+	0	0					n	n	n	n	n
scaffold0053	531010	531076	+	0	0					n	n	n	n	n
scaffold0053	880996	881247	+	0	0					n	n	n	n	n
scaffold0053	903990	905802	+	3	3	5;6;6;	6;5;4;	;238827;238827;395031	PF00078;PF00078;PF00078;	n	n	n	y	n
scaffold0054	203657	204888	+	0	0					n	n	n	n	n
scaffold0054	205035	205062	+	0	0					n	n	n	n	n
scaffold0057	103569	103730	+	0	0					n	n	n	n	n
scaffold0058	85903	86278	+	0	0					n	n	n	n	n
scaffold0065	141844	142068	+	0	0					n	n	n	n	n
scaffold0065	177947	178175	+	0	0					n	n	n	n	n
scaffold0065	20484	20494	+	0	0					n	n	n	n	n
scaffold0065	2292	2907	+	0	0					n	n	n	n	n
scaffold0067	132985	138907	+	1	3	4;4;4;	4;	;238827;395031;238828	PF00078;	n	n	n	y	n
scaffold0067	15302	15405	+	0	0					n	n	n	n	n
scaffold0067	160137	160357	+	0	0					n	n	n	n	n
scaffold0067	40651	41742	+	0	0					n	n	n	n	n
scaffold0067	46793	47003	+	0	0					n	n	n	n	n
scaffold0067	47825	48902	+	0	0					n	n	n	n	n
scaffold0071	33655	34247	+	0	0					n	n	n	n	n
scaffold0071	341019	345563	+	2	4	1;1;3;3;	1;3;	;238827;395031;238827;395031	PF00078;PF00078;	n	n	n	y	n
scaffold0071	34276	38239	+	3	3	1;3;3;	2;3;1;	;238827;238827;395031	PF00078;PF00078;PF00078;	n	n	n	y	n
scaffold0071	345613	345724	+	0	0					n	n	n	n	n
scaffold0071	378435	378990	+	0	0					n	n	n	n	n
scaffold0071	385463	385574	+	0	0					n	n	n	n	n
scaffold0072	221532	221732	+	0	0					n	n	n	n	n
scaffold0072	237190	243146	+	1	4	1;2;2;2;	2;	;397447;238827;395031;238828	PF00078;	y	n	n	y	n
scaffold0072	243156	243267	+	0	0					n	n	n	n	n
scaffold0076	144879	145051	+	0	0					n	n	n	n	n
scaffold0076	211894	212633	+	0	0					n	n	n	n	n
scaffold0076	455084	456130	+	0	0					n	n	n	n	n
scaffold0076	456182	461071	+	2	3	2;2;3;	2;3;	;238827;395031;238827	PF00078;PF00078;	n	n	n	y	n
scaffold0076	53248	57133	+	1	3	4;4;4;	4;	;238827;395031;238828	PF00078;	n	n	n	y	n
scaffold0076	568732	574658	+	1	3	1;1;1;	1;	;238827;395031;238828	PF00078;	n	n	n	y	n
scaffold0076	580626	586554	+	3	4	2;2;3;3;	2;3;1;	;238827;395031;238827;395031	PF00078;PF00078;PF00078;	n	n	n	y	n
scaffold0076	595624	595667	+	0	0					n	n	n	n	n
scaffold0080	165145	171100	+	1	4	6;6;6;6;	6;	;238827;395031;238828;397447	PF00078;	y	n	n	y	n
scaffold0080	201678	207652	+	1	3	6;6;6;	6;	;238827;395031;238828	PF00078;	n	n	n	y	n
scaffold0080	75617	76441	+	0	0					n	n	n	n	n
scaffold0083	115950	116013	+	0	0					n	n	n	n	n
scaffold0083	74398	78186	+	1	3	2;2;2;	2;	;238827;395031;238828	PF00078;	n	n	n	y	n
scaffold0087	194952	195155	+	0	0					n	n	n	n	n
scaffold0087	22174	22430	+	0	0					n	n	n	n	n
scaffold0087	239435	244672	+	1	4	4;5;5;5;	5;	;397447;238827;395031;238828	PF00078;	y	n	n	y	n
scaffold0087	244672	249904	+	2	5	4;5;5;6;6;	6;5;	;397447;238827;395031;238827;395031	PF00078;PF00078;	y	n	n	y	n
scaffold0087	249908	255907	+	2	6	4;6;6;6;6;6;	6;4;	;238827;238827;395031;238828;397447;238824	PF00078;PF00078;	y	n	n	y	n
scaffold0087	270543	270757	+	0	0					n	n	n	n	n
scaffold0087	287795	287871	+	0	0					n	n	n	n	n
scaffold0087	288213	288394	+	0	0					n	n	n	n	n
scaffold0087	311928	312032	+	0	0					n	n	n	n	n
scaffold0087	43475	43573	+	0	0					n	n	n	n	n
scaffold0087	52953	53248	+	0	0					n	n	n	n	n
scaffold0087	66521	70832	+	1	5	2;2;2;2;2;	2;	;238827;395031;238828;238824;238185	PF00078;	n	n	n	y	n
scaffold0088	147568	150369	+	2	4	4;4;5;5;	5;4;	;238827;395031;238827;395031	PF00078;PF00078;	n	n	n	y	n
scaffold0088	98639	103978	+	1	4	2;2;2;2;	2;	;238827;395031;238828;397447	PF00078;	y	n	n	y	n
scaffold0089	174655	178742	+	2	6	2;2;2;2;3;3;	2;3;	;238827;395031;397447;238185;238827;395031	PF00078;PF00078;	y	n	n	y	n
scaffold0089	232016	232380	+	0	0					n	n	n	n	n
scaffold0089	267279	270121	+	1	0		3;		PF00078;	n	n	n	y	n
scaffold0089	55077	55270	+	0	0					n	n	n	n	n
scaffold0089	87321	87966	+	1	1	4;	4;	;238827	PF00078;	n	n	n	y	n
scaffold0092	133522	134824	+	0	0					n	n	n	n	n
scaffold0092	137511	140549	+	0	1	1;		;397447		n	n	n	n	n
scaffold0092	140586	143492	+	1	3	2;2;2;	2;	;238827;395031;238828	PF00078;	n	n	n	y	n
scaffold0092	214150	214260	+	0	0					n	n	n	n	n
scaffold0092	74282	74340	+	0	0					n	n	n	n	n
scaffold0094	1032296	1032479	+	0	0					n	n	n	n	n
scaffold0094	1045646	1045672	+	0	0					n	n	n	n	n
scaffold0094	1061523	1061634	+	0	0					n	n	n	n	n
scaffold0094	200920	203555	+	1	3	5;5;5;	5;	;238827;395031;238828	PF00078;	n	n	n	y	n
scaffold0094	281547	287509	+	2	4	5;5;6;6;	5;6;	;238827;395031;238827;395031	PF00078;PF00078;	n	n	n	y	n
scaffold0094	543647	544006	+	0	0					n	n	n	n	n
scaffold0094	606081	612051	+	2	3	2;3;3;	3;2;	;238827;238827;395031	PF00078;PF00078;	n	n	n	y	n
scaffold0094	771345	777316	+	1	4	4;4;4;4;	4;	;238827;395031;238828;397447	PF00078;	y	n	n	y	n
scaffold0094	810959	816918	+	1	3	4;4;4;	4;	;238827;395031;238828	PF00078;	n	n	n	y	n
scaffold0094	896846	902788	+	2	4	4;4;5;5;	5;4;	;238827;395031;238827;395031	PF00078;PF00078;	n	n	n	y	n
scaffold0095	17117	17476	+	0	0					n	n	n	n	n
scaffold0097	137184	137362	+	0	0					n	n	n	n	n
scaffold0097	140662	140798	+	0	0					n	n	n	n	n
scaffold0097	182137	184061	+	1	1	2;	2;	;238827	PF00078;	n	n	n	y	n
scaffold0101	134120	134196	+	0	0					n	n	n	n	n
scaffold0101	134537	134722	+	0	0					n	n	n	n	n
scaffold0101	88383	88640	+	0	0					n	n	n	n	n
scaffold0104	118928	120291	+	0	0					n	n	n	n	n
scaffold0104	128465	129789	+	0	0					n	n	n	n	n
scaffold0104	136996	137299	+	0	0					n	n	n	n	n
scaffold0104	280052	280118	+	0	0					n	n	n	n	n
scaffold0104	297431	297559	+	0	0					n	n	n	n	n
scaffold0104	301276	301406	+	0	0					n	n	n	n	n
scaffold0104	305131	305260	+	0	0					n	n	n	n	n
scaffold0104	308972	309103	+	0	0					n	n	n	n	n
scaffold0104	312827	312955	+	0	0					n	n	n	n	n
scaffold0104	316669	316800	+	0	0					n	n	n	n	n
scaffold0104	320512	320643	+	0	0					n	n	n	n	n
scaffold0104	324363	324493	+	0	0					n	n	n	n	n
scaffold0104	328216	328347	+	0	0					n	n	n	n	n
scaffold0104	332071	332201	+	0	0					n	n	n	n	n
scaffold0104	335923	336053	+	0	0					n	n	n	n	n
scaffold0104	339774	339902	+	0	0					n	n	n	n	n
scaffold0104	343623	343752	+	0	0					n	n	n	n	n
scaffold0104	347474	347604	+	0	0					n	n	n	n	n
scaffold0104	351325	351456	+	0	0					n	n	n	n	n
scaffold0104	355178	355309	+	0	0					n	n	n	n	n
scaffold0104	359033	359163	+	0	0					n	n	n	n	n
scaffold0104	362890	363021	+	0	0					n	n	n	n	n
scaffold0104	366741	366872	+	0	0					n	n	n	n	n
scaffold0104	370596	370727	+	0	0					n	n	n	n	n
scaffold0104	374451	374581	+	0	0					n	n	n	n	n
scaffold0104	378297	378428	+	0	0					n	n	n	n	n
scaffold0104	382148	382279	+	0	0					n	n	n	n	n
scaffold0104	38393	39257	+	0	0					n	n	n	n	n
scaffold0104	386003	386133	+	0	0					n	n	n	n	n
scaffold0104	389856	389987	+	0	0					n	n	n	n	n
scaffold0104	393700	393831	+	0	0					n	n	n	n	n
scaffold0104	97548	98632	+	0	0					n	n	n	n	n
scaffold0109	118869	119454	+	0	0					n	n	n	n	n
scaffold0111	150682	153345	+	1	3	4;4;4;	4;	;238827;395031;238828	PF00078;	n	n	n	y	n
scaffold0111	259659	259917	+	0	0					n	n	n	n	n
scaffold0111	267045	270272	+	1	3	5;5;5;	5;	;238827;395031;238828	PF00078;	n	n	n	y	n
scaffold0111	273914	274170	+	0	0					n	n	n	n	n
scaffold0111	281921	281960	+	0	0					n	n	n	n	n
scaffold0111	294712	295801	+	0	0					n	n	n	n	n
scaffold0111	81837	84704	+	2	5	1;1;3;3;3;	3;1;	;238827;395031;238827;395031;238828	PF00078;PF00078;	n	n	n	y	n
scaffold0112	183054	184235	+	0	0					n	n	n	n	n
scaffold0112	196995	202943	+	1	3	1;1;1;	1;	;238827;395031;238828	PF00078;	n	n	n	y	n
scaffold0112	370517	376349	+	2	3	4;4;6;	4;6;	;238827;395031;238827	PF00078;PF00078;	n	n	n	y	n
scaffold0112	424502	424697	+	0	0					n	n	n	n	n
scaffold0112	497150	497264	+	0	0					n	n	n	n	n
scaffold0112	511690	514744	+	1	4	4;4;4;4;	4;	;238827;395031;238828;238824	PF00078;	n	n	n	y	n
scaffold0112	660892	661010	+	0	0					n	n	n	n	n
scaffold0112	661001	661626	+	0	0					n	n	n	n	n
scaffold0112	665074	665095	+	0	0					n	n	n	n	n
scaffold0112	665243	665294	+	0	0					n	n	n	n	n
scaffold0112	678059	681105	+	3	6	4;4;4;5;5;6;	4;5;6;	;238827;395031;238185;238827;395031;238827	PF00078;PF00078;PF00078;	n	n	n	y	n
scaffold0112	687075	690124	+	2	4	4;4;6;6;	6;4;	;238827;395031;238827;395031	PF00078;PF00078;	n	n	n	y	n
scaffold0112	775518	775803	+	0	0					n	n	n	n	n
scaffold0112	804997	805165	+	0	0					n	n	n	n	n
scaffold0112	842836	842894	+	0	0					n	n	n	n	n
scaffold0112	849865	850032	+	0	0					n	n	n	n	n
scaffold0112	867692	869795	+	1	3	6;6;6;	6;	;238827;395031;238828	PF00078;	n	n	n	y	n
scaffold0112	91924	92095	+	0	0					n	n	n	n	n
scaffold0112	9971	10712	+	0	0					n	n	n	n	n
scaffold0113	169159	169354	+	0	0					n	n	n	n	n
scaffold0117	16597	20767	+	1	3	5;5;5;	5;	;238827;395031;238828	PF00078;	n	n	n	y	n
scaffold0117	34317	38586	+	1	3	2;2;2;	2;	;238827;395031;238828	PF00078;	n	n	n	y	n
scaffold0117	54442	57602	+	1	3	3;3;3;	3;	;238827;395031;238828	PF00078;	n	n	n	y	n
scaffold0117	60498	60720	+	0	0					n	n	n	n	n
scaffold0117	66220	67202	+	1	3	4;4;4;	4;	;238827;395031;238828	PF00078;	n	n	n	y	n
scaffold0117	92499	92683	+	0	0					n	n	n	n	n
scaffold0117	94132	94315	+	0	0					n	n	n	n	n
scaffold0117	95759	95941	+	0	0					n	n	n	n	n
scaffold0118	104414	106431	+	2	3	1;3;3;	3;1;	;238827;238827;395031	PF00078;PF00078;	n	n	n	y	n
scaffold0118	111730	113668	+	1	3	1;1;1;	1;	;238827;395031;238828	PF00078;	n	n	n	y	n
scaffold0118	119336	121357	+	1	3	1;1;1;	1;	;238827;395031;238828	PF00078;	n	n	n	y	n
scaffold0118	27243	32860	+	2	1	6;	6;4;	;238827	PF00078;PF00078;	n	n	n	y	n
scaffold0118	357690	357707	+	0	0					n	n	n	n	n
scaffold0118	387800	387857	+	0	0					n	n	n	n	n
scaffold0118	502380	503717	+	0	0					n	n	n	n	n
scaffold0118	506747	512628	+	2	4	1;1;2;2;	1;2;	;238827;395031;238827;395031	PF00078;PF00078;	n	n	n	y	n
scaffold0118	560174	560794	+	0	0					n	n	n	n	n
scaffold0118	610254	610738	+	0	0					n	n	n	n	n
scaffold0118	653279	653528	+	0	0					n	n	n	n	n
scaffold0118	656570	656609	+	0	0					n	n	n	n	n
scaffold0118	676575	676810	+	0	0					n	n	n	n	n
scaffold0118	684936	690918	+	1	4	4;4;4;4;	4;	;238827;395031;238828;397447	PF00078;	y	n	n	y	n
scaffold0118	690971	691173	+	0	0					n	n	n	n	n
scaffold0118	691434	691473	+	0	0					n	n	n	n	n
scaffold0118	710544	710786	+	0	0					n	n	n	n	n
scaffold0118	718857	719078	+	0	0					n	n	n	n	n
scaffold0118	730369	730613	+	0	0					n	n	n	n	n
scaffold0118	773215	773355	+	0	0					n	n	n	n	n
scaffold0118	776167	778957	+	1	3	4;4;4;	4;	;238827;395031;238828	PF00078;	n	n	n	y	n
scaffold0118	92839	98756	+	1	4	1;3;3;3;	3;	;238827;238827;395031;238828	PF00078;	n	n	n	y	n
scaffold0119	111008	111220	+	0	0					n	n	n	n	n
scaffold0119	162132	168023	+	1	4	1;1;1;1;	1;	;238827;395031;238828;397447	PF00078;	y	n	n	y	n
scaffold0119	194627	195233	+	0	0					n	n	n	n	n
scaffold0119	202320	207021	+	2	4	1;1;3;3;	3;1;	;238827;395031;238827;395031	PF00078;PF00078;	n	n	n	y	n
scaffold0119	240803	246748	+	2	4	4;5;5;5;	5;4;	;238827;238827;395031;238828	PF00078;PF00078;	n	n	n	y	n
scaffold0119	246826	247083	+	0	0					n	n	n	n	n
scaffold0119	287144	287419	+	0	0					n	n	n	n	n
scaffold0119	290461	290500	+	0	0					n	n	n	n	n
scaffold0119	310279	310512	+	0	0					n	n	n	n	n
scaffold0119	6836	6853	+	0	0					n	n	n	n	n
scaffold0119	99932	99943	+	0	0					n	n	n	n	n
scaffold0121	105259	105298	+	0	0					n	n	n	n	n
scaffold0121	105560	105748	+	0	0					n	n	n	n	n
scaffold0121	105801	111737	+	3	4	1;2;2;3;	1;2;3;	;238827;238827;395031;238827	PF00078;PF00078;PF00078;	n	n	n	y	n
scaffold0121	23504	23667	+	0	0					n	n	n	n	n
scaffold0121	75640	75855	+	0	0					n	n	n	n	n
scaffold0121	83694	87937	+	2	4	5;5;6;6;	5;6;	;238827;395031;238827;395031	PF00078;PF00078;	n	n	n	y	n
scaffold0125	130335	132062	+	0	0					n	n	n	n	n
scaffold0125	77714	77746	+	0	0					n	n	n	n	n
scaffold0132	149137	150655	+	0	1	5;		;238827		n	n	n	y	n
scaffold0132	198465	203066	+	2	5	4;4;6;6;6;	6;4;	;238827;395031;238827;395031;397447	PF00078;PF00078;	y	n	n	y	n
scaffold0132	2276	8174	+	0	0					n	n	n	n	n
scaffold0132	272852	272969	+	0	0					n	n	n	n	n
scaffold0133	29996	30029	+	0	0					n	n	n	n	n
scaffold0133	44094	49134	+	1	2	4;4;	4;	;238827;395031	PF00078;	n	n	n	y	n
scaffold0133	57128	63034	+	1	4	5;5;5;5;	5;	;238827;395031;238828;397447	PF00078;	y	n	n	y	n
scaffold0134	56700	62643	+	2	6	1;1;1;3;3;3;	3;1;	;238827;395031;238185;238827;395031;397447	PF00078;PF00078;	y	n	n	y	n
scaffold0134	95361	95821	+	0	0					n	n	n	n	n
scaffold0134	99277	101408	+	1	3	2;2;2;	2;	;238827;395031;238828	PF00078;	n	n	n	y	n
scaffold0136	190237	190905	+	0	0					n	n	n	n	n
scaffold0136	190901	191012	+	0	0					n	n	n	n	n
scaffold0136	26938	31103	+	1	4	1;1;1;1;	1;	;238827;395031;238828;238824	PF00078;	n	n	n	y	n
scaffold0136	69935	75898	+	1	4	3;3;3;3;	3;	;238827;395031;238828;397447	PF00078;	y	n	n	y	n
scaffold0136	77302	77504	+	0	0					n	n	n	n	n
scaffold0137	86092	92048	+	1	4	2;3;3;3;	3;	;397447;238827;395031;238828	PF00078;	y	n	n	y	n
scaffold0138	1072016	1077963	+	1	3	6;6;6;	6;	;238827;395031;238828	PF00078;	n	n	n	y	n
scaffold0138	113466	116519	+	1	3	4;4;4;	4;	;238827;395031;238828	PF00078;	n	n	n	y	n
scaffold0138	1142489	1145767	+	1	3	1;1;1;	1;	;238827;395031;238828	PF00078;	n	n	n	y	n
scaffold0138	1150866	1154153	+	2	4	1;1;2;2;	1;2;	;238827;395031;238827;395031	PF00078;PF00078;	n	n	n	y	n
scaffold0138	1202741	1202963	+	0	0					n	n	n	n	n
scaffold0138	1210170	1210392	+	0	0					n	n	n	n	n
scaffold0138	1285029	1285183	+	0	0					n	n	n	n	n
scaffold0138	1404834	1405253	+	0	0					n	n	n	n	n
scaffold0138	1405512	1411527	+	1	3	2;2;2;	2;	;238827;395031;238828	PF00078;	n	n	n	y	n
scaffold0138	1414030	1414057	+	0	0					n	n	n	n	n
scaffold0138	1414085	1420028	+	2	4	1;1;1;2;	1;2;	;238827;395031;238828;238827	PF00078;PF00078;	n	n	n	y	n
scaffold0138	247914	248401	+	0	0					n	n	n	n	n
scaffold0138	36860	36971	+	0	0					n	n	n	n	n
scaffold0138	407623	411139	+	2	2	4;4;	4;5;	;238827;395031	PF00078;PF00078;	n	n	n	y	n
scaffold0138	411307	411363	+	0	0					n	n	n	n	n
scaffold0138	414727	420564	+	1	4	4;4;4;4;	4;	;238827;395031;238828;397447	PF00078;	y	n	n	y	n
scaffold0138	431863	432033	+	0	0					n	n	n	n	n
scaffold0138	488339	493810	+	1	4	1;1;1;2;	1;	;238827;395031;238828;397447	PF00078;	y	n	n	y	n
scaffold0138	62401	62625	+	0	0					n	n	n	n	n
scaffold0138	659504	659927	+	0	0					n	n	n	n	n
scaffold0138	677097	682563	+	2	4	5;5;6;6;	6;5;	;238827;395031;238827;395031	PF00078;PF00078;	n	n	n	y	n
scaffold0138	682599	682767	+	0	0					n	n	n	n	n
scaffold0138	718116	718173	+	0	0					n	n	n	n	n
scaffold0138	732365	732501	+	0	0					n	n	n	n	n
scaffold0138	834731	838278	+	2	3	3;3;3;	1;3;	;238827;395031;238828	PF14529;PF00078;	y	n	n	y	n
scaffold0143	25018	25154	+	0	0					n	n	n	n	n
scaffold0143	31028	31248	+	0	0					n	n	n	n	n
scaffold0144	170446	175376	+	1	4	4;4;4;4;	4;	;238827;395031;238828;397447	PF00078;	y	n	n	y	n
scaffold0144	242017	242187	+	0	0					n	n	n	n	n
scaffold0144	392585	393125	+	0	0					n	n	n	n	n
scaffold0144	67361	70670	+	1	3	4;4;4;	4;	;238827;395031;238828	PF00078;	n	n	n	y	n
scaffold0148	1052741	1053338	+	0	0					n	n	n	n	n
scaffold0148	1055914	1056514	+	0	0					n	n	n	n	n
scaffold0148	1296048	1296992	+	1	3	5;5;5;	5;	;238827;395031;238828	PF00078;	n	n	n	y	n
scaffold0148	1300019	1300895	+	0	0					n	n	n	n	n
scaffold0148	1327632	1327868	+	0	0					n	n	n	n	n
scaffold0148	1358917	1358940	+	0	0					n	n	n	n	n
scaffold0148	1565292	1565584	+	0	0					n	n	n	n	n
scaffold0148	1567419	1568894	+	0	1	4;		;238827		n	n	n	y	n
scaffold0148	38697	38772	+	0	0					n	n	n	n	n
scaffold0148	38774	44745	+	1	3	4;4;4;	4;	;238827;395031;238828	PF00078;	n	n	n	y	n
scaffold0148	424524	424572	+	0	0					n	n	n	n	n
scaffold0148	44798	44959	+	0	0					n	n	n	n	n
scaffold0148	502393	502429	+	0	0					n	n	n	n	n
scaffold0148	530247	530283	+	0	0					n	n	n	n	n
scaffold0148	533658	539623	+	1	3	4;4;4;	4;	;238827;395031;238828	PF00078;	n	n	n	y	n
scaffold0148	540086	546045	+	1	3	6;6;6;	6;	;238827;395031;238828	PF00078;	n	n	n	y	n
scaffold0148	546108	552049	+	2	3	4;4;4;	4;5;	;238827;395031;238828	PF00078;PF00078;	n	n	n	y	n
scaffold0148	552171	552692	+	0	0					n	n	n	n	n
scaffold0148	62276	62459	+	0	0					n	n	n	n	n
scaffold0148	707124	707260	+	0	0					n	n	n	n	n
scaffold0148	855395	861455	+	1	4	4;5;5;5;	5;	;397447;238827;395031;238828	PF00078;	y	n	n	y	n
scaffold0149	103198	109161	+	1	3	5;5;5;	5;	;238827;395031;238828	PF00078;	n	n	n	y	n
scaffold0149	194140	194244	+	0	0					n	n	n	n	n
scaffold0149	284722	284950	+	0	0					n	n	n	n	n
scaffold0149	297909	300035	+	2	4	4;4;6;6;	6;4;	;238827;395031;395031;238827	PF00078;PF00078;	n	n	n	y	n
scaffold0149	300036	300137	+	0	0					n	n	n	n	n
scaffold0149	349466	349547	+	0	0					n	n	n	n	n
scaffold0149	60211	60352	+	0	0					n	n	n	n	n
scaffold0149	67374	67492	+	0	0					n	n	n	n	n
scaffold0150	12268	12484	+	0	0					n	n	n	n	n
scaffold0150	21080	21272	+	0	0					n	n	n	n	n
scaffold0150	21609	21684	+	0	0					n	n	n	n	n
scaffold0150	236475	242357	+	0	1	6;		;238827		n	n	n	y	n
scaffold0150	25431	25656	+	0	0					n	n	n	n	n
scaffold0150	312508	312521	+	0	0					n	n	n	n	n
scaffold0150	35344	35565	+	0	0					n	n	n	n	n
scaffold0151	47269	50904	+	1	3	3;3;3;	3;	;238827;395031;238828	PF00078;	n	n	n	y	n
scaffold0151	50895	54537	+	2	4	1;1;2;2;	1;2;	;238827;395031;238827;395031	PF00078;PF00078;	n	n	n	y	n
scaffold0154	63871	65695	+	1	4	1;1;1;1;	1;	;238827;395031;238828;238824	PF00078;	n	n	n	y	n
scaffold0154	88754	89005	+	0	0					n	n	n	n	n
scaffold0157	28622	29646	+	0	0					n	n	n	n	n
scaffold0157	37269	37407	+	0	0					n	n	n	n	n
scaffold0159	87500	87536	+	0	0					n	n	n	n	n
scaffold0163	17083	17100	+	0	0					n	n	n	n	n
scaffold0163	221173	227112	+	1	3	2;2;2;	2;	;238827;395031;238828	PF00078;	n	n	n	y	n
scaffold0163	232591	232636	+	0	0					n	n	n	n	n
scaffold0163	232700	238574	+	2	5	1;1;1;2;2;	1;2;	;238827;395031;238828;238827;395031	PF00078;PF00078;	n	n	n	y	n
scaffold0163	238754	239764	+	0	0					n	n	n	n	n
scaffold0163	239796	244673	+	1	3	3;3;3;	3;	;238827;395031;238828	PF00078;	n	n	n	y	n
scaffold0163	24692	29152	+	2	4	6;6;6;6;	4;6;	;238827;395031;238828;397447	PF01456;PF00078;	y	n	n	y	n
scaffold0163	29886	30388	+	0	0					n	n	n	n	n
scaffold0163	44987	45489	+	0	0					n	n	n	n	n
scaffold0163	532	6058	+	2	3	4;6;6;	6;4;	;238827;238827;395031	PF00078;PF00078;	n	n	n	y	n
scaffold0163	6786	7273	+	0	0					n	n	n	n	n
scaffold0163	77227	81348	+	1	3	5;5;5;	5;	;238827;395031;238828	PF00078;	n	n	n	y	n
scaffold0168	52113	52266	+	0	0					n	n	n	n	n
scaffold0179	101169	101481	+	0	0					n	n	n	n	n
scaffold0179	111823	113337	+	1	3	6;6;6;	6;	;238827;395031;238828	PF00078;	n	n	n	y	n
scaffold0179	215051	219968	+	1	3	1;3;3;	3;	;238827;238827;395031	PF00078;	n	n	n	y	n
scaffold0179	283768	284113	+	0	0					n	n	n	n	n
scaffold0179	365376	366570	+	0	0					n	n	n	n	n
scaffold0179	744167	744232	+	0	0					n	n	n	n	n
scaffold0179	87928	88240	+	0	0					n	n	n	n	n
scaffold0179	92377	92689	+	0	0					n	n	n	n	n
scaffold0180	124161	124720	+	0	0					n	n	n	n	n
scaffold0184	217821	222342	+	1	6	1;1;1;1;2;2;	1;	;238827;395031;238828;238824;238827;397447	PF00078;	y	n	n	y	n
scaffold0184	32248	35360	+	2	4	4;4;5;5;	4;5;	;238827;395031;238827;395031	PF00078;PF00078;	n	n	n	y	n
scaffold0184	410603	410854	+	0	0					n	n	n	n	n
scaffold0184	429184	429434	+	0	0					n	n	n	n	n
scaffold0184	447378	447627	+	0	0					n	n	n	n	n
scaffold0184	465711	465960	+	0	0					n	n	n	n	n
scaffold0184	535175	538862	+	1	3	4;4;4;	4;	;238827;395031;238828	PF00078;	n	n	n	y	n
scaffold0184	571231	571405	+	0	0					n	n	n	n	n
scaffold0184	627116	627365	+	0	0					n	n	n	n	n
scaffold0184	638648	638890	+	0	0					n	n	n	n	n
scaffold0184	644008	644251	+	0	0					n	n	n	n	n
scaffold0184	653444	653520	+	0	0					n	n	n	n	n
scaffold0188	103635	103809	+	0	0					n	n	n	n	n
scaffold0188	114023	118568	+	2	4	2;3;3;3;	3;2;	;238827;238827;395031;238828	PF00078;PF00078;	n	n	n	y	n
scaffold0188	188403	188651	+	0	0					n	n	n	n	n
scaffold0188	31055	31297	+	0	0					n	n	n	n	n
scaffold0188	36368	36609	+	0	0					n	n	n	n	n
scaffold0188	47747	47996	+	0	0					n	n	n	n	n
scaffold0190	26481	32009	+	1	3	4;4;4;	4;	;238827;395031;238828	PF00078;	n	n	n	y	n
scaffold0190	90470	95092	+	1	3	3;3;3;	3;	;238827;395031;238828	PF00078;	n	n	n	y	n
scaffold0190	95061	96424	+	0	0					n	n	n	n	n
scaffold0192	1	5820	+	1	2	1;1;	1;	;238827;395031	PF00078;	n	n	n	y	n
scaffold0192	241429	241694	+	0	0					n	n	n	n	n
scaffold0192	249441	250740	+	0	0					n	n	n	n	n
scaffold0192	87872	90605	+	0	0					n	n	n	n	n
scaffold0194	127024	127296	+	0	0					n	n	n	n	n
scaffold0194	179631	179849	+	0	0					n	n	n	n	n
scaffold0315	1008780	1008971	+	1	1	3;	3;	;238827	PF00078;	n	n	n	y	n
scaffold0315	1141278	1141762	+	0	0					n	n	n	n	n
scaffold0315	1280685	1285776	+	1	3	1;1;1;	1;	;238827;395031;238828	PF00078;	n	n	n	y	n
scaffold0315	1396278	1398019	+	0	0					n	n	n	n	n
scaffold0315	1450755	1450770	+	0	0					n	n	n	n	n
scaffold0315	1744663	1745078	+	0	0					n	n	n	n	n
scaffold0315	1826293	1827234	+	0	0					n	n	n	n	n
scaffold0315	1845715	1846002	+	0	0					n	n	n	n	n
scaffold0315	1855268	1855457	+	0	0					n	n	n	n	n
scaffold0315	1855569	1855687	+	0	0					n	n	n	n	n
scaffold0315	1894375	1897093	+	1	4	1;1;1;1;	1;	;238827;395031;238828;238185	PF00078;	n	n	n	y	n
scaffold0315	1902002	1902281	+	0	0					n	n	n	n	n
scaffold0315	2066217	2070332	+	1	3	3;3;3;	3;	;238827;395031;238828	PF00078;	n	n	n	y	n
scaffold0315	2110073	2116016	+	2	4	5;5;6;6;	6;5;	;238827;395031;238827;395031	PF00078;PF00078;	n	n	n	y	n
scaffold0315	396041	398417	+	1	3	5;5;5;	5;	;238827;395031;238828	PF00078;	n	n	n	y	n
scaffold0315	407862	413804	+	2	5	4;5;5;6;6;	5;6;	;397447;238827;395031;238827;395031	PF00078;PF00078;	y	n	n	y	n
scaffold0315	420510	426454	+	2	4	4;4;5;5;	4;5;	;238827;395031;238827;395031	PF00078;PF00078;	n	n	n	y	n
scaffold0315	433185	439124	+	2	4	5;5;6;6;	5;6;	;238827;395031;238827;395031	PF00078;PF00078;	n	n	n	y	n
scaffold0315	478970	483141	+	1	4	5;5;5;5;	5;	;238827;395031;238828;238824	PF00078;	n	n	n	y	n
scaffold0315	609580	610045	+	0	0					n	n	n	n	n
scaffold0315	627134	632055	+	1	5	5;6;6;6;6;	6;	;397447;238827;395031;238828;238824	PF00078;	y	n	n	y	n
scaffold0315	632091	633124	+	0	0					n	n	n	n	n
scaffold0315	640133	640300	+	0	0					n	n	n	n	n
scaffold0315	640358	646349	+	1	3	1;1;1;	1;	;238827;395031;238828	PF00078;	n	n	n	y	n
scaffold0315	649715	655710	+	1	3	1;1;1;	1;	;238827;395031;238828	PF00078;	n	n	n	y	n
scaffold0315	745835	746134	+	0	0					n	n	n	n	n
scaffold0315	983921	984667	+	0	0					n	n	n	n	n
scaffold0315	984702	987588	+	1	3	2;2;2;	2;	;238827;395031;238828	PF00078;	n	n	n	y	n
scaffold0316	312794	313170	+	0	0					n	n	n	n	n
scaffold0316	513190	513279	+	0	0					n	n	n	n	n
scaffold0316	778814	779659	+	0	0					n	n	n	n	n
scaffold0316	780378	780587	+	0	0					n	n	n	n	n
scaffold0316	782277	782339	+	0	0					n	n	n	n	n
scaffold0316	786912	788117	+	0	0					n	n	n	n	n
scaffold0316	788162	788539	+	0	0					n	n	n	n	n
scaffold0316	79113	79703	+	0	0					n	n	n	n	n
scaffold0316	84956	85561	+	0	0					n	n	n	n	n
scaffold0316	856737	857235	+	0	0					n	n	n	n	n
scaffold0316	925732	931191	+	2	4	5;5;6;6;	5;6;	;238827;395031;238827;395031	PF00078;PF00078;	n	n	n	y	n
scaffold0317	120768	121272	+	0	0					n	n	n	n	n
scaffold0317	260061	262376	+	1	3	3;3;3;	3;	;238827;395031;238828	PF00078;	n	n	n	y	n
scaffold0317	54440	55048	+	0	0					n	n	n	n	n
scaffold0317	58305	63795	+	1	4	4;4;4;4;	4;	;238827;395031;238828;238824	PF00078;	n	n	n	y	n
scaffold0318	1053431	1053513	+	0	0					n	n	n	n	n
scaffold0318	113289	114942	+	1	4	2;2;2;2;	2;	;238827;395031;238828;238824	PF00078;	n	n	n	y	n
scaffold0318	157554	157635	+	0	0					n	n	n	n	n
scaffold0318	177168	182881	+	2	3	1;3;3;	1;3;	;238827;238827;395031	PF00078;PF00078;	n	n	n	y	n
scaffold0318	182881	188465	+	2	3	1;1;3;	1;3;	;395031;238827;238827	PF00078;PF00078;	n	n	n	y	n
scaffold0318	306125	306280	+	0	0					n	n	n	n	n
scaffold0318	479098	480290	+	0	0					n	n	n	n	n
scaffold0318	506548	507072	+	0	0					n	n	n	n	n
scaffold0318	565472	568229	+	1	3	6;6;6;	6;	;238827;395031;238828	PF00078;	n	n	n	y	n
scaffold0318	699793	700314	+	0	0					n	n	n	n	n
scaffold0318	710034	710101	+	0	0					n	n	n	n	n
scaffold0318	76147	78472	+	1	3	3;3;3;	3;	;238827;395031;238828	PF00078;	n	n	n	y	n
scaffold0318	923061	929079	+	1	3	1;1;1;	1;	;238827;395031;238828	PF00078;	n	n	n	y	n
scaffold0318	951723	954385	+	1	3	5;5;5;	5;	;238827;395031;238828	PF00078;	n	n	n	y	n
scaffold0318	985709	988837	+	1	3	2;2;2;	2;	;238827;395031;238828	PF00078;	n	n	n	y	n
scaffold0319	166043	166216	+	0	0					n	n	n	n	n
scaffold0320	292282	298244	+	1	4	1;1;1;1;	1;	;238827;395031;238828;397447	PF00078;	y	n	n	y	n
scaffold0320	335573	337185	+	1	2	3;3;	3;	;238827;395031	PF00078;	n	n	n	y	n
scaffold0320	424065	424080	+	0	0					n	n	n	n	n
scaffold0320	494316	494811	+	0	0					n	n	n	n	n
scaffold0320	498992	499492	+	0	0					n	n	n	n	n
scaffold0320	504027	507966	+	2	3	5;5;6;	5;6;	;238827;395031;238827	PF00078;PF00078;	n	n	n	y	n
scaffold0320	525986	530004	+	1	3	3;3;3;	3;	;238827;395031;238828	PF00078;	n	n	n	y	n
scaffold0320	532529	532610	+	0	0					n	n	n	n	n
scaffold0320	540337	540514	+	0	0					n	n	n	n	n
scaffold0320	546616	546697	+	0	0					n	n	n	n	n
scaffold0320	623733	623837	+	0	0					n	n	n	n	n
scaffold0320	648015	650252	+	2	4	2;2;3;3;	3;2;	;238827;395031;238827;395031	PF00078;PF00078;	n	n	n	y	n
scaffold0320	672264	672368	+	0	0					n	n	n	n	n
scaffold0320	672369	674495	+	1	4	2;2;2;2;	2;	;238827;395031;238828;238824	PF00078;	n	n	n	y	n
scaffold0320	687325	687553	+	0	0					n	n	n	n	n
scaffold0320	791314	793250	+	1	3	6;6;6;	6;	;238827;395031;238828	PF00078;	n	n	n	y	n
scaffold0321	1119030	1124503	+	1	3	4;4;4;	4;	;238827;395031;238828	PF00078;	n	n	n	y	n
scaffold0321	1425567	1426213	+	0	0					n	n	n	n	n
scaffold0321	1626012	1626286	+	0	0					n	n	n	n	n
scaffold0321	1630055	1635747	+	2	4	1;3;3;3;	3;1;	;238827;395031;238827;238828	PF00078;PF00078;	n	n	n	y	n
scaffold0321	1668215	1669738	+	1	1	5;	5;	;238827	PF00078;	n	n	n	y	n
scaffold0321	1725421	1725642	+	0	0					n	n	n	n	n
scaffold0321	1918357	1918763	+	0	0					n	n	n	n	n
scaffold0321	1919068	1919254	+	0	0					n	n	n	n	n
scaffold0321	2000290	2000430	+	0	0					n	n	n	n	n
scaffold0321	2126067	2126088	+	0	0					n	n	n	n	n
scaffold0321	2216073	2216745	+	0	0					n	n	n	n	n
scaffold0321	2219591	2221352	+	1	2	5;5;	5;	;238827;395031	PF00078;	n	n	n	y	n
scaffold0321	2232617	2233015	+	0	0					n	n	n	n	n
scaffold0321	2248231	2248642	+	0	0					n	n	n	n	n
scaffold0321	2269000	2269672	+	0	0					n	n	n	n	n
scaffold0321	345820	345974	+	0	0					n	n	n	n	n
scaffold0321	761055	761214	+	0	0					n	n	n	n	n
scaffold0321	840390	843561	+	1	3	2;2;2;	2;	;238827;395031;238828	PF00078;	n	n	n	y	n
scaffold0322	57714	57797	+	0	0					n	n	n	n	n
scaffold0329	1601808	1603568	+	1	2	4;4;	4;	;238827;395031	PF00078;	n	n	n	y	n
scaffold0329	1828220	1828251	+	0	0					n	n	n	n	n
scaffold0329	1833923	1836678	+	1	4	6;6;6;6;	6;	;238827;395031;238828;238824	PF00078;	n	n	n	y	n
scaffold0329	1974593	1974952	+	0	0					n	n	n	n	n
scaffold0329	2009320	2011746	+	1	3	5;5;5;	5;	;238827;395031;238828	PF00078;	n	n	n	y	n
scaffold0329	2011746	2017681	+	1	3	5;5;5;	5;	;238827;395031;238828	PF00078;	n	n	n	y	n
scaffold0329	2059181	2059273	+	0	0					n	n	n	n	n
scaffold0329	2078306	2078462	+	0	0					n	n	n	n	n
scaffold0329	2078686	2084203	+	1	4	5;5;5;5;	5;	;238827;395031;238828;397447	PF00078;	y	n	n	y	n
scaffold0329	2084245	2084689	+	0	0					n	n	n	n	n
scaffold0329	2171698	2176085	+	1	2	2;2;	2;	;238827;395031	PF00078;	n	n	n	y	n
scaffold0329	2505397	2506631	+	0	0					n	n	n	n	n
scaffold0329	2506778	2506805	+	0	0					n	n	n	n	n
scaffold0329	2620510	2621130	+	0	0					n	n	n	n	n
scaffold0329	2623519	2623701	+	0	0					n	n	n	n	n
scaffold0329	2651070	2651435	+	0	0					n	n	n	n	n
scaffold0329	2651476	2651607	+	0	0					n	n	n	n	n
scaffold0329	2890075	2890701	+	0	0					n	n	n	n	n
scaffold0329	3007934	3008155	+	0	0					n	n	n	n	n
scaffold0329	497003	497144	+	0	0					n	n	n	n	n
scaffold0329	725226	731163	+	2	4	4;4;6;6;	6;4;	;238827;395031;238827;395031	PF00078;PF00078;	n	n	n	y	n
scaffold0329	755085	756050	+	0	0					n	n	n	n	n
scaffold0329	756288	756404	+	0	0					n	n	n	n	n
scaffold0329	919667	919710	+	0	0					n	n	n	n	n
scaffold0329	929390	929807	+	0	0					n	n	n	n	n
scaffold0331	250444	255949	+	3	4	1;1;2;3;	1;2;3;	;238827;395031;238827;238827	PF00078;PF00078;PF00078;	n	n	n	y	n
scaffold0331	75929	77731	+	0	0					n	n	n	n	n
scaffold0332	221227	221502	+	0	0					n	n	n	n	n
scaffold0332	246016	246583	+	0	0					n	n	n	n	n
scaffold0332	283532	289527	+	1	3	3;3;3;	3;	;238827;395031;238828	PF00078;	n	n	n	y	n
scaffold0332	495854	497148	+	0	0					n	n	n	n	n
scaffold0332	526710	526738	+	0	0					n	n	n	n	n
scaffold0332	561463	561574	+	0	0					n	n	n	n	n
scaffold0332	84501	90049	+	1	3	2;2;2;	2;	;238827;395031;238828	PF00078;	n	n	n	y	n
scaffold0332	97922	98216	+	0	0					n	n	n	n	n
scaffold0333	18694	18877	+	0	0					n	n	n	n	n
scaffold0333	20323	20501	+	0	0					n	n	n	n	n
scaffold0333	21939	22125	+	1	0		2;		PF06726;	n	n	n	n	n
scaffold0333	42673	42934	+	0	0					n	n	n	n	n
scaffold0333	47360	48340	+	2	4	1;1;3;3;	1;3;	;238827;395031;238827;395031	PF00078;PF00078;	n	n	n	y	n
scaffold0333	53814	54034	+	0	0					n	n	n	n	n
scaffold0333	56914	60059	+	2	4	4;4;5;5;	4;5;	;395031;238827;238827;395031	PF00078;PF00078;	n	n	n	y	n
scaffold0333	75807	80052	+	1	2	5;5;	5;	;395031;238827	PF00078;	n	n	n	y	n
scaffold0333	93535	97710	+	1	3	2;2;2;	2;	;238827;395031;238828	PF00078;	n	n	n	y	n
scaffold0334	1103250	1108822	+	2	4	5;6;6;6;	6;5;	;238827;238827;395031;238828	PF00078;PF00078;	n	n	n	y	n
scaffold0334	1110975	1116925	+	2	5	4;4;5;5;6;	5;4;	;238827;395031;238827;395031;397447	PF00078;PF00078;	y	n	n	y	n
scaffold0334	1128057	1129311	+	0	1	6;		;238827		n	n	n	y	n
scaffold0334	1142084	1147880	+	2	4	5;5;6;6;	5;6;	;238827;395031;238827;395031	PF00078;PF00078;	n	n	n	y	n
scaffold0334	1260765	1260967	+	0	0					n	n	n	n	n
scaffold0334	1279968	1279988	+	0	0					n	n	n	n	n
scaffold0334	139475	139695	+	0	0					n	n	n	n	n
scaffold0334	1401575	1402191	+	0	0					n	n	n	n	n
scaffold0334	147781	148012	+	0	0					n	n	n	n	n
scaffold0334	156658	156877	+	0	0					n	n	n	n	n
scaffold0334	1654092	1654170	+	0	0					n	n	n	n	n
scaffold0334	1654167	1654221	+	0	0					n	n	n	n	n
scaffold0334	1707460	1708037	+	0	0					n	n	n	n	n
scaffold0334	1708086	1712988	+	2	4	1;1;3;3;	1;3;	;238827;395031;238827;395031	PF00078;PF00078;	n	n	n	y	n
scaffold0334	1718343	1719561	+	0	0					n	n	n	n	n
scaffold0334	17641	17820	+	0	0					n	n	n	n	n
scaffold0334	1821195	1825186	+	0	0					n	n	n	n	n
scaffold0334	1834863	1837035	+	0	0					n	n	n	n	n
scaffold0334	19259	19441	+	0	0					n	n	n	n	n
scaffold0334	20872	21056	+	0	0					n	n	n	n	n
scaffold0334	2169532	2175299	+	1	3	2;2;2;	2;	;238827;395031;238828	PF00078;	n	n	n	y	n
scaffold0334	2184037	2189788	+	2	5	1;2;2;2;3;	2;1;	;238827;238827;395031;238828;397447	PF00078;PF00078;	y	n	n	y	n
scaffold0334	2336825	2337085	+	0	0					n	n	n	n	n
scaffold0334	2383155	2383285	+	0	0					n	n	n	n	n
scaffold0334	2397968	2399301	+	0	0					n	n	n	n	n
scaffold0334	2409128	2409369	+	0	0					n	n	n	n	n
scaffold0334	2444831	2450766	+	1	4	6;6;6;6;	6;	;238827;395031;238828;397447	PF00078;	y	n	n	y	n
scaffold0334	412277	417623	+	1	4	2;3;3;3;	3;	;397447;238827;395031;238828	PF00078;	y	n	n	y	n
scaffold0334	46233	47213	+	2	3	2;3;3;	2;3;	;238827;395031;238827	PF00078;PF00078;	n	n	n	y	n
scaffold0334	462518	465302	+	1	3	6;6;6;	6;	;238827;395031;238828	PF00078;	n	n	n	y	n
scaffold0334	52689	52905	+	0	0					n	n	n	n	n
scaffold0334	55770	58919	+	2	3	5;5;6;	5;6;	;238827;395031;238827	PF00078;PF00078;	n	n	n	y	n
scaffold0334	610932	611101	+	0	0					n	n	n	n	n
scaffold0334	643348	644711	+	0	0					n	n	n	n	n
scaffold0334	74656	78895	+	2	4	5;5;6;6;	6;5;	;238827;395031;238827;395031	PF00078;PF00078;	n	n	n	y	n
scaffold0334	83229	83357	+	0	0					n	n	n	n	n
scaffold0334	871033	877079	+	1	4	4;4;4;4;	4;	;238827;395031;238828;397447	PF00078;	y	n	n	y	n
scaffold0334	92424	96606	+	1	3	3;3;3;	3;	;238827;395031;238828	PF00078;	n	n	n	y	n
scaffold0335	1225244	1225289	+	0	0					n	n	n	n	n
scaffold0335	161880	162174	+	0	0					n	n	n	n	n
scaffold0335	1661915	1662481	+	0	0					n	n	n	n	n
scaffold0335	1662479	1662847	+	1	2	5;5;	5;	;238827;395031	PF00078;	n	n	n	y	n
scaffold0335	276111	276807	+	0	0					n	n	n	n	n
scaffold0335	276808	278960	+	1	3	2;2;2;	2;	;238827;395031;238828	PF00078;	n	n	n	y	n
scaffold0335	377809	378029	+	0	0					n	n	n	n	n
scaffold0335	571234	572276	+	0	0					n	n	n	n	n
scaffold0335	625901	626099	+	0	0					n	n	n	n	n
scaffold0335	674459	674714	+	0	0					n	n	n	n	n
scaffold0335	794535	796256	+	1	2	4;4;	4;	;238827;395031	PF00078;	n	n	n	y	n
scaffold0336	153916	154001	+	0	0					n	n	n	n	n
scaffold0336	237115	237231	+	0	0					n	n	n	n	n
scaffold0336	249526	249920	+	0	0					n	n	n	n	n
scaffold0337	119148	119320	+	0	0					n	n	n	n	n
scaffold0337	262885	263130	+	0	0					n	n	n	n	n
scaffold0337	351502	352321	+	0	0					n	n	n	n	n
scaffold0338	110812	113762	+	3	4	4;4;6;6;	4;6;5;	;238827;395031;238827;395031	PF00078;PF00078;PF00078;	n	n	n	y	n
scaffold0338	86237	86300	+	0	0					n	n	n	n	n
scaffold0339	1024705	1029094	+	1	3	5;5;5;	5;	;238827;395031;238828	PF00078;	n	n	n	y	n
scaffold0339	1091625	1092241	+	0	0					n	n	n	n	n
scaffold0339	1092242	1092303	+	1	1	6;	6;	;238827	PF00078;	n	n	n	y	n
scaffold0339	1149515	1150491	+	0	0					n	n	n	n	n
scaffold0339	1268714	1269333	+	0	0					n	n	n	n	n
scaffold0339	1290216	1290244	+	0	0					n	n	n	n	n
scaffold0339	1290311	1290321	+	0	0					n	n	n	n	n
scaffold0339	1425223	1428310	+	1	4	2;3;3;3;	3;	;238827;238827;395031;238828	PF00078;	n	n	n	y	n
scaffold0339	1428310	1428495	+	0	0					n	n	n	n	n
scaffold0339	34436	37366	+	1	2	5;5;	5;	;238827;395031	PF00078;	n	n	n	y	n
scaffold0339	508420	508828	+	0	0					n	n	n	n	n
scaffold0339	596411	596702	+	0	0					n	n	n	n	n
scaffold0339	635485	635570	+	0	0					n	n	n	n	n
scaffold0339	788867	788891	+	0	0					n	n	n	n	n
scaffold0339	9985	10033	+	0	0					n	n	n	n	n
scaffold0340	164250	166440	+	1	3	6;6;6;	6;	;238827;395031;238828	PF00078;	n	n	n	y	n
scaffold0340	171799	172278	+	0	0					n	n	n	n	n
scaffold0340	176250	176766	+	0	0					n	n	n	n	n
scaffold0340	244477	244979	+	0	0					n	n	n	n	n
scaffold0340	260869	265328	+	2	4	1;1;2;2;	1;2;	;238827;395031;238827;395031	PF00078;PF00078;	n	n	n	y	n
scaffold0340	279505	285064	+	2	3	1;1;1;	2;1;	;238827;395031;238828	PF01456;PF00078;	n	n	n	y	n
scaffold0340	592800	597295	+	2	4	4;4;6;6;	4;6;	;238827;395031;238827;395031	PF00078;PF00078;	n	n	n	y	n
scaffold0340	600367	606331	+	2	4	4;4;6;6;	4;6;	;238827;395031;238827;395031	PF00078;PF00078;	n	n	n	y	n
scaffold0340	64938	65062	+	0	0					n	n	n	n	n
scaffold0340	9679	9767	+	0	0					n	n	n	n	n
scaffold0341	1	2337	+	0	0					n	n	n	n	n
scaffold0341	128630	128790	+	0	0					n	n	n	n	n
scaffold0341	140362	141272	+	0	0					n	n	n	n	n
scaffold0341	309399	309575	+	0	0					n	n	n	n	n
scaffold0341	313778	313954	+	0	0					n	n	n	n	n
scaffold0341	4348	4544	+	0	0					n	n	n	n	n
scaffold1488	1050796	1052019	+	0	0					n	n	n	n	n
scaffold1488	1065240	1066463	+	0	0					n	n	n	n	n
scaffold1488	1071608	1071652	+	0	0					n	n	n	n	n
scaffold1488	1111951	1116267	+	1	3	6;6;6;	6;	;238827;395031;238828	PF00078;	n	n	n	y	n
scaffold1488	1116266	1116622	+	1	1	5;	5;	;238827	PF00078;	n	n	n	y	n
scaffold1488	1116623	1116789	+	0	0					n	n	n	n	n
scaffold1488	676162	676390	+	0	0					n	n	n	n	n
scaffold1488	689063	689308	+	0	0					n	n	n	n	n
scaffold1488	937966	938003	+	0	0					n	n	n	n	n
scaffold1488	970742	970959	+	0	0					n	n	n	n	n
scaffold1489	29072	30286	+	0	0					n	n	n	n	n
scaffold1489	43415	44633	+	0	0					n	n	n	n	n
scaffold1489	89860	94156	+	1	3	4;4;6;	4;	;238827;395031;397447	PF00078;	y	n	n	y	n
scaffold1489	94155	94510	+	1	1	5;	5;	;238827	PF00078;	n	n	n	y	n
scaffold1490	160527	166496	+	1	4	2;2;2;3;	2;	;238827;395031;238828;397447	PF00078;	y	n	n	y	n
scaffold1490	329721	329735	+	0	0					n	n	n	n	n
scaffold1496	116902	117151	+	0	0					n	n	n	n	n
scaffold1496	130060	130315	+	0	0					n	n	n	n	n
scaffold1496	71326	71511	+	0	0					n	n	n	n	n
scaffold1496	71849	71925	+	0	0					n	n	n	n	n
scaffold1497	175421	175463	+	0	0					n	n	n	n	n
scaffold1497	43390	43644	+	0	0					n	n	n	n	n
scaffold1497	56711	56967	+	0	0					n	n	n	n	n
scaffold1498	30832	31083	+	0	0					n	n	n	n	n
scaffold1498	69203	71824	+	0	0					n	n	n	n	n
scaffold1499	27396	27642	+	0	0					n	n	n	n	n
scaffold1499	65417	68003	+	0	0					n	n	n	n	n
scaffold1501	105400	105605	+	0	0					n	n	n	n	n
scaffold1501	105575	109979	+	2	4	2;2;3;3;	2;3;	;238827;395031;238827;395031	PF00078;PF00078;	n	n	n	y	n
scaffold1501	159259	163373	+	1	3	5;5;5;	5;	;238827;395031;238828	PF00078;	n	n	n	y	n
scaffold1502	152714	153807	+	0	0					n	n	n	n	n
scaffold1502	30793	31012	+	0	0					n	n	n	n	n
scaffold1502	52148	58021	+	1	2	3;3;	3;	;238827;395031	PF00078;	n	n	n	y	n
scaffold1503	115629	116723	+	0	0					n	n	n	n	n
scaffold1503	142043	142146	+	0	0					n	n	n	n	n
scaffold1503	250686	255923	+	2	4	1;3;3;3;	3;1;	;238827;238827;395031;238828	PF00078;PF00078;	n	n	n	y	n
scaffold1504	330824	331011	+	0	0					n	n	n	n	n
scaffold1504	412809	413606	+	0	0					n	n	n	n	n
scaffold1504	479021	479263	+	0	0					n	n	n	n	n
scaffold1504	490697	490938	+	0	0					n	n	n	n	n
scaffold1504	501911	502152	+	0	0					n	n	n	n	n
scaffold1504	528008	528066	+	0	0					n	n	n	n	n
scaffold1504	540992	541212	+	0	0					n	n	n	n	n
scaffold1504	563969	564196	+	0	0					n	n	n	n	n
scaffold1504	576569	576820	+	0	0					n	n	n	n	n
scaffold1504	588914	589144	+	0	0					n	n	n	n	n
scaffold1504	597884	598133	+	0	0					n	n	n	n	n
scaffold1504	682218	682354	+	0	0					n	n	n	n	n
scaffold1504	688226	688448	+	0	0					n	n	n	n	n
scaffold1505	18495	18631	+	0	0					n	n	n	n	n
scaffold1505	24495	24715	+	0	0					n	n	n	n	n
scaffold1506	1113484	1113532	+	0	0					n	n	n	n	n
scaffold1506	1115357	1120707	+	1	3	4;4;4;	4;	;238827;395031;238828	PF00078;	n	n	n	y	n
scaffold1506	1434757	1436460	+	1	2	2;2;	2;	;238827;395031	PF00078;	n	n	n	y	n
scaffold1506	1492451	1493553	+	0	0					n	n	n	n	n
scaffold1506	1509682	1510824	+	0	0					n	n	n	n	n
scaffold1506	161317	165625	+	1	5	5;5;5;5;5;	5;	;238827;395031;238828;238824;238185	PF00078;	n	n	n	y	n
scaffold1506	1736253	1736280	+	0	0					n	n	n	n	n
scaffold1506	1785735	1785781	+	0	0					n	n	n	n	n
scaffold1506	178937	179232	+	0	0					n	n	n	n	n
scaffold1506	1791665	1796051	+	1	3	1;1;1;	1;	;238827;395031;238828	PF00078;	n	n	n	y	n
scaffold1506	1818225	1824276	+	1	3	3;3;3;	3;	;238827;395031;238828	PF00078;	n	n	n	y	n
scaffold1506	1854983	1855899	+	0	0					n	n	n	n	n
scaffold1506	188589	188687	+	0	0					n	n	n	n	n
scaffold1506	1891604	1895936	+	2	5	1;1;2;2;3;	1;2;	;238827;395031;238827;395031;397447	PF00078;PF00078;	y	n	n	y	n
scaffold1506	1977107	1981987	+	1	3	5;5;5;	5;	;238827;395031;238828	PF00078;	n	n	n	y	n
scaffold1506	1982030	1982360	+	0	0					n	n	n	n	n
scaffold1506	2009219	2015078	+	2	3	1;2;2;	2;1;	;238827;238827;395031	PF00078;PF00078;	n	n	n	y	n
scaffold1506	209844	210100	+	0	0					n	n	n	n	n
scaffold1506	210669	210840	+	0	0					n	n	n	n	n
scaffold1506	2453474	2453495	+	0	0					n	n	n	n	n
scaffold1506	2466358	2466524	+	0	0					n	n	n	n	n
scaffold1506	2630647	2630977	+	0	0					n	n	n	n	n
scaffold1506	2631532	2631708	+	0	0					n	n	n	n	n
scaffold1506	267220	267497	+	0	0					n	n	n	n	n
scaffold1506	269343	274970	+	1	3	5;5;5;	5;	;238827;395031;238828	PF00078;	n	n	n	y	n
scaffold1506	2713106	2713130	+	0	0					n	n	n	n	n
scaffold1506	2841025	2841921	+	0	0					n	n	n	n	n
scaffold1506	2901629	2901877	+	0	0					n	n	n	n	n
scaffold1506	357396	363268	+	2	4	1;1;3;3;	3;1;	;395031;238827;238827;395031	PF00078;PF00078;	n	n	n	y	n
scaffold1506	378024	378296	+	0	0					n	n	n	n	n
scaffold1506	427221	430069	+	1	3	6;6;6;	6;	;238827;395031;238828	PF00078;	n	n	n	y	n
scaffold1506	466610	466974	+	0	0					n	n	n	n	n
scaffold1506	525253	529339	+	1	2	4;4;	4;	;238827;395031	PF00078;	n	n	n	y	n
scaffold1506	53001	53249	+	0	0					n	n	n	n	n
scaffold1506	575054	579181	+	2	4	1;1;3;3;	3;1;	;238827;395031;238827;395031	PF00078;PF00078;	n	n	n	y	n
scaffold1506	613690	614334	+	1	1	2;	2;	;238827	PF00078;	n	n	n	y	n
scaffold1506	646256	646449	+	0	0					n	n	n	n	n
scaffold1506	852868	852926	+	0	0					n	n	n	n	n
scaffold1506	88271	94224	+	2	4	4;4;6;6;	4;6;	;238827;395031;238827;395031	PF00078;PF00078;	n	n	n	y	n
scaffold1506	995294	1001183	+	1	4	2;2;2;2;	2;	;238827;395031;238828;238824	PF00078;	n	n	n	y	n
scaffold1507	1850	2986	+	0	0					n	n	n	n	n
scaffold1507	62554	62802	+	0	0					n	n	n	n	n
scaffold1508	25979	29028	+	1	2	1;1;	1;	;238827;395031	PF00078;	n	n	n	y	n
scaffold1508	39337	45179	+	2	3	1;2;2;	2;1;	;238827;238827;395031	PF00078;PF00078;	n	n	n	y	n
scaffold1509	1273761	1274964	+	0	0					n	n	n	n	n
scaffold1509	1284251	1284624	+	0	0					n	n	n	n	n
scaffold1509	129517	131102	+	1	1	4;	4;	;238827	PF00078;	n	n	n	y	n
scaffold1509	20697	24735	+	2	1	1;	3;1;	;238827	PF00078;PF00078;	n	n	n	y	n
scaffold1509	24735	27786	+	0	0					n	n	n	n	n
scaffold1509	604475	605989	+	0	1	2;		;238827		n	n	n	y	n
scaffold1509	612027	616528	+	1	3	3;3;3;	3;	;238827;395031;238828	PF00078;	n	n	n	y	n
scaffold1509	672971	678257	+	1	3	6;6;6;	6;	;238827;395031;238828	PF00078;	n	n	n	y	n
scaffold1509	751581	752202	+	0	0					n	n	n	n	n
scaffold1509	772299	772350	+	0	0					n	n	n	n	n
scaffold1509	835750	839539	+	1	4	5;5;5;6;	5;	;238827;395031;238828;238827	PF00078;	n	n	n	y	n
scaffold1509	861392	862517	+	0	0					n	n	n	n	n
scaffold1509	869712	874611	+	2	5	4;5;5;6;6;	5;6;	;397447;238827;395031;238827;395031	PF00078;PF00078;	y	n	n	y	n
scaffold1509	952972	953128	+	0	0					n	n	n	n	n

## Sheet: E)Bsal_BatrLINE-2_CDD_Pfam
scaffold	n(PFAMS)	n(CDDs)	CDDs_in_readingframe	PFAMs_in_readingframe	CDD_IDs	PFAM_IDs	fully_functional_LINE	fully_functional_LTR	fully_functional_DNA	reverse_transcriptase?	transposase?
LINE_scaffold0001-1160297-1160507-C	1	2	5;5;	5;	;395031;238827	PF00078;	n	n	n	y	n
LINE_scaffold0001-1170951-1171388-+	0	0					n	n	n	n	n
LINE_scaffold0001-1203019-1203147-C	0	0					n	n	n	n	n
LINE_scaffold0001-1260030-1260725-C	0	0					n	n	n	n	n
LINE_scaffold0001-1291130-1291195-C	0	0					n	n	n	n	n
LINE_scaffold0001-1390657-1391047-+	0	0					n	n	n	n	n
LINE_scaffold0001-1404148-1414816-C	3	1	4;	4;5;6;	;395031	PF00078;PF00078;PF00078;	n	n	n	y	n
LINE_scaffold0001-1415063-1415128-C	0	0					n	n	n	n	n
LINE_scaffold0001-1481819-1481989-+	0	0					n	n	n	n	n
LINE_scaffold0001-1608130-1608330-C	0	0					n	n	n	n	n
LINE_scaffold0001-1974365-1974725-C	0	0					n	n	n	n	n
LINE_scaffold0001-2158194-2159450-+	0	0					n	n	n	n	n
LINE_scaffold0001-217753-220775-+	2	4	1;1;3;3;	3;1;	;238827;395031;238827;395031	PF00078;PF00078;	n	n	n	y	n
LINE_scaffold0001-229521-232549-+	1	3	1;1;1;	1;	;238827;395031;238828	PF00078;	n	n	n	y	n
LINE_scaffold0001-2628010-2628331-+	0	0					n	n	n	n	n
LINE_scaffold0001-2994424-2994448-C	0	0					n	n	n	n	n
LINE_scaffold0001-3138605-3139143-C	0	0					n	n	n	n	n
LINE_scaffold0001-3189528-3189636-+	0	0					n	n	n	n	n
LINE_scaffold0001-3240031-3240093-+	0	0					n	n	n	n	n
LINE_scaffold0001-3240067-3240101-+	0	0					n	n	n	n	n
LINE_scaffold0001-3240208-3240242-+	0	0					n	n	n	n	n
LINE_scaffold0001-3240688-3240712-+	0	0					n	n	n	n	n
LINE_scaffold0001-3306011-3306527-+	0	0					n	n	n	n	n
LINE_scaffold0001-3308750-3308928-+	0	0					n	n	n	n	n
LINE_scaffold0001-3312018-3312548-+	0	0					n	n	n	n	n
LINE_scaffold0001-3315654-3316180-+	0	0					n	n	n	n	n
LINE_scaffold0001-3472128-3472348-C	0	0					n	n	n	n	n
LINE_scaffold0001-3533523-3536672-+	1	3	1;1;1;	1;	;238827;395031;238828	PF00078;	n	n	n	y	n
LINE_scaffold0001-3599529-3600053-C	0	0					n	n	n	n	n
LINE_scaffold0001-3609731-3610181-+	0	0					n	n	n	n	n
LINE_scaffold0001-3615611-3616733-+	0	0					n	n	n	n	n
LINE_scaffold0001-3630728-3631175-+	0	0					n	n	n	n	n
LINE_scaffold0001-3640731-3640956-+	0	0					n	n	n	n	n
LINE_scaffold0001-3933607-3933684-C	1	2	4;4;	4;	;238827;395031	PF00078;	n	n	n	y	n
LINE_scaffold0001-4076976-4079376-C	1	3	5;5;5;	5;	;238827;395031;238828	PF00078;	n	n	n	y	n
LINE_scaffold0001-4079376-4081412-C	1	4	6;6;6;6;	6;	;238827;395031;238185;238828	PF00078;	n	n	n	y	n
LINE_scaffold0001-4208013-4209854-C	0	0					n	n	n	n	n
LINE_scaffold0001-4364653-4365065-+	0	0					n	n	n	n	n
LINE_scaffold0001-4368258-4368405-+	0	0					n	n	n	n	n
LINE_scaffold0001-4371597-4371744-+	0	0					n	n	n	n	n
LINE_scaffold0001-4374835-4374982-+	0	0					n	n	n	n	n
LINE_scaffold0001-4378217-4378366-+	0	0					n	n	n	n	n
LINE_scaffold0001-4381433-4381580-+	0	0					n	n	n	n	n
LINE_scaffold0001-4835383-4835421-C	0	0					n	n	n	n	n
LINE_scaffold0001-4835441-4835479-C	0	0					n	n	n	n	n
LINE_scaffold0001-5035908-5036278-C	0	0					n	n	n	n	n
LINE_scaffold0001-5108096-5109290-+	0	0					n	n	n	n	n
LINE_scaffold0001-5209094-5209189-C	0	0					n	n	n	n	n
LINE_scaffold0001-5374480-5374812-C	0	0					n	n	n	n	n
LINE_scaffold0001-5494169-5494450-+	0	0					n	n	n	n	n
LINE_scaffold0001-585843-586314-C	0	0					n	n	n	n	n
LINE_scaffold0001-712740-713234-+	0	0					n	n	n	n	n
LINE_scaffold0001-753050-753169-+	0	0					n	n	n	n	n
LINE_scaffold0001-804394-804408-C	0	0					n	n	n	n	n
LINE_scaffold0001-804524-804553-C	0	0					n	n	n	n	n
LINE_scaffold0001-827249-827373-+	0	0					n	n	n	n	n
LINE_scaffold0001-919633-920718-C	0	0					n	n	n	n	n
LINE_scaffold0006-77903-78366-C	0	0					n	n	n	n	n
LINE_scaffold0008-74537-74938-C	0	0					n	n	n	n	n
LINE_scaffold0009-1261330-1261490-+	0	0					n	n	n	n	n
LINE_scaffold0009-1262067-1262635-+	0	0					n	n	n	n	n
LINE_scaffold0009-1262682-1266328-+	1	4	3;3;3;3;	3;	;238827;395031;238828;397447	PF00078;	y	n	n	y	n
LINE_scaffold0009-1358558-1358927-C	0	0					n	n	n	n	n
LINE_scaffold0009-1450737-1450763-C	0	0					n	n	n	n	n
LINE_scaffold0009-33551-33846-C	0	0					n	n	n	n	n
LINE_scaffold0009-347187-355096-+	1	5	1;1;1;1;1;	1;	;238827;238827;395031;395031;238828	PF00078;	n	n	n	y	n
LINE_scaffold0009-452706-452891-C	0	0					n	n	n	n	n
LINE_scaffold0009-463632-463661-C	0	0					n	n	n	n	n
LINE_scaffold0009-466993-467040-C	0	0					n	n	n	n	n
LINE_scaffold0009-573688-573844-C	0	0					n	n	n	n	n
LINE_scaffold0009-637200-637662-C	1	0		4;		PF08409;	n	n	n	n	n
LINE_scaffold0009-642627-643217-+	0	0					n	n	n	n	n
LINE_scaffold0009-648706-649557-C	0	0					n	n	n	n	n
LINE_scaffold0009-649606-649684-C	0	0					n	n	n	n	n
LINE_scaffold0009-678706-679130-C	1	0		1;		PF13737;	n	n	n	n	n
LINE_scaffold0009-797175-798925-+	1	3	1;1;1;	1;	;238827;395031;238828	PF00078;	n	n	n	y	n
LINE_scaffold0014-46243-46522-+	0	0					n	n	n	n	n
LINE_scaffold0014-80099-80389-+	0	0					n	n	n	n	n
LINE_scaffold0016-117120-118207-C	0	0					n	n	n	n	n
LINE_scaffold0016-18094-18182-+	0	0					n	n	n	n	n
LINE_scaffold0016-18298-18312-+	0	0					n	n	n	n	n
LINE_scaffold0016-65153-67545-+	1	3	1;1;1;	1;	;238827;395031;238828	PF00078;	n	n	n	y	n
LINE_scaffold0019-111854-112063-+	0	0					n	n	n	n	n
LINE_scaffold0024-82189-82508-+	0	0					n	n	n	n	n
LINE_scaffold0026-138856-139178-C	0	0					n	n	n	n	n
LINE_scaffold0026-139445-141360-+	2	5	1;1;3;3;3;	3;1;	;238827;395031;238827;395031;238185	PF00078;PF00078;	n	n	n	y	n
LINE_scaffold0026-17910-17934-C	0	0					n	n	n	n	n
LINE_scaffold0026-284794-295119-+	4	9	1;1;2;2;2;3;3;3;3;	3;2;3;1;	;238827;395031;238827;395031;238828;238827;395031;397447;397447	PF03372;PF00078;PF00078;PF00078;	y	n	n	y	n
LINE_scaffold0026-341470-342895-+	0	0					n	n	n	n	n
LINE_scaffold0026-389561-390465-+	1	3	1;1;1;	1;	;238827;395031;238828	PF00078;	n	n	n	y	n
LINE_scaffold0026-390541-391946-+	0	0					n	n	n	n	n
LINE_scaffold0027-151600-151946-+	0	0					n	n	n	n	n
LINE_scaffold0027-177428-177452-+	0	0					n	n	n	n	n
LINE_scaffold0027-50303-52194-C	1	3	4;4;4;	4;	;395031;238827;238828	PF00078;	n	n	n	y	n
LINE_scaffold0027-52457-52776-+	0	0					n	n	n	n	n
LINE_scaffold0030-123907-124077-C	0	0					n	n	n	n	n
LINE_scaffold0035-100214-101839-C	1	2	5;5;	5;	;238827;395031	PF00078;	n	n	n	y	n
LINE_scaffold0035-165280-167021-C	0	0					n	n	n	n	n
LINE_scaffold0035-171147-175410-C	1	3	4;4;4;	4;	;238827;395031;238828	PF00078;	n	n	n	y	n
LINE_scaffold0035-177724-177754-C	0	0					n	n	n	n	n
LINE_scaffold0035-177829-177847-C	0	0					n	n	n	n	n
LINE_scaffold0035-180039-187208-C	2	3	4;5;5;	5;4;	;238827;238827;395031	PF00078;PF00078;	n	n	n	y	n
LINE_scaffold0035-410281-411533-C	0	0					n	n	n	n	n
LINE_scaffold0035-574606-574715-C	0	0					n	n	n	n	n
LINE_scaffold0035-600548-600698-C	0	0					n	n	n	n	n
LINE_scaffold0035-688756-688975-+	0	0					n	n	n	n	n
LINE_scaffold0035-697651-703344-+	1	3	1;1;1;	1;	;238827;395031;238828	PF00078;	n	n	n	y	n
LINE_scaffold0035-71431-71466-+	0	0					n	n	n	n	n
LINE_scaffold0035-71493-71604-+	0	0					n	n	n	n	n
LINE_scaffold0035-86208-86572-+	0	0					n	n	n	n	n
LINE_scaffold0035-90255-90627-+	0	0					n	n	n	n	n
LINE_scaffold0035-96252-96515-C	0	0					n	n	n	n	n
LINE_scaffold0035-96513-96877-C	0	0					n	n	n	n	n
LINE_scaffold0036-100953-101157-C	0	0					n	n	n	n	n
LINE_scaffold0036-1038692-1039517-+	0	0					n	n	n	n	n
LINE_scaffold0036-1039533-1040278-+	0	0					n	n	n	n	n
LINE_scaffold0036-105159-105363-C	0	0					n	n	n	n	n
LINE_scaffold0036-10700-10979-C	0	0					n	n	n	n	n
LINE_scaffold0036-108884-109458-C	0	0					n	n	n	n	n
LINE_scaffold0036-109458-110032-C	0	0					n	n	n	n	n
LINE_scaffold0036-1120305-1120324-C	0	0					n	n	n	n	n
LINE_scaffold0036-1214291-1214734-+	0	0					n	n	n	n	n
LINE_scaffold0036-1364981-1365381-C	0	0					n	n	n	n	n
LINE_scaffold0036-1375698-1376359-C	0	0					n	n	n	n	n
LINE_scaffold0036-1400331-1404210-C	1	4	6;6;6;6;	6;	;238827;395031;238828;397447	PF00078;	y	n	n	y	n
LINE_scaffold0036-1404205-1404413-C	0	0					n	n	n	n	n
LINE_scaffold0036-1404448-1405012-C	0	0					n	n	n	n	n
LINE_scaffold0036-1480864-1482621-C	1	2	6;6;	6;	;238827;395031	PF00078;	n	n	n	y	n
LINE_scaffold0036-1535614-1535877-C	0	0					n	n	n	n	n
LINE_scaffold0036-207070-207158-C	0	0					n	n	n	n	n
LINE_scaffold0036-393244-393307-+	0	0					n	n	n	n	n
LINE_scaffold0036-465245-465257-C	0	0					n	n	n	n	n
LINE_scaffold0036-594897-600990-+	2	6	1;1;1;2;3;3;	3;1;	;238827;395031;397447;238827;238827;395031	PF00078;PF00078;	y	n	n	y	n
LINE_scaffold0036-600991-601246-+	0	0					n	n	n	n	n
LINE_scaffold0036-844556-844583-+	0	0					n	n	n	n	n
LINE_scaffold0036-888122-888251-+	1	0		3;		PF00078;	n	n	n	y	n
LINE_scaffold0036-938951-939103-+	0	0					n	n	n	n	n
LINE_scaffold0036-953495-953543-+	0	0					n	n	n	n	n
LINE_scaffold0036-953537-953654-+	0	0					n	n	n	n	n
LINE_scaffold0036-99101-99585-+	0	0					n	n	n	n	n
LINE_scaffold0037-102629-102775-+	0	0					n	n	n	n	n
LINE_scaffold0037-105960-106107-+	0	0					n	n	n	n	n
LINE_scaffold0037-109274-109420-+	0	0					n	n	n	n	n
LINE_scaffold0037-112588-112735-+	0	0					n	n	n	n	n
LINE_scaffold0037-115922-116071-+	0	0					n	n	n	n	n
LINE_scaffold0037-119249-119398-+	0	0					n	n	n	n	n
LINE_scaffold0037-122615-122762-+	0	0					n	n	n	n	n
LINE_scaffold0037-125957-126106-+	0	0					n	n	n	n	n
LINE_scaffold0037-129269-129415-+	0	0					n	n	n	n	n
LINE_scaffold0037-164723-164818-C	0	0					n	n	n	n	n
LINE_scaffold0037-59295-59710-+	0	0					n	n	n	n	n
LINE_scaffold0037-62877-63026-+	0	0					n	n	n	n	n
LINE_scaffold0037-66200-66348-+	0	0					n	n	n	n	n
LINE_scaffold0037-69547-69694-+	0	0					n	n	n	n	n
LINE_scaffold0037-72890-73038-+	0	0					n	n	n	n	n
LINE_scaffold0037-76213-76362-+	0	0					n	n	n	n	n
LINE_scaffold0037-82876-83025-+	0	0					n	n	n	n	n
LINE_scaffold0037-86221-86369-+	0	0					n	n	n	n	n
LINE_scaffold0037-89543-89690-+	0	0					n	n	n	n	n
LINE_scaffold0037-92866-93015-+	0	0					n	n	n	n	n
LINE_scaffold0037-96198-96346-+	0	0					n	n	n	n	n
LINE_scaffold0037-99412-99558-+	0	0					n	n	n	n	n
LINE_scaffold0041-204232-204564-C	0	0					n	n	n	n	n
LINE_scaffold0041-217046-217162-C	1	0		4;		PF08114;	n	n	n	n	n
LINE_scaffold0043-114563-116866-+	1	2	3;3;	3;	;238827;395031	PF00078;	n	n	n	y	n
LINE_scaffold0043-232518-232892-+	0	0					n	n	n	n	n
LINE_scaffold0043-238328-238370-+	0	0					n	n	n	n	n
LINE_scaffold0043-55039-56738-C	0	0					n	n	n	n	n
LINE_scaffold0043-660077-660303-C	0	0					n	n	n	n	n
LINE_scaffold0048-145901-146169-+	0	0					n	n	n	n	n
LINE_scaffold0048-157577-157840-C	0	0					n	n	n	n	n
LINE_scaffold0048-248248-248719-C	0	0					n	n	n	n	n
LINE_scaffold0048-363530-363821-C	0	0					n	n	n	n	n
LINE_scaffold0048-7309-7857-+	0	0					n	n	n	n	n
LINE_scaffold0051-141067-141190-+	0	0					n	n	n	n	n
LINE_scaffold0051-141190-141212-+	0	0					n	n	n	n	n
LINE_scaffold0051-174422-174830-+	0	0					n	n	n	n	n
LINE_scaffold0053-1105959-1105996-C	0	0					n	n	n	n	n
LINE_scaffold0053-1129308-1129362-C	0	0					n	n	n	n	n
LINE_scaffold0053-1177273-1178067-+	0	0					n	n	n	n	n
LINE_scaffold0053-1178067-1178599-+	0	0					n	n	n	n	n
LINE_scaffold0053-254081-254509-C	0	0					n	n	n	n	n
LINE_scaffold0053-256995-257272-C	0	0					n	n	n	n	n
LINE_scaffold0053-263116-263378-C	0	0					n	n	n	n	n
LINE_scaffold0053-263486-263531-C	0	0					n	n	n	n	n
LINE_scaffold0053-273798-273857-C	0	0					n	n	n	n	n
LINE_scaffold0053-407554-408009-C	0	0					n	n	n	n	n
LINE_scaffold0053-935721-935767-C	0	0					n	n	n	n	n
LINE_scaffold0054-216940-217172-C	0	0					n	n	n	n	n
LINE_scaffold0054-261691-262159-+	0	0					n	n	n	n	n
LINE_scaffold0054-272551-273054-C	0	0					n	n	n	n	n
LINE_scaffold0057-58561-59502-C	0	0					n	n	n	n	n
LINE_scaffold0065-5235-5609-+	0	0					n	n	n	n	n
LINE_scaffold0067-20623-21446-+	0	0					n	n	n	n	n
LINE_scaffold0067-39830-40650-+	0	0					n	n	n	n	n
LINE_scaffold0067-47017-47824-+	0	0					n	n	n	n	n
LINE_scaffold0068-136318-136442-+	0	0					n	n	n	n	n
LINE_scaffold0069-22559-23398-C	0	0					n	n	n	n	n
LINE_scaffold0069-67775-68034-+	0	0					n	n	n	n	n
LINE_scaffold0069-68066-69078-+	0	0					n	n	n	n	n
LINE_scaffold0069-69128-71609-+	0	0					n	n	n	n	n
LINE_scaffold0069-79315-79692-+	0	0					n	n	n	n	n
LINE_scaffold0071-129395-134163-C	1	4	5;5;5;5;	5;	;238827;395031;238828;397447	PF00078;	y	n	n	y	n
LINE_scaffold0071-255190-255319-C	0	0					n	n	n	n	n
LINE_scaffold0071-332149-332348-C	0	0					n	n	n	n	n
LINE_scaffold0071-388198-389212-C	0	0					n	n	n	n	n
LINE_scaffold0071-395130-395664-C	0	0					n	n	n	n	n
LINE_scaffold0071-395707-396809-C	0	0					n	n	n	n	n
LINE_scaffold0071-396859-396937-C	0	0					n	n	n	n	n
LINE_scaffold0072-110000-110068-C	0	0					n	n	n	n	n
LINE_scaffold0072-129328-129396-C	0	0					n	n	n	n	n
LINE_scaffold0072-133162-133291-C	0	0					n	n	n	n	n
LINE_scaffold0072-206743-206945-C	0	0					n	n	n	n	n
LINE_scaffold0072-215377-215440-+	0	0					n	n	n	n	n
LINE_scaffold0072-221733-221804-+	0	0					n	n	n	n	n
LINE_scaffold0072-227708-227946-+	0	0					n	n	n	n	n
LINE_scaffold0072-228050-231195-+	1	4	1;1;1;1;	1;	;238827;395031;238828;238185	PF00078;	n	n	n	y	n
LINE_scaffold0072-62615-62811-+	0	0					n	n	n	n	n
LINE_scaffold0072-7467-8124-C	0	0					n	n	n	n	n
LINE_scaffold0076-41038-43514-C	3	3	5;5;6;	5;6;4;	;395031;238827;238827	PF00078;PF00078;PF00078;	n	n	n	y	n
LINE_scaffold0076-433606-433879-C	0	0					n	n	n	n	n
LINE_scaffold0076-493838-494065-C	0	0					n	n	n	n	n
LINE_scaffold0076-502451-502488-C	0	0					n	n	n	n	n
LINE_scaffold0076-87768-88793-+	0	0					n	n	n	n	n
LINE_scaffold0080-112983-112994-+	0	0					n	n	n	n	n
LINE_scaffold0080-171191-171285-C	0	0					n	n	n	n	n
LINE_scaffold0084-2190-2479-C	0	0					n	n	n	n	n
LINE_scaffold0084-67572-67985-+	0	0					n	n	n	n	n
LINE_scaffold0087-146052-147608-C	0	0					n	n	n	n	n
LINE_scaffold0087-147654-148357-C	1	0		4;		PF14714;	n	n	n	n	n
LINE_scaffold0087-295536-295795-+	0	0					n	n	n	n	n
LINE_scaffold0088-196347-196927-+	0	0					n	n	n	n	n
LINE_scaffold0089-127269-127535-C	0	0					n	n	n	n	n
LINE_scaffold0089-204347-204989-+	1	1	3;	3;	;238827	PF00078;	n	n	n	y	n
LINE_scaffold0089-52435-52875-+	0	0					n	n	n	n	n
LINE_scaffold0092-164644-164939-C	0	0					n	n	n	n	n
LINE_scaffold0092-182079-182948-C	0	0					n	n	n	n	n
LINE_scaffold0092-210408-210444-+	0	0					n	n	n	n	n
LINE_scaffold0094-1028677-1029267-+	0	0					n	n	n	n	n
LINE_scaffold0094-116265-116553-C	0	0					n	n	n	n	n
LINE_scaffold0094-287560-287616-C	0	0					n	n	n	n	n
LINE_scaffold0094-431979-432243-C	0	0					n	n	n	n	n
LINE_scaffold0094-45220-45402-C	0	0					n	n	n	n	n
LINE_scaffold0094-580676-581660-+	0	0					n	n	n	n	n
LINE_scaffold0094-605950-605984-+	0	0					n	n	n	n	n
LINE_scaffold0094-704829-705152-C	0	0					n	n	n	n	n
LINE_scaffold0094-770579-771193-C	0	0					n	n	n	n	n
LINE_scaffold0094-81298-81351-C	0	0					n	n	n	n	n
LINE_scaffold0094-839523-839584-C	0	0					n	n	n	n	n
LINE_scaffold0094-856725-857090-C	1	0		5;		PF13231;	n	n	n	n	n
LINE_scaffold0095-144476-145311-C	0	0					n	n	n	n	n
LINE_scaffold0095-154920-155280-C	0	0					n	n	n	n	n
LINE_scaffold0095-164902-165255-C	0	0					n	n	n	n	n
LINE_scaffold0095-172783-174251-C	0	0					n	n	n	n	n
LINE_scaffold0095-54840-55005-+	0	0					n	n	n	n	n
LINE_scaffold0095-55053-55160-+	0	0					n	n	n	n	n
LINE_scaffold0095-55129-60164-+	1	3	3;3;3;	3;	;238827;395031;238828	PF00078;	n	n	n	y	n
LINE_scaffold0095-60191-66141-+	1	4	1;3;3;3;	3;	;397447;238827;395031;238828	PF00078;	y	n	n	y	n
LINE_scaffold0095-83840-84259-+	0	0					n	n	n	n	n
LINE_scaffold0096-125087-125375-+	0	0					n	n	n	n	n
LINE_scaffold0096-160294-160347-+	0	0					n	n	n	n	n
LINE_scaffold0096-196335-196519-+	0	0					n	n	n	n	n
LINE_scaffold0097-122229-122623-C	0	0					n	n	n	n	n
LINE_scaffold0097-157110-157258-C	0	0					n	n	n	n	n
LINE_scaffold0097-175036-175124-+	0	0					n	n	n	n	n
LINE_scaffold0101-147029-148729-+	1	2	3;3;	3;	;238827;395031	PF00078;	n	n	n	y	n
LINE_scaffold0101-14721-16414-C	1	2	4;4;	4;	;238827;395031	PF00078;	n	n	n	y	n
LINE_scaffold0101-78106-78181-C	0	0					n	n	n	n	n
LINE_scaffold0102-1339-2374-C	0	0					n	n	n	n	n
LINE_scaffold0102-141796-141955-+	1	0		3;		PF10031;	n	n	n	n	n
LINE_scaffold0104-129790-130850-C	0	0					n	n	n	n	n
LINE_scaffold0104-137299-138653-C	0	0					n	n	n	n	n
LINE_scaffold0104-291591-293569-+	1	4	3;3;3;3;	3;	;238827;395031;238828;238824	PF00078;	n	n	n	y	n
LINE_scaffold0109-127508-127550-+	0	0					n	n	n	n	n
LINE_scaffold0109-127548-127816-+	0	0					n	n	n	n	n
LINE_scaffold0111-131274-131617-+	0	0					n	n	n	n	n
LINE_scaffold0111-153342-155472-C	1	3	5;5;5;	5;	;238827;395031;238828	PF00078;	n	n	n	y	n
LINE_scaffold0111-155471-155588-C	0	0					n	n	n	n	n
LINE_scaffold0111-18662-19307-+	1	1	3;	3;	;238827	PF00078;	n	n	n	y	n
LINE_scaffold0112-159613-161095-+	0	1	3;		;238827		n	n	n	y	n
LINE_scaffold0112-170820-170906-+	0	0					n	n	n	n	n
LINE_scaffold0112-182696-182988-+	0	0					n	n	n	n	n
LINE_scaffold0112-438750-438832-+	0	0					n	n	n	n	n
LINE_scaffold0112-442507-442966-+	0	0					n	n	n	n	n
LINE_scaffold0112-577816-578199-C	0	0					n	n	n	n	n
LINE_scaffold0112-67864-68047-+	0	0					n	n	n	n	n
LINE_scaffold0112-699859-701105-C	0	0					n	n	n	n	n
LINE_scaffold0112-849073-849832-C	0	0					n	n	n	n	n
LINE_scaffold0118-297139-297152-+	0	0					n	n	n	n	n
LINE_scaffold0118-297232-297244-+	0	0					n	n	n	n	n
LINE_scaffold0118-398131-398655-C	0	0					n	n	n	n	n
LINE_scaffold0118-454510-455553-C	0	0					n	n	n	n	n
LINE_scaffold0118-517895-518538-+	0	0					n	n	n	n	n
LINE_scaffold0118-524895-525544-+	0	0					n	n	n	n	n
LINE_scaffold0118-531878-532525-+	0	0					n	n	n	n	n
LINE_scaffold0118-538872-539520-+	0	0					n	n	n	n	n
LINE_scaffold0118-545864-546514-+	0	0					n	n	n	n	n
LINE_scaffold0118-552832-553481-+	0	0					n	n	n	n	n
LINE_scaffold0118-576246-576769-+	0	0					n	n	n	n	n
LINE_scaffold0118-617135-617685-C	0	0					n	n	n	n	n
LINE_scaffold0118-656610-656878-+	0	0					n	n	n	n	n
LINE_scaffold0118-88422-88722-+	0	0					n	n	n	n	n
LINE_scaffold0119-157773-159110-+	0	0					n	n	n	n	n
LINE_scaffold0119-173261-173906-+	0	0					n	n	n	n	n
LINE_scaffold0119-180262-180911-+	0	0					n	n	n	n	n
LINE_scaffold0119-187256-187906-+	0	0					n	n	n	n	n
LINE_scaffold0119-219036-219052-C	0	0					n	n	n	n	n
LINE_scaffold0119-232781-233260-C	0	0					n	n	n	n	n
LINE_scaffold0119-290501-290757-+	0	0					n	n	n	n	n
LINE_scaffold0119-47059-47583-C	0	0					n	n	n	n	n
LINE_scaffold0121-87894-87984-C	0	0					n	n	n	n	n
LINE_scaffold0125-28028-28191-C	0	0					n	n	n	n	n
LINE_scaffold0125-35651-35810-C	0	0					n	n	n	n	n
LINE_scaffold0125-72774-72932-C	0	0					n	n	n	n	n
LINE_scaffold0125-78976-79360-C	0	0					n	n	n	n	n
LINE_scaffold0126-188428-188481-C	0	0					n	n	n	n	n
LINE_scaffold0132-243867-245384-+	0	0					n	n	n	n	n
LINE_scaffold0132-272251-272865-C	0	0					n	n	n	n	n
LINE_scaffold0132-279488-279558-+	0	0					n	n	n	n	n
LINE_scaffold0132-29156-30531-+	0	0					n	n	n	n	n
LINE_scaffold0132-33105-34493-+	0	0					n	n	n	n	n
LINE_scaffold0132-95270-98053-+	1	3	3;3;3;	3;	;238827;395031;238828	PF00078;	n	n	n	y	n
LINE_scaffold0132-98982-99947-C	0	1	5;		;409231		n	n	n	n	n
LINE_scaffold0133-235554-237672-C	2	5	5;5;6;6;6;	6;5;	;238827;395031;238827;395031;238185	PF00078;PF00078;	n	n	n	y	n
LINE_scaffold0133-6253-6514-+	0	0					n	n	n	n	n
LINE_scaffold0134-37785-38847-C	0	0					n	n	n	n	n
LINE_scaffold0136-156748-157698-C	0	0					n	n	n	n	n
LINE_scaffold0136-197457-197840-+	0	0					n	n	n	n	n
LINE_scaffold0136-202727-203382-C	0	0					n	n	n	n	n
LINE_scaffold0136-27458-37238-+	3	8	2;2;2;2;3;3;3;3;	3;3;2;	;238827;395031;238828;238824;238827;395031;238828;238824	PF03372;PF00078;PF00078;	y	n	n	y	n
LINE_scaffold0136-69826-69888-+	0	0					n	n	n	n	n
LINE_scaffold0136-75898-76048-+	0	0					n	n	n	n	n
LINE_scaffold0136-77495-77563-+	0	0					n	n	n	n	n
LINE_scaffold0136-7834-7890-+	0	0					n	n	n	n	n
LINE_scaffold0136-83907-91850-+	3	7	1;1;2;2;3;3;3;	3;2;1;	;238827;397447;238827;395031;238827;395031;238828	PF00078;PF00078;PF00078;	y	n	n	y	n
LINE_scaffold0138-1062831-1063934-C	0	0					n	n	n	n	n
LINE_scaffold0138-1069699-1071873-C	1	5	4;4;4;4;4;	4;	;238827;395031;238828;238824;238185	PF00078;	n	n	n	y	n
LINE_scaffold0138-1071911-1071925-C	0	0					n	n	n	n	n
LINE_scaffold0138-1150765-1150798-+	0	0					n	n	n	n	n
LINE_scaffold0138-1159153-1159186-+	0	0					n	n	n	n	n
LINE_scaffold0138-1198478-1198890-+	0	0					n	n	n	n	n
LINE_scaffold0138-1245470-1245857-C	0	0					n	n	n	n	n
LINE_scaffold0138-1299560-1299807-+	0	0					n	n	n	n	n
LINE_scaffold0138-1299899-1300394-+	0	0					n	n	n	n	n
LINE_scaffold0138-1300471-1300723-+	0	0					n	n	n	n	n
LINE_scaffold0138-1405201-1405322-+	0	0					n	n	n	n	n
LINE_scaffold0138-1420430-1420698-+	0	0					n	n	n	n	n
LINE_scaffold0138-1474865-1476390-+	0	0					n	n	n	n	n
LINE_scaffold0138-1482305-1482888-+	0	0					n	n	n	n	n
LINE_scaffold0138-1488413-1489220-+	0	0					n	n	n	n	n
LINE_scaffold0138-181847-184848-+	0	0					n	n	n	n	n
LINE_scaffold0138-24919-25191-+	0	0					n	n	n	n	n
LINE_scaffold0138-30051-30437-C	0	0					n	n	n	n	n
LINE_scaffold0138-354528-355045-+	0	0					n	n	n	n	n
LINE_scaffold0138-36967-37658-+	0	0					n	n	n	n	n
LINE_scaffold0138-373498-373833-+	0	0					n	n	n	n	n
LINE_scaffold0138-373642-373839-+	0	0					n	n	n	n	n
LINE_scaffold0138-373830-373847-+	0	0					n	n	n	n	n
LINE_scaffold0138-373906-374467-+	0	0					n	n	n	n	n
LINE_scaffold0138-389583-390107-+	0	0					n	n	n	n	n
LINE_scaffold0138-656146-656388-C	0	0					n	n	n	n	n
LINE_scaffold0138-879843-880487-C	0	0					n	n	n	n	n
LINE_scaffold0138-880714-881662-C	0	0					n	n	n	n	n
LINE_scaffold0138-941662-941679-C	0	0					n	n	n	n	n
LINE_scaffold0141-123971-124053-+	0	0					n	n	n	n	n
LINE_scaffold0141-17612-18720-C	0	0					n	n	n	n	n
LINE_scaffold0144-126290-126800-C	0	0					n	n	n	n	n
LINE_scaffold0144-2203-2341-+	0	0					n	n	n	n	n
LINE_scaffold0144-282992-283511-C	0	0					n	n	n	n	n
LINE_scaffold0144-293051-293472-C	0	0					n	n	n	n	n
LINE_scaffold0144-387581-387682-C	0	0					n	n	n	n	n
LINE_scaffold0144-412020-413586-C	1	2	4;4;	4;	;238827;395031	PF00078;	n	n	n	y	n
LINE_scaffold0144-5405-5646-+	0	0					n	n	n	n	n
LINE_scaffold0144-97790-98495-C	0	0					n	n	n	n	n
LINE_scaffold0148-1071600-1071640-+	0	0					n	n	n	n	n
LINE_scaffold0148-1358761-1358916-+	0	0					n	n	n	n	n
LINE_scaffold0148-1450838-1451204-+	0	0					n	n	n	n	n
LINE_scaffold0148-232588-232604-+	0	0					n	n	n	n	n
LINE_scaffold0148-502203-502279-C	0	0					n	n	n	n	n
LINE_scaffold0148-502381-502396-C	0	0					n	n	n	n	n
LINE_scaffold0148-506872-511956-C	2	4	4;4;5;5;	4;5;	;238827;395031;238827;395031	PF00078;PF00078;	n	n	n	y	n
LINE_scaffold0148-529452-530143-C	0	0					n	n	n	n	n
LINE_scaffold0148-530236-530246-C	0	0					n	n	n	n	n
LINE_scaffold0148-533143-533395-C	0	0					n	n	n	n	n
LINE_scaffold0148-604630-605578-+	0	0					n	n	n	n	n
LINE_scaffold0149-109281-109405-C	0	0					n	n	n	n	n
LINE_scaffold0149-109404-109543-C	0	0					n	n	n	n	n
LINE_scaffold0149-192014-194139-C	1	3	5;5;5;	5;	;238827;395031;238828	PF00078;	n	n	n	y	n
LINE_scaffold0149-206481-206549-+	0	0					n	n	n	n	n
LINE_scaffold0149-206561-206665-+	0	0					n	n	n	n	n
LINE_scaffold0149-218189-220446-+	1	4	3;3;3;3;	3;	;238827;395031;238828;238824	PF00078;	n	n	n	y	n
LINE_scaffold0149-320215-326530-C	2	2	4;4;	4;5;	;238827;395031	PF00078;PF00078;	n	n	n	y	n
LINE_scaffold0149-353731-353835-C	0	0					n	n	n	n	n
LINE_scaffold0149-353847-353915-C	0	0					n	n	n	n	n
LINE_scaffold0149-76239-78744-C	1	3	4;4;4;	4;	;238827;395031;238828	PF00078;	n	n	n	y	n
LINE_scaffold0149-80002-95530-C	2	11	4;4;5;5;5;5;5;5;5;5;6;	5;4;	;238827;395031;238827;238827;238827;395031;395031;395031;238828;238828;397447	PF00078;PF00078;	y	n	n	y	n
LINE_scaffold0149-95569-103165-C	2	5	4;5;5;6;6;	6;5;	;238827;238827;395031;238827;395031	PF00078;PF00078;	n	n	n	y	n
LINE_scaffold0150-276249-277422-+	0	0					n	n	n	n	n
LINE_scaffold0154-29853-29897-+	0	0					n	n	n	n	n
LINE_scaffold0154-33803-33849-+	0	0					n	n	n	n	n
LINE_scaffold0157-113683-114761-+	0	0					n	n	n	n	n
LINE_scaffold0157-33932-34838-C	0	0					n	n	n	n	n
LINE_scaffold0157-39249-39530-C	0	0					n	n	n	n	n
LINE_scaffold0157-8334-8868-+	0	0					n	n	n	n	n
LINE_scaffold0159-24190-25137-C	0	0					n	n	n	n	n
LINE_scaffold0159-77726-77969-+	0	0					n	n	n	n	n
LINE_scaffold0159-78011-78067-+	0	0					n	n	n	n	n
LINE_scaffold0159-78071-78593-+	0	0					n	n	n	n	n
LINE_scaffold0159-78720-79122-+	0	0					n	n	n	n	n
LINE_scaffold0159-87597-87984-+	0	0					n	n	n	n	n
LINE_scaffold0159-88110-88521-+	0	0					n	n	n	n	n
LINE_scaffold0159-99638-102577-+	1	3	3;3;3;	3;	;238827;395031;238828	PF00078;	n	n	n	y	n
LINE_scaffold0160-158333-158405-C	0	0					n	n	n	n	n
LINE_scaffold0163-10216-10234-+	0	0					n	n	n	n	n
LINE_scaffold0163-114313-114784-+	0	0					n	n	n	n	n
LINE_scaffold0163-117549-118027-+	0	0					n	n	n	n	n
LINE_scaffold0163-208987-209005-+	0	0					n	n	n	n	n
LINE_scaffold0163-209449-209601-+	0	0					n	n	n	n	n
LINE_scaffold0163-220481-220525-+	0	0					n	n	n	n	n
LINE_scaffold0163-220899-221058-+	0	0					n	n	n	n	n
LINE_scaffold0163-238598-238659-+	0	0					n	n	n	n	n
LINE_scaffold0163-246551-256039-+	4	7	1;1;1;1;1;2;2;	2;1;1;2;	;238827;238827;395031;395031;238828;238827;395031	PF07293;PF03372;PF00078;PF00078;	y	n	n	y	n
LINE_scaffold0163-74183-74686-C	0	0					n	n	n	n	n
LINE_scaffold0169-121908-121925-C	0	0					n	n	n	n	n
LINE_scaffold0169-61545-64050-C	0	0					n	n	n	n	n
LINE_scaffold0172-174028-174293-+	0	0					n	n	n	n	n
LINE_scaffold0172-174295-174635-+	0	0					n	n	n	n	n
LINE_scaffold0174-44886-45346-C	1	0		4;		PF08409;	n	n	n	n	n
LINE_scaffold0174-51157-51239-C	0	0					n	n	n	n	n
LINE_scaffold0174-82715-83098-C	0	0					n	n	n	n	n
LINE_scaffold0176-20689-20874-+	0	0					n	n	n	n	n
LINE_scaffold0176-9873-9952-+	0	0					n	n	n	n	n
LINE_scaffold0179-105667-105698-C	0	0					n	n	n	n	n
LINE_scaffold0179-110924-111822-C	0	0					n	n	n	n	n
LINE_scaffold0179-227686-227750-C	0	0					n	n	n	n	n
LINE_scaffold0179-245354-245622-+	0	0					n	n	n	n	n
LINE_scaffold0179-255761-255825-C	0	0					n	n	n	n	n
LINE_scaffold0179-298215-299244-C	0	0					n	n	n	n	n
LINE_scaffold0179-33635-34356-C	0	0					n	n	n	n	n
LINE_scaffold0179-354102-354199-+	0	0					n	n	n	n	n
LINE_scaffold0179-522261-522887-+	0	0					n	n	n	n	n
LINE_scaffold0179-524783-529032-+	1	3	3;3;3;	3;	;238827;395031;238828	PF00078;	n	n	n	y	n
LINE_scaffold0179-546797-547142-+	2	0		1;1;		PF10473;PF04102;	n	n	n	n	n
LINE_scaffold0179-547185-556834-+	3	11	1;2;3;3;3;3;3;3;3;3;3;	1;3;1;	;238827;397447;238827;238827;395031;395031;238828;238828;238824;238824;397447	PF07293;PF00078;PF00078;	y	n	n	y	n
LINE_scaffold0179-79284-79313-C	0	0					n	n	n	n	n
LINE_scaffold0179-97362-97379-C	0	0					n	n	n	n	n
LINE_scaffold0180-117272-118301-+	0	0					n	n	n	n	n
LINE_scaffold0180-89702-89843-C	0	0					n	n	n	n	n
LINE_scaffold0184-406443-406860-C	0	0					n	n	n	n	n
LINE_scaffold0184-545216-547571-C	2	4	4;4;6;6;	4;6;	;238827;395031;238827;395031	PF00078;PF00078;	n	n	n	y	n
LINE_scaffold0184-560791-561130-C	0	0					n	n	n	n	n
LINE_scaffold0184-643264-644020-+	0	0					n	n	n	n	n
LINE_scaffold0188-113761-114051-+	0	0					n	n	n	n	n
LINE_scaffold0188-31285-32030-C	0	0					n	n	n	n	n
LINE_scaffold0189-144177-144221-+	0	0					n	n	n	n	n
LINE_scaffold0192-181608-181743-C	0	0					n	n	n	n	n
LINE_scaffold0192-181806-183051-+	0	0					n	n	n	n	n
LINE_scaffold0192-191166-198410-+	1	3	2;2;2;	2;	;238827;395031;238828	PF00078;	n	n	n	y	n
LINE_scaffold0192-5820-6038-+	1	0		1;		PF11598;	n	n	n	n	n
LINE_scaffold0192-87640-88351-+	0	0					n	n	n	n	n
LINE_scaffold0194-83572-83744-+	0	0					n	n	n	n	n
LINE_scaffold0217-108590-109443-+	0	0					n	n	n	n	n
LINE_scaffold0272-6567-6800-C	0	0					n	n	n	n	n
LINE_scaffold0315-1141731-1142016-C	0	0					n	n	n	n	n
LINE_scaffold0315-1202943-1203098-+	0	0					n	n	n	n	n
LINE_scaffold0315-1340837-1340989-+	0	0					n	n	n	n	n
LINE_scaffold0315-1342918-1343171-C	0	0					n	n	n	n	n
LINE_scaffold0315-1455563-1455726-+	0	0					n	n	n	n	n
LINE_scaffold0315-1463173-1463336-+	0	0					n	n	n	n	n
LINE_scaffold0315-1500476-1500640-+	0	0					n	n	n	n	n
LINE_scaffold0315-1508133-1508289-+	0	0					n	n	n	n	n
LINE_scaffold0315-1515779-1515943-+	0	0					n	n	n	n	n
LINE_scaffold0315-1740919-1741500-C	0	0					n	n	n	n	n
LINE_scaffold0315-1854277-1854779-C	0	0					n	n	n	n	n
LINE_scaffold0315-1854977-1855008-C	0	0					n	n	n	n	n
LINE_scaffold0315-1856285-1856297-C	0	0					n	n	n	n	n
LINE_scaffold0315-1856591-1857017-C	0	0					n	n	n	n	n
LINE_scaffold0315-1860669-1861078-C	0	0					n	n	n	n	n
LINE_scaffold0315-206760-206771-C	0	0					n	n	n	n	n
LINE_scaffold0315-2109936-2110073-C	0	0					n	n	n	n	n
LINE_scaffold0315-2125527-2125824-C	0	0					n	n	n	n	n
LINE_scaffold0315-2142144-2142870-C	0	0					n	n	n	n	n
LINE_scaffold0315-2164005-2164967-C	0	0					n	n	n	n	n
LINE_scaffold0315-2185213-2185609-C	0	0					n	n	n	n	n
LINE_scaffold0315-343829-344779-+	0	0					n	n	n	n	n
LINE_scaffold0315-397298-400938-C	1	3	5;5;5;	5;	;238827;395031;238828	PF00078;	n	n	n	y	n
LINE_scaffold0315-402020-407573-C	1	4	5;5;5;6;	5;	;238827;395031;238828;397447	PF00078;	y	n	n	y	n
LINE_scaffold0315-415128-420413-C	1	3	5;5;5;	5;	;238827;395031;238828	PF00078;	n	n	n	y	n
LINE_scaffold0315-439186-439272-C	0	0					n	n	n	n	n
LINE_scaffold0315-472842-482620-C	2	9	4;4;4;4;5;5;5;5;5;	4;5;	;238827;395031;238828;238824;238827;395031;238828;397447;238824	PF00078;PF00078;	y	n	n	y	n
LINE_scaffold0315-502239-502300-C	0	0					n	n	n	n	n
LINE_scaffold0315-592570-592734-C	0	0					n	n	n	n	n
LINE_scaffold0315-632641-633235-C	0	0					n	n	n	n	n
LINE_scaffold0315-646336-646910-+	0	0					n	n	n	n	n
LINE_scaffold0315-646958-650184-+	1	3	2;2;2;	2;	;238827;395031;238828	PF00078;	n	n	n	y	n
LINE_scaffold0315-741803-741943-+	0	0					n	n	n	n	n
LINE_scaffold0315-786658-786745-C	0	0					n	n	n	n	n
LINE_scaffold0316-1-2371-+	1	4	3;3;3;3;	3;	;238827;395031;238828;238824	PF00078;	n	n	n	y	n
LINE_scaffold0316-68827-69123-+	0	0					n	n	n	n	n
LINE_scaffold0316-921801-922475-C	0	0					n	n	n	n	n
LINE_scaffold0316-934130-934244-C	0	0					n	n	n	n	n
LINE_scaffold0317-217724-218125-+	0	0					n	n	n	n	n
LINE_scaffold0317-66790-66901-C	0	0					n	n	n	n	n
LINE_scaffold0318-1150837-1150890-C	0	0					n	n	n	n	n
LINE_scaffold0318-1190049-1190082-C	0	0					n	n	n	n	n
LINE_scaffold0318-1195606-1199593-C	1	5	5;5;5;5;5;	5;	;238827;395031;238828;397447;238824	PF00078;	y	n	n	y	n
LINE_scaffold0318-1258823-1258943-C	0	0					n	n	n	n	n
LINE_scaffold0318-1368594-1368755-+	0	0					n	n	n	n	n
LINE_scaffold0318-154525-154804-+	0	0					n	n	n	n	n
LINE_scaffold0318-177069-177524-+	0	0					n	n	n	n	n
LINE_scaffold0318-192948-193153-+	0	0					n	n	n	n	n
LINE_scaffold0318-198955-199242-+	0	0					n	n	n	n	n
LINE_scaffold0318-34032-34434-+	0	0					n	n	n	n	n
LINE_scaffold0318-359423-360013-+	0	0					n	n	n	n	n
LINE_scaffold0318-535359-535533-+	0	0					n	n	n	n	n
LINE_scaffold0318-536729-536784-+	0	0					n	n	n	n	n
LINE_scaffold0318-544474-544519-+	0	0					n	n	n	n	n
LINE_scaffold0318-544520-544687-+	1	0		2;		PF08879;	n	n	n	n	n
LINE_scaffold0318-616631-616676-C	0	0					n	n	n	n	n
LINE_scaffold0318-690160-690534-+	0	0					n	n	n	n	n
LINE_scaffold0318-823515-823853-+	0	0					n	n	n	n	n
LINE_scaffold0318-832319-832651-+	0	0					n	n	n	n	n
LINE_scaffold0318-853027-854761-+	1	2	1;1;	1;	;238827;395031	PF00078;	n	n	n	y	n
LINE_scaffold0318-922712-923043-+	0	0					n	n	n	n	n
LINE_scaffold0318-931612-931913-+	0	0					n	n	n	n	n
LINE_scaffold0318-934383-934407-+	0	0					n	n	n	n	n
LINE_scaffold0319-296019-299565-C	1	3	4;4;4;	4;	;238827;395031;238828	PF00078;	n	n	n	y	n
LINE_scaffold0319-381583-382620-+	0	0					n	n	n	n	n
LINE_scaffold0319-42529-42863-+	0	0					n	n	n	n	n
LINE_scaffold0320-353576-353657-+	0	0					n	n	n	n	n
LINE_scaffold0320-364506-364589-+	0	0					n	n	n	n	n
LINE_scaffold0320-433887-435127-+	0	0					n	n	n	n	n
LINE_scaffold0320-509845-510307-C	0	0					n	n	n	n	n
LINE_scaffold0320-790429-790635-C	0	0					n	n	n	n	n
LINE_scaffold0320-805421-805479-+	0	0					n	n	n	n	n
LINE_scaffold0320-849086-849105-C	0	0					n	n	n	n	n
LINE_scaffold0320-874084-874221-+	0	0					n	n	n	n	n
LINE_scaffold0320-891136-891664-+	0	0					n	n	n	n	n
LINE_scaffold0320-897285-898252-+	0	0					n	n	n	n	n
LINE_scaffold0320-898289-907824-+	3	5	1;2;2;3;3;	3;2;1;	;238827;238827;395031;238827;395031	PF00078;PF00078;PF00078;	n	n	n	y	n
LINE_scaffold0320-909066-911502-+	2	3	2;3;3;	3;2;	;238827;238827;395031	PF00078;PF00078;	n	n	n	y	n
LINE_scaffold0321-1237976-1238133-+	1	2	2;2;	2;	;395031;238827	PF00078;	n	n	n	y	n
LINE_scaffold0321-1626284-1626530-+	0	0					n	n	n	n	n
LINE_scaffold0321-1644013-1644888-+	0	0					n	n	n	n	n
LINE_scaffold0321-1652023-1652395-+	0	0					n	n	n	n	n
LINE_scaffold0321-1660304-1660560-C	0	0					n	n	n	n	n
LINE_scaffold0321-1660558-1660922-C	0	0					n	n	n	n	n
LINE_scaffold0321-1664499-1664871-C	0	0					n	n	n	n	n
LINE_scaffold0321-1745746-1745835-C	0	0					n	n	n	n	n
LINE_scaffold0321-1781861-1782658-C	0	0					n	n	n	n	n
LINE_scaffold0321-1939826-1941060-C	0	0					n	n	n	n	n
LINE_scaffold0321-1995682-1995819-C	0	0					n	n	n	n	n
LINE_scaffold0321-2009988-2013087-+	1	4	2;2;2;2;	2;	;238827;395031;238828;238824	PF00078;	n	n	n	y	n
LINE_scaffold0321-2125894-2125994-C	0	0					n	n	n	n	n
LINE_scaffold0321-2139193-2143712-C	1	2	4;4;	4;	;238827;395031	PF00078;	n	n	n	y	n
LINE_scaffold0321-2143719-2143862-C	0	0					n	n	n	n	n
LINE_scaffold0321-2235601-2236120-+	0	0					n	n	n	n	n
LINE_scaffold0321-2236759-2246972-+	5	7	1;1;2;2;2;3;3;	1;2;2;3;1;	;238827;395031;238827;395031;238828;238827;395031	PF11761;PF03372;PF00078;PF00078;PF00078;	y	n	n	y	n
LINE_scaffold0321-2253778-2254733-+	0	0					n	n	n	n	n
LINE_scaffold0321-2360643-2360763-C	0	0					n	n	n	n	n
LINE_scaffold0321-27392-27815-+	0	0					n	n	n	n	n
LINE_scaffold0321-499763-501915-C	2	3	4;4;5;	5;4;	;238827;395031;238827	PF00078;PF00078;	n	n	n	y	n
LINE_scaffold0321-502045-503179-C	0	0					n	n	n	n	n
LINE_scaffold0321-512951-518305-C	2	3	4;5;5;	5;4;	;238827;238827;395031	PF00078;PF00078;	n	n	n	y	n
LINE_scaffold0321-518641-518732-C	0	0					n	n	n	n	n
LINE_scaffold0321-518853-519061-C	0	0					n	n	n	n	n
LINE_scaffold0321-522188-522238-C	0	0					n	n	n	n	n
LINE_scaffold0321-522373-522413-C	0	0					n	n	n	n	n
LINE_scaffold0321-553013-553635-+	0	0					n	n	n	n	n
LINE_scaffold0321-573270-573334-+	0	0					n	n	n	n	n
LINE_scaffold0321-582308-582372-+	0	0					n	n	n	n	n
LINE_scaffold0321-591324-591388-+	0	0					n	n	n	n	n
LINE_scaffold0321-591388-591566-+	1	2	2;2;	2;	;238827;395031	PF00078;	n	n	n	y	n
LINE_scaffold0321-604638-604702-+	0	0					n	n	n	n	n
LINE_scaffold0321-733667-733943-+	0	0					n	n	n	n	n
LINE_scaffold0322-113382-120761-C	1	4	6;6;6;6;	6;	;238827;395031;238828;238824	PF00078;	n	n	n	y	n
LINE_scaffold0322-125285-125438-C	0	0					n	n	n	n	n
LINE_scaffold0324-31601-47748-C	3	12	4;4;5;5;5;6;6;6;6;6;6;6;	6;5;4;	;238827;395031;238827;238827;395031;238827;238827;238827;395031;395031;395031;397447	PF00078;PF00078;PF00078;	y	n	n	y	n
LINE_scaffold0324-48293-51990-C	2	4	4;4;6;6;	4;6;	;238827;395031;238827;395031	PF00078;PF00078;	n	n	n	y	n
LINE_scaffold0324-54190-54368-C	0	0					n	n	n	n	n
LINE_scaffold0324-86499-86775-C	0	0					n	n	n	n	n
LINE_scaffold0324-92423-92554-C	0	0					n	n	n	n	n
LINE_scaffold0324-92532-92700-C	0	0					n	n	n	n	n
LINE_scaffold0328-24830-25236-C	0	0					n	n	n	n	n
LINE_scaffold0329-1124741-1125161-C	0	0					n	n	n	n	n
LINE_scaffold0329-1142940-1143299-+	0	0					n	n	n	n	n
LINE_scaffold0329-1147874-1147950-+	0	0					n	n	n	n	n
LINE_scaffold0329-1185927-1186480-+	0	0					n	n	n	n	n
LINE_scaffold0329-1315163-1321107-+	2	4	1;1;3;3;	3;1;	;238827;395031;238827;395031	PF00078;PF00078;	n	n	n	y	n
LINE_scaffold0329-1324849-1326440-+	1	2	3;3;	3;	;238827;395031	PF00078;	n	n	n	y	n
LINE_scaffold0329-1495677-1496666-C	0	0					n	n	n	n	n
LINE_scaffold0329-1744126-1744341-+	0	0					n	n	n	n	n
LINE_scaffold0329-183170-183702-C	0	0					n	n	n	n	n
LINE_scaffold0329-18599-19006-C	0	0					n	n	n	n	n
LINE_scaffold0329-1951726-1952179-+	0	0					n	n	n	n	n
LINE_scaffold0329-1961477-1961674-C	0	0					n	n	n	n	n
LINE_scaffold0329-1961674-1962133-C	0	0					n	n	n	n	n
LINE_scaffold0329-1965848-1965865-C	0	0					n	n	n	n	n
LINE_scaffold0329-2017721-2017886-C	0	0					n	n	n	n	n
LINE_scaffold0329-2017865-2018041-C	0	0					n	n	n	n	n
LINE_scaffold0329-2058043-2058109-+	0	0					n	n	n	n	n
LINE_scaffold0329-2078463-2078489-C	0	0					n	n	n	n	n
LINE_scaffold0329-2106545-2106728-C	0	0					n	n	n	n	n
LINE_scaffold0329-2237008-2237313-C	0	0					n	n	n	n	n
LINE_scaffold0329-2242313-2242454-C	0	0					n	n	n	n	n
LINE_scaffold0329-2315679-2316057-C	0	0					n	n	n	n	n
LINE_scaffold0329-2551403-2551870-+	0	0					n	n	n	n	n
LINE_scaffold0329-2623697-2624319-+	0	0					n	n	n	n	n
LINE_scaffold0329-2649393-2649528-C	0	0					n	n	n	n	n
LINE_scaffold0329-2649530-2650874-C	0	0					n	n	n	n	n
LINE_scaffold0329-2650962-2651425-C	0	0					n	n	n	n	n
LINE_scaffold0329-2683727-2683739-C	0	0					n	n	n	n	n
LINE_scaffold0329-2895926-2896349-+	0	0					n	n	n	n	n
LINE_scaffold0329-584510-588140-C	2	4	4;5;5;5;	5;4;	;238827;238827;395031;238185	PF00078;PF00078;	n	n	n	y	n
LINE_scaffold0329-589175-594742-C	2	4	4;6;6;6;	6;4;	;227709;238827;395031;238828	PF00078;PF00078;	n	n	n	y	n
LINE_scaffold0329-595349-595596-C	0	0					n	n	n	n	n
LINE_scaffold0329-669764-670249-C	0	0					n	n	n	n	n
LINE_scaffold0329-756032-756287-C	0	0					n	n	n	n	n
LINE_scaffold0329-760212-760222-+	0	0					n	n	n	n	n
LINE_scaffold0329-836509-836595-C	0	0					n	n	n	n	n
LINE_scaffold0329-836580-836675-C	0	0					n	n	n	n	n
LINE_scaffold0329-923479-923583-+	0	0					n	n	n	n	n
LINE_scaffold0329-923614-924960-+	0	0					n	n	n	n	n
LINE_scaffold0329-929126-929374-+	0	0					n	n	n	n	n
LINE_scaffold0329-931716-931896-+	0	0					n	n	n	n	n
LINE_scaffold0329-931995-932240-+	0	0					n	n	n	n	n
LINE_scaffold0332-121982-122243-C	0	0					n	n	n	n	n
LINE_scaffold0332-248929-249946-C	0	0					n	n	n	n	n
LINE_scaffold0332-310732-312112-+	0	0					n	n	n	n	n
LINE_scaffold0332-314698-316082-+	0	0					n	n	n	n	n
LINE_scaffold0332-379686-380863-C	0	0					n	n	n	n	n
LINE_scaffold0332-397795-399259-C	0	0					n	n	n	n	n
LINE_scaffold0332-527242-529034-+	1	2	3;3;	3;	;238827;395031	PF00078;	n	n	n	y	n
LINE_scaffold0332-564190-565745-C	0	0					n	n	n	n	n
LINE_scaffold0332-565791-566868-C	0	0					n	n	n	n	n
LINE_scaffold0332-566918-566996-C	0	0					n	n	n	n	n
LINE_scaffold0333-100228-100551-+	0	0					n	n	n	n	n
LINE_scaffold0333-105282-105339-+	0	0					n	n	n	n	n
LINE_scaffold0334-1108848-1109023-C	0	0					n	n	n	n	n
LINE_scaffold0334-1154836-1155699-C	0	0					n	n	n	n	n
LINE_scaffold0334-1254901-1255884-+	0	0					n	n	n	n	n
LINE_scaffold0334-1305026-1308282-C	2	4	4;6;6;6;	6;4;	;238827;238827;395031;238828	PF00078;PF00078;	n	n	n	y	n
LINE_scaffold0334-1335833-1335879-+	0	0					n	n	n	n	n
LINE_scaffold0334-1372385-1372533-C	0	0					n	n	n	n	n
LINE_scaffold0334-1628350-1628476-C	0	0					n	n	n	n	n
LINE_scaffold0334-1654221-1661095-+	3	6	3;3;3;3;3;3;	4;1;3;	;238827;238827;395031;395031;238828;238828	PF09600;PF07293;PF00078;	n	n	n	y	n
LINE_scaffold0334-1669046-1669083-+	0	0					n	n	n	n	n
LINE_scaffold0334-179265-179369-C	0	0					n	n	n	n	n
LINE_scaffold0334-1809529-1809540-C	0	0					n	n	n	n	n
LINE_scaffold0334-1831557-1831732-C	0	0					n	n	n	n	n
LINE_scaffold0334-1831998-1833677-C	0	0					n	n	n	n	n
LINE_scaffold0334-1834420-1834707-C	0	0					n	n	n	n	n
LINE_scaffold0334-1837209-1837443-+	0	0					n	n	n	n	n
LINE_scaffold0334-1838689-1838751-+	0	0					n	n	n	n	n
LINE_scaffold0334-2005467-2009220-+	2	4	2;2;3;3;	2;3;	;238827;395031;238827;395031	PF00078;PF00078;	n	n	n	y	n
LINE_scaffold0334-2122320-2123672-+	0	0					n	n	n	n	n
LINE_scaffold0334-2123707-2125677-+	0	0					n	n	n	n	n
LINE_scaffold0334-2125655-2127508-+	2	4	2;2;3;3;	3;2;	;238827;395031;395031;238827	PF00078;PF00078;	n	n	n	y	n
LINE_scaffold0334-2127515-2130541-+	2	3	2;3;3;	3;2;	;238827;238827;395031	PF00078;PF00078;	n	n	n	y	n
LINE_scaffold0334-2148365-2148471-+	0	0					n	n	n	n	n
LINE_scaffold0334-2156909-2157309-+	0	0					n	n	n	n	n
LINE_scaffold0334-2157623-2164047-+	1	3	2;2;2;	2;	;238827;395031;238828	PF00078;	n	n	n	y	n
LINE_scaffold0334-2217944-2218099-+	0	0					n	n	n	n	n
LINE_scaffold0334-511256-511837-+	0	0					n	n	n	n	n
LINE_scaffold0334-644711-644784-C	0	0					n	n	n	n	n
LINE_scaffold0334-646034-656326-C	3	9	4;4;4;5;5;6;6;6;6;	6;4;5;	;238827;395031;238828;238827;397447;238827;395031;238828;397447	PF00078;PF00078;PF00078;	y	n	n	y	n
LINE_scaffold0334-656932-657033-C	0	0					n	n	n	n	n
LINE_scaffold0334-658623-658675-C	0	0					n	n	n	n	n
LINE_scaffold0334-741415-741485-+	0	0					n	n	n	n	n
LINE_scaffold0334-877407-879097-C	1	2	4;4;	4;	;238827;395031	PF00078;	n	n	n	y	n
LINE_scaffold0334-879097-881607-C	0	0					n	n	n	n	n
LINE_scaffold0334-99153-99474-+	0	0					n	n	n	n	n
LINE_scaffold0335-1017509-1023232-+	1	3	1;1;1;	1;	;238827;395031;238828	PF00078;	n	n	n	y	n
LINE_scaffold0335-1225234-1225287-+	0	0					n	n	n	n	n
LINE_scaffold0335-1225866-1226014-+	0	0					n	n	n	n	n
LINE_scaffold0335-125940-127052-+	0	0					n	n	n	n	n
LINE_scaffold0335-1714850-1714892-C	0	0					n	n	n	n	n
LINE_scaffold0335-1722974-1723563-+	0	0					n	n	n	n	n
LINE_scaffold0335-265183-265281-C	0	0					n	n	n	n	n
LINE_scaffold0335-271575-271587-C	0	0					n	n	n	n	n
LINE_scaffold0335-317035-317237-C	0	0					n	n	n	n	n
LINE_scaffold0335-429601-430037-C	0	0					n	n	n	n	n
LINE_scaffold0335-433030-433439-C	0	0					n	n	n	n	n
LINE_scaffold0335-472150-472299-+	0	0					n	n	n	n	n
LINE_scaffold0335-51681-52209-+	0	0					n	n	n	n	n
LINE_scaffold0335-636877-636925-+	0	0					n	n	n	n	n
LINE_scaffold0335-692496-692532-C	0	0					n	n	n	n	n
LINE_scaffold0335-701301-701460-+	1	0		3;		PF10031;	n	n	n	n	n
LINE_scaffold0335-918690-918963-+	0	0					n	n	n	n	n
LINE_scaffold0336-215100-215264-+	0	0					n	n	n	n	n
LINE_scaffold0337-290593-292042-+	0	0					n	n	n	n	n
LINE_scaffold0337-316396-318129-C	1	4	4;4;4;4;	4;	;238827;395031;238828;238185	PF00078;	n	n	n	y	n
LINE_scaffold0337-432857-440804-C	1	3	4;4;4;	4;	;238827;395031;238828	PF00078;	n	n	n	y	n
LINE_scaffold0337-462016-462927-C	0	0					n	n	n	n	n
LINE_scaffold0338-7178-8077-C	0	0					n	n	n	n	n
LINE_scaffold0339-1085738-1085891-C	0	0					n	n	n	n	n
LINE_scaffold0339-1092335-1098375-C	1	4	4;5;5;5;	5;	;397447;238827;395031;238828	PF00078;	y	n	n	y	n
LINE_scaffold0339-1098377-1098439-C	0	0					n	n	n	n	n
LINE_scaffold0339-1271965-1271984-+	0	0					n	n	n	n	n
LINE_scaffold0339-1274949-1275325-+	0	0					n	n	n	n	n
LINE_scaffold0339-1407783-1407937-C	0	0					n	n	n	n	n
LINE_scaffold0339-148646-148983-+	0	0					n	n	n	n	n
LINE_scaffold0339-520536-520835-+	0	0					n	n	n	n	n
LINE_scaffold0339-707539-707824-C	0	0					n	n	n	n	n
LINE_scaffold0339-868204-868647-C	0	0					n	n	n	n	n
LINE_scaffold0339-890144-890273-+	0	0					n	n	n	n	n
LINE_scaffold0340-137158-137213-+	0	0					n	n	n	n	n
LINE_scaffold0340-172440-173643-C	0	0					n	n	n	n	n
LINE_scaffold0340-215243-215745-+	0	0					n	n	n	n	n
LINE_scaffold0340-215823-216075-+	0	0					n	n	n	n	n
LINE_scaffold0340-278270-278765-C	0	0					n	n	n	n	n
LINE_scaffold0340-358635-358755-C	0	0					n	n	n	n	n
LINE_scaffold0340-528647-529477-C	0	0					n	n	n	n	n
LINE_scaffold0340-535035-535640-C	0	0					n	n	n	n	n
LINE_scaffold0340-541578-543088-C	0	0					n	n	n	n	n
LINE_scaffold0340-597299-597560-C	0	0					n	n	n	n	n
LINE_scaffold0341-137776-137896-C	0	0					n	n	n	n	n
LINE_scaffold0341-35090-35365-C	0	0					n	n	n	n	n
LINE_scaffold1488-1146043-1147168-C	0	0					n	n	n	n	n
LINE_scaffold1488-891023-891492-C	0	0					n	n	n	n	n
LINE_scaffold1488-958018-958470-+	0	0					n	n	n	n	n
LINE_scaffold1489-123801-124927-C	0	0					n	n	n	n	n
LINE_scaffold1490-195833-197331-+	0	1	1;		;238827		n	n	n	y	n
LINE_scaffold1490-211289-211442-C	0	0					n	n	n	n	n
LINE_scaffold1490-215131-219152-C	1	4	6;6;6;6;	6;	;238827;395031;238828;238824	PF00078;	n	n	n	y	n
LINE_scaffold1490-222073-226094-C	1	3	6;6;6;	6;	;238827;395031;238828	PF00078;	n	n	n	y	n
LINE_scaffold1490-326258-326411-C	0	0					n	n	n	n	n
LINE_scaffold1491-10045-10199-C	0	0					n	n	n	n	n
LINE_scaffold1491-115603-115722-+	0	0					n	n	n	n	n
LINE_scaffold1492-191402-193653-C	1	3	5;5;5;	5;	;238827;395031;238828	PF00078;	n	n	n	y	n
LINE_scaffold1494-104107-104936-C	0	0					n	n	n	n	n
LINE_scaffold1494-119424-119487-C	0	0					n	n	n	n	n
LINE_scaffold1494-151551-151940-+	0	0					n	n	n	n	n
LINE_scaffold1495-49629-49664-C	0	0					n	n	n	n	n
LINE_scaffold1495-63798-64280-C	0	0					n	n	n	n	n
LINE_scaffold1495-8489-8890-+	0	0					n	n	n	n	n
LINE_scaffold1496-122858-123113-+	0	0					n	n	n	n	n
LINE_scaffold1496-142055-142203-+	0	0					n	n	n	n	n
LINE_scaffold1497-137938-139635-+	1	2	1;1;	1;	;238827;395031	PF00078;	n	n	n	y	n
LINE_scaffold1497-192253-193048-C	0	0					n	n	n	n	n
LINE_scaffold1497-195561-196134-C	0	0					n	n	n	n	n
LINE_scaffold1497-203807-204028-C	0	0					n	n	n	n	n
LINE_scaffold1497-232745-232900-C	0	0					n	n	n	n	n
LINE_scaffold1497-237740-237894-C	0	0					n	n	n	n	n
LINE_scaffold1497-248739-250440-C	1	3	6;6;6;	6;	;238827;395031;238185	PF00078;	n	n	n	y	n
LINE_scaffold1497-295071-295396-C	0	0					n	n	n	n	n
LINE_scaffold1497-295399-295649-C	0	0					n	n	n	n	n
LINE_scaffold1497-68799-68944-+	0	0					n	n	n	n	n
LINE_scaffold1499-68046-68241-C	0	0					n	n	n	n	n
LINE_scaffold1500-29337-30224-C	0	0					n	n	n	n	n
LINE_scaffold1501-125580-125767-+	0	0					n	n	n	n	n
LINE_scaffold1501-203361-203728-+	0	0					n	n	n	n	n
LINE_scaffold1501-22313-23669-C	0	0					n	n	n	n	n
LINE_scaffold1501-81601-82327-+	0	0					n	n	n	n	n
LINE_scaffold1502-153808-154630-C	0	0					n	n	n	n	n
LINE_scaffold1503-116724-117548-C	0	0					n	n	n	n	n
LINE_scaffold1503-135987-136810-C	0	0					n	n	n	n	n
LINE_scaffold1503-152024-152553-+	0	0					n	n	n	n	n
LINE_scaffold1503-223676-224177-C	0	0					n	n	n	n	n
LINE_scaffold1504-410538-410818-+	0	0					n	n	n	n	n
LINE_scaffold1504-435438-435840-+	0	0					n	n	n	n	n
LINE_scaffold1504-440850-441148-+	0	0					n	n	n	n	n
LINE_scaffold1504-452633-453167-C	0	0					n	n	n	n	n
LINE_scaffold1504-600266-600686-C	0	0					n	n	n	n	n
LINE_scaffold1506-1073756-1073852-C	0	0					n	n	n	n	n
LINE_scaffold1506-1074945-1075191-C	0	0					n	n	n	n	n
LINE_scaffold1506-1450264-1451364-+	0	0					n	n	n	n	n
LINE_scaffold1506-1543998-1545126-C	0	0					n	n	n	n	n
LINE_scaffold1506-1688338-1688392-C	0	0					n	n	n	n	n
LINE_scaffold1506-1694329-1694365-+	0	0					n	n	n	n	n
LINE_scaffold1506-1880088-1880184-+	0	0					n	n	n	n	n
LINE_scaffold1506-2117008-2117429-+	0	0					n	n	n	n	n
LINE_scaffold1506-2668896-2673355-C	1	4	5;5;5;5;	5;	;238827;395031;238828;397447	PF00078;	y	n	n	y	n
LINE_scaffold1506-2683253-2683275-C	0	0					n	n	n	n	n
LINE_scaffold1506-2683779-2683867-C	0	0					n	n	n	n	n
LINE_scaffold1506-2707377-2707785-C	0	0					n	n	n	n	n
LINE_scaffold1506-2713324-2714890-C	1	1	6;	6;	;395031	PF00078;	n	n	n	y	n
LINE_scaffold1506-2887163-2887259-C	0	0					n	n	n	n	n
LINE_scaffold1506-291701-291986-C	0	0					n	n	n	n	n
LINE_scaffold1506-2932101-2936277-C	2	2	6;6;	6;4;	;238827;395031	PF00078;PF00078;	n	n	n	y	n
LINE_scaffold1506-320299-320495-+	0	0					n	n	n	n	n
LINE_scaffold1506-328920-331293-+	1	3	1;1;1;	1;	;238827;395031;238828	PF00078;	n	n	n	y	n
LINE_scaffold1506-357244-357854-+	0	0					n	n	n	n	n
LINE_scaffold1506-494204-494850-C	1	1	4;	4;	;238827	PF00078;	n	n	n	y	n
LINE_scaffold1506-497088-499633-C	2	4	4;4;6;6;	6;4;	;238827;395031;238827;395031	PF00078;PF00078;	n	n	n	y	n
LINE_scaffold1506-563374-563473-+	0	0					n	n	n	n	n
LINE_scaffold1506-563474-573804-+	6	9	1;1;1;1;1;2;2;3;3;	1;1;1;1;2;3;	;238827;238827;395031;395031;397447;238827;395031;238827;395031	PF20400;PF11598;PF03372;PF00078;PF00078;PF00078;	y	n	n	y	n
LINE_scaffold1506-648660-649097-C	0	0					n	n	n	n	n
LINE_scaffold1506-706560-706601-C	0	0					n	n	n	n	n
LINE_scaffold1506-710368-717220-C	3	8	4;4;5;5;5;5;6;6;	5;6;4;	;238827;397447;238827;238827;395031;395031;238827;395031	PF00078;PF00078;PF00078;	y	n	n	y	n
LINE_scaffold1506-722791-729435-C	1	3	4;4;4;	4;	;238827;395031;238828	PF00078;	n	n	n	y	n
LINE_scaffold1506-735372-740894-C	1	3	4;4;4;	4;	;238827;395031;238828	PF00078;	n	n	n	y	n
LINE_scaffold1506-748530-749554-+	0	0					n	n	n	n	n
LINE_scaffold1506-952064-952359-C	0	0					n	n	n	n	n
LINE_scaffold1507-1-1464-+	0	0					n	n	n	n	n
LINE_scaffold1507-13687-14737-+	0	0					n	n	n	n	n
LINE_scaffold1507-48050-48147-C	0	0					n	n	n	n	n
LINE_scaffold1508-39093-39254-+	0	0					n	n	n	n	n
LINE_scaffold1508-45167-45938-+	0	0					n	n	n	n	n
LINE_scaffold1508-50709-50748-+	0	0					n	n	n	n	n
LINE_scaffold1508-74927-76169-+	0	0					n	n	n	n	n
LINE_scaffold1508-90693-90764-C	0	0					n	n	n	n	n
LINE_scaffold1509-1280415-1280662-+	0	0					n	n	n	n	n
LINE_scaffold1509-1284168-1284221-+	0	0					n	n	n	n	n
LINE_scaffold1509-329152-329917-+	0	0					n	n	n	n	n
LINE_scaffold1509-345957-346224-+	0	0					n	n	n	n	n
LINE_scaffold1509-37638-37791-+	0	0					n	n	n	n	n
LINE_scaffold1509-43658-44428-+	0	0					n	n	n	n	n
LINE_scaffold1509-453224-453511-+	0	0					n	n	n	n	n
LINE_scaffold1509-49167-49206-+	0	0					n	n	n	n	n
LINE_scaffold1509-678728-681191-C	1	2	4;4;	4;	;238827;395031	PF00078;	n	n	n	y	n
LINE_scaffold1509-700367-700399-+	0	0					n	n	n	n	n
LINE_scaffold1509-73842-75105-+	0	0					n	n	n	n	n
LINE_scaffold1509-787003-787538-+	0	0					n	n	n	n	n

## Sheet: F)Bsal_BatrLINE-3_CDD_Pfam
scaffold	n(PFAMS)	n(CDDs)	CDDs_in_readingframe	PFAMs_in_readingframe	CDD_IDs	PFAM_IDs	fully_functional_LINE	fully_functional_LTR	fully_functional_DNA	reverse_transcriptase?	transposase?
LINE_scaffold0001-1769129-1769142-+	0	0					n	n	n	n	n
LINE_scaffold0001-2520687-2521154-C	0	0					n	n	n	n	n
LINE_scaffold0001-2523282-2523624-C	0	0					n	n	n	n	n
LINE_scaffold0001-2526252-2526724-C	0	0					n	n	n	n	n
LINE_scaffold0001-2534329-2534800-C	0	0					n	n	n	n	n
LINE_scaffold0001-2542498-2542968-C	0	0					n	n	n	n	n
LINE_scaffold0001-2849709-2850154-+	0	0					n	n	n	n	n
LINE_scaffold0001-2856101-2856556-+	0	0					n	n	n	n	n
LINE_scaffold0001-2862512-2862965-+	0	0					n	n	n	n	n
LINE_scaffold0001-2868881-2869311-+	0	0					n	n	n	n	n
LINE_scaffold0001-2881230-2881682-+	0	0					n	n	n	n	n
LINE_scaffold0001-2887625-2888077-+	0	0					n	n	n	n	n
LINE_scaffold0001-3060647-3060706-+	0	0					n	n	n	n	n
LINE_scaffold0001-3115352-3115881-C	0	0					n	n	n	n	n
LINE_scaffold0001-3131405-3131449-C	0	0					n	n	n	n	n
LINE_scaffold0001-3160923-3161063-C	0	0					n	n	n	n	n
LINE_scaffold0001-3352575-3353099-C	0	0					n	n	n	n	n
LINE_scaffold0001-3488412-3488586-C	0	0					n	n	n	n	n
LINE_scaffold0001-3774814-3774942-C	0	0					n	n	n	n	n
LINE_scaffold0001-4100326-4100493-C	0	0					n	n	n	n	n
LINE_scaffold0001-4221401-4221560-+	0	0					n	n	n	n	n
LINE_scaffold0001-4422988-4423034-+	0	0					n	n	n	n	n
LINE_scaffold0001-5004836-5005058-C	0	0					n	n	n	n	n
LINE_scaffold0001-5041373-5041673-+	0	0					n	n	n	n	n
LINE_scaffold0001-52096-52146-C	0	0					n	n	n	n	n
LINE_scaffold0001-5394073-5394120-+	0	0					n	n	n	n	n
LINE_scaffold0001-5440754-5440795-C	0	0					n	n	n	n	n
LINE_scaffold0001-635489-635641-+	0	0					n	n	n	n	n
LINE_scaffold0001-907213-907622-C	0	0					n	n	n	n	n
LINE_scaffold0001-919569-919639-C	0	0					n	n	n	n	n
LINE_scaffold0001-97850-97949-C	0	0					n	n	n	n	n
LINE_scaffold0005-346300-346372-C	0	0					n	n	n	n	n
LINE_scaffold0005-368310-368332-C	0	0					n	n	n	n	n
LINE_scaffold0005-65849-66192-+	0	0					n	n	n	n	n
LINE_scaffold0007-54106-54284-+	0	0					n	n	n	n	n
LINE_scaffold0008-43267-43311-+	0	0					n	n	n	n	n
LINE_scaffold0009-1130583-1130745-+	0	0					n	n	n	n	n
LINE_scaffold0009-1391294-1391459-C	0	0					n	n	n	n	n
LINE_scaffold0009-241059-241185-+	0	0					n	n	n	n	n
LINE_scaffold0009-463416-463453-C	0	0					n	n	n	n	n
LINE_scaffold0009-470800-470837-C	0	0					n	n	n	n	n
LINE_scaffold0009-683164-683312-C	0	0					n	n	n	n	n
LINE_scaffold0009-916271-916556-C	0	0					n	n	n	n	n
LINE_scaffold0010-157279-157329-C	0	0					n	n	n	n	n
LINE_scaffold0010-7883-8251-C	0	0					n	n	n	n	n
LINE_scaffold0011-91553-91581-+	0	0					n	n	n	n	n
LINE_scaffold0014-74067-74273-+	0	0					n	n	n	n	n
LINE_scaffold0016-102738-103155-C	0	1	1;		;198309		n	n	n	n	n
LINE_scaffold0017-103120-103420-C	0	0					n	n	n	n	n
LINE_scaffold0017-160210-160377-+	0	0					n	n	n	n	n
LINE_scaffold0019-126013-126354-C	0	0					n	n	n	n	n
LINE_scaffold0019-128967-129435-C	0	0					n	n	n	n	n
LINE_scaffold0019-137595-138065-C	0	0					n	n	n	n	n
LINE_scaffold0019-140242-140796-C	0	0					n	n	n	n	n
LINE_scaffold0021-111592-111869-C	0	0					n	n	n	n	n
LINE_scaffold0024-148-687-C	0	0					n	n	n	n	n
LINE_scaffold0026-345825-346287-+	0	0					n	n	n	n	n
LINE_scaffold0026-366720-367042-+	0	0					n	n	n	n	n
LINE_scaffold0026-372362-372682-+	0	0					n	n	n	n	n
LINE_scaffold0026-383639-383960-+	0	0					n	n	n	n	n
LINE_scaffold0026-389244-389564-+	0	0					n	n	n	n	n
LINE_scaffold0026-425805-425849-+	0	0					n	n	n	n	n
LINE_scaffold0026-83940-83999-+	0	0					n	n	n	n	n
LINE_scaffold0027-148405-148846-+	0	0					n	n	n	n	n
LINE_scaffold0028-227188-227234-C	0	0					n	n	n	n	n
LINE_scaffold0028-27770-28236-+	0	0					n	n	n	n	n
LINE_scaffold0028-49589-49900-+	0	0					n	n	n	n	n
LINE_scaffold0035-331750-331841-C	0	0					n	n	n	n	n
LINE_scaffold0035-336373-336544-C	0	0					n	n	n	n	n
LINE_scaffold0035-449856-449989-+	0	0					n	n	n	n	n
LINE_scaffold0035-462040-462173-+	0	0					n	n	n	n	n
LINE_scaffold0035-648631-648679-+	0	0					n	n	n	n	n
LINE_scaffold0036-1832888-1833275-C	0	0					n	n	n	n	n
LINE_scaffold0036-688047-688099-+	0	0					n	n	n	n	n
LINE_scaffold0036-87845-88095-+	0	0					n	n	n	n	n
LINE_scaffold0043-101709-101876-+	0	0					n	n	n	n	n
LINE_scaffold0048-48070-48528-+	0	0					n	n	n	n	n
LINE_scaffold0053-253983-254075-+	0	0					n	n	n	n	n
LINE_scaffold0053-567355-567405-C	0	0					n	n	n	n	n
LINE_scaffold0053-576379-576428-C	0	0					n	n	n	n	n
LINE_scaffold0054-210414-210691-C	0	0					n	n	n	n	n
LINE_scaffold0058-58384-58438-+	0	0					n	n	n	n	n
LINE_scaffold0067-177075-177249-C	0	0					n	n	n	n	n
LINE_scaffold0067-71019-71067-C	0	0					n	n	n	n	n
LINE_scaffold0071-129350-129402-C	0	0					n	n	n	n	n
LINE_scaffold0071-196803-196990-+	0	0					n	n	n	n	n
LINE_scaffold0071-242635-242967-+	0	0					n	n	n	n	n
LINE_scaffold0071-252887-253227-+	0	0					n	n	n	n	n
LINE_scaffold0071-313073-313195-C	0	0					n	n	n	n	n
LINE_scaffold0071-385561-385696-+	0	0					n	n	n	n	n
LINE_scaffold0072-11882-12153-C	0	0					n	n	n	n	n
LINE_scaffold0072-130879-131219-+	0	0					n	n	n	n	n
LINE_scaffold0072-187753-187875-C	0	0					n	n	n	n	n
LINE_scaffold0072-267779-267826-C	0	0					n	n	n	n	n
LINE_scaffold0072-60029-60216-+	0	0					n	n	n	n	n
LINE_scaffold0072-92937-93029-C	0	0					n	n	n	n	n
LINE_scaffold0076-370098-370220-+	0	0					n	n	n	n	n
LINE_scaffold0076-450959-450989-+	0	0					n	n	n	n	n
LINE_scaffold0077-70199-70243-C	0	0					n	n	n	n	n
LINE_scaffold0083-67158-67202-+	0	0					n	n	n	n	n
LINE_scaffold0084-58147-58316-+	0	0					n	n	n	n	n
LINE_scaffold0087-13766-13889-C	0	0					n	n	n	n	n
LINE_scaffold0087-203329-203381-C	0	0					n	n	n	n	n
LINE_scaffold0087-318584-318972-+	0	0					n	n	n	n	n
LINE_scaffold0089-205164-205331-C	0	0					n	n	n	n	n
LINE_scaffold0089-247242-247839-+	0	0					n	n	n	n	n
LINE_scaffold0089-86979-87149-+	1	0		1;		PF07779;	n	n	n	n	n
LINE_scaffold0092-210425-211043-+	0	0					n	n	n	n	n
LINE_scaffold0094-601802-601851-C	0	0					n	n	n	n	n
LINE_scaffold0094-725559-725609-C	0	0					n	n	n	n	n
LINE_scaffold0094-951040-951261-+	0	0					n	n	n	n	n
LINE_scaffold0096-87498-87542-+	0	0					n	n	n	n	n
LINE_scaffold0101-202028-202097-C	0	0					n	n	n	n	n
LINE_scaffold0104-112527-112541-+	0	0					n	n	n	n	n
LINE_scaffold0104-297560-297593-+	0	0					n	n	n	n	n
LINE_scaffold0104-301407-301440-+	0	0					n	n	n	n	n
LINE_scaffold0104-305261-305294-+	0	0					n	n	n	n	n
LINE_scaffold0104-309104-309137-+	0	0					n	n	n	n	n
LINE_scaffold0104-312956-312989-+	0	0					n	n	n	n	n
LINE_scaffold0104-316801-316834-+	0	0					n	n	n	n	n
LINE_scaffold0104-320644-320677-+	0	0					n	n	n	n	n
LINE_scaffold0104-324494-324527-+	0	0					n	n	n	n	n
LINE_scaffold0104-328348-328381-+	0	0					n	n	n	n	n
LINE_scaffold0104-332202-332235-+	0	0					n	n	n	n	n
LINE_scaffold0104-336054-336087-+	0	0					n	n	n	n	n
LINE_scaffold0104-339903-339936-+	0	0					n	n	n	n	n
LINE_scaffold0104-343753-343786-+	0	0					n	n	n	n	n
LINE_scaffold0104-347605-347638-+	0	0					n	n	n	n	n
LINE_scaffold0104-351457-351490-+	0	0					n	n	n	n	n
LINE_scaffold0104-355310-355343-+	0	0					n	n	n	n	n
LINE_scaffold0104-359164-359197-+	0	0					n	n	n	n	n
LINE_scaffold0104-363022-363055-+	0	0					n	n	n	n	n
LINE_scaffold0104-366873-366906-+	0	0					n	n	n	n	n
LINE_scaffold0104-370728-370761-+	0	0					n	n	n	n	n
LINE_scaffold0104-374582-374615-+	0	0					n	n	n	n	n
LINE_scaffold0104-378429-378462-+	0	0					n	n	n	n	n
LINE_scaffold0104-382280-382313-+	0	0					n	n	n	n	n
LINE_scaffold0104-386134-386167-+	0	0					n	n	n	n	n
LINE_scaffold0104-389988-390021-+	0	0					n	n	n	n	n
LINE_scaffold0104-393832-393865-+	0	0					n	n	n	n	n
LINE_scaffold0111-137896-138248-C	0	0					n	n	n	n	n
LINE_scaffold0111-164621-164893-+	0	0					n	n	n	n	n
LINE_scaffold0111-19482-19650-C	0	0					n	n	n	n	n
LINE_scaffold0111-251220-251345-C	0	0					n	n	n	n	n
LINE_scaffold0111-294668-294716-C	0	0					n	n	n	n	n
LINE_scaffold0111-61617-62220-+	0	0					n	n	n	n	n
LINE_scaffold0112-166738-166993-+	1	0		5;		PF00566;	n	n	n	n	n
LINE_scaffold0112-370041-370517-C	0	0					n	n	n	n	n
LINE_scaffold0112-483836-484052-C	0	0					n	n	n	n	n
LINE_scaffold0112-548673-549027-+	0	0					n	n	n	n	n
LINE_scaffold0112-805198-805854-+	0	0					n	n	n	n	n
LINE_scaffold0112-872896-873030-+	0	0					n	n	n	n	n
LINE_scaffold0113-83240-83402-C	0	0					n	n	n	n	n
LINE_scaffold0118-111603-111733-C	0	0					n	n	n	n	n
LINE_scaffold0118-119202-119339-C	0	0					n	n	n	n	n
LINE_scaffold0118-18868-19095-C	0	0					n	n	n	n	n
LINE_scaffold0118-575828-575872-C	0	0					n	n	n	n	n
LINE_scaffold0121-83646-83690-C	0	0					n	n	n	n	n
LINE_scaffold0125-27607-27715-C	0	0					n	n	n	n	n
LINE_scaffold0132-110304-111070-+	0	0					n	n	n	n	n
LINE_scaffold0132-18528-18596-+	0	0					n	n	n	n	n
LINE_scaffold0132-247799-251190-C	1	4	4;4;4;4;	4;	;238827;395031;238824;238828	PF00078;	n	n	n	y	n
LINE_scaffold0138-1037674-1037790-+	0	0					n	n	n	n	n
LINE_scaffold0138-1198472-1198511-+	0	0					n	n	n	n	n
LINE_scaffold0138-1258523-1258544-C	0	0					n	n	n	n	n
LINE_scaffold0138-1305381-1305529-+	0	0					n	n	n	n	n
LINE_scaffold0138-1430122-1430649-+	0	0					n	n	n	n	n
LINE_scaffold0138-242787-242953-+	0	0					n	n	n	n	n
LINE_scaffold0138-261742-262236-+	0	0					n	n	n	n	n
LINE_scaffold0138-356450-356493-+	0	0					n	n	n	n	n
LINE_scaffold0138-402214-402312-C	0	0					n	n	n	n	n
LINE_scaffold0138-41760-41804-+	0	0					n	n	n	n	n
LINE_scaffold0138-420913-421329-C	0	0					n	n	n	n	n
LINE_scaffold0138-488177-488195-C	0	0					n	n	n	n	n
LINE_scaffold0138-493432-493903-+	0	0					n	n	n	n	n
LINE_scaffold0138-505377-505751-+	0	0					n	n	n	n	n
LINE_scaffold0138-544399-544775-+	0	0					n	n	n	n	n
LINE_scaffold0138-593928-594298-+	0	0					n	n	n	n	n
LINE_scaffold0144-107326-107799-C	0	0					n	n	n	n	n
LINE_scaffold0144-157949-158313-C	0	0					n	n	n	n	n
LINE_scaffold0144-169803-170274-C	0	0					n	n	n	n	n
LINE_scaffold0144-175520-175538-+	0	0					n	n	n	n	n
LINE_scaffold0144-61003-61096-C	0	0					n	n	n	n	n
LINE_scaffold0144-67266-67738-C	0	0					n	n	n	n	n
LINE_scaffold0148-1047273-1047545-+	0	0					n	n	n	n	n
LINE_scaffold0148-1096192-1096282-+	0	0					n	n	n	n	n
LINE_scaffold0148-1106048-1106099-+	0	0					n	n	n	n	n
LINE_scaffold0148-122432-122604-+	0	0					n	n	n	n	n
LINE_scaffold0148-331930-331979-C	0	0					n	n	n	n	n
LINE_scaffold0148-488682-488867-+	0	0					n	n	n	n	n
LINE_scaffold0148-498298-498736-C	0	0					n	n	n	n	n
LINE_scaffold0148-901688-901751-C	0	0					n	n	n	n	n
LINE_scaffold0149-135759-135854-+	0	0					n	n	n	n	n
LINE_scaffold0149-1366-1589-C	0	0					n	n	n	n	n
LINE_scaffold0149-15766-15810-C	0	0					n	n	n	n	n
LINE_scaffold0149-305086-305137-C	0	0					n	n	n	n	n
LINE_scaffold0149-312004-312052-+	0	0					n	n	n	n	n
LINE_scaffold0150-135863-135907-C	0	0					n	n	n	n	n
LINE_scaffold0150-189920-190142-C	0	0					n	n	n	n	n
LINE_scaffold0150-24754-25432-+	0	0					n	n	n	n	n
LINE_scaffold0150-34655-35342-+	0	0					n	n	n	n	n
LINE_scaffold0150-45499-45512-C	0	0					n	n	n	n	n
LINE_scaffold0150-45654-45667-C	0	0					n	n	n	n	n
LINE_scaffold0154-31628-31934-C	0	0					n	n	n	n	n
LINE_scaffold0159-77006-77431-+	0	0					n	n	n	n	n
LINE_scaffold0162-110822-110884-+	0	0					n	n	n	n	n
LINE_scaffold0163-145956-146422-C	0	0					n	n	n	n	n
LINE_scaffold0163-39396-39828-C	0	0					n	n	n	n	n
LINE_scaffold0168-133564-133692-+	0	0					n	n	n	n	n
LINE_scaffold0168-38618-38778-C	1	0		4;		PF03049;	n	n	n	n	n
LINE_scaffold0169-13955-14012-C	0	0					n	n	n	n	n
LINE_scaffold0174-87187-87336-C	0	0					n	n	n	n	n
LINE_scaffold0174-92419-92468-+	0	0					n	n	n	n	n
LINE_scaffold0176-10116-10153-+	0	0					n	n	n	n	n
LINE_scaffold0176-6746-6783-+	0	0					n	n	n	n	n
LINE_scaffold0179-291768-292329-C	0	0					n	n	n	n	n
LINE_scaffold0179-341223-341277-+	0	0					n	n	n	n	n
LINE_scaffold0184-252222-252395-+	0	0					n	n	n	n	n
LINE_scaffold0184-684849-684893-C	0	0					n	n	n	n	n
LINE_scaffold0192-210029-210086-C	0	0					n	n	n	n	n
LINE_scaffold0192-282235-282286-C	0	0					n	n	n	n	n
LINE_scaffold0315-1008972-1009347-+	0	0					n	n	n	n	n
LINE_scaffold0315-1516353-1516365-+	0	0					n	n	n	n	n
LINE_scaffold0315-1823344-1823636-C	0	0					n	n	n	n	n
LINE_scaffold0315-1934394-1934679-+	0	0					n	n	n	n	n
LINE_scaffold0315-1940564-1940851-+	0	0					n	n	n	n	n
LINE_scaffold0315-263821-263864-+	0	0					n	n	n	n	n
LINE_scaffold0315-299441-299570-C	1	0		4;		PF19885;	n	n	n	n	n
LINE_scaffold0315-354075-354127-+	0	0					n	n	n	n	n
LINE_scaffold0315-373472-373521-C	0	0					n	n	n	n	n
LINE_scaffold0315-69113-69359-+	0	0					n	n	n	n	n
LINE_scaffold0315-991519-991877-+	0	0					n	n	n	n	n
LINE_scaffold0316-682620-682802-C	0	0					n	n	n	n	n
LINE_scaffold0316-763083-763451-+	0	0					n	n	n	n	n
LINE_scaffold0318-696526-697049-+	0	0					n	n	n	n	n
LINE_scaffold0318-727921-727974-C	0	0					n	n	n	n	n
LINE_scaffold0319-416262-416561-C	0	0					n	n	n	n	n
LINE_scaffold0319-473378-473405-+	0	0					n	n	n	n	n
LINE_scaffold0320-169053-169689-+	0	0					n	n	n	n	n
LINE_scaffold0320-343369-343413-C	0	0					n	n	n	n	n
LINE_scaffold0320-6224-6518-C	0	0					n	n	n	n	n
LINE_scaffold0320-63147-63314-+	0	0					n	n	n	n	n
LINE_scaffold0320-696346-696389-+	0	0					n	n	n	n	n
LINE_scaffold0320-809628-809675-+	0	0					n	n	n	n	n
LINE_scaffold0321-106220-106646-C	0	0					n	n	n	n	n
LINE_scaffold0321-1118918-1119029-+	0	0					n	n	n	n	n
LINE_scaffold0321-1426451-1426469-+	0	0					n	n	n	n	n
LINE_scaffold0321-1851317-1851334-C	0	0					n	n	n	n	n
LINE_scaffold0321-1851585-1851597-C	0	0					n	n	n	n	n
LINE_scaffold0321-1987429-1987564-+	0	0					n	n	n	n	n
LINE_scaffold0321-2122108-2122397-C	0	0					n	n	n	n	n
LINE_scaffold0321-2192059-2192109-+	0	0					n	n	n	n	n
LINE_scaffold0321-358997-359264-C	0	0					n	n	n	n	n
LINE_scaffold0321-852860-853139-+	0	0					n	n	n	n	n
LINE_scaffold0321-94383-94582-C	0	0					n	n	n	n	n
LINE_scaffold0321-97181-97651-C	0	0					n	n	n	n	n
LINE_scaffold0324-19046-19465-C	0	0					n	n	n	n	n
LINE_scaffold0329-1281631-1281685-C	0	0					n	n	n	n	n
LINE_scaffold0329-1328276-1328410-C	0	0					n	n	n	n	n
LINE_scaffold0329-142110-142156-+	0	0					n	n	n	n	n
LINE_scaffold0329-1465211-1465458-C	0	0					n	n	n	n	n
LINE_scaffold0329-1468190-1468450-C	0	0					n	n	n	n	n
LINE_scaffold0329-1839709-1839829-+	0	0					n	n	n	n	n
LINE_scaffold0329-1939830-1939911-C	0	0					n	n	n	n	n
LINE_scaffold0329-2042540-2042583-+	0	0					n	n	n	n	n
LINE_scaffold0329-2512142-2512419-C	0	0					n	n	n	n	n
LINE_scaffold0329-2524232-2524295-C	0	0					n	n	n	n	n
LINE_scaffold0329-2562152-2562626-C	0	0					n	n	n	n	n
LINE_scaffold0329-2617314-2617962-+	0	0					n	n	n	n	n
LINE_scaffold0329-2629684-2629849-+	0	0					n	n	n	n	n
LINE_scaffold0329-2760597-2760748-+	0	0					n	n	n	n	n
LINE_scaffold0329-2880349-2880402-C	0	0					n	n	n	n	n
LINE_scaffold0329-2973576-2973889-C	0	0					n	n	n	n	n
LINE_scaffold0329-494005-494074-C	0	0					n	n	n	n	n
LINE_scaffold0332-175033-175197-C	0	0					n	n	n	n	n
LINE_scaffold0332-299988-300058-+	0	0					n	n	n	n	n
LINE_scaffold0332-561561-561696-+	0	0					n	n	n	n	n
LINE_scaffold0334-1109391-1111736-C	1	3	5;5;5;	5;	;238827;395031;238828	PF00078;	n	n	n	y	n
LINE_scaffold0334-1187566-1187667-+	0	0					n	n	n	n	n
LINE_scaffold0334-1223310-1223335-+	0	0					n	n	n	n	n
LINE_scaffold0334-1391994-1392095-+	0	0					n	n	n	n	n
LINE_scaffold0334-1539238-1539511-+	0	0					n	n	n	n	n
LINE_scaffold0334-1647145-1647570-+	0	0					n	n	n	n	n
LINE_scaffold0334-1825181-1825613-C	0	0					n	n	n	n	n
LINE_scaffold0334-2054552-2054702-C	0	0					n	n	n	n	n
LINE_scaffold0334-2382772-2383168-C	0	0					n	n	n	n	n
LINE_scaffold0334-629076-629092-C	0	0					n	n	n	n	n
LINE_scaffold0334-711497-711763-C	0	0					n	n	n	n	n
LINE_scaffold0335-1647228-1647366-C	0	0					n	n	n	n	n
LINE_scaffold0335-1711012-1711542-C	0	0					n	n	n	n	n
LINE_scaffold0335-251338-251352-C	0	0					n	n	n	n	n
LINE_scaffold0335-256242-256618-C	0	0					n	n	n	n	n
LINE_scaffold0335-310935-310987-C	0	0					n	n	n	n	n
LINE_scaffold0335-382017-382076-+	0	0					n	n	n	n	n
LINE_scaffold0335-935550-936044-+	0	0					n	n	n	n	n
LINE_scaffold0337-232739-232783-C	0	0					n	n	n	n	n
LINE_scaffold0337-263407-263727-+	0	0					n	n	n	n	n
LINE_scaffold0337-353724-353791-+	0	0					n	n	n	n	n
LINE_scaffold0339-1136512-1136775-C	0	0					n	n	n	n	n
LINE_scaffold0339-1317031-1317044-+	0	0					n	n	n	n	n
LINE_scaffold0339-634873-635114-+	0	0					n	n	n	n	n
LINE_scaffold0339-707252-707304-C	0	0					n	n	n	n	n
LINE_scaffold0340-149295-149434-+	0	0					n	n	n	n	n
LINE_scaffold0340-587403-587932-C	0	0					n	n	n	n	n
LINE_scaffold0340-606589-606660-C	0	0					n	n	n	n	n
LINE_scaffold1488-191114-191445-+	0	0					n	n	n	n	n
LINE_scaffold1488-525913-525985-C	0	0					n	n	n	n	n
LINE_scaffold1488-552915-552933-C	0	0					n	n	n	n	n
LINE_scaffold1488-783639-783767-C	0	0					n	n	n	n	n
LINE_scaffold1494-175006-175053-C	0	0					n	n	n	n	n
LINE_scaffold1494-22841-22910-C	0	0					n	n	n	n	n
LINE_scaffold1496-6197-6266-+	0	0					n	n	n	n	n
LINE_scaffold1502-13915-14089-+	0	0					n	n	n	n	n
LINE_scaffold1503-227910-227962-C	0	0					n	n	n	n	n
LINE_scaffold1503-87457-87505-+	0	0					n	n	n	n	n
LINE_scaffold1504-425069-425206-C	0	0					n	n	n	n	n
LINE_scaffold1504-435337-435469-+	0	0					n	n	n	n	n
LINE_scaffold1504-511801-512330-+	0	0					n	n	n	n	n
LINE_scaffold1504-533038-533085-C	0	0					n	n	n	n	n
LINE_scaffold1504-545040-545090-+	0	0					n	n	n	n	n
LINE_scaffold1504-589708-589752-+	0	0					n	n	n	n	n
LINE_scaffold1504-655901-656038-C	0	0					n	n	n	n	n
LINE_scaffold1506-1011904-1012049-C	0	0					n	n	n	n	n
LINE_scaffold1506-1072428-1072513-C	0	0					n	n	n	n	n
LINE_scaffold1506-1231015-1231184-C	0	0					n	n	n	n	n
LINE_scaffold1506-1629972-1630353-C	0	0					n	n	n	n	n
LINE_scaffold1506-218417-218542-+	0	0					n	n	n	n	n
LINE_scaffold1506-2444315-2444441-+	1	0		4;		PF02133;	n	n	n	n	n
LINE_scaffold1506-328870-328912-C	0	0					n	n	n	n	n
LINE_scaffold1506-331590-331709-+	0	0					n	n	n	n	n
LINE_scaffold1506-370229-370570-C	0	0					n	n	n	n	n
LINE_scaffold1506-449957-450563-C	0	0					n	n	n	n	n
LINE_scaffold1506-614508-614680-C	0	0					n	n	n	n	n
LINE_scaffold1506-991350-991961-+	0	0					n	n	n	n	n
LINE_scaffold1509-1042961-1043090-+	0	0					n	n	n	n	n
LINE_scaffold1509-1045263-1045305-C	0	0					n	n	n	n	n
LINE_scaffold1509-1112283-1112330-C	0	0					n	n	n	n	n
LINE_scaffold1509-939454-939615-C	0	0					n	n	n	n	n

## Sheet: G)BD_consensus_CDD_Pfams
Repeatfamily	n(PFAMS)	n(CDDs)	CDDs_in_readingframe	PFAMs_in_readingframe	CDD_IDs	PFAM_IDs	fully_functional_LINE	fully_functional_LTR	fully_functional_DNA	reverse_transcriptase?	transposase?
rnd-1_family-0#Unknown	1	2	3;3;	3;	;399716;226146	DUF1275;	n	n	n	n	n
rnd-1_family-1#Unknown	1	1	5;	5;	;404848	DUF4246;	n	n	n	n	n
rnd-1_family-10#Unknown	2	2	4;4;	4;4;	;143479;143478	Peptidase_S41;Peptidase_S41;	n	n	n	n	n
rnd-1_family-100#Unknown	0	0					n	n	n	n	n
rnd-1_family-101#Unknown	0	0					n	n	n	n	n
rnd-1_family-102#Unknown	0	0					n	n	n	n	n
rnd-1_family-103#Unknown	0	0					n	n	n	n	n
rnd-1_family-104#Unknown	0	0					n	n	n	n	n
rnd-1_family-105#Unknown	0	0					n	n	n	n	n
rnd-1_family-106#Unknown	0	0					n	n	n	n	n
rnd-1_family-107#Unknown	0	0					n	n	n	n	n
rnd-1_family-108#Unknown	0	0					n	n	n	n	n
rnd-1_family-109#LINE_RTE-X	1	1	1;	1;	;238827	RVT_1;	n	n	n	y	n
rnd-1_family-11#Unknown	0	0					n	n	n	n	n
rnd-1_family-110#DNA_Maverick	1	4	3;3;3;3;	3;	;411202;411153;395538;222853	rve;	n	n	y	n	y
rnd-1_family-111#Unknown	0	0					n	n	n	n	n
rnd-1_family-112#Unknown	1	1	1;	1;	;404848	DUF4246;	n	n	n	n	n
rnd-1_family-113#Unknown	0	1	1;		;133138		n	n	n	n	n
rnd-1_family-114#Unknown	1	0		4;		Amastin;	n	n	n	n	n
rnd-1_family-115#Unknown	0	0					n	n	n	n	n
rnd-1_family-116#Unknown	0	0					n	n	n	n	n
rnd-1_family-117#Unknown	0	0					n	n	n	n	n
rnd-1_family-118#Unknown	0	0					n	n	n	n	n
rnd-1_family-119#Unknown	6	140	1;2;2;2;2;2;2;2;2;2;2;2;2;2;2;2;2;2;2;2;2;2;2;2;2;2;2;2;2;2;2;2;2;2;2;2;2;2;2;2;2;2;2;2;2;2;2;2;2;2;2;2;2;2;2;2;2;2;2;2;2;2;2;2;2;2;2;2;2;2;2;2;2;2;2;2;2;2;2;2;2;2;2;2;2;2;2;2;2;2;2;2;2;2;2;2;2;2;2;2;2;2;2;2;2;2;2;3;3;3;3;3;3;3;3;3;3;3;3;3;3;3;3;3;3;3;3;3;3;3;3;3;3;3;3;3;3;3;3;3;	2;3;1;2;2;2;	;405064;270622;270783;270918;214567;270916;270971;223589;270687;271064;270905;270995;270796;270919;270909;225023;270910;270948;270692;270832;270733;132943;270724;270917;270849;165211;270787;270725;270982;270693;270795;270731;271077;270764;270979;270730;270797;270822;270688;270972;165473;270887;270896;270906;270827;271133;271084;411126;270735;270993;270762;270789;270826;270882;270786;270799;270751…	APH;DnaJ;DnaJ-X;Pkinase;Pkinase;TCAD9;	n	n	n	n	n
rnd-1_family-12#Unknown	0	0					n	n	n	n	n
rnd-1_family-120#Unknown	0	0					n	n	n	n	n
rnd-1_family-121#DNA_Maverick	2	3	2;2;2;	2;2;	;395538;222853;411202	DUF5638;rve;	n	n	y	n	y
rnd-1_family-122#Unknown	0	0					n	n	n	n	n
rnd-1_family-123#Unknown	0	0					n	n	n	n	n
rnd-1_family-124#Unknown	0	0					n	n	n	n	n
rnd-1_family-125#Unknown	0	0					n	n	n	n	n
rnd-1_family-126#Unknown	0	0					n	n	n	n	n
rnd-1_family-127#Unknown	0	0					n	n	n	n	n
rnd-1_family-128#Unknown	0	0					n	n	n	n	n
rnd-1_family-129#Unknown	0	0					n	n	n	n	n
rnd-1_family-13#Unknown	0	1	2;		;411525		n	n	n	n	n
rnd-1_family-130#Unknown	1	0		6;		DUF1140;	n	n	n	n	n
rnd-1_family-131#Unknown	0	0					n	n	n	n	n
rnd-1_family-132#Unknown	0	0					n	n	n	n	n
rnd-1_family-133#Unknown	0	0					n	n	n	n	n
rnd-1_family-134#Unknown	0	0					n	n	n	n	n
rnd-1_family-135#DNA_Maverick	2	1	3;	2;3;	;395538	DUF5638;rve;	n	n	n	n	n
rnd-1_family-136#Unknown	0	0					n	n	n	n	n
rnd-1_family-137#Unknown	0	0					n	n	n	n	n
rnd-1_family-138#Unknown	0	0					n	n	n	n	n
rnd-1_family-139#Unknown	0	0					n	n	n	n	n
rnd-1_family-14#Unknown	0	0					n	n	n	n	n
rnd-1_family-140#Unknown	1	1	3;	3;	;404269	DDE_3;	n	n	n	n	n
rnd-1_family-141#Unknown	0	0					n	n	n	n	n
rnd-1_family-142#Unknown	0	0					n	n	n	n	n
rnd-1_family-143#Unknown	1	0		6;		AAA_22;	n	n	n	n	n
rnd-1_family-144#Unknown	1	0		2;		DIL;	n	n	n	n	n
rnd-1_family-145#Unknown	0	0					n	n	n	n	n
rnd-1_family-146#Unknown	0	0					n	n	n	n	n
rnd-1_family-147#Unknown	0	0					n	n	n	n	n
rnd-1_family-148#Unknown	0	0					n	n	n	n	n
rnd-1_family-149#Unknown	0	0					n	n	n	n	n
rnd-1_family-15#Unknown	0	0					n	n	n	n	n
rnd-1_family-150#Unknown	0	0					n	n	n	n	n
rnd-1_family-151#Unknown	0	0					n	n	n	n	n
rnd-1_family-152#Unknown	0	0					n	n	n	n	n
rnd-1_family-153#Unknown	0	0					n	n	n	n	n
rnd-1_family-154#Unknown	2	3	3;3;3;	3;3;	;197727;396249;372242	G-patch;G-patch_2;	n	n	n	n	n
rnd-1_family-155#LTR_Copia	4	5	2;3;3;3;3;	3;3;3;3;	;260004;411202;395538;372857;411153	gag_pre-integrs;gag_pre-integrs;rve;zf-CCHC;	n	n	n	n	n
rnd-1_family-156#Unknown	4	50	2;2;2;2;2;2;2;2;2;2;2;2;2;2;2;2;2;2;2;2;2;2;2;2;2;2;2;2;2;2;2;2;2;2;2;2;2;2;2;2;2;2;2;2;2;2;2;2;2;2;	2;2;2;2;	;270693;270896;270736;270731;214567;270733;270905;270916;270760;270622;270906;270881;270783;270734;270954;270761;270912;143381;270725;270971;270692;270840;270763;143379;270823;143380;271021;271081;270948;143368;132975;178763;270737;270909;270687;270915;271084;140289;271033;270727;270857;270752;270910;270796;270749;270793;270972;270744;270995;270691	ABC1;APH;Pkinase;TCAD9;	n	n	n	n	n
rnd-1_family-157#Unknown	0	0					n	n	n	n	n
rnd-1_family-158#Unknown	1	0		4;		DUF1071;	n	n	n	n	n
rnd-1_family-159#Unknown	0	0					n	n	n	n	n
rnd-1_family-16#Unknown	0	0					n	n	n	n	n
rnd-1_family-160#Unknown	0	0					n	n	n	n	n
rnd-1_family-161#Unknown	0	0					n	n	n	n	n
rnd-1_family-162#Unknown	0	0					n	n	n	n	n
rnd-1_family-163#Unknown	0	0					n	n	n	n	n
rnd-1_family-164#Unknown	0	0					n	n	n	n	n
rnd-1_family-165#Unknown	1	0		6;		Fer4_18;	n	n	n	n	n
rnd-1_family-166#Unknown	2	0		6;6;		HNH_2;HNH_2;	n	n	n	n	n
rnd-1_family-167#Unknown	0	0					n	n	n	n	n
rnd-1_family-168#Unknown	0	0					n	n	n	n	n
rnd-1_family-169#Unknown	0	0					n	n	n	n	n
rnd-1_family-17#Unknown	0	0					n	n	n	n	n
rnd-1_family-170#Unknown	0	0					n	n	n	n	n
rnd-1_family-171#DNA_Maverick	0	0					n	n	n	n	n
rnd-1_family-172#Simple_repeat	0	0					n	n	n	n	n
rnd-1_family-173#Unknown	0	0					n	n	n	n	n
rnd-1_family-174#Unknown	0	0					n	n	n	n	n
rnd-1_family-175#Unknown	0	0					n	n	n	n	n
rnd-1_family-176#Unknown	0	0					n	n	n	n	n
rnd-1_family-177#DNA_Maverick	1	4	3;3;3;3;	3;	;395538;411202;222853;411153	rve;	n	n	y	n	y
rnd-1_family-178#Unknown	0	0					n	n	n	n	n
rnd-1_family-179#Unknown	0	0					n	n	n	n	n
rnd-1_family-18#Unknown	0	0					n	n	n	n	n
rnd-1_family-180#DNA_Maverick	0	1	5;		;191924		n	n	n	n	n
rnd-1_family-181#Unknown	0	0					n	n	n	n	n
rnd-1_family-182#DNA_Maverick	0	3	1;1;1;		;319485;319665;319666		n	n	n	n	n
rnd-1_family-183#Unknown	0	0					n	n	n	n	n
rnd-1_family-184#Unknown	0	0					n	n	n	n	n
rnd-1_family-185#Unknown	0	0					n	n	n	n	n
rnd-1_family-186#Unknown	3	8	3;3;3;3;3;3;3;3;	3;3;3;	;238333;395511;197778;223644;274024;234633;405327;171444	Ribonuclease_3;Ribonucleas_3_3;Ribonucleas_3_3;	n	n	n	n	n
rnd-1_family-187#Unknown	5	11	2;2;2;2;2;2;3;3;3;3;3;	2;2;2;3;3;	;395135;395135;211316;211316;211311;211311;211311;395135;211316;214593;211312	Chitin_bind_1;Chitin_bind_1;Chitin_bind_1;Chitin_bind_1;Chitin_bind_1;	n	n	n	n	n
rnd-1_family-188#Unknown	0	0					n	n	n	n	n
rnd-1_family-189#Unknown	0	0					n	n	n	n	n
rnd-1_family-19#Unknown	0	2	5;5;		;133138;394983		n	n	n	n	n
rnd-1_family-190#Unknown	0	0					n	n	n	n	n
rnd-1_family-191#Unknown	0	0					n	n	n	n	n
rnd-1_family-192#Unknown	2	0		4;4;		HNH_2;HNH_2;	n	n	n	n	n
rnd-1_family-193#Unknown	0	0					n	n	n	n	n
rnd-1_family-194#Unknown	1	0		1;		DUF1404;	n	n	n	n	n
rnd-1_family-195#Unknown	0	0					n	n	n	n	n
rnd-1_family-196#Unknown	0	0					n	n	n	n	n
rnd-1_family-197#Unknown	0	0					n	n	n	n	n
rnd-1_family-198#Unknown	0	0					n	n	n	n	n
rnd-1_family-199#Unknown	0	0					n	n	n	n	n
rnd-1_family-2#DNA_Maverick	0	0					n	n	n	n	n
rnd-1_family-20#Unknown	0	0					n	n	n	n	n
rnd-1_family-200#Unknown	0	0					n	n	n	n	n
rnd-1_family-201#Unknown	0	0					n	n	n	n	n
rnd-1_family-202#Unknown	0	0					n	n	n	n	n
rnd-1_family-203#Unknown	0	0					n	n	n	n	n
rnd-1_family-204#Unknown	0	0					n	n	n	n	n
rnd-1_family-205#Unknown	0	0					n	n	n	n	n
rnd-1_family-206#Unknown	0	0					n	n	n	n	n
rnd-1_family-207#Unknown	0	0					n	n	n	n	n
rnd-1_family-208#Unknown	0	0					n	n	n	n	n
rnd-1_family-209#Unknown	0	0					n	n	n	n	n
rnd-1_family-21#Unknown	0	0					n	n	n	n	n
rnd-1_family-210#Unknown	0	0					n	n	n	n	n
rnd-1_family-211#Unknown	0	0					n	n	n	n	n
rnd-1_family-212#Unknown	0	0					n	n	n	n	n
rnd-1_family-213#Unknown	0	0					n	n	n	n	n
rnd-1_family-214#Unknown	0	0					n	n	n	n	n
rnd-1_family-215#LTR_Copia	0	0					n	n	n	n	n
rnd-1_family-216#Unknown	0	0					n	n	n	n	n
rnd-1_family-217#Unknown	0	0					n	n	n	n	n
rnd-1_family-218#Unknown	0	0					n	n	n	n	n
rnd-1_family-219#Unknown	0	0					n	n	n	n	n
rnd-1_family-22#Unknown	1	0		2;		OrfB_Zn_ribbon;	n	n	n	n	n
rnd-1_family-220#Unknown	2	4	4;5;5;5;	4;5;	;400060;396620;341059;341048	FTP;Peptidase_M36;	n	n	n	n	n
rnd-1_family-221#Unknown	0	0					n	n	n	n	n
rnd-1_family-222#LTR_Copia	0	2	1;2;		;260004;260004		n	n	n	n	n
rnd-1_family-223#Unknown	0	0					n	n	n	n	n
rnd-1_family-224#Unknown	0	0					n	n	n	n	n
rnd-1_family-225#Unknown	0	0					n	n	n	n	n
rnd-1_family-226#Unknown	0	0					n	n	n	n	n
rnd-1_family-227#Unknown	0	0					n	n	n	n	n
rnd-1_family-228#Unknown	0	0					n	n	n	n	n
rnd-1_family-229#Unknown	0	0					n	n	n	n	n
rnd-1_family-23#Unknown	1	0		2;		AAA_16;	n	n	n	n	n
rnd-1_family-230#DNA_Maverick	0	0					n	n	n	n	n
rnd-1_family-231#Unknown	0	0					n	n	n	n	n
rnd-1_family-232#Unknown	2	0		2;2;		HNH_2;HNH_2;	n	n	n	n	n
rnd-1_family-233#Unknown	0	0					n	n	n	n	n
rnd-1_family-234#Unknown	0	0					n	n	n	n	n
rnd-1_family-235#Unknown	0	0					n	n	n	n	n
rnd-1_family-236#Unknown	0	0					n	n	n	n	n
rnd-1_family-237#Unknown	2	6	1;3;3;3;3;3;	3;1;	;403847;211316;395135;211311;214593;211312	Chitin_bind_1;SAGA-Tad1;	n	n	n	n	n
rnd-1_family-238#Unknown	1	3	3;3;3;	3;	;395135;211311;211316	Chitin_bind_1;	n	n	n	n	n
rnd-1_family-239#Unknown	0	0					n	n	n	n	n
rnd-1_family-24#Unknown	0	0					n	n	n	n	n
rnd-1_family-240#Unknown	2	2	1;1;	1;1;	;395135;211311	Chitin_bind_1;Chitin_bind_1;	n	n	n	n	n
rnd-1_family-241#Unknown	3	4	1;3;3;3;	1;1;3;	;400060;396620;341059;341048	FTP;FTP;Peptidase_M36;	n	n	n	n	n
rnd-1_family-242#LTR_Gypsy	1	0		1;		zf-CCHC;	n	n	n	n	n
rnd-1_family-243#Unknown	0	0					n	n	n	n	n
rnd-1_family-244#Unknown	4	37	4;4;4;4;4;4;5;5;5;6;6;6;6;6;6;6;6;6;6;6;6;6;6;6;6;6;6;6;6;6;6;6;6;6;6;6;6;	4;4;4;6;	;395135;211316;211316;211311;214593;211312;211311;211312;214593;200575;213022;200584;223798;396211;200578;200576;200582;200569;200571;200580;200573;200574;200572;200565;200579;200566;200577;200589;200581;200568;213023;213021;213020;200563;200583;200567;200594	Chitin_bind_1;Chitin_bind_1;Chitin_bind_1;Polysacc_deac_1;	n	n	n	n	n
rnd-1_family-245#Unknown	0	0					n	n	n	n	n
rnd-1_family-246#Unknown	0	0					n	n	n	n	n
rnd-1_family-247#Unknown	1	1	2;	2;	;395135	Chitin_bind_1;	n	n	n	n	n
rnd-1_family-248#Unknown	0	0					n	n	n	n	n
rnd-1_family-249#Unknown	0	0					n	n	n	n	n
rnd-1_family-25#Unknown	1	1	4;	4;	;143479	Peptidase_S41;	n	n	n	n	n
rnd-1_family-250#Unknown	0	0					n	n	n	n	n
rnd-1_family-251#Unknown	0	0					n	n	n	n	n
rnd-1_family-252#Unknown	0	0					n	n	n	n	n
rnd-1_family-253#Unknown	0	0					n	n	n	n	n
rnd-1_family-254#Unknown	0	0					n	n	n	n	n
rnd-1_family-255#Unknown	0	0					n	n	n	n	n
rnd-1_family-256#Unknown	0	0					n	n	n	n	n
rnd-1_family-257#Unknown	0	0					n	n	n	n	n
rnd-1_family-258#Unknown	0	0					n	n	n	n	n
rnd-1_family-259#Unknown	0	0					n	n	n	n	n
rnd-1_family-26#Unknown	1	0		1;		BAMBI_C;	n	n	n	n	n
rnd-1_family-260#Unknown	4	39	1;1;1;1;1;1;1;2;2;2;2;2;2;2;2;2;2;2;2;2;2;2;2;2;2;2;2;2;2;2;2;2;2;2;2;3;3;3;3;	1;1;1;2;	;395135;211316;211316;211311;211311;214593;211312;200575;213022;200584;396211;200578;223798;200582;200569;200571;200576;200580;200572;200573;200574;200566;200565;200589;200577;200568;200581;213023;200579;213020;213021;200563;200583;200567;200594;211311;211312;200575;214593	Chitin_bind_1;Chitin_bind_1;Chitin_bind_1;Polysacc_deac_1;	n	n	n	n	n
rnd-1_family-261#Unknown	0	0					n	n	n	n	n
rnd-1_family-262#Unknown	0	0					n	n	n	n	n
rnd-1_family-263#Unknown	3	35	6;6;6;6;6;6;6;6;6;6;6;6;6;6;6;6;6;6;6;6;6;6;6;6;6;6;6;6;6;6;6;6;6;6;6;	6;6;6;	;270693;214567;270731;270905;270736;270760;270916;270622;270733;270896;270783;270912;270687;270692;271081;270906;270734;270971;270881;271021;270948;270823;270972;270761;178763;270909;270855;270725;270857;143381;270954;271084;270994;270910;270995	ABC1;Pkinase;TCAD9;	n	n	n	n	n
rnd-1_family-264#DNA_Maverick	0	0					n	n	n	n	n
rnd-1_family-265#Unknown	0	0					n	n	n	n	n
rnd-1_family-266#Unknown	0	0					n	n	n	n	n
rnd-1_family-267#Unknown	0	0					n	n	n	n	n
rnd-1_family-268#Unknown	0	0					n	n	n	n	n
rnd-1_family-269#Simple_repeat	3	27	4;4;4;4;4;4;4;4;4;4;4;4;4;4;4;4;4;4;4;4;4;4;4;4;4;6;6;	2;2;4;	;200576;213022;200578;200575;200584;396211;200569;200571;200582;223798;200572;200574;200566;200580;200581;200563;200567;200568;213020;200589;200565;200573;200579;213021;200583;200576;200577	F-box-like;F-box-like;Polysacc_deac_1;	n	n	n	n	n
rnd-1_family-27#Unknown	0	2	6;6;		;133138;133140		n	n	n	n	n
rnd-1_family-270#Unknown	0	0					n	n	n	n	n
rnd-1_family-271#Unknown	0	0					n	n	n	n	n
rnd-1_family-272#Unknown	0	0					n	n	n	n	n
rnd-1_family-274#Unknown	6	142	3;3;3;3;3;3;3;3;3;3;3;3;3;3;3;3;3;3;3;3;3;3;3;3;3;3;3;3;3;3;3;3;3;3;3;3;3;3;3;3;3;3;3;3;3;3;3;3;3;3;3;3;3;3;3;3;3;3;3;3;3;3;3;3;3;3;3;3;3;3;3;3;3;3;3;3;3;3;3;3;3;3;3;3;3;3;3;3;3;3;3;3;3;3;3;3;3;3;3;3;3;3;3;3;3;3;3;3;3;3;3;3;3;3;3;3;3;3;3;3;3;3;3;3;3;3;3;3;3;3;3;3;3;3;3;3;3;3;3;3;3;3;	3;3;3;3;3;3;	;270622;270783;270918;214567;270916;270971;271064;270919;270909;270995;270687;270905;270948;270796;223589;225023;270910;270692;270832;270733;270787;270917;270724;270849;270693;270982;270887;270725;270795;270730;165211;271077;270764;270688;132943;270979;270972;270731;270822;270896;270827;270882;271084;270789;271133;270906;165473;411126;270797;270735;270751;270993;270762;270826;270749;270799;270778…	APH;Choline_kinase;Pkinase;Pkinase;RIO1;TCAD9;	n	n	n	n	n
rnd-1_family-275#LTR_Copia	0	1	1;		;260004		n	n	n	n	n
rnd-1_family-276#Unknown	0	0					n	n	n	n	n
rnd-1_family-277#Unknown	0	0					n	n	n	n	n
rnd-1_family-278#Unknown	0	0					n	n	n	n	n
rnd-1_family-279#Unknown	0	0					n	n	n	n	n
rnd-1_family-28#Unknown	0	0					n	n	n	n	n
rnd-1_family-280#Unknown	1	0		3;		HIP1_clath_bdg;	n	n	n	n	n
rnd-1_family-281#Unknown	0	0					n	n	n	n	n
rnd-1_family-282#Unknown	0	0					n	n	n	n	n
rnd-1_family-283#Unknown	3	11	2;2;2;2;2;2;2;2;2;2;2;	2;2;2;	;349304;396116;349313;349300;349274;395309;214605;349288;349281;197638;349331	Chromo;Chromo_shadow;Chromo_shadow;	n	n	n	n	n
rnd-1_family-284#Unknown	0	0					n	n	n	n	n
rnd-1_family-285#Unknown	0	0					n	n	n	n	n
rnd-1_family-286#Unknown	0	0					n	n	n	n	n
rnd-1_family-287#Unknown	0	0					n	n	n	n	n
rnd-1_family-288#Unknown	1	1	2;	2;	;400060	FTP;	n	n	n	n	n
rnd-1_family-289#Unknown	4	51	4;4;4;4;4;4;4;4;4;4;4;4;4;4;4;4;4;4;4;4;4;4;4;4;4;4;4;4;4;4;4;4;4;4;4;4;4;4;4;4;4;4;4;4;4;4;4;4;4;4;4;	4;4;4;4;	;270693;270896;270736;270731;214567;270733;270905;270916;270760;270622;270906;270881;270734;270783;143381;270954;270912;270761;270725;270971;270840;270692;143379;270763;270823;143380;271021;270948;271081;143368;270909;132975;178763;270737;270687;271033;270915;271084;140289;270857;270727;270910;270752;270972;270796;270793;270691;270749;270744;270995;270980	ABC1;APH;Pkinase;TCAD9;	n	n	n	n	n
rnd-1_family-29#Unknown	0	0					n	n	n	n	n
rnd-1_family-290#Unknown	1	0		4;		AAA_34;	n	n	n	n	n
rnd-1_family-291#Unknown	2	0		4;4;		Synapsin_C;Synapsin_C;	n	n	n	n	n
rnd-1_family-292#Unknown	0	0					n	n	n	n	n
rnd-1_family-293#Unknown	0	0					n	n	n	n	n
rnd-1_family-294#Unknown	0	0					n	n	n	n	n
rnd-1_family-295#Unknown	6	70	3;3;3;3;3;3;3;3;3;3;3;3;3;3;3;3;3;3;3;3;3;3;3;3;3;3;3;3;3;3;3;3;3;3;3;3;3;3;3;3;3;3;3;3;3;3;3;3;3;3;3;3;3;3;3;3;3;3;3;3;3;3;3;3;3;3;3;3;3;3;	3;3;3;3;3;3;	;270693;270896;270736;270731;214567;270916;270760;270733;270905;270906;270881;270734;270783;270622;143381;270954;270761;270725;270912;270971;143379;270840;270763;270692;143380;270823;271081;271021;143368;178763;132975;270948;270737;270915;140289;271084;270727;270909;270687;270796;270752;270793;270749;270972;270754;270744;270857;270691;270995;270910;271033;270980;270822;270788;270722;270751;270775…	ABC1;APH;Kdo;Pkinase;PK_Tyr_Ser-Thr;TCAD9;	n	n	n	n	n
rnd-1_family-296#Unknown	0	0					n	n	n	n	n
rnd-1_family-297#Unknown	0	0					n	n	n	n	n
rnd-1_family-298#Unknown	0	0					n	n	n	n	n
rnd-1_family-299#Unknown	0	0					n	n	n	n	n
rnd-1_family-3#DNA_TcMar-ISRm11	2	1	2;	2;2;	;404269	DDE_3;DDE_3;	n	n	n	n	n
rnd-1_family-30#Unknown	0	0					n	n	n	n	n
rnd-1_family-300#Unknown	0	0					n	n	n	n	n
rnd-1_family-301#Unknown	0	0					n	n	n	n	n
rnd-1_family-302#Unknown	0	0					n	n	n	n	n
rnd-1_family-303#Unknown	0	0					n	n	n	n	n
rnd-1_family-304#Unknown	0	0					n	n	n	n	n
rnd-1_family-305#Unknown	0	0					n	n	n	n	n
rnd-1_family-306#Unknown	0	0					n	n	n	n	n
rnd-1_family-307#Unknown	0	0					n	n	n	n	n
rnd-1_family-308#Unknown	7	109	6;6;6;6;6;6;6;6;6;6;6;6;6;6;6;6;6;6;6;6;6;6;6;6;6;6;6;6;6;6;6;6;6;6;6;6;6;6;6;6;6;6;6;6;6;6;6;6;6;6;6;6;6;6;6;6;6;6;6;6;6;6;6;6;6;6;6;6;6;6;6;6;6;6;6;6;6;6;6;6;6;6;6;6;6;6;6;6;6;6;6;6;6;6;6;6;6;6;6;6;6;6;6;6;6;6;6;6;6;	6;6;6;6;6;6;6;	;270693;270896;270736;270731;214567;270733;270916;270760;270905;270906;270734;270622;270881;270783;270761;143381;270954;270725;270912;270971;270840;270948;143379;270763;270692;143380;270823;271081;271021;178763;143368;270737;132975;270915;270909;140289;271084;270727;270687;270749;270752;270796;271033;270857;270793;270744;270754;270910;270995;270691;270751;270972;270980;270722;270775;270822;270788…	ABC1;ABC1;APH;Kdo;Pkinase;PK_Tyr_Ser-Thr;TCAD9;	n	n	n	n	n
rnd-1_family-309#Unknown	0	0					n	n	n	n	n
rnd-1_family-31#Unknown	0	0					n	n	n	n	n
rnd-1_family-310#Unknown	0	0					n	n	n	n	n
rnd-1_family-311#LTR_Copia	2	3	3;3;3;	3;3;	;411202;411153;395538	rve;rve_3;	n	n	n	n	n
rnd-1_family-312#Unknown	0	0					n	n	n	n	n
rnd-1_family-313#Unknown	0	0					n	n	n	n	n
rnd-1_family-314#Unknown	0	0					n	n	n	n	n
rnd-1_family-315#Simple_repeat	0	0					n	n	n	n	n
rnd-1_family-316#Unknown	0	0					n	n	n	n	n
rnd-1_family-32#Unknown	0	0					n	n	n	n	n
rnd-1_family-33#Unknown	1	0		6;		DUF2576;	n	n	n	n	n
rnd-1_family-34#Unknown	0	0					n	n	n	n	n
rnd-1_family-35#Unknown	0	0					n	n	n	n	n
rnd-1_family-36#Simple_repeat	0	0					n	n	n	n	n
rnd-1_family-37#Unknown	0	0					n	n	n	n	n
rnd-1_family-38#Unknown	0	0					n	n	n	n	n
rnd-1_family-39#Unknown	0	0					n	n	n	n	n
rnd-1_family-4#Unknown	0	0					n	n	n	n	n
rnd-1_family-40#Unknown	0	0					n	n	n	n	n
rnd-1_family-41#Unknown	0	0					n	n	n	n	n
rnd-1_family-42#Unknown	0	0					n	n	n	n	n
rnd-1_family-43#Unknown	0	0					n	n	n	n	n
rnd-1_family-44#Unknown	0	0					n	n	n	n	n
rnd-1_family-45#Unknown	0	0					n	n	n	n	n
rnd-1_family-46#Unknown	0	1	2;		;222819		n	n	n	n	n
rnd-1_family-47#Unknown	1	1	2;	2;	;143479	Peptidase_S41;	n	n	n	n	n
rnd-1_family-48#Unknown	0	0					n	n	n	n	n
rnd-1_family-49#Unknown	0	0					n	n	n	n	n
rnd-1_family-5#Unknown	0	0					n	n	n	n	n
rnd-1_family-50#Unknown	0	0					n	n	n	n	n
rnd-1_family-51#Unknown	0	0					n	n	n	n	n
rnd-1_family-52#Unknown	0	0					n	n	n	n	n
rnd-1_family-53#Unknown	0	0					n	n	n	n	n
rnd-1_family-54#Unknown	0	0					n	n	n	n	n
rnd-1_family-55#Unknown	0	0					n	n	n	n	n
rnd-1_family-56#Unknown	0	0					n	n	n	n	n
rnd-1_family-57#Unknown	0	0					n	n	n	n	n
rnd-1_family-58#Unknown	0	0					n	n	n	n	n
rnd-1_family-59#Unknown	0	0					n	n	n	n	n
rnd-1_family-6#DNA_Maverick	0	0					n	n	n	n	n
rnd-1_family-60#Unknown	0	0					n	n	n	n	n
rnd-1_family-61#Unknown	0	0					n	n	n	n	n
rnd-1_family-62#Unknown	0	0					n	n	n	n	n
rnd-1_family-63#Unknown	0	0					n	n	n	n	n
rnd-1_family-64#Unknown	1	0		4;		Peptidase_S41;	n	n	n	n	n
rnd-1_family-65#Unknown	0	0					n	n	n	n	n
rnd-1_family-66#Unknown	0	0					n	n	n	n	n
rnd-1_family-67#Unknown	0	0					n	n	n	n	n
rnd-1_family-68#Unknown	0	0					n	n	n	n	n
rnd-1_family-69#Unknown	0	0					n	n	n	n	n
rnd-1_family-7#Unknown	2	1	5;	5;5;	;133138	Asp;Asp;	n	n	n	n	n
rnd-1_family-70#Unknown	0	0					n	n	n	n	n
rnd-1_family-71#Unknown	0	0					n	n	n	n	n
rnd-1_family-72#Unknown	1	2	5;5;	5;	;133138;394983	Asp;	n	n	n	n	n
rnd-1_family-73#Unknown	0	0					n	n	n	n	n
rnd-1_family-74#Unknown	1	0		3;		OrfB_Zn_ribbon;	n	n	n	n	n
rnd-1_family-75#Unknown	0	0					n	n	n	n	n
rnd-1_family-76#Unknown	0	0					n	n	n	n	n
rnd-1_family-77#Unknown	0	0					n	n	n	n	n
rnd-1_family-78#Unknown	0	0					n	n	n	n	n
rnd-1_family-79#Unknown	0	0					n	n	n	n	n
rnd-1_family-8#Unknown	0	0					n	n	n	n	n
rnd-1_family-80#Unknown	0	0					n	n	n	n	n
rnd-1_family-81#DNA_Maverick	0	0					n	n	n	n	n
rnd-1_family-82#Unknown	0	0					n	n	n	n	n
rnd-1_family-83#Unknown	0	0					n	n	n	n	n
rnd-1_family-84#Unknown	0	0					n	n	n	n	n
rnd-1_family-85#Unknown	0	0					n	n	n	n	n
rnd-1_family-86#Unknown	0	0					n	n	n	n	n
rnd-1_family-87#Unknown	0	0					n	n	n	n	n
rnd-1_family-88#Unknown	5	32	1;1;1;1;1;1;1;1;1;1;1;1;1;1;1;1;1;1;1;1;1;1;1;1;1;1;1;1;6;6;6;6;	6;6;1;1;1;	;270693;270896;270731;214567;270760;270736;270733;270761;270622;270905;270971;270725;270734;270912;271021;270916;143381;270763;270906;270881;270823;270840;143379;270783;143380;178763;270954;271033;214640;410889;99707;394963	AAA;AAA_18;ABC1;APH;Pkinase;	n	n	n	n	n
rnd-1_family-89#Unknown	0	0					n	n	n	n	n
rnd-1_family-9#Unknown	0	0					n	n	n	n	n
rnd-1_family-90#Unknown	0	0					n	n	n	n	n
rnd-1_family-91#Unknown	3	2	2;3;	3;2;1;	;404848;404848	DUF4246;DUF4246;DUF4246;	n	n	n	n	n
rnd-1_family-92#Unknown	0	0					n	n	n	n	n
rnd-1_family-93#Unknown	0	0					n	n	n	n	n
rnd-1_family-94#Unknown	0	0					n	n	n	n	n
rnd-1_family-95#Unknown	0	0					n	n	n	n	n
rnd-1_family-96#Unknown	0	0					n	n	n	n	n
rnd-1_family-97#Unknown	0	0					n	n	n	n	n
rnd-1_family-98#Unknown	6	305	1;1;1;1;1;1;1;1;1;1;1;1;1;1;1;1;1;1;1;1;1;1;1;1;1;1;1;1;1;1;1;1;1;1;1;1;1;1;1;1;1;1;1;1;1;1;1;1;1;1;1;1;1;1;1;1;1;1;1;1;1;1;1;1;1;1;1;1;1;1;1;1;1;1;1;1;1;1;1;1;1;1;1;1;1;1;1;1;1;1;1;1;1;1;1;1;1;1;1;1;1;1;1;1;1;1;1;1;1;1;1;1;1;1;1;1;1;1;1;1;1;1;1;1;1;1;1;1;1;1;1;1;1;1;1;1;1;1;1;1;1;1;1;1;1;1;1;1;1;1;1;1;1;1;1;1;1;1;1;1;1;1;1;1;1;1;1;1;1;1;1;1;1;1;1;1;1;1;1;1;1;1;1;1;1;1;1;1;1;1;1;1;1;1;1;1;1;1;1;1…	1;1;1;1;1;1;	;213230;224054;130324;130324;213197;130256;213232;213231;213192;224047;213186;237419;237420;213233;226927;224045;394964;213179;213224;213236;213226;213235;213187;213260;213228;224058;213201;213222;213202;223488;226359;224041;213196;224046;213266;213234;213185;224060;224053;224053;224059;213225;224050;224052;226361;224043;213191;213264;213195;213181;226952;213212;224057;213193;224048;224048;226631…	AAA_21;AAA_21;AAA_23;AAA_29;ABC_tran;SMC_N;	n	n	n	n	n
rnd-1_family-99#Unknown	0	0					n	n	n	n	n
rnd-2_family-18#Unknown	0	0					n	n	n	n	n
rnd-3_family-142#DNA_Maverick	0	0					n	n	n	n	n
rnd-3_family-3#Unknown	0	0					n	n	n	n	n
rnd-4_family-21#Unknown	0	0					n	n	n	n	n
rnd-4_family-71#Unknown	1	2	5;6;	5;	;404848;223021	DUF4246;	n	n	n	n	n
