# Supplementary material for: Two-speed genome evolution drives pathogenicity in fungal pathogens of animals
Source: Proc Natl Acad Sci U S A. 2023 Jan 3;120(2):e2212633120. doi: 10.1073/pnas.2212633120 (PMC9926174; doi:10.1073/pnas.2212633120)
Supplement: Supplementary file 4 — Dataset S03 (XLSX) [file pnas.2212633120.sd03.xlsx]

## Sheet: A)RID_proteins
Accession	Species
AAM27408	Neurospora crassa
AAM27409	Neurospora intermedia
AAM27410	Neurospora tetrasperma
EGO51717	Neurospora tetrasperma FGSC2508
EGZ78284	Neurospora tetrasperma FGSC2509
EHA46203	Pyricularia oryzae (syn. Magnaporthe grisae)
EJT70672	Gaeumannomyces tritici
ELA28362	Colletotrichum fruticola
ESA43828	Neurospora crassa
KKY30018	Diaporthe ampelina
KKY33519	Diaporthe ampelina
KKY38719	Diaporthe ampelina
KLU83146	Magnaporthiopsis poae
KZL67337	Colletotrichum tofieldiae
OCW32809	Diaporthe helianthi
XP_003007578	Verticillium alfalfae
XP_007790886	Eutypa lata
XP_007916180	Phaeoacremonium minimum

## Sheet: B)RNAi_proteins
RNAi machinery	Accession	Species
Argo	XP_011394904.1	N. crassa
	CAA19275.1	S. pombe
	EPB81851.1	M. circinelloides
	XP_011394903.1	N.crassa
	EPB81974.1	M. circinelloides
Dicer	XP_961898.1	N. crassa
	XP_963538.3	N. crassa
	CAB41233.2	S. pombe
	OAD03695.1	M. circinelloides
	CAZ65730.1	M. circinelloides
	XP_003714515	P. oryzae
RdRP	XP_963405.1	N.crassa
	CAB11093.1	S.pombe
	OAD02682.1	M.circinelloides
	XP_959047.1	N.crassa
	OAD02683.1	M.circinelloides
	XP_964248.3	N.crassa
	OAD09244.1	M.circinelloides
	NP_593295.1	S.pombe
	XP_003721007.1	P. oryzae
	XP_964248.2	N.crassa

## Sheet: C)RNAi_machinery_best_blast_hit
RNAi protein	Species	qseqid	sseqid	pident	length	mismatch	gapopen	qstart	qend	sstart	send	evalue	bitscore
RdRP	C. hyalinus	CAB11093.1	Chyhya1_552829	31.436	738	390	25	456	1134	471	1151	3.25e-82	293
		NP_593295.1	Chyhya1_552829	31.436	738	390	25	456	1134	471	1151	3.25e-82	293
		OAD02682.1	Chyhya1_609970	26.715	277	168	7	741	1014	295	539	3.79e-17	86.3
		OAD02683.1	Chyhya1_552829	34.737	665	385	16	409	1032	471	1127	2.25e-107	366
		OAD09244.1	Chyhya1_552829	25.329	683	410	20	350	945	457	1126	7.43e-48	186
		XP_003721007.1	Chyhya1_552829	33.931	613	334	17	456	1030	469	1048	2.76e-89	315
		XP_959047.1	Chyhya1_609970	25.62	363	214	10	670	1011	94	421	1.67e-16	84.3
		XP_963405.1	Chyhya1_552829	33.287	715	390	21	415	1099	470	1127	2.92e-104	358
		XP_964248.3	Chyhya1_552829	31.241	685	402	16	536	1175	471	1131	6.25e-87	310
	C. lagenaria	CAB11093.1	Chylag1_183149	41.322	121	51	3	798	918	115	215	1.3e-19	90.1
		NP_593295.1	Chylag1_183149	41.322	121	51	3	798	918	115	215	1.3e-19	90.1
		OAD02682.1	Chylag1_183149	37.143	105	59	1	778	882	118	215	3.56e-12	67.8
		OAD02683.1	Chylag1_183149	48.246	114	54	2	748	860	115	224	1.53e-25	107
		OAD09244.1	Chylag1_183149	30.435	115	74	2	655	767	107	217	6.58e-12	67
		XP_003721007.1	Chylag1_183149	42.857	91	50	1	824	914	123	211	2.5e-17	83.6
		XP_959047.1	Chylag1_183149	37.168	113	65	2	917	1029	112	218	7.63e-12	67
		XP_963405.1	Chylag1_183149	48.246	114	53	4	762	875	115	222	4.41e-21	94.7
		XP_964248.3	Chylag1_183149	52.857	70	33	0	911	980	138	207	9.62e-17	82
	Chytriomyces sp. nov.	CAB11093.1	Chytri1_1099312	32.951	610	352	15	454	1037	466	1044	1.19e-81	291
		NP_593295.1	Chytri1_1099312	32.951	610	352	15	454	1037	466	1044	1.19e-81	291
		OAD02682.1	Chytri1_1099312	26.378	254	162	7	741	989	791	1024	6.46e-17	85.5
		OAD02683.1	Chytri1_1099312	33.383	671	395	18	403	1031	463	1123	8.82e-107	364
		OAD09244.1	Chytri1_1099312	26.121	758	451	25	359	1034	468	1198	1.2e-48	188
		XP_003721007.1	Chytri1_1099312	34.15	612	341	16	451	1030	462	1043	2.55e-90	318
		XP_959047.1	Chytri1_1099312	24.1	361	212	9	670	1012	595	911	1.57e-15	81.3
		XP_963405.1	Chytri1_1099312	33.691	745	380	23	408	1109	460	1133	3.43e-104	358
		XP_964248.3	Chytri1_1099312	30.149	806	484	21	419	1175	353	1128	1.39e-85	305
	C. replicatum	CAB11093.1	Cladochytrium_replicatum_JEL_714_831566	32.662	695	403	14	454	1127	383	1033	1.37e-101	349
		NP_593295.1	Cladochytrium_replicatum_JEL_714_831566	32.662	695	403	14	454	1127	383	1033	1.37e-101	349
		OAD02682.1	Cladochytrium_replicatum_JEL_714_831566	27.273	286	184	7	731	1012	692	957	7.2e-21	99
		OAD02683.1	Cladochytrium_replicatum_JEL_714_831566	33.207	1057	604	28	124	1096	57	1095	9.95e-157	502
		OAD09244.1	Cladochytrium_replicatum_JEL_714_831566	25.337	742	455	19	350	1014	376	1095	2.63e-57	216
		XP_003721007.1	Cladochytrium_replicatum_JEL_714_831566	33.377	761	437	19	377	1103	291	1015	3.02e-118	400
		XP_959047.1	Cladochytrium_replicatum_JEL_714_831566	26.059	307	183	9	732	1034	581	847	1.48e-14	78.6
		XP_963405.1	Cladochytrium_replicatum_JEL_714_831566	30.618	761	403	30	393	1121	371	1038	2.11e-69	255
		XP_964248.3	Cladochytrium_replicatum_JEL_714_831566	33.879	794	461	19	441	1200	284	1047	1.26e-112	387
	C. polystomum	CAB11093.1	Clapol1_1_428461	28.088	680	415	21	452	1114	480	1102	3.96e-58	220
		NP_593295.1	Clapol1_1_428461	28.088	680	415	21	452	1114	480	1102	3.96e-58	220
		OAD02682.1	Clapol1_1_514022	37.5	112	58	3	780	885	76	181	6.65e-11	66.2
		OAD02683.1	Clapol1_1_428461	30.013	753	465	19	399	1133	475	1183	6.56e-84	301
		OAD09244.1	Clapol1_1_428461	24.785	581	366	15	348	880	468	1025	3.79e-39	158
		XP_003721007.1	Clapol1_1_428461	29.289	717	405	24	442	1128	469	1113	7.73e-61	229
		XP_959047.1	Clapol1_1_428461	24.352	386	233	12	667	1043	595	930	8.05e-13	72.8
		XP_963405.1	Clapol1_1_428461	28.372	645	356	28	408	1026	473	1037	2.12e-50	195
		XP_964248.3	Clapol1_1_428461	30.872	596	346	19	527	1101	476	1026	9.07e-59	223
	E. helioformis	CAB11093.1	Enthel1_452569	33.578	682	370	21	455	1108	450	1076	2.29e-94	328
		NP_593295.1	Enthel1_452569	33.578	682	370	21	455	1108	450	1076	2.29e-94	328
		OAD02682.1	Enthel1_452569	28.916	249	147	7	732	971	745	972	9.87e-17	84.7
		OAD02683.1	Enthel1_452569	34.347	888	478	17	324	1125	344	1212	1.76e-144	468
		OAD09244.1	Enthel1_452569	25.375	800	479	19	354	1057	446	1223	7.2e-67	245
		XP_003721007.1	Enthel1_452569	34.599	685	372	17	453	1108	446	1083	1.87e-101	351
		XP_959047.1	Enthel1_452569	26.464	427	246	14	703	1122	607	972	6.19e-20	95.1
		XP_963405.1	Enthel1_452569	36.879	564	320	17	416	966	451	991	5.76e-84	299
		XP_964248.3	Enthel1_452569	31.854	766	450	16	444	1170	344	1076	5.53e-96	337
	F. jonesii	CAB11093.1	Fimjon1_602941	32.855	837	480	22	382	1181	1	792	1.34e-122	400
		NP_593295.1	Fimjon1_602941	32.855	837	480	22	382	1181	1	792	1.34e-122	400
		OAD02682.1	Fimjon1_359696	38.202	267	139	8	729	970	348	613	2.2e-36	145
		OAD02683.1	Fimjon1_602941	36.556	900	468	14	328	1142	1	882	0	560
		OAD09244.1	Fimjon1_602941	26.387	811	498	20	278	1014	1	786	5.19e-80	281
		XP_003721007.1	Fimjon1_602941	33.247	773	459	14	377	1131	1	734	3.21e-127	416
		XP_959047.1	Fimjon1_359696	30.861	418	243	14	667	1053	129	531	6.55e-30	125
		XP_963405.1	Fimjon1_602941	32.886	596	366	14	375	964	54	621	9.21e-83	290
		XP_964248.3	Fimjon1_602941	32.212	773	462	15	448	1198	1	733	2.59e-114	384
	G. semiglobifer	CAB11093.1	Gaesem1_372451	33.862	756	426	16	407	1138	359	1064	1.98e-119	399
		NP_593295.1	Gaesem1_372451	33.862	756	426	16	407	1138	359	1064	1.98e-119	399
		OAD02682.1	Gaesem1_257273	35.662	272	142	7	729	973	69	334	2.55e-32	132
		OAD02683.1	Gaesem1_372451	33.529	1023	611	21	119	1098	117	1113	3.67e-172	543
		OAD09244.1	Gaesem1_372451	26.342	801	520	15	272	1016	327	1113	3.01e-79	283
		XP_003721007.1	Gaesem1_372451	34.278	776	446	14	373	1128	329	1060	2.09e-133	441
		XP_959047.1	Gaesem1_372451	26.279	430	246	12	704	1122	568	937	2.22e-21	99.8
		XP_963405.1	Gaesem1_597577	30.654	1269	656	41	1	1193	1	1121	1.78e-126	418
		XP_964248.3	Gaesem1_372451	30.303	1155	653	32	100	1198	7	1065	2.75e-128	431
	G. prolifera	CAB11093.1	Ganpr1_50673	32.111	900	521	24	359	1209	318	1176	2.3e-110	372
		NP_593295.1	Ganpr1_50673	32.111	900	521	24	359	1209	318	1176	2.3e-110	372
		OAD02682.1	Ganpr1_457167	24.904	522	307	19	721	1213	211	676	9.87e-23	103
		OAD02683.1	Ganpr1_50673	33.911	1038	578	27	161	1127	173	1173	1.17e-159	508
		OAD09244.1	Ganpr1_50673	25.132	756	490	18	350	1039	419	1164	5.47e-52	198
		XP_003721007.1	Ganpr1_50673	36.483	688	383	16	373	1037	341	997	3.27e-119	401
		XP_959047.1	Ganpr1_457167	27.251	422	250	16	657	1054	4	392	1.21e-20	97.4
		XP_963405.1	Ganpr1_50673	29.905	846	477	29	300	1125	339	1088	4.05e-79	284
		XP_964248.3	Ganpr1_50673	35.346	679	394	15	444	1103	341	993	8.61e-114	389
	G. variabilis	CAB11093.1	Gervar1_410132	32.152	790	443	23	373	1127	331	1062	1.41e-109	372
		NP_593295.1	Gervar1_410132	32.152	790	443	23	373	1127	331	1062	1.41e-109	372
		OAD02682.1	Gervar1_410132	25.882	340	206	11	698	1020	674	984	1.09e-20	97.4
		OAD02683.1	Gervar1_410132	32.406	1114	605	31	126	1131	134	1207	2.6e-168	533
		OAD09244.1	Gervar1_410132	24.53	1011	646	23	99	1014	133	1121	2.83e-80	286
		XP_003721007.1	Gervar1_410132	32.487	788	461	17	370	1131	333	1075	7.76e-119	401
		XP_959047.1	Gervar1_410132	26.452	465	264	18	704	1155	578	977	3.83e-18	89.4
		XP_963405.1	Gervar1_410132	33.072	638	353	17	414	1034	422	1002	7.52e-79	284
		XP_964248.3	Gervar1_410132	31.939	789	461	19	441	1199	333	1075	3.89e-116	397
	G. pollinis-pini	CAB11093.1	Glopol1_606537	31.415	643	345	22	455	1037	437	1043	2.21e-67	247
		NP_593295.1	Glopol1_606537	31.415	643	345	22	455	1037	437	1043	2.21e-67	247
		OAD02682.1	Glopol1_621556	24.382	283	165	9	353	606	425	687	2.85e-09	60.1
		OAD02683.1	Glopol1_621556	34.258	613	335	17	410	967	421	1020	8.78e-85	301
		OAD09244.1	Glopol1_621556	24.795	609	363	17	360	883	421	1019	1.62e-40	161
		XP_003721007.1	Glopol1_606537	28.362	751	401	23	381	1037	342	1049	6.97e-73	265
		XP_959047.1	Glopol1_606537	27.746	346	192	12	706	1021	600	917	5.41e-12	69.3
		XP_963405.1	Glopol1_606537	31.926	758	418	20	303	1014	340	1045	2.64e-92	323
		XP_964248.3	Glopol1_606537	29.302	645	373	19	535	1117	437	1060	3.55e-65	242
	H. curvatum	CAB11093.1	Hyacur1_668093	32.164	171	96	7	845	1000	10	175	1.16e-11	67.4
		NP_593295.1	Hyacur1_668093	32.164	171	96	7	845	1000	10	175	1.16e-11	67.4
		OAD02682.1	Hyacur1_668093	28.132	423	240	16	807	1210	7	384	3.04e-28	118
		OAD02683.1	Hyacur1_668093	30.366	191	108	7	778	947	9	195	1.19e-13	73.6
		OAD09244.1	Hyacur1_668093	26.627	169	105	6	693	844	9	175	4.46e-07	52.8
		XP_003721007.1	Hyacur1_668093	30.769	169	98	6	844	995	9	175	1.6e-09	60.8
		XP_959047.1	Hyacur1_668093	33.526	173	96	6	957	1121	14	175	2.94e-16	82
		XP_963405.1	Hyacur1_668093	28.571	168	98	5	795	945	13	175	1.31e-08	57.8
		XP_964248.3	Hyacur1_668093	29.444	180	90	5	912	1065	7	175	4.94e-09	59.3
	O. mucronatum	CAB11093.1	Obemuc1_946535	30.686	554	312	14	456	974	3	519	2.4e-70	244
		NP_593295.1	Obemuc1_946535	30.686	554	312	14	456	974	3	519	2.4e-70	244
		OAD02682.1	Obemuc1_946535	31.169	154	93	2	742	895	331	471	2.99e-15	79.3
		OAD02683.1	Obemuc1_946535	35.912	543	305	12	407	917	1	532	4.3e-95	314
		OAD09244.1	Obemuc1_946535	24.717	530	333	11	362	831	6	529	2.35e-44	168
		XP_003721007.1	Obemuc1_946535	34.52	562	302	15	458	985	3	532	5.31e-85	287
		XP_959047.1	Obemuc1_946535	26.948	308	179	7	707	1012	187	450	1.3e-16	84
		XP_963405.1	Obemuc1_946535	39.305	547	292	14	414	935	1	532	5.56e-104	340
		XP_964248.3	Obemuc1_946535	31.56	564	308	16	536	1055	3	532	4.11e-75	259
	P. hirtus	CAB11093.1	Powhir1_465701	34.348	690	389	16	454	1127	422	1063	9.69e-110	372
		NP_593295.1	Powhir1_465701	34.348	690	389	16	454	1127	422	1063	9.69e-110	372
		OAD02682.1	Powhir1_455356	28.036	774	433	24	356	1086	278	970	2.8e-68	249
		OAD02683.1	Powhir1_465701	32.032	1127	622	24	116	1130	123	1217	5.77e-172	542
		OAD09244.1	Powhir1_465701	25.062	810	518	16	272	1014	334	1121	7.42e-73	263
		XP_003721007.1	Powhir1_465701	28.012	1021	621	21	136	1120	120	1062	1.66e-114	389
		XP_959047.1	Powhir1_455356	28.601	486	308	17	667	1121	385	862	6.2e-36	147
		XP_963405.1	Powhir1_58106	34.317	644	338	20	414	1017	403	1001	8.84e-87	306
		XP_964248.3	Powhir1_465701	32.819	777	463	18	444	1198	336	1075	1.58e-113	389
	R. globosum	CAB11093.1	Rhihy1_858190	29.353	695	415	23	454	1108	131	789	3.83e-75	266
		NP_593295.1	Rhihy1_858190	29.353	695	415	23	454	1108	131	789	3.83e-75	266
		OAD02682.1	Rhihy1_858190	28.889	270	159	9	741	1003	459	702	8.54e-22	101
		OAD02683.1	Rhihy1_858190	35.94	601	345	13	400	967	125	718	9.52e-108	359
		OAD09244.1	Rhihy1_858190	24.301	572	372	12	334	845	104	674	3.67e-44	172
		XP_003721007.1	Rhihy1_858190	33.546	626	340	18	447	1030	123	714	1.64e-90	313
		XP_959047.1	Rhihy1_858190	24.798	371	218	9	670	1021	264	592	8.18e-18	88.6
		XP_963405.1	Rhihy1_858190	33.755	711	383	22	419	1098	136	789	2.86e-96	328
		XP_964248.3	Rhihy1_858190	32.543	633	359	17	510	1100	108	714	2.47e-82	290
	S.punctatus	CAB11093.1	SPPG_00705	33.287	715	409	13	454	1151	89	752	1.02e-117	386
		NP_593295.1	SPPG_00705	33.287	715	409	13	454	1151	89	752	1.02e-117	386
		OAD02682.1	SPPG_00705	25.263	285	186	8	729	1008	387	649	8.01e-20	94.4
		OAD02683.1	SPPG_00705	36.633	879	480	14	328	1147	7	867	0	584
		OAD09244.1	SPPG_00705	25.815	798	495	21	291	1018	20	790	1.65e-74	264
		XP_003721007.1	SPPG_00705	34.718	746	426	16	377	1103	7	710	5.08e-131	426
		XP_959047.1	SPPG_00705	29.305	331	180	11	703	1022	245	532	2.6e-22	102
		XP_963405.1	SPPG_00705	32.143	644	365	18	386	1014	64	650	1.21e-81	287
		XP_964248.3	SPPG_00705	33.914	746	429	16	448	1171	7	710	1.8e-114	384
	T. arcticus	CAB11093.1	Triarc1_252056	33.203	765	440	20	407	1145	236	955	6.76e-107	362
		NP_593295.1	Triarc1_252056	33.203	765	440	20	407	1145	236	955	6.76e-107	362
		OAD02682.1	Triarc1_277110	31.003	658	357	23	356	993	374	954	1.72e-60	226
		OAD02683.1	Triarc1_594715	34.459	1007	577	27	107	1066	152	1122	8.47e-164	520
		OAD09244.1	Triarc1_252056	25.45	888	554	22	267	1074	199	1058	7.81e-67	244
		XP_003721007.1	Triarc1_252056	34.297	761	436	14	366	1103	199	918	2.01e-126	419
		XP_959047.1	Triarc1_277110	25.142	529	369	12	608	1121	422	938	9.58e-29	124
		XP_963405.1	Triarc1_252056	30.649	770	422	22	382	1125	263	946	5.08e-78	280
		XP_964248.3	Triarc1_252056	33.244	749	443	15	444	1171	206	918	6.72e-112	382
Dicer	B. salamandrivorans	CAB41233.2	BSLG_000303	28.225	659	383	22	13	618	202	823	1.9e-52	201
		CAZ65730.1	BSLG_000303	34.211	570	330	10	96	638	201	752	6.2e-86	310
		OAD03695.1	BSLG_000303	29.298	727	403	21	14	712	180	823	1.76e-70	260
		XP_003714515.1	BSLG_000303	31.079	695	384	23	85	726	178	830	5.79e-61	229
		XP_961898.1	BSLG_000303	31.202	657	382	21	121	737	200	826	1.22e-58	222
		XP_963538.3	BSLG_000303	27.288	590	349	22	2	558	287	829	4.34e-31	132
	B. dendrobatidis	CAB41233.2	BDEG_23362	29.447	669	383	25	13	618	52	694	1.71e-53	204
		CAZ65730.1	BDEG_23362	33.013	624	327	17	94	657	49	641	1.72e-79	289
		OAD03695.1	BDEG_23362	26.184	1562	880	52	11	1447	23	1436	2e-108	377
		XP_003714515.1	BDEG_23362	26.99	1445	851	47	101	1428	45	1402	1.04e-94	336
		XP_961898.1	BDEG_23362	25.37	1486	906	46	72	1443	3	1399	3.63e-98	347
		XP_963538.3	BDEG_23362	26.749	486	260	20	809	1265	1016	1434	6.99e-26	115
	TBLASTN BDMADA_210	CAB41233.2	scaffold5.6	26.097	433	295	11	846	1274	9605	8370	1.08e-31	134
		CAZ65730.1	scaffold5.183	28.533	375	179	12	279	568	15387	14275	9.9e-58	116
		OAD03695.1	scaffold5.183	34.632	231	115	7	1066	1292	12902	12306	5.19e-34	98.2
		XP_003714515.1	scaffold5.183	22.701	696	470	20	608	1286	14240	12306	4.19e-57	95.1
		XP_961898.1	scaffold5.183	23.477	673	458	16	640	1301	14186	12306	2.42e-38	105
		XP_963538.3	scaffold5.183	34.685	222	125	7	840	1058	12920	12306	6.19e-21	99.4
	C. hyalinus	CAB41233.2	Chyhya1_538423	27.844	668	400	22	13	619	6	652	1.23e-56	215
		CAZ65730.1	Chyhya1_538423	30.311	739	437	20	95	783	4	714	4.86e-76	277
		OAD03695.1	Chyhya1_538423	28.671	715	403	18	38	712	4	651	6.16e-71	261
		XP_003714515.1	Chyhya1_538423	26.796	1392	871	39	108	1426	5	1321	3.94e-95	337
		XP_961898.1	Chyhya1_538423	26.747	1417	848	54	120	1444	3	1321	1e-86	311
		XP_963538.3	Chyhya1_538423	25	616	337	21	9	552	89	651	1.35e-26	117
	C. lagenaria	CAB41233.2	Chylag1_417667	30.288	416	228	13	873	1236	742	1147	1.3e-30	130
		CAZ65730.1	Chylag1_417667	27.8	500	308	14	932	1404	566	1039	3.73e-39	158
		OAD03695.1	Chylag1_417667	26.653	499	275	14	952	1396	683	1144	2.46e-41	165
		XP_003714515.1	Chylag1_417667	27.111	450	247	16	998	1406	735	1144	7.44e-28	121
		XP_961898.1	Chylag1_417667	28.992	476	272	14	283	753	57	471	8e-33	137
		XP_963538.3	Chylag1_107465	37.423	163	93	4	246	400	34	195	1.6e-22	96.7
	Chytriomyces sp. nov.	CAB41233.2	Chytri1_1170205	26.738	561	292	16	11	474	25	563	7.21e-43	171
		CAZ65730.1	Chytri1_1170205	30.108	558	290	15	97	561	27	577	3.12e-62	234
		OAD03695.1	Chytri1_1170205	28.72	578	325	17	40	548	27	586	4.79e-55	211
		XP_003714515.1	Chytri1_1170205	29.487	546	275	18	109	563	27	553	8.36e-46	181
		XP_961898.1	Chytri1_1170205	27.627	590	299	18	120	608	24	586	2.14e-45	179
		XP_963538.3	Chytri1_1170205	25.935	428	261	18	25	409	159	573	1.93e-23	107
	C. replicatum	CAB41233.2	Cladochytrium_replicatum_JEL_714_839178	26.187	737	390	20	10	620	13	721	5.73e-50	194
		CAZ65730.1	Cladochytrium_replicatum_JEL_714_839178	29.438	676	364	12	97	670	16	680	5.17e-75	275
		OAD03695.1	Cladochytrium_replicatum_JEL_714_839178	28.824	680	354	20	34	621	10	651	3.92e-64	240
		XP_003714515.1	Cladochytrium_replicatum_JEL_714_776463	29.134	635	400	15	109	719	38	646	3.55e-56	214
		XP_961898.1	Cladochytrium_replicatum_JEL_714_492785	29.278	526	301	16	121	604	167	663	2.15e-39	160
		XP_963538.3	Cladochytrium_replicatum_JEL_714_776463	26.868	562	336	22	17	556	142	650	4.21e-32	135
	C. polystomum	CAB41233.2	Clapol1_1_626885	29.023	727	398	23	13	655	45	737	1.16e-63	238
		CAZ65730.1	Clapol1_1_626885	33.968	683	365	17	94	715	42	699	1.38e-89	321
		OAD03695.1	Clapol1_1_626885	29.517	725	401	22	39	721	44	700	4e-78	285
		XP_003714515.1	Clapol1_1_626885	31.407	675	379	19	105	719	41	691	4.33e-67	249
		XP_961898.1	Clapol1_1_626885	31.378	682	371	23	119	734	41	691	2.17e-64	241
		XP_963538.3	Clapol1_1_626885	23.457	567	302	22	846	1396	1038	1488	6.1e-24	109
	E. helioformis	CAB41233.2	Enthel1_482392	32.143	364	211	10	902	1243	1392	1741	9.67e-43	170
		CAZ65730.1	Enthel1_482392	27.019	681	394	21	978	1588	1204	1851	1.53e-49	192
		OAD03695.1	Enthel1_482392	26.367	713	384	24	880	1529	1209	1843	1.85e-51	199
		XP_003714515.1	Enthel1_482392	26.305	479	270	14	1081	1528	1416	1842	3.29e-34	142
		XP_961898.1	Enthel1_482392	31.41	312	199	4	127	438	231	527	2.05e-37	153
		XP_963538.3	Enthel1_482392	30.435	276	164	7	841	1103	1399	1659	3.8e-24	109
	F. jonesii	CAB41233.2	Fimjon1_183480	26.101	1521	893	49	13	1367	67	1522	5.44e-106	368
		CAZ65730.1	Fimjon1_603683	37.346	648	355	13	91	709	15	640	6.19e-107	371
		OAD03695.1	Fimjon1_603683	28.816	1461	801	49	30	1412	11	1310	1.06e-134	449
		XP_003714515.1	Fimjon1_183480	26.406	1583	929	55	105	1557	63	1539	7.35e-122	417
		XP_961898.1	Fimjon1_183480	28.345	1577	886	61	119	1569	63	1521	1.18e-119	411
		XP_963538.3	Fimjon1_183480	26.898	1212	656	51	2	1068	148	1274	2.67e-66	246
	G. semiglobifer	CAB41233.2	Gaesem1_601753	26.055	1516	904	52	10	1368	62	1517	6.31e-99	347
		CAZ65730.1	Gaesem1_588950	35.234	684	378	17	94	750	6	651	4.4e-95	335
		OAD03695.1	Gaesem1_601753	26.508	1592	914	53	39	1528	64	1501	1.53e-130	441
		XP_003714515.1	Gaesem1_601753	26.891	1573	917	58	104	1551	60	1524	4.61e-110	383
		XP_961898.1	Gaesem1_601753	27.25	1567	904	53	114	1561	56	1505	8.25e-114	394
		XP_963538.3	Gaesem1_601753	28.495	558	326	17	21	555	168	675	4.15e-38	154
	G. prolifera	CAB41233.2	Ganpr1_386830	38.418	177	102	3	13	188	22	192	3.67e-28	122
		CAZ65730.1	Ganpr1_386830	31.751	674	340	18	97	670	22	675	1.69e-81	295
		OAD03695.1	Ganpr1_386830	25.589	1528	822	48	40	1390	22	1411	1.58e-109	380
		XP_003714515.1	Ganpr1_386830	28.87	717	398	19	105	723	18	720	3.91e-57	217
		XP_961898.1	Ganpr1_386830	29.491	668	372	16	119	697	18	675	8.54e-62	232
		XP_963538.3	Ganpr1_386830	25.758	660	375	22	3	567	105	744	1.39e-36	150
	G. variabilis	CAB41233.2	Gervar1_417464	30.368	652	397	17	13	635	20	643	3.56e-68	252
		CAZ65730.1	Gervar1_417464	35.648	648	376	11	86	712	4	631	1.79e-102	362
		OAD03695.1	Gervar1_417464	28.621	1443	809	49	37	1410	17	1307	5.1e-130	442
		XP_003714515.1	Gervar1_433794	27.009	1518	876	58	70	1457	23	1438	9.17e-111	385
		XP_961898.1	Gervar1_433794	29.014	1582	874	53	123	1575	62	1523	2.76e-137	461
		XP_963538.3	Gervar1_433794	29.116	577	345	20	2	554	143	679	1.87e-41	165
	G. pollinis-pini	CAB41233.2	Glopol1_183287	30.597	402	233	10	871	1243	1038	1422	1.08e-37	153
		CAZ65730.1	Glopol1_183287	26.122	735	418	21	96	720	39	758	4.13e-56	214
		OAD03695.1	Glopol1_571569	24.932	1464	882	46	93	1447	11	1366	4.03e-85	305
		XP_003714515.1	Glopol1_183287	25.717	1186	732	41	433	1558	458	1554	3.86e-65	243
		XP_961898.1	Glopol1_571569	24.658	1460	780	57	172	1440	9	1339	6.63e-77	280
		XP_963538.3	Glopol1_571569	24.717	441	291	12	17	431	56	481	6.04e-22	102
	G. haynaldii	CAB41233.2	Gorhay1_248454	30.938	320	169	11	914	1232	965	1233	9.48e-26	113
		CAZ65730.1	Gorhay1_248454	25.828	453	249	15	1066	1510	895	1268	3.18e-26	115
		OAD03695.1	Gorhay1_248454	26.543	324	171	11	1075	1395	974	1233	2.95e-21	99.4
		XP_003714515.1	Gorhay1_248454	31.799	239	132	5	71	308	153	361	5.58e-24	108
		XP_961898.1	Gorhay1_248454	28.402	338	162	11	1094	1426	974	1236	8.4e-23	104
		XP_963538.3	Gorhay1_248454	42.697	89	43	2	26	114	269	349	2.07e-12	70.1
	H. polyrhiza	CAB41233.2	Hp_03022	30.966	352	211	8	906	1237	1656	1995	5.14e-42	167
		CAZ65730.1	Hp_03022	25.235	638	374	21	917	1485	1400	2003	1.48e-45	179
		OAD03695.1	Hp_03022	27.788	565	303	20	903	1412	1494	2008	8.31e-47	183
		XP_003714515.1	Hp_03022	34.014	294	152	11	109	385	339	607	2.77e-34	142
		XP_961898.1	Hp_03022	39.286	224	121	4	123	341	339	552	7.99e-39	157
		XP_963538.3	Hp_03022	30.962	239	152	5	260	485	816	1054	1.34e-24	110
	H. curvatum	CAB41233.2	Hyacur1_657589	29.167	648	368	23	13	617	54	653	6.12e-55	209
		CAZ65730.1	Hyacur1_657589	34.259	648	350	18	92	706	49	653	1.67e-89	320
		OAD03695.1	Hyacur1_657589	29.724	471	279	11	1011	1452	951	1398	3.01e-47	185
		XP_003714515.1	Hyacur1_657589	28.112	747	443	24	108	814	53	745	1.71e-51	199
		XP_961898.1	Hyacur1_657589	31.763	658	372	17	109	733	40	653	5.26e-64	239
		XP_963538.3	Hyacur1_657589	27.163	578	335	25	3	551	133	653	5.5e-32	135
	O. mucronatum	CAB41233.2	Obemuc1_169921	31.865	386	224	10	871	1236	1239	1605	2.64e-42	169
		CAZ65730.1	Obemuc1_169921	32.413	543	286	17	96	561	5	543	4.18e-65	243
		OAD03695.1	Obemuc1_169921	26.488	1008	553	34	39	896	5	974	2.68e-68	253
		XP_003714515.1	Obemuc1_169921	29.291	536	278	14	108	563	5	519	4.08e-46	182
		XP_961898.1	Obemuc1_169921	28.596	577	313	21	120	616	3	560	2.01e-45	179
		XP_963538.3	Obemuc1_169921	24.362	431	266	17	17	409	131	539	3.97e-21	99.8
	P. hirtus	CAB41233.2	Powhir1_112553	29.819	664	398	17	13	635	51	687	8.45e-67	247
		CAZ65730.1	Powhir1_112553	35.41	658	372	15	83	709	37	672	9.81e-97	342
		OAD03695.1	Powhir1_112553	28.782	1494	839	50	39	1446	50	1404	3.93e-141	470
		XP_003714515.1	Powhir1_112553	29.516	1406	843	52	107	1439	49	1379	4.29e-118	406
		XP_961898.1	Powhir1_452240	29.026	1571	888	49	119	1575	54	1511	2.93e-139	467
		XP_963538.3	Powhir1_452240	28.497	572	330	20	17	555	151	676	1.65e-42	169
	R. globosum	CAB41233.2	Rhihy1_789829	24.805	1407	773	45	13	1233	20	1327	5.6e-85	306
		CAZ65730.1	Rhihy1_789829	31.763	658	349	18	95	670	18	657	2.16e-79	290
		OAD03695.1	Rhihy1_789829	30.322	653	352	13	38	630	18	627	4.57e-75	275
		XP_003714515.1	Rhihy1_790645	27.778	450	274	9	970	1412	882	1287	2.63e-37	152
		XP_961898.1	Rhihy1_790645	26.183	634	357	21	174	735	12	606	3.45e-36	149
		XP_963538.3	Rhihy1_789829	29.304	273	172	6	263	516	391	661	2.13e-24	110
	S. punctatus	CAB41233.2	SPPG_03994	31.971	685	398	24	13	659	14	668	1.4e-76	278
		CAZ65730.1	SPPG_03994	35.209	693	379	17	94	748	11	671	5.88e-107	372
		OAD03695.1	SPPG_03994	28.157	1552	888	51	39	1528	13	1399	1.08e-149	492
		XP_003714515.1	SPPG_04913	27.25	1567	920	58	71	1528	30	1485	5.84e-114	394
		XP_961898.1	SPPG_04913	28.728	1549	900	53	110	1562	48	1488	2.45e-135	456
		XP_963538.3	SPPG_04913	26.316	1159	690	44	13	1068	153	1250	6.88e-67	248
	T. arcticus	CAB41233.2	Triarc1_628493	31.858	678	382	22	3	649	1	629	1.14e-70	259
		CAZ65730.1	Triarc1_628493	33.284	679	389	14	93	749	8	644	1.16e-93	332
		OAD03695.1	Triarc1_357326	26.299	1578	936	53	40	1528	73	1512	1.88e-128	436
		XP_003714515.1	Triarc1_357326	25.853	1582	983	50	65	1539	25	1523	3.55e-114	395
		XP_961898.1	Triarc1_357326	27.697	1585	951	47	94	1579	44	1532	8.32e-133	449
		XP_963538.3	Triarc1_357326	29.481	597	317	21	2	554	154	690	7.53e-44	173
Argo-Piwi	B. salamandrivorans	CAA19275.1	BSLG_010325	35.863	817	463	14	12	797	7	793	2.02e-165	501
		EPB81851.1	BSLG_010325	49.318	880	374	14	10	841	6	861	0	848
		EPB81974.1	BSLG_010325	40.93	882	442	17	17	846	7	861	0	684
		XP_011394903.1	BSLG_010325	31.439	563	317	17	526	1064	292	809	1.67e-71	254
		XP_011394904.1	BSLG_010325	31.439	563	317	17	511	1049	292	809	1.43e-71	254
	B. dendrobatidis	CAA19275.1	BDEG_24061	35.073	824	489	15	12	802	7	817	4.16e-167	506
		EPB81851.1	BDEG_24061	50.282	887	382	13	10	841	6	888	0	884
		EPB81974.1	BDEG_24061	43.462	826	444	12	17	824	7	827	0	716
		XP_011394903.1	BDEG_24061	27.253	921	522	32	166	1050	4	812	3.49e-81	283
		XP_011394904.1	BDEG_24061	27.253	921	522	32	151	1035	4	812	1.57e-81	283
	C. hyalinus	CAA19275.1	Chyhya1_634712	36.745	811	475	13	12	797	9	806	3.62e-173	524
		EPB81851.1	Chyhya1_595340	56.897	812	328	10	11	808	9	812	0	965
		EPB81974.1	Chyhya1_634712	45.443	812	422	12	17	815	9	812	0	751
		XP_011394903.1	Chyhya1_634712	29.772	702	397	22	365	1050	185	806	1.25e-74	266
		XP_011394904.1	Chyhya1_595340	29.63	702	398	22	350	1035	185	806	1.51e-74	265
	C. lagenaria	CAA19275.1	Chylag1_412465	35.962	837	490	14	12	817	9	830	1.61e-178	535
		EPB81851.1	Chylag1_412465	56.501	823	338	9	11	817	9	827	0	959
		EPB81974.1	Chylag1_412465	46.144	817	409	12	17	812	9	815	0	756
		XP_011394903.1	Chylag1_412465	33.21	542	319	16	526	1050	297	812	2.19e-75	266
		XP_011394904.1	Chylag1_412465	33.21	542	319	16	511	1035	297	812	1.76e-75	266
	Chytriomyces sp. nov.	CAA19275.1	Chytri1_1060207	36.137	844	504	14	12	834	13	842	8.03e-176	527
		EPB81851.1	Chytri1_1060207	55.119	840	358	11	11	841	13	842	0	968
		EPB81974.1	Chytri1_1060207	44.828	841	442	12	17	846	13	842	0	773
		XP_011394903.1	Chytri1_1060207	29.69	741	424	24	365	1089	183	842	2.05e-73	259
		XP_011394904.1	Chytri1_1060207	29.69	741	424	24	350	1074	183	842	1.62e-73	260
	C. replicatum	CAA19275.1	Cladochytrium_replicatum_JEL_714_684257	35.662	816	482	14	12	797	37	839	8.44e-173	523
		EPB81851.1	Cladochytrium_replicatum_JEL_714_839406	56.151	821	346	9	1	811	1	817	0	973
		EPB81974.1	Cladochytrium_replicatum_JEL_714_839406	45.966	818	425	11	10	816	4	815	0	772
		XP_011394903.1	Cladochytrium_replicatum_JEL_714_748887	30.124	727	401	23	365	1050	273	933	4.84e-77	273
		XP_011394904.1	Cladochytrium_replicatum_JEL_714_748887	30.124	727	401	23	350	1035	273	933	3.1e-77	273
	C. polystomum	CAA19275.1	Clapol1_1_623341	36.759	827	484	15	12	813	8	820	1.07e-173	526
		EPB81851.1	Clapol1_1_623341	57.143	812	328	10	10	808	7	811	0	970
		EPB81974.1	Clapol1_1_623341	45.969	831	428	12	13	830	4	826	0	779
		XP_011394903.1	Clapol1_1_632513	32.965	543	329	15	521	1050	179	699	1.58e-75	266
		XP_011394904.1	Clapol1_1_632513	32.965	543	329	15	506	1035	179	699	1.53e-75	266
	E. helioformis	CAA19275.1	Enthel1_473774	33.411	856	477	15	12	797	6	838	1.13e-150	465
		EPB81851.1	Enthel1_473774	49.71	863	357	12	10	813	5	849	0	847
		EPB81974.1	Enthel1_473774	40.962	852	435	12	17	814	6	843	0	664
		XP_011394903.1	Enthel1_473774	29.957	701	379	20	367	1050	233	838	1.8e-70	253
		XP_011394904.1	Enthel1_473774	29.957	701	379	20	352	1035	233	838	9.23e-71	253
	F. jonesii	CAA19275.1	Fimjon1_159796	35.808	835	494	12	12	814	10	834	3.39e-173	523
		EPB81851.1	Fimjon1_159796	55.501	818	343	9	10	810	9	822	0	943
		EPB81974.1	Fimjon1_159796	44.24	816	435	10	17	816	10	821	0	731
		XP_011394903.1	Fimjon1_159796	34.323	539	317	17	526	1050	299	814	3.4e-79	278
		XP_011394904.1	Fimjon1_159796	34.323	539	317	17	511	1035	299	814	1.91e-79	278
	G. semiglobifer	CAA19275.1	Gaesem1_593895	37.439	820	477	13	12	808	17	823	6.57e-180	540
		EPB81851.1	Gaesem1_593895	55.839	822	347	10	2	811	6	823	0	958
		EPB81974.1	Gaesem1_593895	46.173	823	418	12	17	825	17	828	0	784
		XP_011394903.1	Gaesem1_591734	33.39	584	346	18	526	1089	307	867	1.09e-78	275
		XP_011394904.1	Gaesem1_591734	27.626	952	559	35	152	1074	17	867	3.02e-79	276
	G. prolifera	CAA19275.1	Ganpr1_52133	31.792	865	502	24	8	806	126	968	8.12e-129	409
		EPB81851.1	Ganpr1_52133	34.353	850	482	24	7	802	126	953	2.95e-147	457
		EPB81974.1	Ganpr1_52133	33.064	865	506	28	1	813	114	957	3.58e-137	431
		XP_011394903.1	Ganpr1_52133	28.125	576	359	18	525	1071	433	982	1.65e-57	214
		XP_011394904.1	Ganpr1_52133	28.125	576	359	18	510	1056	433	982	1.15e-57	215
	G. variabilis	CAA19275.1	Gervar1_409613	36.256	844	482	17	6	809	27	854	5.26e-178	534
		EPB81851.1	Gervar1_61355	54.233	815	357	7	10	811	14	825	0	932
		EPB81974.1	Gervar1_61355	44.765	831	429	12	17	825	15	837	0	758
		XP_011394903.1	Gervar1_409613	29.615	753	417	25	365	1089	223	890	5.95e-76	268
		XP_011394904.1	Gervar1_409613	29.615	753	417	25	350	1074	223	890	4.3e-76	268
	G. pollinis-pini	CAA19275.1	Glopol1_524846	34.926	816	489	13	12	797	5	808	1.63e-166	503
		EPB81851.1	Glopol1_524846	50.818	856	390	12	11	841	5	854	0	886
		EPB81974.1	Glopol1_524846	42.625	861	452	16	17	846	5	854	0	703
		XP_011394903.1	Glopol1_524846	27.066	968	547	35	166	1089	2	854	6.73e-77	270
		XP_011394904.1	Glopol1_524846	27.066	968	547	35	151	1074	2	854	2.93e-77	270
	G. haynaldii	CAA19275.1	Gorhay1_207470	32.426	808	498	16	18	797	1	788	7.97e-141	434
		EPB81851.1	Gorhay1_207470	41.338	837	442	14	21	841	5	808	0	669
		EPB81974.1	Gorhay1_207470	35.595	840	489	15	25	846	3	808	0	563
		XP_011394903.1	Gorhay1_207470	27.163	578	360	17	525	1089	279	808	5.14e-56	207
		XP_011394904.1	Gorhay1_207470	27.163	578	360	17	510	1074	279	808	3.68e-56	207
	H. polyrhiza	CAA19275.1	Hp_04870	35.386	828	493	14	12	809	7	822	5.01e-169	512
		EPB81851.1	Hp_04870	53.349	836	368	11	10	827	6	837	0	905
		EPB81974.1	Hp_04870	43.552	822	443	13	17	822	7	823	0	722
		XP_011394903.1	Hp_04870	29.06	702	398	22	367	1050	191	810	3.71e-71	254
		XP_011394904.1	Hp_04870	29.06	702	398	22	352	1035	191	810	2.01e-71	254
	H. curvatum	CAA19275.1	Hyacur1_672112	29.115	814	503	25	79	834	67	864	6.73e-98	323
		EPB81851.1	Hyacur1_672112	35.034	882	471	30	37	841	8	864	3.22e-142	441
		EPB81974.1	Hyacur1_672112	33.289	760	430	24	132	829	105	849	4.42e-122	388
		XP_011394903.1	Hyacur1_672112	26.982	782	430	26	320	1050	134	825	6.92e-57	211
		XP_011394904.1	Hyacur1_672112	26.982	782	430	26	305	1035	134	825	6.08e-57	211
	TBLASTN BDMADA_210	CAA19275.1	scaffold5.4	29.238	879	537	19	22	829	83052	80458	1.01e-103	352
		EPB81851.1	scaffold5.4	45.817	526	257	6	344	841	81915	80338	0	465
		EPB81974.1	scaffold5.4	34.87	846	481	15	28	809	83049	80530	3.73e-158	511
		XP_011394903.1	scaffold5.4	25.875	800	464	29	343	1089	82509	80338	4.23e-53	203
		XP_011394904.1	scaffold5.4	25.875	800	464	29	328	1074	82509	80338	4.43e-53	203
	O. mucronatum	CAA19275.1	Obemuc1_803007	36.207	812	480	13	11	797	23	821	7.07e-171	519
		EPB81851.1	Obemuc1_803007	55.083	846	356	11	1	830	14	851	0	967
		EPB81974.1	Obemuc1_803007	45.476	829	429	13	2	815	7	827	0	765
		XP_011394903.1	Obemuc1_803007	28.225	907	523	33	166	1050	21	821	6.85e-78	275
		XP_011394904.1	Obemuc1_803007	28.225	907	523	33	151	1035	21	821	4.62e-78	275
	P. hirtus	CAA19275.1	Powhir1_499501	34.949	887	505	19	6	834	7	879	2.98e-174	524
		EPB81851.1	Powhir1_499501	52.854	876	369	10	6	841	8	879	0	963
		EPB81974.1	Powhir1_156379	45.62	822	419	12	17	819	15	827	0	768
		XP_011394903.1	Powhir1_499501	34.506	597	331	19	526	1089	310	879	1.15e-84	292
		XP_011394904.1	Powhir1_499501	34.506	597	331	19	511	1074	310	879	1.1e-84	292
	R. globosum	CAA19275.1	Rhihy1_718965	32.168	715	428	24	121	795	1	698	5.74e-106	342
		EPB81851.1	Rhihy1_716958	46.338	792	311	21	11	786	24	717	0	672
		EPB81974.1	Rhihy1_716958	37.957	793	379	21	16	793	23	717	6.05e-174	523
		XP_011394903.1	Rhihy1_718965	31.514	568	311	27	525	1051	171	701	1.27e-46	178
		XP_011394904.1	Rhihy1_718965	31.514	568	311	27	510	1036	171	701	5.81e-47	179
	S.punctatus	CAA19275.1	SPPG_06944	37.531	810	468	14	12	797	15	810	1.09e-179	538
		EPB81851.1	SPPG_02047	55.568	862	352	10	3	841	10	863	0	989
		EPB81974.1	SPPG_06944	48.387	806	393	12	17	809	15	810	0	792
		XP_011394903.1	SPPG_02047	27.038	969	570	36	152	1089	1	863	3.43e-81	282
		XP_011394904.1	SPPG_02047	27.038	969	570	36	137	1074	1	863	1.2e-81	283
	T. arcticus	CAA19275.1	Triarc1_710652	36.218	809	480	13	12	797	15	810	1.1e-174	526
		EPB81851.1	Triarc1_710652	56.373	816	344	8	2	809	6	817	0	986
		EPB81974.1	Triarc1_710652	46.74	813	410	13	17	816	15	817	0	785
		XP_011394903.1	Triarc1_602526	28.364	966	541	37	167	1089	7	864	2.8e-80	280
		XP_011394904.1	Triarc1_602526	28.364	966	541	37	152	1074	7	864	1.51e-80	280
