# Supplementary material for: Two-speed genome evolution drives pathogenicity in fungal pathogens of animals
Source: Proc Natl Acad Sci U S A. 2023 Jan 3;120(2):e2212633120. doi: 10.1073/pnas.2212633120 (PMC9926174; doi:10.1073/pnas.2212633120)
Supplement: Supplementary file 5 — Dataset S04 (XLSX) [file pnas.2212633120.sd04.xlsx]

## Sheet: A) Numbers_of_Genes_per_Feature
Species	n(genes)	n(M36s)	n(secreted)	%(secreted)	n(SSPs)*	n(SSPs)**	n(CCGs)
B. salamandrivorans	10867	177	1047	9.63467	72	288	495
B. dendrobartidis	8677	37	833	9.60009	89	293	560
E. helioformis	10118	3	869	8.58865	173	299	621
H. polyrhiza	7123	2	293	4.11344	30	66	585
G. pollinis-pini	11537	28	1012	8.77178	177	374	673
BDMADA_210	6855	5	563	8.21298	119	240	542
G. haynaldii	7898	13	362	4.58344	68	137	643
G. variabilis	9411	7	745	7.91627	nd	139	690
G. prolifera	13902	1	871	6.26529	nd	162	618
G. semiglobifer	8714	5	499	5.72642	nd	108	655
F. jonesii	10066	4	750	7.45082	nd	139	691
C. replicatum	16307	14	1346	8.25412	nd	260	410
Chytriomyces spec.	16054	13	1282	7.98555	nd	403	564
C. lagenaria	14275	22	1020	7.14536	nd	292	488
C. hyalinus	15516	28	1387	8.93916	nd	379	507
C. polystomum	16599	7	1537	9.25959	nd	486	616
H. curvatum	15197	1	1401	9.21892	nd	248	641
O. mucronatum	15468	15	1309	8.46263	nd	389	595
R. globosum	16990	3	1206	7.09829	nd	358	576
S. punctatus	8952	3	587	6.55719	nd	59	503
P. hirtus	9359	5	710	7.58628	nd	135	699
T. arcticum	10963	5	748	6.82295	nd	205	681
* = <200 aa and ≥4 Cysteines
** = <200 aa
nd = not defined

## Sheet: B) HypergeometricTests_Features
Species	M36s				Secreted				Core-Conserved Genes				Small Secreted Proteins
	Q(short-long)	Q(long-long)	Q(long-short)	Q(short-short)	Q(short-long)	Q(long-long)	Q(long-short)	Q(short-short)	Q(short-long)	Q(long-long)	Q(long-short)	Q(short-short)	Q(short-long)	Q(long-long)	Q(long-short)	Q(short-short)
B. salamandrivorans	1	1.2e-38	0.9982	1	1	5.42108e-92	0.999992	1	0.000727533	1	0.908963	5.87954e-06	0.7511	9.13131e-07	0.903343	0.999988
B. dendrobartidis	0.999823	0.000918886	0.012019	0.99999	1	9.75492e-67	0.983892	1	0.00456071	1	0.987746	2.03722e-13	0.999922	1.85615e-12	0.94081	0.99996
E. helioformis	1	0.0188909	1	1	0.172557	0.00455483	0.731906	0.999138	0.627251	1	0.101482	2.42888e-07	0.902569	1.26891e-07	0.754647	0.999982
H. polyrhiza	0.419	0.454	1	1	0.211902	0.125979	0.945455	0.732265	0.382125	0.238867	0.755967	0.756543	0.608861	0.536934	0.898414	0.214946
G. pollinis-pini	0.80874	0.14011	0.0614661	0.999275	0.998562	5.75074e-06	0.12109	0.998221	0.00311763	1	1	3.4997e-09	0.99588	0.0117189	0.234937	0.829227
BDMADA_210	0.660585	0.699317	1	0.279403	0.995176	9.16971e-08	0.177504	0.999972	0.177311	0.998839	0.881465	0.000996553	0.984963	0.000401588	0.753917	0.879638
G. haynaldii	0.86411	0.218539	0.397576	0.881064	0.263272	0.00110277	0.845012	0.999691	0.739062	0.997715	0.93652	1.39262e-06	0.205151	0.123627	0.811238	0.989292
G. variabilis	1	0.0171664	0.509498	1	0.941722	0.000517819	0.2056	0.997887	0.0183524	0.999742	0.999086	4.31502e-05	0.115844	0.00116666	0.98006	0.998236
G. prolifera	1	0.255325	1	1	0.878222	0.0206754	0.312795	0.950483	0.00101428	1	0.999886	1.87776e-07	0.805793	0.0569459	0.259711	0.959649
G. semiglobifer	0.739334	0.397279	0.739334	0.784522	0.929661	0.00169038	0.124963	0.998435	0.0227023	1	0.938645	1.15333e-07	0.315317	0.0656478	0.666647	0.979647
F. jonesii	1	0.0629215	0.647492	1	0.999652	9.5712e-06	0.000202961	1	0.0244735	1	0.866499	1.58433e-07	0.897643	9.37112e-06	0.736884	0.999328
C. replicatum	0.973135	0.223401	0.391956	0.687864	0.397573	0.716716	0.180386	0.800373	0.000363041	0.998003	0.999633	0.00896583	0.402976	0.663532	0.404813	0.664374
Chytriomyces spec.	0.611717	1	0.102762	0.652318	0.245257	0.902426	0.997036	0.00101024	0.533682	1	0.494565	2.47964e-06	0.130994	0.278066	0.999746	0.0874424
C. lagenaria	0.970819	0.0325513	0.751236	0.701461	0.935287	1.31694e-05	0.0565069	0.999998	0.416711	1	0.991485	2.93144e-17	0.504108	0.0468263	0.0649142	0.999847
C. hyalinus	0.972097	1.09079e-05	0.806237	0.999717	0.75932	0.283896	0.0243349	0.981834	0.0288364	1	0.827571	0.000148471	0.169091	0.0036601	0.504604	0.999959
C. polystomum	0.843206	0.597016	0.208016	0.886268	0.789532	0.000857948	0.0305199	0.999992	0.00202904	1	0.977351	1.04272e-07	0.412604	0.00494637	0.411325	0.999494
H. curvatum	0.235685	1	1	1	0.991699	0.107278	0.169073	0.586732	0.0723006	1	0.761952	3.40126e-05	0.827995	0.098504	0.736872	0.617269
O. mucronatum	0.278129	0.931972	0.905851	0.17102	0.839757	0.98555	0.413032	0.00264552	6.49278e-05	1	0.928008	0.0125991	0.777097	0.0780484	0.781673	0.588594
R. globosum	1	1	0.140027	0.600645	0.53382	0.988705	0.822666	0.0011742	0.305584	1	0.902676	9.99921e-09	0.00664287	0.871068	0.998262	0.108979
S. punctatus	1	0.549607	0.174661	1	1	0.000211494	6.01639e-09	0.99983	1.71051e-10	0.999983	1	4.06582e-05	0.997971	0.617281	0.00470554	0.615746
P. hirtus	1	0.00147014	1	1	0.999856	1.45036e-07	0.0186222	0.999984	0.00272647	1	0.997164	6.54284e-11	0.489553	0.0581717	0.65129	0.943092
T. arcticum	0.72978	0.124878	0.730106	1	0.998253	4.62696e-07	0.0346813	0.999994	0.00583253	1	0.977709	4.31614e-17	0.844655	0.00236655	0.430218	0.99296

## Sheet: C) Chi_Squared_Tests_Features
Species	M36s				Secreted				Core-Conserved Genes				Small Secreted Proteins
	Q(short-long)	Q(long-long)	Q(long-short)	Q(short-short)	Q(short-long)	Q(long-long)	Q(long-short)	Q(short-short)	Q(short-long)	Q(long-long)	Q(long-short)	Q(short-short)	Q(short-long)	Q(long-long)	Q(long-short)	Q(short-short)
B. salamandrivorans	1.29191e-05	1.9322e-43	0.0105136	2.42082e-13	6.44896e-12	5.39485e-102	4.01122e-05	8.2017e-30	0.00109384	2.32294e-10	0.224625	7.16191e-06	0.689828	4.39618e-07	0.324629	0.000439075
B. dendrobartidis	0.0117943	0.00102504	0.0171978	0.00178191	4.42465e-12	4.18279e-74	0.0430471	5.49609e-23	0.00792649	3.95614e-15	0.0352929	5.41511e-14	0.00191449	1.03516e-13	0.209348	0.000768401
E. helioformis	0.787141	0.0263136	0.787448	0.694262	0.345497	0.00835545	0.592542	0.0026988	0.816999	1.8984e-10	0.201341	2.32736e-07	0.275917	5.54191e-08	0.614433	0.00023622
H. polyrhiza	0.967566	1	1	0.973374	0.42673	0.250572	0.158408	0.642988	0.778644	0.4834	0.645546	0.639942	1	1	0.435104	0.438159
G. pollinis-pini	0.69861	0.278802	0.111572	0.0271222	0.00449828	7.71368e-06	0.241283	0.00523993	0.00539392	2.11261e-06	6.81285e-05	2.39008e-09	0.0204432	0.0204055	0.47518	0.447436
BDMADA_210	1	1	0.592819	0.601465	0.0152901	7.33846e-08	0.355662	0.000144575	0.355259	0.0040421	0.284905	0.00164886	0.0652687	0.000460103	0.646404	0.350619
G. haynaldii	0.661467	0.450248	0.836097	0.605282	0.530361	0.00174072	0.374029	0.00142384	0.583386	0.00709509	0.15542	1.52e-06	0.414892	0.244742	0.545781	0.0565741
G. variabilis	0.312001	0.0244128	1	0.241955	0.142741	0.000857577	0.412516	0.00639043	0.0346875	0.00093284	0.00312895	6.2067e-05	0.228992	0.0016189	0.0761109	0.00995668
G. prolifera	1	0.574699	1	1	0.279367	0.0396459	0.628885	0.119168	0.00165948	8.17881e-07	0.000486018	1.63479e-07	0.497156	0.109363	0.525383	0.126357
G. semiglobifer	1	0.856186	1	1	0.175791	0.00286465	0.248879	0.00529271	0.0432376	4.20279e-09	0.150701	1.07529e-07	0.641396	0.126458	0.826883	0.0773915
F. jonesii	0.619304	0.110073	1	0.512889	0.00127531	1.28269e-05	0.000304763	1.75313e-06	0.0466927	8.78208e-10	0.31043	1.56944e-07	0.292667	7.50608e-06	0.659457	0.00428748
C. replicatum	0.283833	0.460711	0.82478	1	0.798584	0.609754	0.361198	0.436242	0.000518767	0.00710256	0.00164035	0.0161613	0.814849	0.774099	0.818549	0.772343
Chytriomyces spec.	1	0.206785	0.196075	1	0.492352	0.223731	0.00837685	0.00175853	1	2.87828e-06	0.996153	2.49492e-06	0.260905	0.560582	0.00135335	0.172368
C. lagenaria	0.222501	0.0555956	0.851653	0.948159	0.152665	1.87912e-05	0.111048	1.12015e-05	0.840251	5.95693e-12	0.0257112	1.62254e-18	1	0.0903788	0.12613	0.000842041
C. hyalinus	0.183911	4.26889e-06	0.673203	0.015009	0.522264	0.56972	0.0471714	0.0440401	0.0549108	3.34232e-06	0.401582	0.00021335	0.33868	0.00625706	1	0.00024457
C. polystomum	0.909104	1	0.434659	0.752889	0.458704	0.00153162	0.0594603	2.90362e-05	0.00340545	1.66859e-10	0.0603585	9.01257e-08	0.832258	0.00876665	0.829686	0.00197454
H. curvatum	0.5334	1	1	1	0.0211	0.2138	0.3384	0.8736	0.1423	1.46e-06	0.5344	4.65e-05	0.4262	0.1946	0.6243	0.871
O. mucronatum	0.5803	0.4081	0.5086	0.3458	0.3551	0.0357	0.8297	0.0048	8.63e-05	1.58e-06	0.1762	0.0235	0.52	0.1536	0.5101	0.9102
R. globosum	0.778581	0.70163	0.279731	1	0.984929	0.0284244	0.39258	0.00208016	0.615452	4.25278e-07	0.233803	6.60137e-09	0.0114912	0.314624	0.00682506	0.216291
S. punctatus	0.696523	1	0.359079	0.785138	1.50593e-09	0.000306711	4.03475e-09	0.000732867	9.47291e-11	8.38719e-05	4.32999e-11	5.46785e-05	0.0179807	0.990162	0.00686131	0.993379
P. hirtus	0.496797	0.0015716	0.497092	0.38702	0.000588219	1.45364e-07	0.0351952	7.04401e-05	0.00472917	1.0707e-11	0.00876968	3.48367e-11	0.993786	0.111955	0.843938	0.173252
T. arcticum	1	0.244801	1	0.39308	0.00554192	5.0365e-07	0.0670269	2.97529e-05	0.0104736	2.09115e-20	0.058685	4.65714e-18	0.398487	0.00375685	0.871571	0.0258288

## Sheet: D)Wilcoxon_rank-sum_Features
B. salamandrivorans		group1	group2	p-value	p-signif	effectsize	conf.-low effectsize	conf.-high effectsize
	secreted upstream distance log10	all	secreted	1.21e-54	****	0.151656	0.13	0.17
	secreted downstream distance log10	all	secreted	1.58e-70	****	0.172966	0.16	0.19
	M36s upstream distance log10	all	M36s	5.48e-27	****	0.104795	0.08	0.12
	M36s downstream distance log10	all	M36s	4.1e-38	****	0.125741	0.11	0.14
	CCGs upstream distance log10	all	CCGs	0.00252	**	0.0294327	0.01	0.05
	CCGs downstream distance log10	all	CCGs	4.51e-09	****	0.0571279	0.04	0.07
	SSPs upstream distance log10	all	SSP	7.01e-06	****	0.0437754	0.02	0.06
	SSPs downstream distance log10	all	SSP	0.01	**	0.0250838	0.01	0.04
	secreted mean log10 distance	all	secreted	2.45e-121	****	0.161355	0.15	0.17
	M36s mean log10 distance	all	M36s	1.42e-61	****	0.114056	0.1	0.13
	CCGs mean log10 distance	all	CCGs	2.03e-09	****	0.0412977	0.03	0.05
	SSPs mean log10 distance	all	SSP	2.5e-07	****	0.0355284	0.02	0.05
	secreted mean log10 distance CCG vs. secreted	CCG	secreted	8.54e-72	****	0.328342	0.3	0.36
	M36s mean log10 distance CCG vs. M36s	CCG	M36s	1.46e-61	****	0.461311	0.41	0.51
	SSPs mean log10 distance CCG vs. SSPs	CCG	SSP	2.39e-13	****	0.218298	0.16	0.27
B. dendrobatidis		group1	group2	p-value	p-signif	effectsize	conf.-low effectsize	conf.-high effectsize
	secreted upstream distance log10	all	secreted	5.17e-34	****	0.131276	0.11	0.15
	secreted downstream distance log10	all	secreted	1.17e-61	****	0.178898	0.16	0.2
	M36s upstream distance log10	all	M36s	0.0211	*	0.0248965	0.0053	0.04
	M36s downstream distance log10	all	M36s	6.16e-10	****	0.0667939	0.05	0.08
	CCGs upstream distance log10	all	CCGs	2.87e-10	****	0.068083	0.05	0.09
	CCGs downstream distance log10	all	CCGs	1.56e-29	****	0.121844	0.1	0.14
	SSPs upstream distance log10	all	SSP	1.07e-05	****	0.0475357	0.03	0.07
	SSPs downstream distance log10	all	SSP	6.23e-11	****	0.0705924	0.05	0.09
	secreted mean log10 distance	all	secreted	4.42e-90	****	0.153651	0.14	0.17
	M36s mean log10 distance	M36s	all	3.93e-09	****	0.0449458	0.03	0.06
	CCGs mean log10 distance	CCGs	all	3.75e-35	****	0.0944497	0.08	0.11
	SSPs mean log10 distance	SSP	all	1.85e-14	****	0.0584851	0.04	0.07
	secreted mean log10 distance CCG vs. secreted	CCG	secreted	1.55e-93	****	0.401271	0.37	0.43
	M36s mean log10 distance CCG vs. M36s	CCG	M36s	1.11e-16	****	0.242851	0.19	0.29
	SSPs mean log10 distance CCG vs. SSPs	CCG	SSP	3.1e-28	****	0.310177	0.26	0.36
E. helioformis		group1	group2	p-value	p-signif	effectsize	conf.-low effectsize	conf.-high effectsize
	secreted upstream distance log10	all	secreted	2.09e-05	****	0.0442042	0.02	0.07
	secreted downstream distance log10	all	secreted	0.00183	**	0.0323816	0.01	0.05
	M36s upstream distance log10	all	M36s	0.0406	*	0	0	0
	M36s downstream distance log10	all	M36s	0.175	ns	0	0	0
	CCGs upstream distance log10	all	CCGs	4.58e-07	****	0.0523956	0.03	0.07
	CCGs downstream distance log10	all	CCGs	5.25e-07	****	0.0521234	0.03	0.07
	SSPs upstream distance log10	all	SSP	0.000189	***	0.038791	0.02	0.06
	SSPs downstream distance log10	all	SSP	2.22e-06	****	0.0491663	0.03	0.07
	secreted mean log10 distance	all	secreted	1.84e-07	****	0.0383076	0.02	0.05
	M36s mean log10 distance	M36s	all	0.0158	*	0	0	0
	CCGs mean log10 distance	CCGs	all	1e-12	****	0.0523839	0.04	0.07
	SSPs mean log10 distance	SSP	all	3.2e-09	****	0.0434976	0.03	0.06
	secreted mean log10 distance CCG vs. secreted	CCG	secreted	3.8e-18	****	0.164126	0.13	0.2
	M36s mean log10 distance CCG vs. M36s	CCG	M36s	0.00542	**	0	0	0
	SSPs mean log10 distance CCG vs. SSPs	CCG	SSP	1.21e-17	****	0.22111	0.17	0.27
H. polyrhiza		group1	group2	p-value	p-signif	effectsize	conf.-low effectsize	conf.-high effectsize
	secreted upstream distance log10	all	secreted	0.241	ns	0.0157006	0.00084	0.04
	secreted downstream distance log10	all	secreted	0.867	ns	0.00224892	0.00034	0.03
	M36s upstream distance log10	all	M36s	0.246	ns	0	0	0
	M36s downstream distance log10	all	M36s	0.428	ns	0	0	0
	CCGs upstream distance log10	all	CCGs	0.763	ns	0.00403655	0.00052	0.03
	CCGs downstream distance log10	all	CCGs	0.000152	***	0.0507216	0.02	0.08
	SSPs upstream distance log10	all	SSP	0.618	ns	0.00667593	0.00062	0.03
	SSPs downstream distance log10	all	SSP	0.549	ns	0.00801651	0.00064	0.04
	secreted mean log10 distance	all	secreted	0.513	ns	0.00619996	0.00027	0.02
	M36s mean log10 distance	M36s	all	0.84	ns	0	0	0
	CCGs mean log10 distance	CCGs	all	0.0145	*	0.0231536	0.0056	0.04
	SSPs mean log10 distance	SSP	all	0.404	ns	0.00790549	0.00034	0.03
	secreted mean log10 distance CCG vs. secreted	CCG	secreted	0.0683	ns	0.0478496	0.0045	0.1
	M36s mean log10 distance CCG vs. M36s	CCG	M36s	0.729	ns	0	0	0
	SSPs mean log10 distance CCG vs. SSPs	CCG	SSP	0.743	ns	0.00989007	0.0013	0.07
BDMADA_210		group1	group2	p-value	p-signif	effectsize	conf.-low effectsize	conf.-high effectsize
	secreted upstream distance log10	all	secreted	0.000276	***	0.0468893	0.02	0.07
	secreted downstream distance log10	all	secreted	3.02e-12	****	0.0899443	0.06	0.11
	M36s upstream distance log10	all	M36s	0.812	ns	0	0	0
	M36s downstream distance log10	all	M36s	0.958	ns	0	0	0
	CCGs upstream distance log10	all	CCGs	0.0767	ns	0.0228244	0.0025	0.05
	CCGs downstream distance log10	all	CCGs	7.68e-08	****	0.0692876	0.04	0.1
	SSPs upstream distance log10	all	SSP	0.0887	ns	0.0219443	0.0018	0.05
	SSPs downstream distance log10	all	SSP	0.000182	***	0.0482584	0.03	0.07
	secreted mean log10 distance	all	secreted	2.46e-13	****	0.0667371	0.05	0.08
	M36s mean log10 distance	M36s	all	0.939	ns	0	0	0
	CCGs mean log10 distance	CCGs	all	4.49e-07	****	0.0460048	0.03	0.06
	SSPs mean log10 distance	SSP	all	0.000111	***	0.0352425	0.02	0.05
	secreted mean log10 distance CCG vs. secreted	CCG	secreted	5.96e-17	****	0.189259	0.15	0.23
	M36s mean log10 distance CCG vs. M36s	CCG	M36s	0.694	ns	0	0	0
	SSPs mean log10 distance CCG vs. SSPs	CCG	SSP	5.58e-08	****	0.157202	0.1	0.21
G. pollinis-pini		group1	group2	p-value	p-signif	effectsize	conf.-low effectsize	conf.-high effectsize
	secreted upstream distance log10	all	secreted	0.11	ns	0.0163787	0.0014	0.04
	secreted downstream distance log10	all	secreted	5.56e-06	****	0.0465626	0.03	0.07
	M36s upstream distance log10	all	M36s	0.875	ns	0.00160766	0.00025	0.02
	M36s downstream distance log10	all	M36s	0.0037	**	0.029753	0.01	0.04
	CCGs upstream distance log10	all	CCGs	0.00258	**	0.030886	0.01	0.05
	CCGs downstream distance log10	all	CCGs	3.14e-14	****	0.0778229	0.06	0.1
	SSPs upstream distance log10	all	SSP	0.73	ns	0.00353973	0.00033	0.02
	SSPs downstream distance log10	all	SSP	0.0172	*	0.0244271	0.0058	0.04
	secreted mean log10 distance	all	secreted	3.1e-05	****	0.0301952	0.02	0.04
	M36s mean log10 distance	M36s	all	0.0751	ns	0.0128986	0.0012	0.02
	CCGs mean log10 distance	CCGs	all	1.96e-13	****	0.0532832	0.04	0.07
	SSPs mean log10 distance	SSP	all	0.0767	ns	0.0128286	0.0013	0.03
	secreted mean log10 distance CCG vs. secreted	CCG	secreted	3.61e-16	****	0.151362	0.11	0.19
	M36s mean log10 distance CCG vs. M36s	CCG	M36s	0.00147	**	0.0889549	0.04	0.14
	SSPs mean log10 distance CCG vs. SSPs	CCG	SSP	1.91e-06	****	0.12257	0.08	0.17
G. haynaldii		group1	group2	p-value	p-signif	effectsize	conf.-low effectsize	conf.-high effectsize
	secreted upstream distance log10	all	secreted	0.00241	**	0.0343412	0.01	0.06
	secreted downstream distance log10	all	secreted	0.0181	*	0.0267479	0.0058	0.05
	M36s upstream distance log10	all	M36s	0.496	ns	0.00769869	0.00036	0.02
	M36s downstream distance log10	all	M36s	0.0743	ns	0.0202056	0.0015	0.04
	CCGs upstream distance log10	all	CCGs	0.00163	**	0.0356668	0.01	0.06
	CCGs downstream distance log10	all	CCGs	1.77e-05	****	0.0485765	0.03	0.07
	SSPs upstream distance log10	all	SSP	0.116	ns	0.0177691	0.0011	0.04
	SSPs downstream distance log10	all	SSP	0.283	ns	0.0121522	0.00092	0.03
	secreted mean log10 distance	all	secreted	0.000104	***	0.031056	0.02	0.05
	M36s mean log10 distance	M36s	all	0.0837	ns	0.0138415	0.0011	0.03
	CCGs mean log10 distance	CCGs	all	1.6e-07	****	0.041946	0.03	0.06
	SSPs mean log10 distance	SSP	all	0.0545	ns	0.0153899	0.0024	0.03
	secreted mean log10 distance CCG vs. secreted	CCG	secreted	1.58e-09	****	0.135162	0.09	0.18
	M36s mean log10 distance CCG vs. M36s	CCG	M36s	0.0168	*	0.0662199	0.02	0.11
	SSPs mean log10 distance CCG vs. SSPs	CCG	SSP	0.000576	***	0.0915599	0.05	0.14
C. hyalinus		group1	group2	p-value	p-signif	effectsize	conf.-low effectsize	conf.-high effectsize
	secreted upstream distance log10	all	secreted	0.657	ns	0.00362595	0.00026	0.02
	secreted downstream distance log10	all	secreted	0.00573	**	0.0225601	0.0085	0.04
	M36s upstream distance log10	M36	all	0.00135	**	0.0261619	0.01	0.04
	M36s downstream distance log10	M36	all	0.0126	*	0.0203667	0.0079	0.03
	CCGs upstream distance log10	HKGs	all	0.000166	***	0.0307497	0.01	0.05
	CCGs downstream distance log10	HKGs	all	1.09e-08	****	0.046664	0.03	0.06
	SSPs upstream distance log10	SSPs	all	0.0139	*	0.0200846	0.0055	0.03
	SSPs downstream distance log10	SSPs	all	0.0152	*	0.0198182	0.0044	0.03
	secreted mean log10 distance	all	secreted	0.0733	ns	0.0103408	0.0013	0.02
	M36s mean log10 distance	M36s	all	5.7e-05	****	0.0232375	0.01	0.03
	CCGs mean log10 distance	CCGs	all	3.14e-11	****	0.0383326	0.03	0.05
	SSPs mean log10 distance	SSP	all	0.000472	***	0.0201841	0.0099	0.03
	secreted mean log10 distance CCG vs. secreted	CCG	secreted	1.57e-11	****	0.110404	0.08	0.14
	M36s mean log10 distance CCG vs. M36s	CCG	M36s	1.26e-07	****	0.162622	0.12	0.21
	SSPs mean log10 distance CCG vs. SSPs	CCG	SSP	2.66e-12	****	0.167774	0.12	0.21
C. lagenaria		group1	group2	p-value	p-signif	effectsize	conf.-low effectsize	conf.-high effectsize
	secreted upstream distance log10	all	secreted	0.00312	**	0.0252936	0.0093	0.04
	secreted downstream distance log10	all	secreted	6.82e-14	****	0.0641176	0.05	0.08
	M36s upstream distance log10	M36	all	0.825	ns	0.00189462	0.00025	0.02
	M36s downstream distance log10	M36	all	0.0987	ns	0.0141313	0.00077	0.03
	CCGs upstream distance log10	HKGs	all	3.7e-10	****	0.0536323	0.04	0.07
	CCGs downstream distance log10	HKGs	all	2.09e-22	****	0.0833412	0.07	0.1
	SSPs upstream distance log10	SSPs	all	0.0137	*	0.0210978	0.0049	0.04
	SSPs downstream distance log10	SSPs	all	0.00102	**	0.02811	0.01	0.04
	secreted mean log10 distance	all	secreted	3e-09	****	0.0358974	0.02	0.05
	M36s mean log10 distance	M36s	all	0.206	ns	0.0076487	0.0004	0.02
	CCGs mean log10 distance	CCGs	all	1.01e-29	****	0.0685273	0.06	0.08
	SSPs mean log10 distance	SSP	all	4.7e-05	****	0.0246329	0.01	0.04
	secreted mean log10 distance CCG vs. secreted	CCG	secreted	4.28e-37	****	0.234134	0.2	0.27
	M36s mean log10 distance CCG vs. M36s	CCG	M36s	0.00142	**	0.100529	0.03	0.17
	SSPs mean log10 distance CCG vs. SSPs	CCG	SSP	3.22e-23	****	0.253427	0.2	0.3
Chytriomyces spec.		group1	group2	p-value	p-signif	effectsize	conf.-low effectsize	conf.-high effectsize
	secreted upstream distance log10	all	secreted	0.0393	*	0.0184143	0.0024	0.04
	secreted downstream distance log10	all	secreted	0.0168	*	0.0213561	0.0046	0.04
	M36s upstream distance log10	M36	all	0.256	ns	0	0	0
	M36s downstream distance log10	M36	all	0.973	ns	0	0	0
	CCGs upstream distance log10	HKGs	all	2.02e-05	****	0.0380743	0.02	0.06
	CCGs downstream distance log10	HKGs	all	2.61e-08	****	0.0497172	0.03	0.07
	SSPs upstream distance log10	SSPs	all	0.762	ns	0.00269984	0.00032	0.02
	SSPs downstream distance log10	SSPs	all	0.0714	ns	0.0161061	0.0018	0.03
	secreted mean log10 distance	all	secreted	4.05e-05	****	0.0259253	0.01	0.04
	M36s mean log10 distance	M36s	all	0.398	ns	0	0	0
	CCGs mean log10 distance	CCGs	all	3.55e-12	****	0.0439235	0.03	0.06
	SSPs mean log10 distance	SSP	all	0.302	ns	0.00651952	0.00031	0.02
	secreted mean log10 distance CCG vs. secreted	CCG	secreted	0.00036	***	0.0658205	0.03	0.1
	M36s mean log10 distance CCG vs. M36s	CCG	M36s	0.881	ns	0	0	0
	SSPs mean log10 distance CCG vs. SSPs	CCG	SSP	0.00039	***	0.0902621	0.04	0.14
C. replicatum		group1	group2	p-value	p-signif	effectsize	conf.-low effectsize	conf.-high effectsize
	secreted upstream distance log10	all	secreted	0.778	ns	0.00223253	0.00027	0.02
	secreted downstream distance log10	all	secreted	0.0661	ns	0.0145732	0.0014	0.03
	M36s upstream distance log10	M36	all	0.632	ns	0.0037955	0.00024	0.02
	M36s downstream distance log10	M36	all	0.675	ns	0.00332176	0.00028	0.02
	CCGs upstream distance log10	HKGs	all	0.908	ns	0.00091825	0.00021	0.02
	CCGs downstream distance log10	HKGs	all	2.59e-09	****	0.0472322	0.03	0.06
	SSPs upstream distance log10	SSPs	all	0.874	ns	0.00125746	0.00029	0.02
	SSPs downstream distance log10	SSPs	all	0.27	ns	0.00874459	0.00049	0.02
	secreted mean log10 distance	all	secreted	0.236	ns	0.00663862	0.00023	0.02
	M36s mean log10 distance	M36s	all	0.96	ns	0.000280554	0.00014	0.01
	CCGs mean log10 distance	CCGs	all	2.25e-05	****	0.0237686	0.01	0.04
	SSPs mean log10 distance	SSP	all	0.374	ns	0.00498806	0.00033	0.01
	secreted mean log10 distance CCG vs. secreted	CCG	secreted	1.26e-05	****	0.0743437	0.04	0.11
	M36s mean log10 distance CCG vs. M36s	CCG	M36s	0.495	ns	0.0237798	0.0013	0.07
	SSPs mean log10 distance CCG vs. SSPs	CCG	SSP	0.00052	***	0.0958844	0.04	0.15
C. polystomum		group1	group2	p-value	p-signif	effectsize	conf.-low effectsize	conf.-high effectsize
	secreted upstream distance log10	all	secreted	0.00782	**	0.0213273	0.0065	0.04
	secreted downstream distance log10	all	secreted	1.43e-11	****	0.0541619	0.04	0.07
	M36s upstream distance log10	M36	all	0.798	ns	0	0	0
	M36s downstream distance log10	M36	all	0.46	ns	0	0	0
	CCGs upstream distance log10	HKGs	all	5.92e-09	****	0.0466618	0.03	0.06
	CCGs downstream distance log10	HKGs	all	2.45e-25	****	0.0834041	0.07	0.1
	SSPs upstream distance log10	SSPs	all	0.0043	**	0.0228944	0.0082	0.04
	SSPs downstream distance log10	SSPs	all	0.0128	*	0.0199717	0.0053	0.04
	secreted mean log10 distance	all	secreted	5.18e-08	****	0.030874	0.02	0.04
	M36s mean log10 distance	M36s	all	0.493	ns	0	0	0
	CCGs mean log10 distance	CCGs	all	3.4e-30	****	0.0647417	0.05	0.08
	SSPs mean log10 distance	SSP	all	0.00017	***	0.0213228	0.01	0.03
	secreted mean log10 distance CCG vs. secreted	CCG	secreted	1.52e-35	****	0.194573	0.16	0.22
	M36s mean log10 distance CCG vs. M36s	CCG	M36s	0.0528	ns	0	0	0
	SSPs mean log10 distance CCG vs. SSPs	CCG	SSP	6.17e-25	****	0.224509	0.18	0.26
F. jonesii		group1	group2	p-value	p-signif	effectsize	conf.-low effectsize	conf.-high effectsize
	secreted upstream distance log10	all	secreted	0.27	ns	0.011069	0.00057	0.03
	secreted downstream distance log10	all	secreted	1.37e-20	****	0.0932946	0.07	0.11
	M36s upstream distance log10	M36	all	0.375	ns	0	0	0
	M36s downstream distance log10	M36	all	0.0388	*	0	0	0
	CCGs upstream distance log10	HKGs	all	4.08e-06	****	0.0462069	0.03	0.06
	CCGs downstream distance log10	HKGs	all	6.2e-14	****	0.0752574	0.06	0.1
	SSPs upstream distance log10	SSPs	all	0.000234	***	0.0368951	0.02	0.05
	SSPs downstream distance log10	SSPs	all	0.000234	***	0.0368973	0.02	0.06
	secreted mean log10 distance	all	secreted	5.77e-07	****	0.0354502	0.02	0.05
	M36s mean log10 distance	M36s	all	0.0417	*	0	0	0
	CCGs mean log10 distance	CCGs	all	1.25e-17	****	0.0606187	0.05	0.07
	SSPs mean log10 distance	SSP	all	2.55e-07	****	0.03655	0.02	0.05
	secreted mean log10 distance CCG vs. secreted	CCG	secreted	1.15e-20	****	0.17454	0.14	0.21
	M36s mean log10 distance CCG vs. M36s	CCG	M36s	0.00936	**	0	0	0
	SSPs mean log10 distance CCG vs. SSPs	CCG	SSP	7.73e-16	****	0.198026	0.15	0.24
G. semiglobifer		group1	group2	p-value	p-signif	effectsize	conf.-low effectsize	conf.-high effectsize
	secreted upstream distance log10	all	secreted	0.516	ns	0.0070268	0.00031	0.03
	secreted downstream distance log10	all	secreted	1.62e-12	****	0.0764016	0.06	0.09
	M36s upstream distance log10	M36	all	0.717	ns	0	0	0
	M36s downstream distance log10	M36	all	0.419	ns	0	0	0
	CCGs upstream distance log10	HKGs	all	1.04e-06	****	0.0528224	0.03	0.07
	CCGs downstream distance log10	HKGs	all	1.44e-12	****	0.0765741	0.06	0.1
	SSPs upstream distance log10	SSPs	all	0.287	ns	0.0115221	0.00075	0.03
	SSPs downstream distance log10	SSPs	all	0.326	ns	0.0106293	0.00057	0.03
	secreted mean log10 distance	all	secreted	0.00317	**	0.0225671	0.0071	0.04
	M36s mean log10 distance	M36s	all	0.808	ns	0	0	0
	CCGs mean log10 distance	CCGs	all	2.48e-16	****	0.0626846	0.05	0.08
	SSPs mean log10 distance	SSP	all	0.163	ns	0.0106799	0.00087	0.02
	secreted mean log10 distance CCG vs. secreted	CCG	secreted	1.41e-13	****	0.154403	0.11	0.2
	M36s mean log10 distance CCG vs. M36s	CCG	M36s	0.39	ns	0	0	0
	SSPs mean log10 distance CCG vs. SSPs	CCG	SSP	9.05e-06	****	0.113926	0.06	0.16
G. prolifera		group1	group2	p-value	p-signif	effectsize	conf.-low effectsize	conf.-high effectsize
	secreted upstream distance log10	all	secreted	0.23	ns	0.0103279	0.00079	0.03
	secreted downstream distance log10	all	secreted	1.01e-05	****	0.0379752	0.02	0.05
	M36s upstream distance log10	M36	all	0.389	ns	0	0	0
	M36s downstream distance log10	M36	all	0.255	ns	0	0	0
	CCGs upstream distance log10	HKGs	all	0.015	*	0.0209155	0.0035	0.04
	CCGs downstream distance log10	HKGs	all	9.87e-19	****	0.0759973	0.06	0.09
	SSPs upstream distance log10	SSPs	all	0.57	ns	0.0048852	0.00031	0.02
	SSPs downstream distance log10	SSPs	all	0.0573	ns	0.0163471	0.0023	0.03
	secreted mean log10 distance	all	secreted	0.00122	**	0.0196675	0.0085	0.03
	M36s mean log10 distance	M36s	all	0.156	ns	0	0	0
	CCGs mean log10 distance	CCGs	all	4.25e-15	****	0.047722	0.04	0.06
	SSPs mean log10 distance	SSP	all	0.0853	ns	0.0104655	0.0011	0.02
	secreted mean log10 distance CCG vs. secreted	CCG	secreted	8.3e-16	****	0.14841	0.11	0.18
	M36s mean log10 distance CCG vs. M36s	CCG	M36s	0.106	ns	0	0	0
	SSPs mean log10 distance CCG vs. SSPs	CCG	SSP	9.3e-07	****	0.125098	0.08	0.17
H. curvatum		group1	group2	p-value	p-signif	effectsize	conf.-low effectsize	conf.-high effectsize
	secreted upstream distance log10	all	secreted	0.628	ns	0.00394534	0.00023	0.02
	secreted downstream distance log10	all	secreted	0.00184	**	0.0253813	0.01	0.04
	M36s upstream distance log10	M36	all	0.342	ns	0	0	0
	M36s downstream distance log10	M36	all	0.544	ns	0	0	0
	CCGs upstream distance log10	HKGs	all	0.00125	**	0.0262972	0.01	0.04
	CCGs downstream distance log10	HKGs	all	2.09e-09	****	0.0488241	0.03	0.07
	SSPs upstream distance log10	SSPs	all	0.564	ns	0.00470122	0.00023	0.02
	SSPs downstream distance log10	SSPs	all	0.0601	ns	0.015322	0.0017	0.03
	secreted mean log10 distance	all	secreted	0.358	ns	0.00529458	0.00026	0.02
	M36s mean log10 distance	M36s	all	0.73	ns	0	0	0
	CCGs mean log10 distance	CCGs	all	1.33e-10	****	0.0370232	0.02	0.05
	SSPs mean log10 distance	SSP	all	0.0881	ns	0.00982938	0.001	0.02
	secreted mean log10 distance CCG vs. secreted	CCG	secreted	1.89e-09	****	0.0943947	0.06	0.13
	M36s mean log10 distance CCG vs. M36s	CCG	M36s	0.511	ns	0	0	0
	SSPs mean log10 distance CCG vs. SSPs	CCG	SSP	7.05e-07	****	0.117829	0.07	0.16
O. mucronatum		group1	group2	p-value	p-signif	effectsize	conf.-low effectsize	conf.-high effectsize
	secreted upstream distance log10	all	secreted	0.00163	**	0.0259839	0.01	0.04
	secreted downstream distance log10	all	secreted	3.31e-06	****	0.0383542	0.03	0.05
	M36s upstream distance log10	M36	all	0.849	ns	0.00156527	0.00021	0.02
	M36s downstream distance log10	M36	all	0.137	ns	0.0122624	0.001	0.03
	CCGs upstream distance log10	HKGs	all	0.579	ns	0.00457748	0.00031	0.02
	CCGs downstream distance log10	HKGs	all	3.78e-09	****	0.0486034	0.03	0.07
	SSPs upstream distance log10	SSPs	all	0.768	ns	0.00243649	0.00029	0.02
	SSPs downstream distance log10	SSPs	all	0.177	ns	0.0111405	0.00076	0.03
	secreted mean log10 distance	all	secreted	0.000101	***	0.0226791	0.01	0.03
	M36s mean log10 distance	M36s	all	0.383	ns	0.00508558	0.0002	0.02
	CCGs mean log10 distance	CCGs	all	9.73e-06	****	0.0257929	0.01	0.04
	SSPs mean log10 distance	SSP	all	0.245	ns	0.00677931	0.00051	0.02
	secreted mean log10 distance CCG vs. secreted	CCG	secreted	0.0742	ns	0.0293395	0.0024	0.06
	M36s mean log10 distance CCG vs. M36s	CCG	M36s	0.958	ns	0.00154808	0.00067	0.06
	SSPs mean log10 distance CCG vs. SSPs	CCG	SSP	0.000153	***	0.0867701	0.04	0.13
P. hirtus		group1	group2	p-value	p-signif	effectsize	conf.-low effectsize	conf.-high effectsize
	secreted upstream distance log10	all	secreted	0.0339	*	0.022122	0.0034	0.04
	secreted downstream distance log10	all	secreted	8.77e-23	****	0.102446	0.08	0.12
	M36s upstream distance log10	M36	all	0.0192	*	0	0	0
	M36s downstream distance log10	M36	all	0.016	*	0	0	0
	CCGs upstream distance log10	HKGs	all	4.99e-05	****	0.0422932	0.02	0.06
	CCGs downstream distance log10	HKGs	all	6.56e-17	****	0.0871134	0.07	0.11
	SSPs upstream distance log10	SSPs	all	0.0866	ns	0.0178661	0.0016	0.04
	SSPs downstream distance log10	SSPs	all	0.209	ns	0.0131026	0.00049	0.03
	secreted mean log10 distance	all	secreted	1.82e-08	****	0.0414953	0.03	0.06
	M36s mean log10 distance	M36s	all	0.000797	***	0	0	0
	CCGs mean log10 distance	CCGs	all	1.4e-17	****	0.0629286	0.05	0.08
	SSPs mean log10 distance	SSP	all	0.0391	*	0.0152133	0.0019	0.03
	secreted mean log10 distance CCG vs. secreted	CCG	secreted	7.26e-22	****	0.181806	0.15	0.22
	M36s mean log10 distance CCG vs. M36s	CCG	M36s	0.000126	***	0	0	0
	SSPs mean log10 distance CCG vs. SSPs	CCG	SSP	4.75e-07	****	0.123536	0.08	0.17
		group1	group2	p-value	p-signif	effectsize	conf.-low effectsize	conf.-high effectsize
	secreted uplog10	all	secreted	0.0107	*	0.0269255	0.0063	0.05
	secreted downlog10	all	secreted	8.25e-06	****	0.0470082	0.03	0.07
	M36s uplog10	M36	all	0.513	ns	0	0	0
	M36s downlog10	M36	all	0.00538	**	0	0	0
	HKGs uplog10	HKGs	all	0.106	ns	0.0170469	0.0011	0.04
	HKGs downlog10	HKGs	all	8.39e-09	****	0.0607335	0.04	0.08
	SSPs uplog10	SSPs	all	1.75e-05	****	0.0452757	0.03	0.06
	SSPs downlog10	SSPs	all	0.0569	ns	0.0200762	0.0013	0.04
	secreted vs all	all	secreted	0.000117	***	0.0287189	0.01	0.04
	M36s vs all	M36s	all	0.0194	*	0	0	0
	CCGs vs all	CCGs	all	5.12e-07	****	0.0374396	0.02	0.05
	SSPs vs all	SSP	all	8.29e-06	****	0.0332322	0.02	0.05
	secreted vs CCGs	CCG	secreted	2.12e-09	****	0.114149	0.08	0.15
	M36s vs CCGs	CCG	M36s	0.00655	**	0	0	0
	SSPs vs CCGs	CCG	SSP	7.89e-09	****	0.144364	0.1	0.19
R. globosum		group1	group2	p-value	p-signif	effectsize	conf.-low effectsize	conf.-high effectsize
	secreted upstream distance log10	all	secreted	0.123	ns	0.0120351	0.00092	0.03
	secreted downstream distance log10	all	secreted	0.452	ns	0.00586568	0.00038	0.02
	M36s upstream distance log10	M36	all	0.142	ns	0	0	0
	M36s downstream distance log10	M36	all	0.429	ns	0	0	0
	CCGs upstream distance log10	HKGs	all	0.000444	***	0.0273864	0.01	0.04
	CCGs downstream distance log10	HKGs	all	3.22e-09	****	0.04616	0.03	0.06
	SSPs upstream distance log10	SSPs	all	0.832	ns	0.00165838	0.00023	0.02
	SSPs downstream distance log10	SSPs	all	0.00121	**	0.0252395	0.0098	0.04
	secreted mean log10 distance	all	secreted	0.00341	**	0.0161472	0.0051	0.03
	M36s mean log10 distance	M36s	all	0.592	ns	0	0	0
	CCGs mean log10 distance	CCGs	all	2.55e-11	****	0.0367777	0.03	0.05
	SSPs mean log10 distance	SSP	all	0.022	*	0.0126276	0.002	0.02
	secreted mean log10 distance CCG vs. secreted	CCG	secreted	7.86e-05	****	0.0668214	0.03	0.1
	M36s mean log10 distance CCG vs. M36s	CCG	M36s	0.988	ns	0	0	0
	SSPs mean log10 distance CCG vs. SSPs	CCG	SSP	0.0203	*	0.0541489	0.0086	0.1
S. punctatus		group1	group2	p-value	p-signif	effectsize	conf.-low effectsize	conf.-high effectsize
	secreted upstream distance log10	all	secreted	0.0555	ns	0.0202382	0.0014	0.04
	secreted downstream distance log10	all	secreted	2.55e-10	****	0.0668321	0.05	0.08
	M36s upstream distance log10	all	M36	0.836	ns	0	0	0
	M36s downstream distance log10	all	M36	0.106	ns	0	0	0
	CCGs upstream distance log10	all	CCGs	0.125	ns	0.0156408	0.00073	0.04
	CCGs downstream distance log10	all	CCGs	1.44e-15	****	0.0812747	0.06	0.1
	SSPs upstream distance log10	all	SSPs	0.143	ns	0.015489	0.0011	0.04
	SSPs downstream distance log10	all	SSPs	0.00214	**	0.0324393	0.01	0.05
	secreted mean log10 distance	all	secreted	8.03e-05	****	0.029468	0.01	0.04
	M36s mean log10 distance	all	M36s	0.247	ns	0	0	0
	CCGs mean log10 distance	all	CCGs	1.17e-05	****	0.0327529	0.02	0.05
	SSPs mean log10 distance	all	SSP	0.31	ns	0.00758518	0.00033	0.02
	secreted mean log10 distance CCG vs. secreted	CCG	secreted	1.76e-08	****	0.112287	0.07	0.16
	M36s mean log10 distance CCG vs. M36s	CCG	M36s	0.149	ns	0	0	0
	SSPs mean log10 distance CCG vs. SSPs	CCG	SSP	0.0271	*	0.0570746	0.0077	0.1
T. arcticum		group1	group2	p-value	p-signif	effectsize	conf.-low effectsize	conf.-high effectsize
	secreted upstream distance log10	all	secreted	0.0252	*	0.0216007	0.0034	0.04
	secreted downstream distance log10	all	secreted	1.64e-13	****	0.0711612	0.05	0.09
	M36s upstream distance log10	M36	all	0.712	ns	0	0	0
	M36s downstream distance log10	M36	all	0.484	ns	0	0	0
	CCGs upstream distance log10	HKGs	all	1.34e-14	****	0.0743088	0.06	0.09
	CCGs downstream distance log10	HKGs	all	1.86e-27	****	0.104749	0.09	0.12
	SSPs upstream distance log10	SSPs	all	0.00634	**	0.0263392	0.0078	0.04
	SSPs downstream distance log10	SSPs	all	0.000199	***	0.0358928	0.02	0.05
	secreted mean log10 distance	all	secreted	1.46e-08	****	0.0386582	0.03	0.05
	M36s mean log10 distance	M36s	all	0.445	ns	0	0	0
	CCGs mean log10 distance	CCGs	all	1.08e-38	****	0.0887578	0.08	0.1
	SSPs mean log10 distance	SSP	all	5.89e-06	****	0.0309075	0.02	0.04
	secreted mean log10 distance CCG vs. secreted	CCG	secreted	1.05e-38	****	0.244683	0.21	0.28
	M36s mean log10 distance CCG vs. M36s	CCG	M36s	0.048	*	0	0	0
	SSPs mean log10 distance CCG vs. SSPs	CCG	SSP	1.3e-23	****	0.239142	0.2	0.29

## Sheet: E) Hypergeom_ChiSquared_dNdS
CH-ACON
	M36 metalloproteases				Secreted				Core-Conserved Genes				Small Secreted Proteins				Genome Wide
value	Q(short-long)	Q(long-long)	Q(long-short)	Q(short-short)	Q(short-long)	Q(long-long)	Q(long-short)	Q(short-short)	Q(upper-left	Q(long-long)	Q(long-short)	Q(short-short)	Q(short-long)	Q(long-long)	Q(long-short)	Q(short-short)	Q(short-long)	Q(long-long)	Q(long-short)	Q(short-short)
p(hypergeometric)	1	0.279869	1	1	1	6.46618e-17	0.986728	0.999994	0.934629	0.973057	0.0712321	0.371511	1	0.101358	0.182613	1	0.999837	3.35433e-16	0.761719	1
p(chi-squared)	1	0.623873	1	1	0.000259621	7.88444e-19	0.076587	0.000389255	0.505077	0.28875	0.127829	0.777005	0.343727	0.19434	0.377723	0.219099	0.00116197	1.38113e-17	0.574739	1.38957e-06
CAPE-TF5a1
	M36 metalloproteases				Secreted				Core-Conserved Genes				Small Secreted Proteins				Genome Wide
value	Q(short-long)	Q(long-long)	Q(long-short)	Q(short-short)	Q(short-long)	Q(long-long)	Q(long-short)	Q(short-short)	Q(short-long)	Q(long-long)	Q(long-short)	Q(short-short)	Q(short-long)	Q(long-long)	Q(long-short)	Q(short-short)	Q(short-long)	Q(long-long)	Q(long-short)	Q(short-short)
p(hypergeometric)	1	0.0778005	1	1	0.999187	1.0277e-16	0.9998	0.999987	0.113138	1	0.892658	0.225707	0.960069	0.00230079	0.960223	0.915426	0.969426	1.36267e-10	0.956233	0.999957
p(chi-squared)	1	0.137423	1	0.924947	0.0102607	1.11313e-18	0.00422821	0.000465155	0.218549	0.134858	0.701545	0.46621	0.364904	0.00256116	0.364013	0.481427	0.0947584	3.45964e-11	0.129453	0.000316156
Asia1-KRBOOR323
	M36 metalloproteases				Secreted				Core-Conserved Genes				Small Secreted Proteins				Genome Wide
value	Q(short-long)	Q(long-long)	Q(long-short)	Q(short-short)	Q(short-long)	Q(long-long)	Q(long-short)	Q(short-short)	Q(short-long)	Q(long-long)	Q(long-short)	Q(short-short)	Q(short-long)	Q(long-long)	Q(long-short)	Q(short-short)	Q(short-long)	Q(long-long)	Q(long-short)	Q(short-short)
p(hypergeometric)	1	1	0.0481669	1	0.99998	8.47634e-13	0.688215	1	1	0.534661	0.124224	0.859989	0.822219	0.625709	0.0457255	1	0.974795	2.5858e-10	0.814695	0.999995
p(chi-squared)	1	0.925794	0.0698792	0.926359	0.00182884	3.64007e-14	0.851369	2.91996e-05	0.422619	1	0.243164	0.872783	0.978047	1	0.0728798	0.220041	0.0827192	6.49863e-11	0.468496	6.06952e-05
Asia2-CLFT065
	M36 metalloproteases				Secreted				Core-Conserved Genes				Small Secreted Proteins				Genome Wide
value	Q(short-long)	Q(long-long)	Q(long-short)	Q(short-short)	Q(short-long)	Q(long-long)	Q(long-short)	Q(short-short)	Q(short-long)	Q(long-long)	Q(long-short)	Q(short-short)	Q(short-long)	Q(long-long)	Q(long-short)	Q(short-short)	Q(short-long)	Q(long-long)	Q(long-short)	Q(short-short)
p(hypergeometric)	1	0.481268	0.391005	1	0.99998	1.24969e-14	0.938766	1	1	0.860494	0.774228	0.0548474	0.82255	0.101225	0.476535	1	0.998809	4.30058e-12	0.820387	0.999978
p(chi-squared)	1	1	0.917295	0.927569	0.00181234	3.05889e-16	0.242293	0.000107962	0.422066	0.870978	1	0.0961155	0.976994	0.194047	1	0.220896	0.00627724	6.39032e-13	0.452178	0.000190708

## Sheet: F)Hypergeom_ChiSquare_Repeatfam
BatrLINE-1 (rnd-2_family-2)
values	Q(short-long)	Q(long-long)	Q(long-short)	Q(short-short)
p(hypergeometric)	0.499826	9.81117e-05	0.985183	0.999836
p(chi-squared)	1	7.49618e-05	0.139058	0.0102688
BatrREP-1 (rnd-1_family-182)
values	Q(short-long)	Q(long-long)	Q(long-short)	Q(short-short)
p(hypergeometric)	1	5.3449e-09	0.751354	1
p(chi-squared)	0.0109368	1.10269e-09	0.808362	0.00173859
BatrLINE-2 (rnd-3_family-12)
values	Q(short-long)	Q(long-long)	Q(long-short)	Q(short-short)
p(hypergeometric)	0.179032	0.00168833	0.985183	0.999836
p(chi-squared)	0.363065	0.002004	0.139058	0.0102688
BatrLINE-3 (rnd-4_family-12)
values	Q(short-long)	Q(long-long)	Q(long-short)	Q(short-short)
p(hypergeometric)	0.804711	0.0130367	0.957275	0.920692
p(chi-squared)	0.840449	0.0194333	0.38072	0.460904
BatrREP-2 (rnd-1_family-405)
values	Q(short-long)	Q(long-long)	Q(long-short)	Q(short-short)
p(hypergeometric)	1	4.07502e-13	0.603027	1
p(chi-squared)	0.000538777	2.12647e-14	1	2.45779e-05

## Sheet: G) Hypergeom_Chi_RepeatFam_M36s
Repeatfamily Identifier	Renamed Repeatfamily	Repeat Superfamily	Stat Test	upstream flanking	downstream flanking
rnd-5_family-80		Unknown	p(hypergeometric)	3.72345e-08	1
			p(chi-squared	4.1612e-28	1
rnd-5_family-77		Simple_repeat	p(hypergeometric)	0.157164	1
rnd-5_family-77		Simple_repeat	p(chi-squared	0.328396	0.454003
rnd-5_family-18		Unknown	p(hypergeometric)	0.177408	1
rnd-5_family-18		Unknown	p(chi-squared	0.488737	1
rnd-5_family-125		LINE/RTE-X	p(hypergeometric)	0.00176417	1
rnd-5_family-125		LINE/RTE-X	p(chi-squared	7.52482e-05	0.767875
rnd-4_family-7		LINE	p(hypergeometric)	0.250994	1
rnd-4_family-7		LINE	p(chi-squared	0.692892	1
rnd-4_family-12	BatrLINE-3	LINE/RTE-X	p(hypergeometric)	2.40714e-05	1
rnd-4_family-12		LINE/RTE-X	p(chi-squared	6.2548e-13	1
rnd-4_family-112		Simple_repeat	p(hypergeometric)	0.422474	1
rnd-4_family-112		Simple_repeat	p(chi-squared	1	0.914045
rnd-3_family-470		Unknown	p(hypergeometric)	0.312529	0.268834
rnd-3_family-470		Unknown	p(chi-squared	0.836113	0.736589
rnd-3_family-12	BatrLINE-2	LINE/RTE-X	p(hypergeometric)	6.97804e-05	1
rnd-3_family-12		LINE/RTE-X	p(chi-squared	9.6457e-08	0.529243
rnd-3_family-113		LINE	p(hypergeometric)	0.0240914	0.375766
rnd-3_family-113		LINE	p(chi-squared	0.0157776	0.964944
rnd-2_family-2	BatrLINE-1	LINE	p(hypergeometric)	1.20894e-10	1
rnd-2_family-2		LINE	p(chi-squared	7.96893e-26	0.525796
rnd-2_family-16		Unknown	p(hypergeometric)	0.398766	1
rnd-2_family-16		Unknown	p(chi-squared	1	0.994746
rnd-1_family-9		Unknown	p(hypergeometric)	0.484026	1
rnd-1_family-9		Unknown	p(chi-squared	1	0.903787
rnd-1_family-84		Unknown	p(hypergeometric)	3.0041e-07	1
rnd-1_family-84		Unknown	p(chi-squared	9.56943e-32	1
rnd-1_family-83		Unknown	p(hypergeometric)	0.12752	1
rnd-1_family-83		Unknown	p(chi-squared	0.323343	1
rnd-1_family-81		Unknown	p(hypergeometric)	0.0106383	1
rnd-1_family-81		Unknown	p(chi-squared	2.12484e-06	1
rnd-1_family-80		Unknown	p(hypergeometric)	0.413104	1
rnd-1_family-80		Unknown	p(chi-squared	1	0.97417
rnd-1_family-78		Unknown	p(hypergeometric)	0.00172831	1
rnd-1_family-78		Unknown	p(chi-squared	6.10697e-09	1
rnd-1_family-69		Unknown	p(hypergeometric)	0.000260459	1
rnd-1_family-69		Unknown	p(chi-squared	6.43829e-09	1
rnd-1_family-66		Unknown	p(hypergeometric)	0.101459	1
rnd-1_family-66		Unknown	p(chi-squared	0.228166	1
rnd-1_family-63		Unknown	p(hypergeometric)	1	0.000383719
rnd-1_family-63		Unknown	p(chi-squared	1	8.45947e-18
rnd-1_family-628		Unknown	p(hypergeometric)	1	0.0844737
rnd-1_family-628		Unknown	p(chi-squared	1	0.164601
rnd-1_family-62		Unknown	p(hypergeometric)	0.0341649	1
rnd-1_family-62		Unknown	p(chi-squared	0.0123863	1
rnd-1_family-619		Unknown	p(hypergeometric)	0.00492219	1
rnd-1_family-619		Unknown	p(chi-squared	1.47327e-05	1
rnd-1_family-59		Unknown	p(hypergeometric)	0.0323449	1
rnd-1_family-59		Unknown	p(chi-squared	0.0209796	1
rnd-1_family-537		Unknown	p(hypergeometric)	1	2.77479e-05
rnd-1_family-537		Unknown	p(chi-squared	1	6.26969e-24
rnd-1_family-527		Unknown	p(hypergeometric)	1.05593e-07	1
rnd-1_family-527		Unknown	p(chi-squared	2.76003e-29	1
rnd-1_family-500		Unknown	p(hypergeometric)	0.0444418	1
rnd-1_family-500		Unknown	p(chi-squared	0.032608	1
rnd-1_family-50		Unknown	p(hypergeometric)	0.0263851	1
rnd-1_family-50		Unknown	p(chi-squared	0.0037252	1
rnd-1_family-467		Unknown	p(hypergeometric)	0.27079	1
rnd-1_family-467		Unknown	p(chi-squared	0.741264	1
rnd-1_family-429		Unknown	p(hypergeometric)	1	0.211899
rnd-1_family-429		Unknown	p(chi-squared	1	0.589701
rnd-1_family-422		DNA/MuLE-MuDR	p(hypergeometric)	0.148282	1
rnd-1_family-422		DNA/MuLE-MuDR	p(chi-squared	0.395076	1
rnd-1_family-41		Unknown	p(hypergeometric)	0.0128207	1
rnd-1_family-41		Unknown	p(chi-squared	0.00127718	1
rnd-1_family-405	BatrREP-2	Unknown	p(hypergeometric)	1	2.20024e-106
rnd-1_family-405		Unknown	p(chi-squared	1	0
rnd-1_family-39		LTR/Gypsy	p(hypergeometric)	0.434736	1
rnd-1_family-39		LTR/Gypsy	p(chi-squared	1	0.951544
rnd-1_family-37		Unknown	p(hypergeometric)	0.0761473	0.32711
rnd-1_family-37		Unknown	p(chi-squared	0.119524	0.867255
rnd-1_family-35		Simple_repeat	p(hypergeometric)	0.0508328	1
rnd-1_family-35		Simple_repeat	p(chi-squared	0.0650425	0.708883
rnd-1_family-34		Unknown	p(hypergeometric)	0.380767	1
rnd-1_family-34		Unknown	p(chi-squared	0.974502	1
rnd-1_family-33		Unknown	p(hypergeometric)	0.205543	1
rnd-1_family-33		Unknown	p(chi-squared	0.571848	1
rnd-1_family-32		Unknown	p(hypergeometric)	2.47791e-09	1
rnd-1_family-32		Unknown	p(chi-squared	1.686e-54	1
rnd-1_family-29		LINE	p(hypergeometric)	0.467137	1
rnd-1_family-29		LINE	p(chi-squared	1	0.808641
rnd-1_family-288		Unknown	p(hypergeometric)	0.0696609	1
rnd-1_family-288		Unknown	p(chi-squared	0.11046	1
rnd-1_family-276		Unknown	p(hypergeometric)	0.377437	1
rnd-1_family-276		Unknown	p(chi-squared	0.968148	0.959922
rnd-1_family-27		LINE/RTE-X	p(hypergeometric)	0.258976	1
rnd-1_family-27		LINE/RTE-X	p(chi-squared	0.712683	1
rnd-1_family-237		Unknown	p(hypergeometric)	1	0.111024
rnd-1_family-237		Unknown	p(chi-squared	1	0.263636
rnd-1_family-232		Unknown	p(hypergeometric)	5.45702e-10	1
rnd-1_family-232		Unknown	p(chi-squared	1.95687e-103	1
rnd-1_family-23		Unknown	p(hypergeometric)	0.05461	1
rnd-1_family-23		Unknown	p(chi-squared	0.060448	1
rnd-1_family-217		Unknown	p(hypergeometric)	7.05072e-05	1
rnd-1_family-217		Unknown	p(chi-squared	5.53947e-38	1
rnd-1_family-186		LINE/RTE-BovB	p(hypergeometric)	1	0.526505
rnd-1_family-186		LINE/RTE-BovB	p(chi-squared	0.754353	1
rnd-1_family-182	BatrREP-1	Unknown	p(hypergeometric)	3.85382e-05	1.8517e-96
rnd-1_family-182		Unknown	p(chi-squared	1.09302e-11	0
rnd-1_family-18		LINE	p(hypergeometric)	0.000616604	1
rnd-1_family-18		LINE	p(chi-squared	1.87578e-05	0.489754
rnd-1_family-17		Unknown	p(hypergeometric)	0.000491253	1
rnd-1_family-17		Unknown	p(chi-squared	1.32252e-06	0.848318
rnd-1_family-167		Unknown	p(hypergeometric)	0.0966384	1
rnd-1_family-167		Unknown	p(chi-squared	0.210142	1
rnd-1_family-151		Unknown	p(hypergeometric)	1	0.111024
rnd-1_family-151		Unknown	p(chi-squared	1	0.263636
rnd-1_family-150		Unknown	p(hypergeometric)	0.115768	1
rnd-1_family-150		Unknown	p(chi-squared	0.281025	1
rnd-1_family-15		Unknown	p(hypergeometric)	0.36336	1
rnd-1_family-15		Unknown	p(chi-squared	0.838234	0.600935
rnd-1_family-145		LTR/Copia	p(hypergeometric)	1	0.201278
rnd-1_family-145		LTR/Copia	p(chi-squared	1	0.559683
rnd-1_family-13		Unknown	p(hypergeometric)	0.166325	1
rnd-1_family-13		Unknown	p(chi-squared	0.454048	1
rnd-1_family-129		Unknown	p(hypergeometric)	0.00031484	1
rnd-1_family-129		Unknown	p(chi-squared	5.34287e-11	1
rnd-1_family-128		Unknown	p(hypergeometric)	0.0159152	1
rnd-1_family-128		Unknown	p(chi-squared	0.000128684	1
rnd-1_family-123		Unknown	p(hypergeometric)	0.0126646	1
rnd-1_family-123		Unknown	p(chi-squared	0.0034912	1
rnd-1_family-114		Unknown	p(hypergeometric)	0.0855532	0.00773976
rnd-1_family-114		Unknown	p(chi-squared	0.144667	0.000881881
rnd-1_family-11		Unknown	p(hypergeometric)	0.000100371	1
rnd-1_family-11		Unknown	p(chi-squared	2.00325e-11	1
rnd-1_family-1		Unknown	p(hypergeometric)	0.00802455	1
rnd-1_family-1		Unknown	p(chi-squared	0.000982735	1
GA-rich		Low_complexity	p(hypergeometric)	1	0.452305
GA-rich		Low_complexity	p(chi-squared	0.532721	1
G-rich		Low_complexity	p(hypergeometric)	0.157351	1
G-rich		Low_complexity	p(chi-squared	0.425111	1
A-rich		Low_complexity	p(hypergeometric)	0.883498	1
A-rich		Low_complexity	p(chi-squared	0.66209	0.275826
(TACAA)n		Simple_repeat	p(hypergeometric)	1	0.00533328
(TACAA)n		Simple_repeat	p(chi-squared	1	1.21763e-11
(TA)n		Simple_repeat	p(hypergeometric)	0.899787	0.979922
(TA)n		Simple_repeat	p(chi-squared	0.485769	0.223933
(CTAACC)n		Simple_repeat	p(hypergeometric)	1	0.0106383
(CTAACC)n		Simple_repeat	p(chi-squared	1	2.12484e-06
(ATTCA)n		Simple_repeat	p(hypergeometric)	1	8.00666e-30
(ATTCA)n		Simple_repeat	p(chi-squared	1	0
(AT)n		Simple_repeat	p(hypergeometric)	1	0.225907
(AT)n		Simple_repeat	p(chi-squared	0.0278447	0.471907
(ACC)n		Simple_repeat	p(hypergeometric)	0.177408	1
(ACC)n		Simple_repeat	p(chi-squared	0.488737	1
(ACATAT)n		Simple_repeat	p(hypergeometric)	1	0.00533328
(ACATAT)n		Simple_repeat	p(chi-squared	1	1.21763e-11
(AATAC)n		Simple_repeat	p(hypergeometric)	1	0.00798931
(AATAC)n		Simple_repeat	p(chi-squared	1	3.70286e-08
(AACCCTA)n		Simple_repeat	p(hypergeometric)	1	0.00267019
(AACCCTA)n		Simple_repeat	p(chi-squared	1	5.56025e-22

## Sheet: H) Hypergeom_Chi_RepeatFam_secr
Repeatfamily Identifier	Renamed Repeatfamily	Repeat Superfamily	Stat Test	upstream flanking	downstream flanking
rnd-5_family-961		Unknown	p(hypergeometric)	0.445792	1
			p(chi-squared	1	0.850924
rnd-5_family-87		Unknown	p(hypergeometric)	4.23241e-06	1
rnd-5_family-87		Unknown	p(chi-squared	5.16574e-17	1
rnd-5_family-80		Unknown	p(hypergeometric)	0.0453538	1
rnd-5_family-80		Unknown	p(chi-squared	0.062688	0.315792
rnd-5_family-77		Simple_repeat	p(hypergeometric)	0.725864	0.997973
rnd-5_family-77		Simple_repeat	p(chi-squared	0.776793	0.0402885
rnd-5_family-73		LINE	p(hypergeometric)	0.578372	1
rnd-5_family-73		LINE	p(chi-squared	1	0.382189
rnd-5_family-634		Simple_repeat	p(hypergeometric)	1	0.799609
rnd-5_family-634		Simple_repeat	p(chi-squared	0.351246	0.940636
rnd-5_family-438		Unknown	p(hypergeometric)	0.295835	0.354452
rnd-5_family-438		Unknown	p(chi-squared	0.646661	0.774305
rnd-5_family-429		Unknown	p(hypergeometric)	1	0.261135
rnd-5_family-429		Unknown	p(chi-squared	0.609821	0.606608
rnd-5_family-23		LINE/RTE-X	p(hypergeometric)	0.83658	0.806253
rnd-5_family-23		LINE/RTE-X	p(chi-squared	0.576012	0.654107
rnd-5_family-18		Unknown	p(hypergeometric)	0.697954	0.0287391
rnd-5_family-18		Unknown	p(chi-squared	1	0.0309924
rnd-5_family-132		LTR/Gypsy	p(hypergeometric)	0.0778852	1
rnd-5_family-132		LTR/Gypsy	p(chi-squared	0.135778	0.214852
rnd-5_family-125		LINE/RTE-X	p(hypergeometric)	0.038057	0.840301
rnd-5_family-125		LINE/RTE-X	p(chi-squared	0.0568267	0.604095
rnd-5_family-1243		Unknown	p(hypergeometric)	0.336241	1
rnd-5_family-1243		Unknown	p(chi-squared	0.882319	1
rnd-5_family-1076		Unknown	p(hypergeometric)	0.201155	1
rnd-5_family-1076		Unknown	p(chi-squared	0.457372	0.784816
rnd-4_family-97		LTR/Gypsy	p(hypergeometric)	0.858723	0.999337
rnd-4_family-97		LTR/Gypsy	p(chi-squared	0.517012	0.0310013
rnd-4_family-965		Unknown	p(hypergeometric)	0.672128	0.682713
rnd-4_family-965		Unknown	p(chi-squared	1	1
rnd-4_family-737		Unknown	p(hypergeometric)	0.721747	1
rnd-4_family-737		Unknown	p(chi-squared	1	0.609821
rnd-4_family-7		LINE	p(hypergeometric)	0.525932	1
rnd-4_family-7		LINE	p(chi-squared	1	0.330993
rnd-4_family-43		Unknown	p(hypergeometric)	1	0.0577041
rnd-4_family-43		Unknown	p(chi-squared	0.810252	0.0807596
rnd-4_family-392		Unknown	p(hypergeometric)	0.598693	0.317729
rnd-4_family-392		Unknown	p(chi-squared	1	0.694974
rnd-4_family-179		Unknown	p(hypergeometric)	0.485116	0.775208
rnd-4_family-179		Unknown	p(chi-squared	1	1
rnd-4_family-140		LINE/Jockey	p(hypergeometric)	0.587933	0.206871
rnd-4_family-140		LINE/Jockey	p(chi-squared	1	0.437344
rnd-4_family-12	BatrLINE-3	LINE/RTE-X	p(hypergeometric)	7.39046e-06	0.743667
rnd-4_family-12		LINE/RTE-X	p(chi-squared	2.52597e-09	1
rnd-4_family-112		Simple_repeat	p(hypergeometric)	0.965454	1
rnd-4_family-112		Simple_repeat	p(chi-squared	0.310692	0.102459
rnd-3_family-96		Unknown	p(hypergeometric)	0.0129484	0.905851
rnd-3_family-96		Unknown	p(chi-squared	0.0102176	0.579035
rnd-3_family-470		Unknown	p(hypergeometric)	0.666329	0.569161
rnd-3_family-470		Unknown	p(chi-squared	1	1
rnd-3_family-342		Unknown	p(hypergeometric)	0.806081	0.730731
rnd-3_family-342		Unknown	p(chi-squared	0.920778	1
rnd-3_family-12	BatrLINE-2	LINE/RTE-X	p(hypergeometric)	0.000278318	0.429211
rnd-3_family-12		LINE/RTE-X	p(chi-squared	6.37729e-05	0.9055
rnd-3_family-113		LINE	p(hypergeometric)	0.0832479	0.321392
rnd-3_family-113		LINE	p(chi-squared	0.149247	0.702982
rnd-2_family-2	BatrLINE-1	LINE	p(hypergeometric)	4.08628e-06	0.994431
rnd-2_family-2		LINE	p(chi-squared	7.01318e-08	0.0749312
rnd-2_family-16		Unknown	p(hypergeometric)	0.598693	0.955058
rnd-2_family-16		Unknown	p(chi-squared	1	0.365019
rnd-1_family-97		Unknown	p(hypergeometric)	0.0634597	1
rnd-1_family-97		Unknown	p(chi-squared	0.085461	1
rnd-1_family-95		Unknown	p(hypergeometric)	0.255517	1
rnd-1_family-95		Unknown	p(chi-squared	0.699071	1
rnd-1_family-9		Unknown	p(hypergeometric)	0.911742	0.877713
rnd-1_family-9		Unknown	p(chi-squared	0.444894	0.555463
rnd-1_family-89		Unknown	p(hypergeometric)	1	0.0125459
rnd-1_family-89		Unknown	p(chi-squared	1	0.00366228
rnd-1_family-88		Unknown	p(hypergeometric)	0.529624	1
rnd-1_family-88		Unknown	p(chi-squared	1	0.797376
rnd-1_family-86		Unknown	p(hypergeometric)	0.255517	1
rnd-1_family-86		Unknown	p(chi-squared	0.699071	1
rnd-1_family-85		Unknown	p(hypergeometric)	0.100211	0.378379
rnd-1_family-85		Unknown	p(chi-squared	0.184618	0.966546
rnd-1_family-84		Unknown	p(hypergeometric)	2.08066e-05	0.189337
rnd-1_family-84		Unknown	p(chi-squared	5.52838e-10	0.426656
rnd-1_family-83		Unknown	p(hypergeometric)	0.00947704	1
rnd-1_family-83		Unknown	p(chi-squared	0.00309011	0.797376
rnd-1_family-80		Unknown	p(hypergeometric)	0.629852	1
rnd-1_family-80		Unknown	p(chi-squared	1	0.128601
rnd-1_family-8		Unknown	p(hypergeometric)	0.226677	1
rnd-1_family-8		Unknown	p(chi-squared	0.499235	0.411418
rnd-1_family-79		Unknown	p(hypergeometric)	1	0.626142
rnd-1_family-79		Unknown	p(chi-squared	0.748916	1
rnd-1_family-78		Unknown	p(hypergeometric)	0.0533275	1
rnd-1_family-78		Unknown	p(chi-squared	0.0632986	1
rnd-1_family-77		Unknown	p(hypergeometric)	0.0936645	1
rnd-1_family-77		Unknown	p(chi-squared	0.19384	1
rnd-1_family-69		Unknown	p(hypergeometric)	3.87146e-07	1
rnd-1_family-69		Unknown	p(chi-squared	8.62202e-13	0.294517
rnd-1_family-687		Unknown	p(hypergeometric)	0.398435	1
rnd-1_family-687		Unknown	p(chi-squared	1	0.879898
rnd-1_family-681		Unknown	p(hypergeometric)	1	0.00881103
rnd-1_family-681		Unknown	p(chi-squared	1	0.000359194
rnd-1_family-678		Unknown	p(hypergeometric)	1	0.205059
rnd-1_family-678		Unknown	p(chi-squared	1	0.564776
rnd-1_family-668		Unknown	p(hypergeometric)	1	0.0340055
rnd-1_family-668		Unknown	p(chi-squared	1	0.0244065
rnd-1_family-66		Unknown	p(hypergeometric)	1	0.279533
rnd-1_family-66		Unknown	p(chi-squared	0.850924	0.757136
rnd-1_family-648		Unknown	p(hypergeometric)	1	0.302775
rnd-1_family-648		Unknown	p(chi-squared	1	0.810305
rnd-1_family-645		Unknown	p(hypergeometric)	1	1.82612e-05
rnd-1_family-645		Unknown	p(chi-squared	1	3.34672e-10
rnd-1_family-642		Unknown	p(hypergeometric)	0.0305508	1
rnd-1_family-642		Unknown	p(chi-squared	0.018921	1
rnd-1_family-636		Unknown	p(hypergeometric)	0.566662	1
rnd-1_family-636		Unknown	p(chi-squared	1	0.784816
rnd-1_family-633		Unknown	p(hypergeometric)	0.00692734	1
rnd-1_family-633		Unknown	p(chi-squared	0.000128007	1
rnd-1_family-632		Unknown	p(hypergeometric)	1	0.164987
rnd-1_family-632		Unknown	p(chi-squared	1	0.443783
rnd-1_family-63		Unknown	p(hypergeometric)	1	0.0131746
rnd-1_family-63		Unknown	p(chi-squared	1	0.00163132
rnd-1_family-626		Unknown	p(hypergeometric)	0.0340055	0.302775
rnd-1_family-626		Unknown	p(chi-squared	0.0244065	0.810305
rnd-1_family-62		Unknown	p(hypergeometric)	0.00108467	0.164987
rnd-1_family-62		Unknown	p(chi-squared	5.16918e-07	0.443783
rnd-1_family-619		Unknown	p(hypergeometric)	0.132159	0.160272
rnd-1_family-619		Unknown	p(chi-squared	0.272698	0.349388
rnd-1_family-618		Unknown	p(hypergeometric)	0.0182871	1
rnd-1_family-618		Unknown	p(chi-squared	0.00470543	1
rnd-1_family-61		Unknown	p(hypergeometric)	1	0.130438
rnd-1_family-61		Unknown	p(chi-squared	0.443496	0.260366
rnd-1_family-600		Simple_repeat	p(hypergeometric)	1	0.853309
rnd-1_family-600		Simple_repeat	p(chi-squared	0.351246	0.76862
rnd-1_family-60		Unknown	p(hypergeometric)	0.0114272	1
rnd-1_family-60		Unknown	p(chi-squared	0.00288809	1
rnd-1_family-6		Unknown	p(hypergeometric)	0.0687015	0.649673
rnd-1_family-6		Unknown	p(chi-squared	0.115243	1
rnd-1_family-599		Unknown	p(hypergeometric)	1	0.205059
rnd-1_family-599		Unknown	p(chi-squared	1	0.564776
rnd-1_family-59		Unknown	p(hypergeometric)	0.0287391	0.707706
rnd-1_family-59		Unknown	p(chi-squared	0.0309924	1
rnd-1_family-58		Unknown	p(hypergeometric)	0.137828	1
rnd-1_family-58		Unknown	p(chi-squared	0.279136	0.584871
rnd-1_family-575		Unknown	p(hypergeometric)	0.368102	1
rnd-1_family-575		Unknown	p(chi-squared	0.946597	1
rnd-1_family-570		Unknown	p(hypergeometric)	1	0.302775
rnd-1_family-570		Unknown	p(chi-squared	1	0.810305
rnd-1_family-57		Unknown	p(hypergeometric)	0.217985	1
rnd-1_family-57		Unknown	p(chi-squared	0.600941	1
rnd-1_family-557		Unknown	p(hypergeometric)	0.544804	1
rnd-1_family-557		Unknown	p(chi-squared	1	0.926514
rnd-1_family-55		Unknown	p(hypergeometric)	0.436628	0.480981
rnd-1_family-55		Unknown	p(chi-squared	1	1
rnd-1_family-548		Unknown	p(hypergeometric)	2.08066e-05	0.0089429
rnd-1_family-548		Unknown	p(chi-squared	5.52838e-10	0.00378505
rnd-1_family-543		Unknown	p(hypergeometric)	1	0.291249
rnd-1_family-543		Unknown	p(chi-squared	1	0.784287
rnd-1_family-537		Unknown	p(hypergeometric)	0.0452106	0.00523835
rnd-1_family-537		Unknown	p(chi-squared	0.0455442	0.000303362
rnd-1_family-536		Unknown	p(hypergeometric)	1	0.559495
rnd-1_family-536		Unknown	p(chi-squared	0.715452	1
rnd-1_family-528		Unknown	p(hypergeometric)	0.0867431	0.042694
rnd-1_family-528		Unknown	p(chi-squared	0.154349	0.0573019
rnd-1_family-527		Unknown	p(hypergeometric)	6.38706e-05	0.771488
rnd-1_family-527		Unknown	p(chi-squared	9.18824e-08	1
rnd-1_family-52		Unknown	p(hypergeometric)	0.357655	1
rnd-1_family-52		Unknown	p(chi-squared	0.92594	1
rnd-1_family-512		Unknown	p(hypergeometric)	1	0.0108958
rnd-1_family-512		Unknown	p(chi-squared	1	0.000823907
rnd-1_family-51		Unknown	p(hypergeometric)	0.00760592	0.692957
rnd-1_family-51		Unknown	p(chi-squared	0.00272318	1
rnd-1_family-507		Unknown	p(hypergeometric)	1	0.000669053
rnd-1_family-507		Unknown	p(chi-squared	0.926514	9.9058e-07
rnd-1_family-506		Unknown	p(hypergeometric)	1	0.145356
rnd-1_family-506		Unknown	p(chi-squared	0.485062	0.298225
rnd-1_family-505		Unknown	p(hypergeometric)	0.529624	0.189337
rnd-1_family-505		Unknown	p(chi-squared	1	0.426656
rnd-1_family-504		Unknown	p(hypergeometric)	0.789494	1
rnd-1_family-504		Unknown	p(chi-squared	0.971251	0.553739
rnd-1_family-500		Unknown	p(hypergeometric)	1.65743e-12	1
rnd-1_family-500		Unknown	p(chi-squared	4.70244e-56	1
rnd-1_family-50		Unknown	p(hypergeometric)	0.151186	1
rnd-1_family-50		Unknown	p(chi-squared	0.398754	1
rnd-1_family-5		Unknown	p(hypergeometric)	0.255517	0.217985
rnd-1_family-5		Unknown	p(chi-squared	0.699071	0.600941
rnd-1_family-492		Unknown	p(hypergeometric)	1	0.00128597
rnd-1_family-492		Unknown	p(chi-squared	0.351246	0.000166267
rnd-1_family-490		Unknown	p(hypergeometric)	1	0.0413409
rnd-1_family-490		Unknown	p(chi-squared	1	0.0377364
rnd-1_family-48		Unknown	p(hypergeometric)	0.00379218	1
rnd-1_family-48		Unknown	p(chi-squared	5.96282e-06	1
rnd-1_family-473		Unknown	p(hypergeometric)	0.0322494	1
rnd-1_family-473		Unknown	p(chi-squared	0.0089492	NaN
rnd-1_family-467		Unknown	p(hypergeometric)	0.573785	1
rnd-1_family-467		Unknown	p(chi-squared	1	0.401376
rnd-1_family-458		Unknown	p(hypergeometric)	1	0.0271036
rnd-1_family-458		Unknown	p(chi-squared	1	0.0206986
rnd-1_family-456		Unknown	p(hypergeometric)	1	0.0634597
rnd-1_family-456		Unknown	p(chi-squared	1	0.085461
rnd-1_family-454		Unknown	p(hypergeometric)	1	0.302775
rnd-1_family-454		Unknown	p(chi-squared	1	0.810305
rnd-1_family-446		Unknown	p(hypergeometric)	0.193027	0.66119
rnd-1_family-446		Unknown	p(chi-squared	0.417462	1
rnd-1_family-440		Unknown	p(hypergeometric)	0.00119311	1
rnd-1_family-440		Unknown	p(chi-squared	8.66183e-06	1
rnd-1_family-437		Unknown	p(hypergeometric)	1	0.110604
rnd-1_family-437		Unknown	p(chi-squared	1	0.213221
rnd-1_family-432		Unknown	p(hypergeometric)	0.00379218	1
rnd-1_family-432		Unknown	p(chi-squared	5.96282e-06	1
rnd-1_family-431		Simple_repeat	p(hypergeometric)	0.347035	0.0190535
rnd-1_family-431		Simple_repeat	p(chi-squared	0.90453	0.00983015
rnd-1_family-429		Unknown	p(hypergeometric)	0.00159596	0.176707
rnd-1_family-429		Unknown	p(chi-squared	0.000189827	0.377036
rnd-1_family-427		Simple_repeat	p(hypergeometric)	1	0.347035
rnd-1_family-427		Simple_repeat	p(chi-squared	1	0.90453
rnd-1_family-426		Unknown	p(hypergeometric)	0.00704364	0.243902
rnd-1_family-426		Unknown	p(chi-squared	0.00359809	0.540209
rnd-1_family-422		DNA/MuLE-MuDR	p(hypergeometric)	0.626142	1
rnd-1_family-422		DNA/MuLE-MuDR	p(chi-squared	1	0.810252
rnd-1_family-412		Unknown	p(hypergeometric)	0.279533	1
rnd-1_family-412		Unknown	p(chi-squared	0.757136	1
rnd-1_family-41		Unknown	p(hypergeometric)	1	0.666704
rnd-1_family-41		Unknown	p(chi-squared	0.593027	1
rnd-1_family-407		Unknown	p(hypergeometric)	0.205059	1
rnd-1_family-407		Unknown	p(chi-squared	0.564776	1
rnd-1_family-406		DNA/MuLE-MuDR	p(hypergeometric)	0.345007	0.775208
rnd-1_family-406		DNA/MuLE-MuDR	p(chi-squared	0.797567	1
rnd-1_family-405	BatrREP-2	Unknown	p(hypergeometric)	1	1.63166e-49
rnd-1_family-405		Unknown	p(chi-squared	0.157056	5.50678e-186
rnd-1_family-404		Unknown	p(hypergeometric)	0.0322494	1
rnd-1_family-404		Unknown	p(chi-squared	0.0089492	NaN
rnd-1_family-399		Unknown	p(hypergeometric)	0.0936645	1
rnd-1_family-399		Unknown	p(chi-squared	0.19384	NaN
rnd-1_family-396		Unknown	p(hypergeometric)	0.000361704	0.0125459
rnd-1_family-396		Unknown	p(chi-squared	6.30807e-07	0.00366228
rnd-1_family-392		Unknown	p(hypergeometric)	0.00108467	1
rnd-1_family-392		Unknown	p(chi-squared	5.16918e-07	1
rnd-1_family-39		LTR/Gypsy	p(hypergeometric)	0.969712	1
rnd-1_family-39		LTR/Gypsy	p(chi-squared	0.286787	0.118345
rnd-1_family-389		Unknown	p(hypergeometric)	0.212633	0.0848021
rnd-1_family-389		Unknown	p(chi-squared	0.45069	0.149851
rnd-1_family-388		Unknown	p(hypergeometric)	1	0.00523835
rnd-1_family-388		Unknown	p(chi-squared	1	0.000303362
rnd-1_family-386		Unknown	p(hypergeometric)	1	0.417844
rnd-1_family-386		Unknown	p(chi-squared	0.879898	1
rnd-1_family-385		DNA/MuLE-MuDR	p(hypergeometric)	1	0.178564
rnd-1_family-385		DNA/MuLE-MuDR	p(chi-squared	1	0.48636
rnd-1_family-384		Unknown	p(hypergeometric)	0.0162567	1
rnd-1_family-384		Unknown	p(chi-squared	0.000130634	1
rnd-1_family-383		Unknown	p(hypergeometric)	0.0575644	1
rnd-1_family-383		Unknown	p(chi-squared	0.073172	1
rnd-1_family-382		Unknown	p(hypergeometric)	0.739426	1
rnd-1_family-382		Unknown	p(chi-squared	1	0.497857
rnd-1_family-38		Unknown	p(hypergeometric)	0.00270475	0.454806
rnd-1_family-38		Unknown	p(chi-squared	0.000121774	1
rnd-1_family-37		Unknown	p(hypergeometric)	0.0601804	0.695712
rnd-1_family-37		Unknown	p(chi-squared	0.0965582	1
rnd-1_family-369		Unknown	p(hypergeometric)	0.480981	1
rnd-1_family-369		Unknown	p(chi-squared	1	1
rnd-1_family-366		Unknown	p(hypergeometric)	0.00112979	0.802872
rnd-1_family-366		Unknown	p(chi-squared	8.7624e-05	0.930652
rnd-1_family-361		Unknown	p(hypergeometric)	1	0.00033349
rnd-1_family-361		Unknown	p(chi-squared	0.627287	4.23106e-06
rnd-1_family-35		Simple_repeat	p(hypergeometric)	5.91693e-05	0.000238607
rnd-1_family-35		Simple_repeat	p(chi-squared	2.48378e-06	2.79985e-05
rnd-1_family-342		Unknown	p(hypergeometric)	1.46589e-09	1
rnd-1_family-342		Unknown	p(chi-squared	3.17894e-45	1
rnd-1_family-34		Unknown	p(hypergeometric)	0.558349	1
rnd-1_family-34		Unknown	p(chi-squared	1	0.155397
rnd-1_family-337		DNA/MuLE-MuDR	p(hypergeometric)	0.897792	1
rnd-1_family-337		DNA/MuLE-MuDR	p(chi-squared	0.609992	0.396469
rnd-1_family-334		DNA/TcMar-Pogo	p(hypergeometric)	0.973006	1
rnd-1_family-334		DNA/TcMar-Pogo	p(chi-squared	0.267454	0.150536
rnd-1_family-330		Simple_repeat	p(hypergeometric)	0.910379	0.209746
rnd-1_family-330		Simple_repeat	p(chi-squared	0.561266	0.444007
rnd-1_family-33		Unknown	p(hypergeometric)	0.164733	1
rnd-1_family-33		Unknown	p(chi-squared	0.347095	0.406358
rnd-1_family-324		Unknown	p(hypergeometric)	0.0634597	1
rnd-1_family-324		Unknown	p(chi-squared	0.085461	1
rnd-1_family-320		Unknown	p(hypergeometric)	0.178564	1
rnd-1_family-320		Unknown	p(chi-squared	0.48636	1
rnd-1_family-32		Unknown	p(hypergeometric)	7.78961e-06	1
rnd-1_family-32		Unknown	p(chi-squared	1.03038e-11	1
rnd-1_family-315		Unknown	p(hypergeometric)	1	0.632225
rnd-1_family-315		Unknown	p(chi-squared	0.569014	1
rnd-1_family-31		Unknown	p(hypergeometric)	0.279533	0.302775
rnd-1_family-31		Unknown	p(chi-squared	0.757136	0.810305
rnd-1_family-307		Unknown	p(hypergeometric)	0.380097	0.0312819
rnd-1_family-307		Unknown	p(chi-squared	0.872038	0.0321794
rnd-1_family-30		Unknown	p(hypergeometric)	1	0.380097
rnd-1_family-30		Unknown	p(chi-squared	0.449146	0.872038
rnd-1_family-3		Unknown	p(hypergeometric)	0.347035	1
rnd-1_family-3		Unknown	p(chi-squared	0.90453	1
rnd-1_family-293		Unknown	p(hypergeometric)	0.151186	0.205059
rnd-1_family-293		Unknown	p(chi-squared	0.398754	0.564776
rnd-1_family-29		LINE	p(hypergeometric)	0.978908	0.986695
rnd-1_family-29		LINE	p(chi-squared	0.230483	0.175052
rnd-1_family-288		Unknown	p(hypergeometric)	0.0709311	1
rnd-1_family-288		Unknown	p(chi-squared	0.106291	1
rnd-1_family-278		Unknown	p(hypergeometric)	1	0.408718
rnd-1_family-278		Unknown	p(chi-squared	0.347078	0.930697
rnd-1_family-276		Unknown	p(hypergeometric)	0.945259	0.840162
rnd-1_family-276		Unknown	p(chi-squared	0.412303	0.668061
rnd-1_family-272		Unknown	p(hypergeometric)	0.279533	1
rnd-1_family-272		Unknown	p(chi-squared	0.757136	1
rnd-1_family-270		Unknown	p(hypergeometric)	1	0.0413409
rnd-1_family-270		Unknown	p(chi-squared	1	0.0377364
rnd-1_family-27		LINE/RTE-X	p(hypergeometric)	0.274493	0.824272
rnd-1_family-27		LINE/RTE-X	p(chi-squared	0.611469	0.863767
rnd-1_family-264		Simple_repeat	p(hypergeometric)	0.00523835	0.00397236
rnd-1_family-264		Simple_repeat	p(chi-squared	0.000303362	0.000119979
rnd-1_family-257		Unknown	p(hypergeometric)	1	0.291249
rnd-1_family-257		Unknown	p(chi-squared	1	0.784287
rnd-1_family-256		Unknown	p(hypergeometric)	0.347035	1
rnd-1_family-256		Unknown	p(chi-squared	0.90453	0.977451
rnd-1_family-255		Unknown	p(hypergeometric)	0.00760592	0.255103
rnd-1_family-255		Unknown	p(chi-squared	0.00272318	0.592101
rnd-1_family-254		Unknown	p(hypergeometric)	1	0.243211
rnd-1_family-254		Unknown	p(chi-squared	1	0.667952
rnd-1_family-252		Unknown	p(hypergeometric)	1	0.00255565
rnd-1_family-252		Unknown	p(chi-squared	1	5.24018e-07
rnd-1_family-25		Unknown	p(hypergeometric)	1	0.00600986
rnd-1_family-25		Unknown	p(chi-squared	0.323286	0.00270072
rnd-1_family-246		Unknown	p(hypergeometric)	0.336241	1
rnd-1_family-246		Unknown	p(chi-squared	0.882319	0.995514
rnd-1_family-242		Unknown	p(hypergeometric)	0.100211	0.325268
rnd-1_family-242		Unknown	p(chi-squared	0.184618	0.859252
rnd-1_family-241		Unknown	p(hypergeometric)	1	0.000333317
rnd-1_family-241		Unknown	p(chi-squared	1	5.00012e-08
rnd-1_family-237		Unknown	p(hypergeometric)	1	0.513938
rnd-1_family-237		Unknown	p(chi-squared	1	1
rnd-1_family-235		Unknown	p(hypergeometric)	0.256953	0.535788
rnd-1_family-235		Unknown	p(chi-squared	0.570847	1
rnd-1_family-232		Unknown	p(hypergeometric)	4.23241e-06	1
rnd-1_family-232		Unknown	p(chi-squared	5.16574e-17	1
rnd-1_family-231		Unknown	p(hypergeometric)	0.243211	0.336241
rnd-1_family-231		Unknown	p(chi-squared	0.667952	0.882319
rnd-1_family-23		Unknown	p(hypergeometric)	0.291249	1
rnd-1_family-23		Unknown	p(chi-squared	0.784287	0.942979
rnd-1_family-229		Unknown	p(hypergeometric)	1	0.000641158
rnd-1_family-229		Unknown	p(chi-squared	1	3.11809e-08
rnd-1_family-227		Unknown	p(hypergeometric)	1.23348e-05	0.00223341
rnd-1_family-227		Unknown	p(chi-squared	4.67702e-09	0.000271464
rnd-1_family-226		Unknown	p(hypergeometric)	0.336241	1
rnd-1_family-226		Unknown	p(chi-squared	0.882319	0.910527
rnd-1_family-224		Unknown	p(hypergeometric)	1	0.0925932
rnd-1_family-224		Unknown	p(chi-squared	0.684167	0.164604
rnd-1_family-223		Unknown	p(hypergeometric)	0.0786858	1
rnd-1_family-223		Unknown	p(chi-squared	0.138661	1
rnd-1_family-221		Unknown	p(hypergeometric)	0.200483	5.39735e-10
rnd-1_family-221		Unknown	p(chi-squared	0.419424	1.58913e-16
rnd-1_family-220		Unknown	p(hypergeometric)	0.1084	0.164987
rnd-1_family-220		Unknown	p(chi-squared	0.248361	0.443783
rnd-1_family-22		Unknown	p(hypergeometric)	1	0.183464
rnd-1_family-22		Unknown	p(chi-squared	0.715452	0.411236
rnd-1_family-217		Unknown	p(hypergeometric)	0.00255565	1
rnd-1_family-217		Unknown	p(chi-squared	5.24018e-07	1
rnd-1_family-212		Unknown	p(hypergeometric)	0.151186	1
rnd-1_family-212		Unknown	p(chi-squared	0.398754	1
rnd-1_family-201		Unknown	p(hypergeometric)	1	0.217985
rnd-1_family-201		Unknown	p(chi-squared	1	0.600941
rnd-1_family-20		Unknown	p(hypergeometric)	0.357655	1
rnd-1_family-20		Unknown	p(chi-squared	0.92594	1
rnd-1_family-2		Unknown	p(hypergeometric)	0.0101627	0.840758
rnd-1_family-2		Unknown	p(chi-squared	0.00593166	0.810427
rnd-1_family-195		Unknown	p(hypergeometric)	0.000165938	0.580648
rnd-1_family-195		Unknown	p(chi-squared	1.32884e-06	1
rnd-1_family-192		Unknown	p(hypergeometric)	0.1084	1
rnd-1_family-192		Unknown	p(chi-squared	0.248361	1
rnd-1_family-189		Unknown	p(hypergeometric)	1	0.126683
rnd-1_family-189		Unknown	p(chi-squared	0.772561	0.257609
rnd-1_family-188		Unknown	p(hypergeometric)	1	0.243211
rnd-1_family-188		Unknown	p(chi-squared	1	0.667952
rnd-1_family-186		LINE/RTE-BovB	p(hypergeometric)	0.851966	0.989776
rnd-1_family-186		LINE/RTE-BovB	p(chi-squared	0.571927	0.149793
rnd-1_family-182	BatrREP-1	Unknown	p(hypergeometric)	0.0772712	1.15467e-38
rnd-1_family-182		Unknown	p(chi-squared	0.132518	1.10125e-134
rnd-1_family-180		Unknown	p(hypergeometric)	0.743667	1
rnd-1_family-180		Unknown	p(chi-squared	1	0.618467
rnd-1_family-18		LINE	p(hypergeometric)	0.015038	0.984423
rnd-1_family-18		LINE	p(chi-squared	0.0187226	0.121027
rnd-1_family-177		Unknown	p(hypergeometric)	0.347035	0.122896
rnd-1_family-177		Unknown	p(chi-squared	0.90453	0.300977
rnd-1_family-173		Unknown	p(hypergeometric)	0.458521	0.0761389
rnd-1_family-173		Unknown	p(chi-squared	1	0.127426
rnd-1_family-172		Unknown	p(hypergeometric)	1	0.255517
rnd-1_family-172		Unknown	p(chi-squared	1	0.699071
rnd-1_family-17		Unknown	p(hypergeometric)	0.548892	0.106784
rnd-1_family-17		Unknown	p(chi-squared	1	0.202633
rnd-1_family-167		Unknown	p(hypergeometric)	0.463675	1
rnd-1_family-167		Unknown	p(chi-squared	1	0.879898
rnd-1_family-166		Unknown	p(hypergeometric)	0.845902	0.00400557
rnd-1_family-166		Unknown	p(chi-squared	0.793424	0.00176912
rnd-1_family-164		Unknown	p(hypergeometric)	1	0.164987
rnd-1_family-164		Unknown	p(chi-squared	1	0.443783
rnd-1_family-159		Unknown	p(hypergeometric)	0.687877	0.580648
rnd-1_family-159		Unknown	p(chi-squared	1	1
rnd-1_family-154		LINE	p(hypergeometric)	1	0.00523835
rnd-1_family-154		LINE	p(chi-squared	1	0.000303362
rnd-1_family-153		Unknown	p(hypergeometric)	0.357655	0.521845
rnd-1_family-153		Unknown	p(chi-squared	0.92594	1
rnd-1_family-151		Unknown	p(hypergeometric)	1	0.513938
rnd-1_family-151		Unknown	p(chi-squared	0.942979	1
rnd-1_family-15		Unknown	p(hypergeometric)	0.5112	0.986804
rnd-1_family-15		Unknown	p(chi-squared	1	0.128652
rnd-1_family-147		Unknown	p(hypergeometric)	0.285255	0.580648
rnd-1_family-147		Unknown	p(chi-squared	0.663541	1
rnd-1_family-144		Unknown	p(hypergeometric)	0.771488	0.463904
rnd-1_family-144		Unknown	p(chi-squared	1	1
rnd-1_family-142		Unknown	p(hypergeometric)	0.100211	1
rnd-1_family-142		Unknown	p(chi-squared	0.184618	1
rnd-1_family-138		Unknown	p(hypergeometric)	0.217985	1
rnd-1_family-138		Unknown	p(chi-squared	0.600941	1
rnd-1_family-135		Unknown	p(hypergeometric)	0.818406	0.00654665
rnd-1_family-135		Unknown	p(chi-squared	0.882352	0.00260886
rnd-1_family-133		Unknown	p(hypergeometric)	1	0.0272456
rnd-1_family-133		Unknown	p(chi-squared	1	0.0142286
rnd-1_family-132		Unknown	p(hypergeometric)	0.126822	2.99001e-10
rnd-1_family-132		Unknown	p(chi-squared	0.248659	1.18356e-16
rnd-1_family-130		Unknown	p(hypergeometric)	0.0634597	1
rnd-1_family-130		Unknown	p(chi-squared	0.085461	1
rnd-1_family-13		Unknown	p(hypergeometric)	0.0249193	0.677464
rnd-1_family-13		Unknown	p(chi-squared	0.021594	1
rnd-1_family-129		Unknown	p(hypergeometric)	0.189337	0.154562
rnd-1_family-129		Unknown	p(chi-squared	0.426656	0.333944
rnd-1_family-128		Unknown	p(hypergeometric)	0.00379218	1
rnd-1_family-128		Unknown	p(chi-squared	5.96282e-06	1
rnd-1_family-126		Unknown	p(hypergeometric)	1	0.137688
rnd-1_family-126		Unknown	p(chi-squared	0.726353	0.287896
rnd-1_family-123		Unknown	p(hypergeometric)	1.74924e-06	1
rnd-1_family-123		Unknown	p(chi-squared	4.34869e-10	0.176646
rnd-1_family-122		Unknown	p(hypergeometric)	6.692e-13	1
rnd-1_family-122		Unknown	p(chi-squared	1.28293e-53	1
rnd-1_family-12		Simple_repeat	p(hypergeometric)	1	0.0701177
rnd-1_family-12		Simple_repeat	p(chi-squared	0.351246	0.11627
rnd-1_family-119		Unknown	p(hypergeometric)	0.0851851	0.291249
rnd-1_family-119		Unknown	p(chi-squared	0.143791	0.784287
rnd-1_family-115		Unknown	p(hypergeometric)	0.339092	1
rnd-1_family-115		Unknown	p(chi-squared	0.784719	0.576868
rnd-1_family-114		Unknown	p(hypergeometric)	0.176174	0.0988695
rnd-1_family-114		Unknown	p(chi-squared	0.365619	0.182672
rnd-1_family-112		Unknown	p(hypergeometric)	1	0.0663709
rnd-1_family-112		Unknown	p(chi-squared	1	0.0947101
rnd-1_family-110		Unknown	p(hypergeometric)	0.0634597	1
rnd-1_family-110		Unknown	p(chi-squared	0.085461	1
rnd-1_family-11		Unknown	p(hypergeometric)	0.000105001	0.0501112
rnd-1_family-11		Unknown	p(chi-squared	3.8283e-07	0.0690691
rnd-1_family-109		LINE/RTE-X	p(hypergeometric)	0.521845	1
rnd-1_family-109		LINE/RTE-X	p(chi-squared	1	0.977451
rnd-1_family-108		Unknown	p(hypergeometric)	0.398435	1
rnd-1_family-108		Unknown	p(chi-squared	1	1
rnd-1_family-104		Unknown	p(hypergeometric)	0.529624	0.55221
rnd-1_family-104		Unknown	p(chi-squared	1	1
rnd-1_family-103		Unknown	p(hypergeometric)	0.000804939	0.447661
rnd-1_family-103		Unknown	p(chi-squared	6.08439e-05	1
rnd-1_family-102		Unknown	p(hypergeometric)	8.08064e-06	1
rnd-1_family-102		Unknown	p(chi-squared	4.40079e-15	0.977451
rnd-1_family-101		Unknown	p(hypergeometric)	0.454806	0.454806
rnd-1_family-101		Unknown	p(chi-squared	1	1
rnd-1_family-10		Unknown	p(hypergeometric)	0.148893	0.480981
rnd-1_family-10		Unknown	p(chi-squared	0.318537	1
rnd-1_family-1		Unknown	p(hypergeometric)	0.0125263	0.869238
rnd-1_family-1		Unknown	p(chi-squared	0.0096751	0.713872
rnd-1_family-0		Unknown	p(hypergeometric)	0.764735	0.494201
rnd-1_family-0		Unknown	p(chi-squared	0.80093	1
GA-rich		Low_complexity	p(hypergeometric)	0.927391	0.0267649
GA-rich		Low_complexity	p(chi-squared	0.318009	0.0394393
G-rich		Low_complexity	p(hypergeometric)	0.0862785	0.672128
G-rich		Low_complexity	p(chi-squared	0.148899	1
A-rich		Low_complexity	p(hypergeometric)	0.0665439	0.985883
A-rich		Low_complexity	p(chi-squared	0.120798	0.0864125
(TTTTTG)n		Simple_repeat	p(hypergeometric)	0.243211	1
(TTTTTG)n		Simple_repeat	p(chi-squared	0.667952	1
(TTTTTAG)n		Simple_repeat	p(hypergeometric)	1	0.0162567
(TTTTTAG)n		Simple_repeat	p(chi-squared	NaN	0.000130634
(TTTTGTTGT)n		Simple_repeat	p(hypergeometric)	1	0.0634597
(TTTTGTTGT)n		Simple_repeat	p(chi-squared	1	0.085461
(TTTGT)n		Simple_repeat	p(hypergeometric)	0.279533	1
(TTTGT)n		Simple_repeat	p(chi-squared	0.757136	1
(TTTCTTT)n		Simple_repeat	p(hypergeometric)	0.00692734	1
(TTTCTTT)n		Simple_repeat	p(chi-squared	0.000128007	NaN
(TTTATT)n		Simple_repeat	p(hypergeometric)	0.1084	1
(TTTATT)n		Simple_repeat	p(chi-squared	0.248361	1
(TTTAT)n		Simple_repeat	p(hypergeometric)	0.243211	0.178564
(TTTAT)n		Simple_repeat	p(chi-squared	0.667952	0.48636
(TTTA)n		Simple_repeat	p(hypergeometric)	0.632225	0.644097
(TTTA)n		Simple_repeat	p(chi-squared	1	1
(TTGTT)n		Simple_repeat	p(hypergeometric)	1	0.217985
(TTGTT)n		Simple_repeat	p(chi-squared	1	0.600941
(TTGTGG)n		Simple_repeat	p(hypergeometric)	0.178564	1
(TTGTGG)n		Simple_repeat	p(chi-squared	0.48636	1
(TTGTCAT)n		Simple_repeat	p(hypergeometric)	1	0.0322494
(TTGTCAT)n		Simple_repeat	p(chi-squared	NaN	0.0089492
(TTGT)n		Simple_repeat	p(hypergeometric)	0.164987	1
(TTGT)n		Simple_repeat	p(chi-squared	0.443783	1
(TTGG)n		Simple_repeat	p(hypergeometric)	1	4.41669e-05
(TTGG)n		Simple_repeat	p(chi-squared	1	5.46071e-13
(TTGCTG)n		Simple_repeat	p(hypergeometric)	0.0936645	1
(TTGCTG)n		Simple_repeat	p(chi-squared	0.19384	1
(TTGATT)n		Simple_repeat	p(hypergeometric)	1	0.0786858
(TTGATT)n		Simple_repeat	p(chi-squared	1	0.138661
(TTGAT)n		Simple_repeat	p(hypergeometric)	1	0.00379218
(TTGAT)n		Simple_repeat	p(chi-squared	1	5.96282e-06
(TTG)n		Simple_repeat	p(hypergeometric)	1	0.0256905
(TTG)n		Simple_repeat	p(chi-squared	0.182449	0.0298602
(TTCTAC)n		Simple_repeat	p(hypergeometric)	1	0.0322494
(TTCTAC)n		Simple_repeat	p(chi-squared	NaN	0.0089492
(TTCC)n		Simple_repeat	p(hypergeometric)	1	0.00692734
(TTCC)n		Simple_repeat	p(chi-squared	1	0.000128007
(TTC)n		Simple_repeat	p(hypergeometric)	1	0.600786
(TTC)n		Simple_repeat	p(chi-squared	0.684167	1
(TTATTGA)n		Simple_repeat	p(hypergeometric)	1	0.0322494
(TTATTGA)n		Simple_repeat	p(chi-squared	NaN	0.0089492
(TTATTC)n		Simple_repeat	p(hypergeometric)	1	0.0634597
(TTATTC)n		Simple_repeat	p(chi-squared	1	0.085461
(TTAT)n		Simple_repeat	p(hypergeometric)	0.0326739	1
(TTAT)n		Simple_repeat	p(chi-squared	0.029818	0.926514
(TTA)n		Simple_repeat	p(hypergeometric)	0.685349	0.832245
(TTA)n		Simple_repeat	p(chi-squared	0.867341	0.560993
(TGTTTT)n		Simple_repeat	p(hypergeometric)	0.19192	0.164987
(TGTTTT)n		Simple_repeat	p(chi-squared	0.526636	0.443783
(TGTTGTTGC)n		Simple_repeat	p(hypergeometric)	1	0.164987
(TGTTGTTGC)n		Simple_repeat	p(chi-squared	1	0.443783
(TGTATG)n		Simple_repeat	p(hypergeometric)	1	0.122896
(TGTATG)n		Simple_repeat	p(chi-squared	1	0.300977
(TGTATATCTG)n		Simple_repeat	p(hypergeometric)	0.0162567	1
(TGTATATCTG)n		Simple_repeat	p(chi-squared	0.000130634	1
(TGTA)n		Simple_repeat	p(hypergeometric)	0.378379	0.0149651
(TGTA)n		Simple_repeat	p(chi-squared	0.966546	0.00563696
(TGT)n		Simple_repeat	p(hypergeometric)	0.885338	0.719636
(TGT)n		Simple_repeat	p(chi-squared	0.656318	0.989959
(TGGCGAAGA)n		Simple_repeat	p(hypergeometric)	0.0322494	1
(TGGCGAAGA)n		Simple_repeat	p(chi-squared	0.0089492	1
(TGGAA)n		Simple_repeat	p(hypergeometric)	1	0.0322494
(TGGAA)n		Simple_repeat	p(chi-squared	NaN	0.0089492
(TGG)n		Simple_repeat	p(hypergeometric)	0.799609	0.490337
(TGG)n		Simple_repeat	p(chi-squared	0.940636	1
(TGCATT)n		Simple_repeat	p(hypergeometric)	0.00026403	1
(TGCATT)n		Simple_repeat	p(chi-squared	2.29502e-16	1
(TGCACAC)n		Simple_repeat	p(hypergeometric)	1	0.0322494
(TGCACAC)n		Simple_repeat	p(chi-squared	NaN	0.0089492
(TGACAAAGA)n		Simple_repeat	p(hypergeometric)	0.0162567	1
(TGACAAAGA)n		Simple_repeat	p(chi-squared	0.000130634	1
(TGAC)n		Simple_repeat	p(hypergeometric)	0.122896	0.0786858
(TGAC)n		Simple_repeat	p(chi-squared	0.300977	0.138661
(TG)n		Simple_repeat	p(hypergeometric)	0.330408	0.156833
(TG)n		Simple_repeat	p(chi-squared	0.703544	0.316922
(TCTTTC)n		Simple_repeat	p(hypergeometric)	0.0479823	1
(TCTTTC)n		Simple_repeat	p(chi-squared	0.0393881	1
(TCTTT)n		Simple_repeat	p(hypergeometric)	0.243211	1
(TCTTT)n		Simple_repeat	p(chi-squared	0.667952	1
(TCTGGA)n		Simple_repeat	p(hypergeometric)	0.0634597	1
(TCTGGA)n		Simple_repeat	p(chi-squared	0.085461	1
(TCTAC)n		Simple_repeat	p(hypergeometric)	1	0.0479823
(TCTAC)n		Simple_repeat	p(chi-squared	1	0.0393881
(TCTA)n		Simple_repeat	p(hypergeometric)	1	0.243211
(TCTA)n		Simple_repeat	p(chi-squared	1	0.667952
(TCCTTA)n		Simple_repeat	p(hypergeometric)	0.0479823	1
(TCCTTA)n		Simple_repeat	p(chi-squared	0.0393881	1
(TCCCCTAC)n		Simple_repeat	p(hypergeometric)	1	0.0162567
(TCCCCTAC)n		Simple_repeat	p(chi-squared	1	0.000130634
(TCCAT)n		Simple_repeat	p(hypergeometric)	1	0.0322494
(TCCAT)n		Simple_repeat	p(chi-squared	1	0.0089492
(TCCAGA)n		Simple_repeat	p(hypergeometric)	0.0322494	1
(TCCAGA)n		Simple_repeat	p(chi-squared	0.0089492	NaN
(TCCA)n		Simple_repeat	p(hypergeometric)	0.230701	1
(TCCA)n		Simple_repeat	p(chi-squared	0.635285	1
(TCC)n		Simple_repeat	p(hypergeometric)	1	0.655586
(TCC)n		Simple_repeat	p(chi-squared	0.737504	1
(TCATATTTG)n		Simple_repeat	p(hypergeometric)	1	0.0322494
(TCATATTTG)n		Simple_repeat	p(chi-squared	NaN	0.0089492
(TCA)n		Simple_repeat	p(hypergeometric)	1	0.580648
(TCA)n		Simple_repeat	p(chi-squared	0.748916	1
(TC)n		Simple_repeat	p(hypergeometric)	0.929137	0.106906
(TC)n		Simple_repeat	p(chi-squared	0.339153	0.204385
(TATTT)n		Simple_repeat	p(hypergeometric)	0.205059	1
(TATTT)n		Simple_repeat	p(chi-squared	0.564776	1
(TATG)n		Simple_repeat	p(hypergeometric)	1	0.600786
(TATG)n		Simple_repeat	p(chi-squared	0.959949	1
(TATCT)n		Simple_repeat	p(hypergeometric)	1	0.0322494
(TATCT)n		Simple_repeat	p(chi-squared	1	0.0089492
(TATATAG)n		Simple_repeat	p(hypergeometric)	0.0162567	1
(TATATAG)n		Simple_repeat	p(chi-squared	0.000130634	1
(TATAGA)n		Simple_repeat	p(hypergeometric)	1	0.0786858
(TATAGA)n		Simple_repeat	p(chi-squared	1	0.138661
(TATACTA)n		Simple_repeat	p(hypergeometric)	0.0162567	1
(TATACTA)n		Simple_repeat	p(chi-squared	0.000130634	1
(TATA)n		Simple_repeat	p(hypergeometric)	1	0.0249193
(TATA)n		Simple_repeat	p(chi-squared	0.636285	0.021594
(TAT)n		Simple_repeat	p(hypergeometric)	0.683584	0.929964
(TAT)n		Simple_repeat	p(chi-squared	0.914456	0.336383
(TAG)n		Simple_repeat	p(hypergeometric)	0.0453538	0.114029
(TAG)n		Simple_repeat	p(chi-squared	0.062688	0.218437
(TACAA)n		Simple_repeat	p(hypergeometric)	1	0.0322494
(TACAA)n		Simple_repeat	p(chi-squared	1	0.0089492
(TAC)n		Simple_repeat	p(hypergeometric)	1	0.303115
(TAC)n		Simple_repeat	p(chi-squared	0.210179	0.66281
(TAATAG)n		Simple_repeat	p(hypergeometric)	0.122896	1
(TAATAG)n		Simple_repeat	p(chi-squared	0.300977	1
(TAA)n		Simple_repeat	p(hypergeometric)	0.159736	0.963707
(TAA)n		Simple_repeat	p(chi-squared	0.325282	0.320189
(TA)n		Simple_repeat	p(hypergeometric)	0.725578	0.570299
(TA)n		Simple_repeat	p(chi-squared	0.682469	1
(T)n		Simple_repeat	p(hypergeometric)	0.0161253	0.960138
(T)n		Simple_repeat	p(chi-squared	0.0192169	0.262156
(GTTTT)n		Simple_repeat	p(hypergeometric)	1	0.0322494
(GTTTT)n		Simple_repeat	p(chi-squared	1	0.0089492
(GTTGTTCTT)n		Simple_repeat	p(hypergeometric)	1	0.0322494
(GTTGTTCTT)n		Simple_repeat	p(chi-squared	NaN	0.0089492
(GTTATGA)n		Simple_repeat	p(hypergeometric)	1	0.0322494
(GTTATGA)n		Simple_repeat	p(chi-squared	NaN	0.0089492
(GTT)n		Simple_repeat	p(hypergeometric)	0.520951	0.0282256
(GTT)n		Simple_repeat	p(chi-squared	1	0.032471
(GTGTTA)n		Simple_repeat	p(hypergeometric)	1	0.0162567
(GTGTTA)n		Simple_repeat	p(chi-squared	1	0.000130634
(GTGTT)n		Simple_repeat	p(hypergeometric)	0.0479823	1
(GTGTT)n		Simple_repeat	p(chi-squared	0.0393881	1
(GTGTAT)n		Simple_repeat	p(hypergeometric)	1	0.0634597
(GTGTAT)n		Simple_repeat	p(chi-squared	1	0.085461
(GTGT)n		Simple_repeat	p(hypergeometric)	1	0.0131746
(GTGT)n		Simple_repeat	p(chi-squared	1	0.00163132
(GTGAGAT)n		Simple_repeat	p(hypergeometric)	0.0322494	1
(GTGAGAT)n		Simple_repeat	p(chi-squared	0.0089492	NaN
(GTGA)n		Simple_repeat	p(hypergeometric)	0.0162567	1
(GTGA)n		Simple_repeat	p(chi-squared	0.000130634	1
(GTG)n		Simple_repeat	p(hypergeometric)	0.145356	0.391619
(GTG)n		Simple_repeat	p(chi-squared	0.298225	0.895869
(GTCAT)n		Simple_repeat	p(hypergeometric)	1	0.0322494
(GTCAT)n		Simple_repeat	p(chi-squared	NaN	0.0089492
(GTAT)n		Simple_repeat	p(hypergeometric)	1	0.217985
(GTAT)n		Simple_repeat	p(chi-squared	1	0.600941
(GTAGGA)n		Simple_repeat	p(hypergeometric)	0.0786858	1
(GTAGGA)n		Simple_repeat	p(chi-squared	0.138661	1
(GTAG)n		Simple_repeat	p(hypergeometric)	1	0.0162567
(GTAG)n		Simple_repeat	p(chi-squared	1	0.000130634
(GTA)n		Simple_repeat	p(hypergeometric)	0.759955	0.515935
(GTA)n		Simple_repeat	p(chi-squared	1	1
(GT)n		Simple_repeat	p(hypergeometric)	0.840162	0.0347677
(GT)n		Simple_repeat	p(chi-squared	0.668061	0.0480045
(GGT)n		Simple_repeat	p(hypergeometric)	0.368482	1
(GGT)n		Simple_repeat	p(chi-squared	0.847712	0.517894
(GGGCT)n		Simple_repeat	p(hypergeometric)	1	0.0322494
(GGGCT)n		Simple_repeat	p(chi-squared	NaN	0.0089492
(GGCTGG)n		Simple_repeat	p(hypergeometric)	1	0.000783521
(GGCTGG)n		Simple_repeat	p(chi-squared	1	3.45722e-11
(GGCT)n		Simple_repeat	p(hypergeometric)	1	0.0479823
(GGCT)n		Simple_repeat	p(chi-squared	1	0.0393881
(GGATTA)n		Simple_repeat	p(hypergeometric)	1	0.0634597
(GGATTA)n		Simple_repeat	p(chi-squared	NaN	0.085461
(GGAGTT)n		Simple_repeat	p(hypergeometric)	1	0.0162567
(GGAGTT)n		Simple_repeat	p(chi-squared	1	0.000130634
(GCTGTTGCT)n		Simple_repeat	p(hypergeometric)	0.0479823	1
(GCTGTTGCT)n		Simple_repeat	p(chi-squared	0.0393881	NaN
(GCT)n		Simple_repeat	p(hypergeometric)	0.619958	0.285255
(GCT)n		Simple_repeat	p(chi-squared	1	0.663541
(GCCCTA)n		Simple_repeat	p(hypergeometric)	1	0.0162567
(GCCCTA)n		Simple_repeat	p(chi-squared	1	0.000130634
(GATTG)n		Simple_repeat	p(hypergeometric)	1	0.0479823
(GATTG)n		Simple_repeat	p(chi-squared	1	0.0393881
(GATTCA)n		Simple_repeat	p(hypergeometric)	0.000783521	1
(GATTCA)n		Simple_repeat	p(chi-squared	3.45722e-11	1
(GATGGTT)n		Simple_repeat	p(hypergeometric)	1	0.0322494
(GATGGTT)n		Simple_repeat	p(chi-squared	NaN	0.0089492
(GAGACAG)n		Simple_repeat	p(hypergeometric)	1	0.0322494
(GAGACAG)n		Simple_repeat	p(chi-squared	NaN	0.0089492
(GAG)n		Simple_repeat	p(hypergeometric)	1	0.55221
(GAG)n		Simple_repeat	p(chi-squared	1	1
(GAACTA)n		Simple_repeat	p(hypergeometric)	0.0162567	1
(GAACTA)n		Simple_repeat	p(chi-squared	0.000130634	1
(GAAAAA)n		Simple_repeat	p(hypergeometric)	1	0.0479823
(GAAAAA)n		Simple_repeat	p(chi-squared	1	0.0393881
(GAAA)n		Simple_repeat	p(hypergeometric)	0.178564	1
(GAAA)n		Simple_repeat	p(chi-squared	0.48636	1
(GA)n		Simple_repeat	p(hypergeometric)	0.515657	0.251226
(GA)n		Simple_repeat	p(chi-squared	1	0.539001
(CTTTCT)n		Simple_repeat	p(hypergeometric)	0.205059	0.122896
(CTTTCT)n		Simple_repeat	p(chi-squared	0.564776	0.300977
(CTTTAT)n		Simple_repeat	p(hypergeometric)	0.0162567	1
(CTTTAT)n		Simple_repeat	p(chi-squared	0.000130634	1
(CTTT)n		Simple_repeat	p(hypergeometric)	0.0452106	1
(CTTT)n		Simple_repeat	p(chi-squared	0.0455442	1
(CTT)n		Simple_repeat	p(hypergeometric)	1	0.489424
(CTT)n		Simple_repeat	p(chi-squared	0.797376	1
(CTGACC)n		Simple_repeat	p(hypergeometric)	0.0634597	1
(CTGACC)n		Simple_repeat	p(chi-squared	0.085461	1
(CTG)n		Simple_repeat	p(hypergeometric)	1	0.908894
(CTG)n		Simple_repeat	p(chi-squared	0.347078	0.567124
(CTCCTCT)n		Simple_repeat	p(hypergeometric)	0.00155011	1
(CTCCTCT)n		Simple_repeat	p(chi-squared	1.39706e-08	NaN
(CTC)n		Simple_repeat	p(hypergeometric)	0.55221	0.267168
(CTC)n		Simple_repeat	p(chi-squared	1	0.621008
(CTAACC)n		Simple_repeat	p(hypergeometric)	1	0.0634597
(CTAACC)n		Simple_repeat	p(chi-squared	1	0.085461
(CTA)n		Simple_repeat	p(hypergeometric)	0.428556	0.173474
(CTA)n		Simple_repeat	p(chi-squared	0.942604	0.359264
(CT)n		Simple_repeat	p(hypergeometric)	1	9.52261e-05
(CT)n		Simple_repeat	p(chi-squared	0.0214938	9.57251e-06
(CGG)n		Simple_repeat	p(hypergeometric)	1	0.00155011
(CGG)n		Simple_repeat	p(chi-squared	NaN	1.39706e-08
(CCTCAG)n		Simple_repeat	p(hypergeometric)	1	0.0322494
(CCTCAG)n		Simple_repeat	p(chi-squared	NaN	0.0089492
(CCTA)n		Simple_repeat	p(hypergeometric)	1	0.0634597
(CCTA)n		Simple_repeat	p(chi-squared	1	0.085461
(CCT)n		Simple_repeat	p(hypergeometric)	0.70287	0.74784
(CCT)n		Simple_repeat	p(chi-squared	1	1
(CCCTAA)n		Simple_repeat	p(hypergeometric)	0.0479823	1
(CCCTAA)n		Simple_repeat	p(chi-squared	0.0393881	1
(CCCT)n		Simple_repeat	p(hypergeometric)	0.0376041	1
(CCCT)n		Simple_repeat	p(chi-squared	0.0306829	1
(CCCAAAA)n		Simple_repeat	p(hypergeometric)	1	0.0162567
(CCCAAAA)n		Simple_repeat	p(chi-squared	1	0.000130634
(CCAGC)n		Simple_repeat	p(hypergeometric)	1	0.0162567
(CCAGC)n		Simple_repeat	p(chi-squared	1	0.000130634
(CCA)n		Simple_repeat	p(hypergeometric)	0.490337	0.14409
(CCA)n		Simple_repeat	p(chi-squared	1	0.291441
(CATGTGTG)n		Simple_repeat	p(hypergeometric)	1	0.0162567
(CATGTGTG)n		Simple_repeat	p(chi-squared	1	0.000130634
(CATCT)n		Simple_repeat	p(hypergeometric)	0.0851851	1
(CATCT)n		Simple_repeat	p(chi-squared	0.143791	1
(CATC)n		Simple_repeat	p(hypergeometric)	0.164987	1
(CATC)n		Simple_repeat	p(chi-squared	0.443783	1
(CATACTA)n		Simple_repeat	p(hypergeometric)	1	0.0322494
(CATACTA)n		Simple_repeat	p(chi-squared	NaN	0.0089492
(CATA)n		Simple_repeat	p(hypergeometric)	1	0.0851851
(CATA)n		Simple_repeat	p(chi-squared	1	0.143791
(CAT)n		Simple_repeat	p(hypergeometric)	0.345007	1
(CAT)n		Simple_repeat	p(chi-squared	0.797567	0.491405
(CAGTGG)n		Simple_repeat	p(hypergeometric)	0.0634597	1
(CAGTGG)n		Simple_repeat	p(chi-squared	0.085461	1
(CAGCAA)n		Simple_repeat	p(hypergeometric)	0.314113	0.347035
(CAGCAA)n		Simple_repeat	p(chi-squared	0.835269	0.90453
(CACTTT)n		Simple_repeat	p(hypergeometric)	0.0322494	1
(CACTTT)n		Simple_repeat	p(chi-squared	0.0089492	NaN
(CACATCG)n		Simple_repeat	p(hypergeometric)	1	0.0162567
(CACATCG)n		Simple_repeat	p(chi-squared	1	0.000130634
(CAAACCAT)n		Simple_repeat	p(hypergeometric)	1	0.00155011
(CAAACCAT)n		Simple_repeat	p(chi-squared	NaN	1.39706e-08
(CAAAA)n		Simple_repeat	p(hypergeometric)	0.0936645	1
(CAAAA)n		Simple_repeat	p(chi-squared	0.19384	1
(CAA)n		Simple_repeat	p(hypergeometric)	0.941539	0.000420332
(CAA)n		Simple_repeat	p(chi-squared	0.429471	2.91797e-05
(CA)n		Simple_repeat	p(hypergeometric)	0.978558	0.00395466
(CA)n		Simple_repeat	p(chi-squared	0.232773	0.0021486
(ATTTTT)n		Simple_repeat	p(hypergeometric)	0.0634597	1
(ATTTTT)n		Simple_repeat	p(chi-squared	0.085461	1
(ATTTT)n		Simple_repeat	p(hypergeometric)	0.164987	1
(ATTTT)n		Simple_repeat	p(chi-squared	0.443783	1
(ATTTG)n		Simple_repeat	p(hypergeometric)	1	0.1084
(ATTTG)n		Simple_repeat	p(chi-squared	1	0.248361
(ATTT)n		Simple_repeat	p(hypergeometric)	0.314113	1
(ATTT)n		Simple_repeat	p(chi-squared	0.835269	1
(ATTGATCCT)n		Simple_repeat	p(hypergeometric)	0.0162567	1
(ATTGATCCT)n		Simple_repeat	p(chi-squared	0.000130634	1
(ATTCAT)n		Simple_repeat	p(hypergeometric)	1	0.0162567
(ATTCAT)n		Simple_repeat	p(chi-squared	1	0.000130634
(ATTCA)n		Simple_repeat	p(hypergeometric)	1	7.09089e-23
(ATTCA)n		Simple_repeat	p(chi-squared	1	2.40886e-148
(ATT)n		Simple_repeat	p(hypergeometric)	0.515494	0.0142069
(ATT)n		Simple_repeat	p(chi-squared	1	0.012887
(ATGT)n		Simple_repeat	p(hypergeometric)	0.148893	0.427313
(ATGT)n		Simple_repeat	p(chi-squared	0.318537	1
(ATGCAT)n		Simple_repeat	p(hypergeometric)	1	0.0786858
(ATGCAT)n		Simple_repeat	p(chi-squared	1	0.138661
(ATGA)n		Simple_repeat	p(hypergeometric)	0.000783521	1
(ATGA)n		Simple_repeat	p(chi-squared	3.45722e-11	1
(ATG)n		Simple_repeat	p(hypergeometric)	0.513938	0.573712
(ATG)n		Simple_repeat	p(chi-squared	1	1
(ATCTTGT)n		Simple_repeat	p(hypergeometric)	1	0.0634597
(ATCTTGT)n		Simple_repeat	p(chi-squared	NaN	0.085461
(ATCTATCCA)n		Simple_repeat	p(hypergeometric)	1	0.0162567
(ATCTATCCA)n		Simple_repeat	p(chi-squared	1	0.000130634
(ATCT)n		Simple_repeat	p(hypergeometric)	0.347035	1
(ATCT)n		Simple_repeat	p(chi-squared	0.90453	0.910527
(ATCCTT)n		Simple_repeat	p(hypergeometric)	0.0479823	1
(ATCCTT)n		Simple_repeat	p(chi-squared	0.0393881	1
(ATATCT)n		Simple_repeat	p(hypergeometric)	1	0.164987
(ATATCT)n		Simple_repeat	p(chi-squared	1	0.443783
(ATAT)n		Simple_repeat	p(hypergeometric)	1	0.327214
(ATAT)n		Simple_repeat	p(chi-squared	0.531848	0.758649
(ATAGT)n		Simple_repeat	p(hypergeometric)	0.0786858	0.0936645
(ATAGT)n		Simple_repeat	p(chi-squared	0.138661	0.19384
(ATAGAGA)n		Simple_repeat	p(hypergeometric)	0.0479823	1
(ATAGAGA)n		Simple_repeat	p(chi-squared	0.0393881	1
(ATAG)n		Simple_repeat	p(hypergeometric)	1	0.16602
(ATAG)n		Simple_repeat	p(chi-squared	0.894995	0.364852
(ATAA)n		Simple_repeat	p(hypergeometric)	0.0575644	1
(ATAA)n		Simple_repeat	p(chi-squared	0.073172	0.942979
(ATA)n		Simple_repeat	p(hypergeometric)	0.885366	0.70166
(ATA)n		Simple_repeat	p(chi-squared	0.53143	0.953793
(AT)n		Simple_repeat	p(hypergeometric)	0.984503	0.00157783
(AT)n		Simple_repeat	p(chi-squared	0.0602438	0.00168685
(AGTTGG)n		Simple_repeat	p(hypergeometric)	1	0.0322494
(AGTTGG)n		Simple_repeat	p(chi-squared	NaN	0.0089492
(AGTGTGT)n		Simple_repeat	p(hypergeometric)	1	0.0162567
(AGTGTGT)n		Simple_repeat	p(chi-squared	1	0.000130634
(AGT)n		Simple_repeat	p(hypergeometric)	0.936532	0.844145
(AGT)n		Simple_repeat	p(chi-squared	0.452002	0.656483
(AGGCTC)n		Simple_repeat	p(hypergeometric)	0.0322494	1
(AGGCTC)n		Simple_repeat	p(chi-squared	0.0089492	NaN
(AGGA)n		Simple_repeat	p(hypergeometric)	0.0786858	1
(AGGA)n		Simple_repeat	p(chi-squared	0.138661	1
(AGG)n		Simple_repeat	p(hypergeometric)	0.497729	1
(AGG)n		Simple_repeat	p(chi-squared	1	0.82346
(AGAT)n		Simple_repeat	p(hypergeometric)	1	0.137157
(AGAT)n		Simple_repeat	p(chi-squared	1	0.351161
(AGAACT)n		Simple_repeat	p(hypergeometric)	1	0.0322494
(AGAACT)n		Simple_repeat	p(chi-squared	1	0.0089492
(AG)n		Simple_repeat	p(hypergeometric)	0.793281	0.629046
(AG)n		Simple_repeat	p(chi-squared	0.686696	1
(ACTCCA)n		Simple_repeat	p(hypergeometric)	0.0322494	1
(ACTCCA)n		Simple_repeat	p(chi-squared	0.0089492	NaN
(ACTATC)n		Simple_repeat	p(hypergeometric)	0.0162567	1
(ACTATC)n		Simple_repeat	p(chi-squared	0.000130634	1
(ACT)n		Simple_repeat	p(hypergeometric)	0.943429	0.343421
(ACT)n		Simple_repeat	p(chi-squared	0.420794	0.750695
(ACGACAACA)n		Simple_repeat	p(hypergeometric)	0.0322494	1
(ACGACAACA)n		Simple_repeat	p(chi-squared	0.0089492	NaN
(ACC)n		Simple_repeat	p(hypergeometric)	0.33316	0.350904
(ACC)n		Simple_repeat	p(chi-squared	0.771746	0.810291
(ACATAT)n		Simple_repeat	p(hypergeometric)	1	0.0322494
(ACATAT)n		Simple_repeat	p(chi-squared	1	0.0089492
(ACACAT)n		Simple_repeat	p(hypergeometric)	1	0.137157
(ACACAT)n		Simple_repeat	p(chi-squared	1	0.351161
(ACACAC)n		Simple_repeat	p(hypergeometric)	0.0479823	1
(ACACAC)n		Simple_repeat	p(chi-squared	0.0393881	1
(ACAC)n		Simple_repeat	p(hypergeometric)	0.205059	1
(ACAC)n		Simple_repeat	p(chi-squared	0.564776	1
(ACAAC)n		Simple_repeat	p(hypergeometric)	1	0.0479823
(ACAAC)n		Simple_repeat	p(chi-squared	1	0.0393881
(ACA)n		Simple_repeat	p(hypergeometric)	0.721747	0.397344
(ACA)n		Simple_repeat	p(chi-squared	1	0.9076
(AC)n		Simple_repeat	p(hypergeometric)	0.307963	5.27586e-05
(AC)n		Simple_repeat	p(chi-squared	0.659534	1.99073e-06
(AATTC)n		Simple_repeat	p(hypergeometric)	1	0.0162567
(AATTC)n		Simple_repeat	p(chi-squared	1	0.000130634
(AATAT)n		Simple_repeat	p(hypergeometric)	0.1084	1
(AATAT)n		Simple_repeat	p(chi-squared	0.248361	1
(AATAC)n		Simple_repeat	p(hypergeometric)	1	0.0479823
(AATAC)n		Simple_repeat	p(chi-squared	1	0.0393881
(AATA)n		Simple_repeat	p(hypergeometric)	0.325268	0.454806
(AATA)n		Simple_repeat	p(chi-squared	0.859252	1
(AAT)n		Simple_repeat	p(hypergeometric)	0.314818	0.576755
(AAT)n		Simple_repeat	p(chi-squared	0.666845	1
(AAGTAGG)n		Simple_repeat	p(hypergeometric)	1	0.00379218
(AAGTAGG)n		Simple_repeat	p(chi-squared	1	5.96282e-06
(AAGTAGATCC)n		Simple_repeat	p(hypergeometric)	1	0.0322494
(AAGTAGATCC)n		Simple_repeat	p(chi-squared	NaN	0.0089492
(AAGG)n		Simple_repeat	p(hypergeometric)	0.0634597	1
(AAGG)n		Simple_repeat	p(chi-squared	0.085461	1
(AAGAGT)n		Simple_repeat	p(hypergeometric)	0.0322494	1
(AAGAGT)n		Simple_repeat	p(chi-squared	0.0089492	NaN
(AAGAA)n		Simple_repeat	p(hypergeometric)	0.0479823	0.0479823
(AAGAA)n		Simple_repeat	p(chi-squared	0.0393881	0.0393881
(AAG)n		Simple_repeat	p(hypergeometric)	0.427313	0.243211
(AAG)n		Simple_repeat	p(chi-squared	1	0.667952
(AACCCTA)n		Simple_repeat	p(hypergeometric)	1	0.0162567
(AACCCTA)n		Simple_repeat	p(chi-squared	1	0.000130634
(AACAACCAAC)n		Simple_repeat	p(hypergeometric)	1	0.0162567
(AACAACCAAC)n		Simple_repeat	p(chi-squared	1	0.000130634
(AACAACAAT)n		Simple_repeat	p(hypergeometric)	1	0.0162567
(AACAACAAT)n		Simple_repeat	p(chi-squared	1	0.000130634
(AACAACAAA)n		Simple_repeat	p(hypergeometric)	1	0.0162567
(AACAACAAA)n		Simple_repeat	p(chi-squared	1	0.000130634
(AAC)n		Simple_repeat	p(hypergeometric)	0.609268	0.00653615
(AAC)n		Simple_repeat	p(chi-squared	1	0.004047
(AAAC)n		Simple_repeat	p(hypergeometric)	1	0.255517
(AAAC)n		Simple_repeat	p(chi-squared	1	0.699071
(AAAACA)n		Simple_repeat	p(hypergeometric)	1	0.0786858
(AAAACA)n		Simple_repeat	p(chi-squared	1	0.138661
(A)n		Simple_repeat	p(hypergeometric)	0.162027	1
(A)n		Simple_repeat	p(chi-squared	0.330605	0.122083

## Sheet: I) HypergeomTest_Tribes
B. salamandrivorans	Tribe	PFAMs	Q(short-long)	Q(long-long)	Q(long-short)	Q(short-short)
	1	M36 metalloprotease Cluster 1	0.263814	1.0288e-08	0.20194	1
	2	unknown function	1	0.282657	1	1
	3	unknown function	1	1	1	1
	4	Polysaccharid Deacetylase	0.995379	2.55903e-06	0.885807	0.999344
	5	unknown function	1	0.282657	1	1
	6	Tyrosinase	0.994098	0.00513877	0.0654298	1
	7	Aspartyl protease Cluster 1	1	1	1	0.283043
	8	Phosphate-induced protein	0.990373	4.18471e-08	0.99044	1
	9	unknown function	1	1	1	1
	10	Lipase	0.984298	4.21884e-07	0.984396	1
B. dendrobatidis	Tribe	PFAMs	Q(short-long)	Q(long-long)	Q(long-short)	Q(short-short)
	1	M36 metalloprotease Cluster 1	0.994373	4.36583e-05	0.501789	1
	2	unknown function	0.999922	8.26296e-27	0.999927	1
	3	unknown function	1	2.20153e-23	0.998363	1
	4	Polysaccharid Deacetylase	0.772677	0.920417	0.0468161	0.655794
	5	unknown function	0.999935	1.39896e-17	0.997749	1
	6	Tyrosinase	0.310652	0.515233	0.567577	0.914875
	7	Aspartyl protease Cluster 1	0.888831	0.00217122	0.54698	0.999268
	8	Phosphate-induced protein	1	0.0177984	0.892369	0.765009
	9	unknown function	0.996567	5.79106e-09	0.975011	1
	10	Lipase	1	0.731188	0.211059	0.730491
E. helioformis	Tribe	PFAMs	Q(short-long)	Q(long-long)	Q(long-short)	Q(short-short)
	1	M36 metalloprotease Cluster 1	1	0.0711706	1	1
	2	unknown function	1	1	1	1
	3	unknown function	1	1	1	1
	4	Polysaccharid Deacetylase	0.136981	1	1	0.60592
	5	unknown function	1	1	1	1
	6	Tyrosinase	0.547909	0.60592	1	0.60592
	7	Aspartyl protease Cluster 1	1	1	1	0.0711706
	8	Phosphate-induced protein	1	1	1	1
	9	unknown function	1	1	1	1
	10	Lipase	0.653045	0.711102	0.652459	0.711102
H. polyrhiza	Tribe	PFAMs	Q(short-long)	Q(long-long)	Q(long-short)	Q(short-short)
	1	M36 metalloprotease Cluster 1	1	0.261072	1	1
	2	unknown function	1	1	1	1
	3	unknown function	1	1	1	1
	4	Polysaccharid Deacetylase	0.557209	0.596612	1	0.595436
	5	unknown function	1	1	1	1
	6	Tyrosinase	0.804035	0.187228	0.804588	0.836421
	7	Aspartyl protease Cluster 1	1	1	1	1
	8	Phosphate-induced protein	0.662545	0.280501	0.66318	1
	9	unknown function	1	1	1	1
	10	Lipase	1	1	1	1

## Sheet: J) No_genes_and_PFAMS_in_Tribes
Tribe	genes (n)	PFAM (n)	Genes with PFAM (%)	PFAM name
1	167	102	61.0778	FTP/Peptidase_M36
2	89	NA	NA	NA
3	61	NA	NA	NA
4	55	41	74.5455	Polysacc_deac_1
5	54	NA	NA	NA
6	44	36	81.8182	Tyrosinase
7	34	24	70.5882	Asp
8	33	32	96.9697	Phi_1
9	29	NA	NA	NA
10	27	26	96.2963	Lipase_3

[truncated: 3 more sheets: K)10kbwindows, L)Hypergeom_chi_DEGs, All_hypergeom_test_pvalue_ta]
