# Supplementary material for: Two-speed genome evolution drives pathogenicity in fungal pathogens of animals
Source: Proc Natl Acad Sci U S A. 2023 Jan 3;120(2):e2212633120. doi: 10.1073/pnas.2212633120 (PMC9926174; doi:10.1073/pnas.2212633120)
Supplement: Supplementary file 11 — Dataset S10 (XLSX) [file pnas.2212633120.sd10.xlsx]

## Sheet: A)Bsal_subset_UP_in_vivo
							TMM values
repeatfamily	sampleA	sampleB	logFC	logCPM	PValue	FDR	Bsal_in_vitro1_consensus_repeats	Bsal_in_vitro2_consensus_repeats	Bsal_in_vitro3_consensus_repeats	Bsal_Tw_1_consensus_repeats	Bsal_Tw_2_consensus_repeats	Bsal_Tw_3_consensus_repeats
rnd-3_family-120#Unknown	in vitro	in vivo	-5.04474	4.88893	2.6142e-14	4.38315e-12	0.67	1.989	1.353	34.176	37.515	55.653
rnd-1_family-401#Unknown	in vitro	in vivo	-6.01387	4.78776	9.01299e-13	7.55589e-11	0	1.939	1.65	77.222	43.345	130.829
rnd-1_family-348#Unknown	in vitro	in vivo	-4.57133	4.09329	1.26113e-12	9.06211e-11	26.274	20.924	14.575	333.379	533.342	513.651
rnd-1_family-271#Unknown	in vitro	in vivo	-5.59622	10.9882	4.74399e-12	2.98279e-10	127.245	129.916	99.468	4462.93	6649.11	2897.76
rnd-1_family-226#Unknown	in vitro	in vivo	-5.29852	3.46493	5.89454e-12	3.29439e-10	0.757	1.282	0.634	32.133	32.424	40.345
rnd-1_family-17#Unknown	in vitro	in vivo	-5.97976	10.9314	9.21758e-12	4.63644e-10	22.566	33.856	32.146	1141.66	2599.41	827.913
rnd-1_family-59#Unknown	in vitro	in vivo	-6.18951	6.38432	1.50202e-11	6.29596e-10	2.147	3.03	3.322	157.753	275.715	70.312
rnd-1_family-668#Unknown	in vitro	in vivo	-5.67056	8.86427	2.21133e-11	7.945e-10	56.352	72.925	62.368	1985.77	4476.86	1541.8
rnd-1_family-580#Unknown	in vitro	in vivo	-6.45682	20.2371	2.44652e-11	8.20399e-10	10336.4	47104.6	22726.2	1.06546e+06	1.39592e+06	3.87289e+06
rnd-1_family-336#Unknown	in vitro	in vivo	-4.30424	5.25051	4.16233e-11	1.30853e-09	7.464	12.218	17.818	226.029	192.694	210.027
rnd-1_family-108#Unknown	in vitro	in vivo	-6.07508	5.76617	4.77943e-11	1.41149e-09	4.281	1.764	0	125.828	55.206	176.039
rnd-1_family-58#Unknown	in vitro	in vivo	-4.39921	6.24827	5.33166e-11	1.41149e-09	10.577	6.713	8.773	170.122	102.192	195.238
rnd-4_family-354#Simple_repeat	in vitro	in vivo	-5.82037	20.0689	1.63802e-10	3.92344e-09	7756.85	32046.5	16227.6	462727	751638	1.61023e+06
rnd-1_family-373#Unknown	in vitro	in vivo	-4.69222	11.899	7.44075e-10	1.53013e-08	748.612	795.735	767.769	10508.4	10907.1	32094.3
rnd-1_family-260#Unknown	in vitro	in vivo	-4.60583	3.5401	8.96478e-10	1.73434e-08	3.421	7.762	5.16	101.79	148.865	80.69
rnd-1_family-228#Unknown	in vitro	in vivo	-4.81229	8.57307	1.8237e-09	3.39749e-08	41.706	49.873	50.567	890.48	1750.26	609.065
rnd-1_family-10#Unknown	in vitro	in vivo	-4.89349	5.2555	4.49881e-09	7.54301e-08	1.212	2.475	3.341	56.55	21.9	105.727
rnd-1_family-310#Unknown	in vitro	in vivo	-5.18464	10.1333	5.41907e-09	8.79287e-08	80.817	107.259	80.309	2092.89	4719.56	1053.64
rnd-1_family-491#Unknown	in vitro	in vivo	-5.02084	2.89629	6.01771e-09	9.4591e-08	5.255	8.473	0	98.48	143.319	193.162
rnd-1_family-344#Unknown	in vitro	in vivo	-3.62786	5.8027	1.33356e-08	1.86328e-07	30.298	22.136	20.666	274.408	151.282	333.591
rnd-1_family-163#Unknown	in vitro	in vivo	-3.57244	4.38249	2.12791e-08	2.89281e-07	7.476	10.594	6.605	92.617	49.233	114.094
rnd-1_family-312#Unknown	in vitro	in vivo	-3.19418	4.66426	2.98031e-08	3.94499e-07	4.515	5.513	6.121	42.611	27.901	56.107
rnd-1_family-6#Unknown	in vitro	in vivo	-4.21394	9.00871	3.18452e-08	4.00453e-07	123.007	165.45	170.741	2016.37	3520.68	1398.06
rnd-1_family-3#Unknown	in vitro	in vivo	-3.28248	4.22756	5.46342e-08	6.5431e-07	4.257	2.482	3.142	17.967	25.086	45.145
rnd-1_family-122#Unknown	in vitro	in vivo	-4.50697	6.67749	5.68718e-08	6.65268e-07	21.694	13.744	19.616	290.844	576.858	136.407
rnd-1_family-556#Unknown	in vitro	in vivo	-6.6959	3.10073	7.3974e-08	8.45657e-07	3.72	0	0	73.817	225.203	97.1
rnd-1_family-449#Unknown	in vitro	in vivo	-4.81075	16.1955	8.1974e-08	9.16287e-07	2949.57	14287.8	7685.18	105811	147500	373777
rnd-1_family-288#Unknown	in vitro	in vivo	-3.69554	8.16328	9.08469e-08	9.93392e-07	21.359	21.44	20.109	220.298	281.518	162.352
rnd-1_family-93#Unknown	in vitro	in vivo	-4.97177	2.52048	1.86369e-07	1.87487e-06	0	3.073	9.079	94.981	154.638	144.904
rnd-1_family-263#Unknown	in vitro	in vivo	-4.42068	4.2941	7.82533e-07	7.02882e-06	2.496	2.005	3.142	49.968	68.573	11.092
rnd-1_family-1#Unknown	in vitro	in vivo	-3.20692	9.3474	8.81549e-07	7.77929e-06	43.766	44.761	46.972	376.52	286.324	380.941
rnd-1_family-0#Unknown	in vitro	in vivo	-3.7855	9.81239	1.07538e-06	9.01531e-06	49.252	49.729	48.843	511.71	864.945	265.939
rnd-1_family-225#Unknown	in vitro	in vivo	-3.40197	6.92744	1.49917e-06	1.19695e-05	12.565	13.298	19.888	80.683	218.206	105.208
rnd-1_family-471#Unknown	in vitro	in vivo	-4.78354	2.68339	2.45499e-06	1.89979e-05	0	0.781	1.164	13.012	29.466	6.292
rnd-1_family-55#Unknown	in vitro	in vivo	-3.96586	3.83156	3.44432e-06	2.54778e-05	0	6.861	1.118	42.006	46.645	28.475
rnd-1_family-525#Unknown	in vitro	in vivo	-3.77123	17.8357	4.75002e-06	3.31842e-05	11891.8	48470.9	24226.6	156625	327240	538476
rnd-1_family-515#Unknown	in vitro	in vivo	-6.2097	4.35931	8.62242e-06	5.48997e-05	0	0	0	0	0	0
rnd-1_family-60#Unknown	in vitro	in vivo	-3.36001	3.63115	1.69422e-05	0.000101451	6.091	0	2.419	22.601	22.583	23.286
rnd-1_family-415#Unknown	in vitro	in vivo	-2.83936	3.23276	1.72725e-05	0.000102213	4.118	5.283	3.999	18.894	22.412	48.582
rnd-1_family-347#Unknown	in vitro	in vivo	-2.84588	4.06241	2.40897e-05	0.000136147	22.132	17.781	26.423	122.556	62.174	255.82
rnd-1_family-27#LINE/RTE-X	in vitro	in vivo	-2.89811	9.54363	3.31107e-05	0.000179083	45.725	49.656	44.376	227.542	432.146	194.46
rnd-1_family-383#Unknown	in vitro	in vivo	-2.85629	7.12232	4.39985e-05	0.000223548	44.094	89.145	43.821	224.138	543.837	303.3
rnd-1_family-61#Unknown	in vitro	in vivo	-2.31433	6.07054	5.33887e-05	0.000265887	18.492	16.052	12.107	70.924	46.389	78.874
rnd-1_family-15#Unknown	in vitro	in vivo	-2.22153	6.53524	8.07473e-05	0.000380844	16.598	13.721	15.307	63.604	45.649	67.523
rnd-1_family-34#Unknown	in vitro	in vivo	-2.5833	8.0509	0.00012488	0.00055588	43.992	38.122	39.663	139.918	307.741	158.136
rnd-1_family-205#Unknown	in vitro	in vivo	-2.46298	6.25043	0.000128354	0.000566336	23.151	28.647	26.701	86.867	188.114	80.495
rnd-1_family-24#Unknown	in vitro	in vivo	-2.53665	4.39522	0.000203203	0.000844719	10.204	8.313	10.396	58.365	50.598	18.681
rnd-1_family-194#Unknown	in vitro	in vivo	-2.91744	7.659	0.000212697	0.000876939	15.107	15.026	9.67	48.663	156.8	40.215

## Sheet: B)Bsal_subset_Down_in_vivo
								TMM values
repeatfamilies	renamed repeatfamilies	sampleA	sampleB	logFC	logCPM	PValue	FDR	Bsal_in_vitro1_consensus_repeats	Bsal_in_vitro2_consensus_repeats	Bsal_in_vitro3_consensus_repeats	Bsal_Tw_1_consensus_repeats	Bsal_Tw_2_consensus_repeats	Bsal_Tw_3_consensus_repeats
rnd-1_family-141#Unknown		in vitro	in vivo	7.07692	8.54949	7.61675e-17	3.83123e-14	2558.99	2893.84	2637.62	12.88	22.298	13.881
rnd-4_family-592#Unknown		in vitro	in vivo	10.952	6.17977	4.08721e-15	1.02793e-12	662.489	524.231	554.455	0	0	0
rnd-1_family-159#Unknown		in vitro	in vivo	10.3214	5.58393	5.94675e-14	7.47804e-12	100.448	114.8	106.744	0	0	0
rnd-1_family-582#Unknown		in vitro	in vivo	11.7704	6.96878	1.17191e-13	1.17894e-11	8312.2	25941.8	16910.5	0	0	0
rnd-1_family-150#Unknown		in vitro	in vivo	6.25122	5.87181	1.20049e-11	5.48951e-10	91.654	109.33	106.557	0	2.19	0
rnd-1_family-647#Unknown		in vitro	in vivo	6.25594	5.87631	2.03069e-11	7.85721e-10	465.8	620.834	620.997	0	19.625	0
rnd-5_family-363#Unknown		in vitro	in vivo	5.44963	5.11249	5.28227e-11	1.41149e-09	144.648	135.059	139.367	2.421	3.47	0
rnd-1_family-619#Unknown		in vitro	in vivo	8.85673	4.25698	1.24281e-10	3.12566e-09	54.198	43.401	50.144	0	0	0
rnd-1_family-651#Unknown		in vitro	in vivo	9.29944	4.64775	1.90019e-10	4.34453e-09	46.166	81.787	65.923	0	0	0
rnd-1_family-360#Simple_repeat		in vitro	in vivo	6.05984	11.49	5.26989e-10	1.1525e-08	2820.4	2770.85	2706.94	13.371	72.641	15.567
rnd-1_family-658#Unknown		in vitro	in vivo	5.4065	5.09523	7.60501e-10	1.53013e-08	47.399	56.081	47.943	0	2.389	0
rnd-1_family-224#Unknown		in vitro	in vivo	5.13158	4.84926	2.83241e-09	5.08822e-08	85.838	85.73	100.166	0	5.518	0
rnd-1_family-412#Unknown		in vitro	in vivo	4.93995	5.83887	3.19498e-09	5.54165e-08	227.864	271.489	257.027	2.686	15.814	0
rnd-1_family-186#LINE/RTE-BovB		in vitro	in vivo	5.40251	4.25297	9.36945e-09	1.42813e-07	5.713	7.618	4.945	0	0.284	0
rnd-3_family-142#Simple_repeat		in vitro	in vivo	5.44625	5.13068	1.0034e-08	1.48444e-07	72.509	35.589	42.942	0	2.474	0
rnd-1_family-36#Unknown		in vitro	in vivo	8.18267	3.6803	1.25624e-08	1.8054e-07	80.443	71.391	67.846	0	0	0
rnd-1_family-19#LTR/Gypsy		in vitro	in vivo	4.43328	5.80601	3.13613e-08	4.00453e-07	14.548	15.434	14.658	0.322	1.138	0
rnd-1_family-391#Unknown		in vitro	in vivo	5.19478	12.669	3.69235e-08	4.52988e-07	5523.86	5504.18	5463.01	70.243	252.365	41.123
rnd-5_family-634#Simple_repeat		in vitro	in vivo	4.8467	7.55075	1.35791e-07	1.45325e-06	51.367	48.785	51.134	1.21	2.474	0
rnd-5_family-47#Unknown		in vitro	in vivo	7.94418	3.4816	1.45014e-07	1.51963e-06	117.237	118.246	91.026	0	0	0
rnd-1_family-65#Unknown		in vitro	in vivo	8.37755	3.84408	1.52104e-07	1.56139e-06	35.837	29.637	61.444	0	0	0
rnd-1_family-664#Unknown		in vitro	in vivo	4.82754	7.43142	2.66948e-07	2.63284e-06	277.699	295.68	276.683	15.111	5.575	0
rnd-1_family-623#Unknown		in vitro	in vivo	3.89401	5.48515	2.80278e-07	2.71115e-06	35.601	35.624	33.034	1.418	3.385	0
rnd-1_family-25#Unknown		in vitro	in vivo	4.3634	7.62597	3.00454e-07	2.85148e-06	245.865	254.252	257.992	4.785	21.019	3.632
rnd-1_family-468#Unknown		in vitro	in vivo	3.99558	4.3056	3.61355e-07	3.36596e-06	85.857	79.677	74.757	7.962	0	0
rnd-1_family-212#Unknown		in vitro	in vivo	3.67226	4.06364	3.87909e-07	3.5476e-06	23.501	24.867	22.564	2.08	1.536	0
rnd-1_family-69#Unknown		in vitro	in vivo	3.19931	5.45843	1.03557e-06	8.98087e-06	79.222	93.931	97.561	4.936	13.396	4.865
rnd-1_family-462#Unknown		in vitro	in vivo	4.17869	6.55904	1.07387e-06	9.01531e-06	2315.25	2001.24	2492.63	69.978	200.743	0
rnd-1_family-636#Unknown		in vitro	in vivo	5.79794	8.82568	1.39153e-06	1.14744e-05	1030.35	1094.59	899.012	0	36.462	8.627
rnd-1_family-39#LTR/Gypsy		in vitro	in vivo	4.69394	5.63162	1.49196e-06	1.19695e-05	24.657	19.478	18.403	0	1.735	0
rnd-1_family-359#Unknown		in vitro	in vivo	3.93939	6.30125	1.79017e-06	1.40696e-05	4495.82	4489.57	4025.9	32.606	466.048	232.145
rnd-1_family-617#Unknown		in vitro	in vivo	4.2385	7.21868	2.79981e-06	2.1338e-05	1187.48	1191.03	1235.56	45.732	92.152	0
rnd-1_family-646#Unknown		in vitro	in vivo	4.19345	4.89831	2.87438e-06	2.15793e-05	20.301	16.973	16.125	0	2.247	0
rnd-1_family-267#Unknown		in vitro	in vivo	3.39073	5.42767	3.73797e-06	2.72493e-05	266.349	259.524	318.655	35.689	4.465	13.427
rnd-1_family-454#Unknown		in vitro	in vivo	3.91596	9.64859	4.50673e-06	3.23841e-05	924.398	995.496	927.495	23.603	106.031	23.999
rnd-1_family-91#Unknown		in vitro	in vivo	3.0804	7.35738	4.72617e-06	3.31842e-05	444.337	440.264	443.654	25.4	66.895	35.026
rnd-1_family-195#Unknown		in vitro	in vivo	3.62255	7.10702	4.91832e-06	3.38892e-05	170.592	170.349	165.554	7.206	21.644	2.595
rnd-1_family-22#Unknown		in vitro	in vivo	3.56945	8.35371	5.82614e-06	3.9602e-05	218.779	204.294	199.981	10.78	25.256	5.254
rnd-1_family-616#Unknown		in vitro	in vivo	3.92451	9.23506	6.03933e-06	4.05037e-05	2951.17	2863.68	2919.06	78.243	327.679	58.247
rnd-1_family-656#Unknown		in vitro	in vivo	3.80714	8.4338	6.88868e-06	4.55922e-05	1426.41	1430.42	1357.3	74.858	140.417	16.67
rnd-1_family-416#Unknown		in vitro	in vivo	4.28424	5.2635	7.13172e-06	4.65877e-05	248.339	213.171	274.245	0	28.726	0
rnd-1_family-661#Unknown		in vitro	in vivo	3.50238	4.37964	8.05977e-06	5.19752e-05	118.275	121.431	104.968	3.726	5.347	26.594
rnd-1_family-44#Unknown		in vitro	in vivo	7.65613	3.24769	1.20535e-05	7.57864e-05	64.773	35.021	85.416	0	0	0
rnd-5_family-615#Unknown		in vitro	in vivo	4.10244	9.25683	1.3993e-05	8.68951e-05	370.353	348.995	377.109	6.771	39.676	4.8
rnd-1_family-587#Unknown		in vitro	in vivo	3.15323	6.2206	1.63729e-05	0.000100434	183.641	202.717	187.785	4.785	22.583	34.053
rnd-1_family-410#Unknown		in vitro	in vivo	4.2953	10.5622	1.68641e-05	0.000101451	3150.5	3173.96	3289.32	100.39	267.809	16.929
rnd-1_family-680#Unknown		in vitro	in vivo	3.25752	5.62072	1.92719e-05	0.000112718	17601.8	15458.6	16223.4	1456.58	2081.94	0
rnd-5_family-986#Unknown		in vitro	in vivo	3.95399	10.4322	2.10153e-05	0.000121502	206.554	198.373	194.261	6.733	21.73	2.335
rnd-1_family-78#Unknown		in vitro	in vivo	2.97356	7.36663	2.31315e-05	0.000132217	152.681	162.299	164.611	10.175	28.755	9.794
rnd-5_family-1742#Unknown		in vitro	in vivo	2.61812	7.10172	2.45148e-05	0.00013701	92.803	114.054	101.535	10.421	18.942	11.805
rnd-1_family-590#Unknown		in vitro	in vivo	3.60737	11.0677	2.73577e-05	0.000151219	2466.16	2496.53	2341.27	98.196	327.679	57.923
rnd-1_family-685#Unknown		in vitro	in vivo	3.57608	3.53913	3.30352e-05	0.000179083	62.682	57.938	71.098	0	11.462	0
rnd-1_family-101#Unknown		in vitro	in vivo	3.60083	11.3602	3.53771e-05	0.000189305	4323.82	4110.61	4176.62	156.543	582.774	100.797
rnd-1_family-145#LTR/Copia		in vitro	in vivo	3.47743	3.41998	3.60913e-05	0.000191094	10.526	10.726	7.934	1.173	0	0
rnd-1_family-80#Unknown		in vitro	in vivo	2.81247	3.98117	3.8155e-05	0.000199916	9.437	8.279	8.209	1.343	1.251	0
rnd-1_family-81#Unknown		in vitro	in vivo	7.21981	2.90549	3.91681e-05	0.000203109	124.65	67.23	100.044	0	0	0
rnd-2_family-2#LINE	BatrLINE-1	in vitro	in vivo	2.52973	5.22791	4.25473e-05	0.00021838	14.545	10.45	10.947	1.929	1.906	1.103
rnd-3_family-113#LINE		in vitro	in vivo	2.53936	5.07859	4.45176e-05	0.000223923	8.18	12.758	10.702	1.551	1.678	0.778
rnd-1_family-174#Unknown		in vitro	in vivo	3.46891	6.41406	5.66711e-05	0.000279466	44.53	43.727	45.619	2.61	6.399	0
rnd-1_family-478#Unknown		in vitro	in vivo	3.47877	3.46209	5.99158e-05	0.000292598	9.11	9.184	10.616	0	1.849	0
rnd-1_family-560#Unknown		in vitro	in vivo	2.91247	4.72964	6.65064e-05	0.000318678	0	0	0	0	0	0
rnd-1_family-583#Unknown		in vitro	in vivo	11.6299	6.83054	6.65232e-05	0.000318678	1600.33	0.152	2012.55	0	0	0
rnd-1_family-634#Unknown		in vitro	in vivo	2.87855	4.04296	8.10146e-05	0.000380844	54.427	59.173	33.965	4.218	9.443	0
rnd-1_family-649#Unknown		in vitro	in vivo	3.52026	6.86241	9.45973e-05	0.000440578	427.079	396.537	370.958	23.395	53.613	0
rnd-1_family-144#Unknown		in vitro	in vivo	6.8765	2.63889	9.95213e-05	0.000459259	3.474	4.165	4.18	0	0	0
rnd-1_family-275#LTR/Gypsy		in vitro	in vivo	3.4738	6.37216	0.000101365	0.000463513	54.938	67.541	64.224	2.515	9.414	0
rnd-1_family-635#Unknown		in vitro	in vivo	3.4842	4.29436	0.000115201	0.000522038	29.625	25.189	17.644	0	4.75	0
rnd-4_family-12#LINE/RTE-X	BatrLINE-3	in vitro	in vivo	2.40735	5.32921	0.000122924	0.000552061	23.636	22.011	28.269	5.05	3.726	1.816
rnd-5_family-183#Unknown		in vitro	in vivo	6.88572	2.65111	0.000140753	0.00061564	165.64	117.636	132.242	0	0	0
rnd-1_family-586#DNA/TcMar-Pogo		in vitro	in vivo	2.9347	3.49151	0.000155828	0.000675702	8.693	8.247	8.592	0.567	1.621	0
rnd-1_family-437#Unknown		in vitro	in vivo	4.02229	10.2535	0.000161092	0.000692557	3619.53	3403.19	3548.78	81.855	418.749	17.513
rnd-1_family-522#Unknown		in vitro	in vivo	6.80962	2.5921	0.000183577	0.000781844	16.367	14.77	20.908	0	0	0
rnd-1_family-270#Unknown		in vitro	in vivo	3.01457	5.69995	0.000184969	0.000781844	33.526	28.2	31.343	0.757	7.025	1.362
rnd-1_family-221#Unknown		in vitro	in vivo	6.59682	2.43427	0.000192649	0.00080752	7.582	6.934	5.297	0	0	0
rnd-1_family-461#DNA/hAT-Tag1		in vitro	in vivo	6.79687	2.57918	0.000235313	0.000962294	4.621	5.61	2.618	0	0.199	0

## Sheet: C)Bsal_BatrLINE-1_UP_in_vivo
										TMM values
scaffold	begin	end	strand	sampleA	sampleB	logFC	logCPM	PValue	FDR	Bsal_in_vitro1_BatrLINE-1	Bsal_in_vitro2_BatrLINE-1	Bsal_in_vitro3_BatrLINE-1	Bsal_Tw_1_BatrLINE-1	Bsal_Tw_2_BatrLINE-1	Bsal_Tw_3_BatrLINE-1
scaffold0340	64938	65062	+	in vitro	in vivo	-7.16355	12.3051	1.13129e-05	0.000447487	0	0	0	0	0	0

## Sheet: D)Bsal_BatrLINE-1_Down_in_vivo
										TMM values
scaffold	begin	end	strand	sampleA	sampleB	logFC	logCPM	PValue	FDR	Bsal_in_vitro1_BatrLINE-1	Bsal_in_vitro2_BatrLINE-1	Bsal_in_vitro3_BatrLINE-1	Bsal_Tw_1_BatrLINE-1	Bsal_Tw_2_BatrLINE-1	Bsal_Tw_3_BatrLINE-1
scaffold0329	2011746	2017681	+	in vitro	in vivo	4.97897	14.0825	2.87433e-10	5.11631e-08	594.419	609.987	587.272	63.057	0	0
scaffold0334	2444831	2450766	+	in vitro	in vivo	7.86579	13.6155	8.16173e-09	9.68525e-07	452.897	383.175	398.762	0	0.592	0
scaffold0315	632091	633124	+	in vitro	in vivo	4.84756	13.9806	1.26949e-08	1.12985e-06	3503.06	3799.2	3988.1	0	345.703	0
scaffold0112	196995	202943	+	in vitro	in vivo	4.28914	14.8098	1.36733e-07	9.73539e-06	1048.43	1053.9	1027.47	0	142.209	0
scaffold0001	4355813	4361760	+	in vitro	in vivo	7.57625	13.3808	4.94957e-07	2.93675e-05	374.295	353.445	276.194	0	0	0
scaffold0036	1839725	1845688	+	in vitro	in vivo	7.50965	13.3294	8.90336e-07	4.528e-05	385.383	307.996	272.066	0	0	0
scaffold0179	365376	366570	+	in vitro	in vivo	7.31621	13.1783	2.294e-06	0.000102083	1775.97	1301.52	1812.68	0	82.482	0
scaffold0009	1449120	1450693	+	in vitro	in vivo	7.21052	13.0966	1.50254e-05	0.000520445	1541.83	911.341	875.27	0	0	0
scaffold0329	2009320	2011746	+	in vitro	in vivo	4.27263	13.5381	1.60812e-05	0.000520445	1113.78	952.946	802.504	0	51.443	389.707
scaffold0315	1894375	1897093	+	in vitro	in vivo	3.03234	14.3746	1.81806e-05	0.000539359	1292.31	1669.55	1849.36	172.535	341.12	0
scaffold0163	221173	227112	+	in vitro	in vivo	3.72698	14.3353	2.02706e-05	0.000555102	668.642	797.014	658.631	0	158.83	0
