# Supplementary material for: Two-speed genome evolution drives pathogenicity in fungal pathogens of animals
Source: Proc Natl Acad Sci U S A. 2023 Jan 3;120(2):e2212633120. doi: 10.1073/pnas.2212633120 (PMC9926174; doi:10.1073/pnas.2212633120)
Supplement: Supplementary file 12 — Dataset S11 (TXT) [file pnas.2212633120.sd11.txt]

>Batr_LINE-1 rnd-2_family-2#LINE 
GTGCCAGCACAACTACCAGCAGCTACCCACCACTACCACTACTCAGTACT
GTGGTGACAGCCTCAAGCCGCCCCCACTCCTCAGTCCTGTTCTCTCTCTC
TCTCCTCTGGCCGACTACTCTCCTCCCCCCTCTTTCTGGCAGGACCTCTC
CCCTACCAGAACACCAGCTTCCATCCTCCACTATCAGTCACAGTAAGACT
GCTCTAGTCAGGAAGCGAGCTCCCCCCCAGTGGTACTCTCAGGCCCTCTC
TCCTGTTGGGCACTAGTCTCCTACTCTCTTTCCCTAGTGACCATCCTCTC
TGCCCTACCTCCCCCCAGAGTCAGAGCTAGGTCTGATACCTGAGCTCTTC
TCAAAGGGGACACCCCAAAGGCAGTAGAGGCTCTTAACAAAAAAAAAACC
CCCCTCCCTTCCTCCGATCAGCAGCTCGGTTGATCNAAAAAAAAAAAANC
GAAAAAAAAATGTCGCAAAAAAATGCAAACCCAAAAAGCAACCACGGGAA
AGGCAAACCCGCTCCCAGTGGTGCCTTCACTCACCGTATCCGCGAGGATG
GTGAGGTCTTCTCCAGTGAGGAAGGTCGCGAGACCTCCTCNGACACTACC
CCCCTTGCCTCCGTGGCAGGATCTGTTCGCATGCGATCGACTGACAGCGA
TCGCTCGGTCCGTGCGACACCGAAAAAGGCTCGCGATGCCAGCCCACCAC
CCCAGGACGATCTGTGGGTGGTTGTGAAGAACCTTAGCCAGCAAGTTGCT
GCTCAGCAGGCCGAGNTGGATGCTTTGCGCAACGCTNTTGCTCTCCAGCA
GAAGGCAACAGCCGACCTGGAGAAAATCAACCGCTTGGACTCGGCAACAT
GGCAAGTCAGACGGCGTCGACCGGTGAGGCGACTCAAACTGCTCTGGCTG
CTATTCTAGCCAGACTGGAAGTCGGACCTGTTGTCCCGCAAGTCGTAGTC
CCCGATAACAAGGACTACCCTCCGCTGCCGCAAACGGGTGCAACCCCCAA
ACGCAAGACTGTGGCTACCAAGCCAAACCCCACCACCACTACTGCTACTG
CTACTACTACTACTACTACTACNACTGACCAGCCCTCTAAGGACACTCGA
TTCGCCGACGCTGTCAAAAGGCGGCCCACCCACCAACAGCTGGTTGAACG
CCAGCCCGAATTTCGTAAAGCTGGTGCTGCTGCTTGGCTCGCATTGAAAC
GAGAGACTTCAGTCCCTGCACACAGTGCACCGAAAGTGGAGCTCTCCTCG
GGTCTCCGACTCATCTATGCAAGCGGTTTTCCCTACGCNAAGCCTGGCGA
CCTTCGAAAGGCAATGCAGGGAGCCCGCATCCGTACAAGCGCAGTACGTG
ATATTCGCTGGATATCCCGTCAAGTTGTGCAGCTACTAGTCGACGCCGAC
TATGTGTCTGCNTTCACTCGCATAATTACCAGTCTGGACGCGACTATCGT
CAAGTCCTTCAAAGCCTGGGTTCCTCGCCCCGAAGCAGCAGACAAGGACA
AGCTCGCTGCTATCTCGTCGTTTGCTGCAAAGACGGTCACGACCATCCAA
CGCAGTCCTGACGTCAAAGCCAGGAACTTCTTCAGATCTCTGCTCGCATC
TATTGGTGGCAAGACCCTCGAGGCAGCCACTGCTGAGGCGACCAAGATTC
GGGTTCAGACACCCGGTTTTGGCATATCAACAATGGAGATAGTCCCNAAG
GAGTCTCTCCCAGTCAAGAAGGCGACTGAACAGGAACCTGCTGCACCAGC
AGTAGATCCACCATCTGACATGGCTGCTGAGGTCACTCCAGCAATCCAAG
ATGACGGTGTTACTCCTACAGTCACCCCTATCGCTGACGTTGAAATGTGT
TTGTAATGAGTGATACACCATTATCAACACATCCACCTTCACNAACTGAT
CACCTGCTACCTGACACTCCTCTATCCATGGCCAACTCTGACATATCGGT
TCCCTCTGTCGATCATCGACAAGAACCATCACCATCTACTACATTCTCGA
TATACGGCCTTGCAGCCGTCTCGATCACATACCTCCGCTCCATTCTCGCT
CCAATCCTGGGTCACCAGATGGAGCATGTCTCCAAGATCGACCGCCGTAC
CACAAAACACGGTGCTCGATTCCGCATAACGGTCCCCGAAGACCGACAAC
GCAACATCATCCAGCGCCTCGAGCGCCAAAGCAAGCAAACCCACTGGCGT
ATTCGGCAAAACTACCGACATCGCCGTCCAGACCAGCCTCGACCAACAGC
CCCACCTCCACCACTATCACGGCAGATCCTCGCAGTCAATGTTGCCAATA
TCAGCAACAAACGNCCTGCTATCCGCCATATCGTCAGGAACACCAGGCTC
TGGGCCATCTCAGAGACCTGCATCACCTCATCAAAATTCCGCTTCACTGT
CCCTGGATTCGATGTCATCCAGCATCCAGCCACGGGACCTGGACGCAGAG
GAATCGCCCTCGGTATCCCATCGTGCTTTGGTGGTCATGAACATGGTAGT
GCAGTTGGCACAATGATTCTCGCCAAGGTACCCAACTTCACTCCAGAATG
TCTGTGGATAGTCGGATCTGTCTATGTAGGACATTCTGGAGCCACCACCA
ACTACAGTCGCAGAGAGGCGTTTGCTAGTATTCGGCAAGCCCTCGACAGA
GTTGTTCCGTTCGACAACAACCATCCTGTTCTCATTTTTGGAGACTGGAA
CACCGACCCACAGCGCCTTCAGCGCATTGTCCACTCGTGGGGTCATGGNC
TGACTGTCATGCAGTTCTCTGGATCACAGATCACCAGACTCAGCACAGTC
CATGGTCGACGTCATTCGTCAATCGACCACTTTGTGTGTAATGCACCAGC
CCGCGCACTCCTCACCTCGCCACGTGTGGACAGACAGACAGCAGTGGCCG
ACCACTTTGTCATTCGCACATCCATTCGAGCAGAGGCTCAAGGACAACCC
CCTGTTCCTCGTGCTCCAACNATATCCCGCCATCACTGTCTCGAAGCAAC
CGATCGAATTGCTACATCCAATTACTGGGATGTGCTAGCAGACGGTGCAA
CAGACGACACTGACACAGACACAGACATCCACCAACTGACATCTCAGTTC
TTGGAATCAGCAAATGCAGTCGCTGATAACTTGAGTCTTCGACTCTCACC
ACCAGCCACTCGATCCAATCGCCGGCTCCTATCTGGCACAACCAAACGTG
CCATATTGGCAAGCAACACTGCACGGCAAGCATTCATTGCCGCTGCAACT
CATACCAACCCTGACCCAGTCCAGTGCAACACTCTNCGAGATGAGTGGTC
TCGACTCAAGGCTGCTGCCACCCAACTCGAGAGAGTGGATGGTCGTAAAC
AATGGGTCAAGCACGCCGACAATCTCGACCGCGCTGTATCAGACGGTCGA
ACCGATCTCGTATTCGCTGCTGCACGTGCCATGTCTGGAAACAGTTCCCG
CAGTGCTGCAGTCACTCCACTGTACAACTCCGATGGCATAGTACAGTACG
ACCCAACATCGATCCTGCGTGTCATGCAAGGTCACTATGGATCACTGGCA
GCCGACACCACAGGTCACTCGCTGGACTTGCAATACTGGCATGATCGTCA
GCCTATTCAAGTCTCTCNTGACACACCACCAATCAGAAACAGTGACATTC
TCGACCAGGATTTCTCGTGGAATCAGATTGCTGCAGCCCTTTTGCAGATG
AGTCCACGGAAAGCACCTGGCGACGATGGTATAACCACTGCGTTCTACCA
AGCGGCACTCTACATGCCTGCCAACACCCAAGAAGGCGTCCCACCAACCC
CATTTGCTCGTGCTCTGTTGAGAGTATGTGGTCAAGTATTCGCTTCAGCA
ACAATCCCCCGTGCATGGCTGTGTGCATCCATTGTCTCCATCGACAAGAA
AGATGGCGACCCTCTCAACCCAGGCGACAAGCGAGGCATTGCCCTCATCA
ATGTCGGCCTGAAACTCGTATGCAAGGTGCTCCAAATGCGCATTGAGCGA
TTTGTCGAGACCAACAACCTGCTATCCTACGAACAGGCTGGGTTCCGCAA
GCGCGAAGAGTGTGTTGGACAAGTAGTCTCACTTGTCGACATCATTCAGC
GCAGACAGAATGCTGGGCTAAACACCCATGTTCTATTCATCGATATCCGA
AAGGCATTCGATACAGTCCCAGTTGGTGCACTGTTATGGAAGCTGCAGAA
CATGGGATTCCCTCGTCGTACTCTTGCCTTTCTCAAGGCACTGTACACAT
CCTCATCTGCTCGAGCACGGGCAGGATCACTGCTATCGGACCCATTCCCA
GTACAGAGAGGTGTCAGACAGGGATGTCCATTGTCTGGACTNCTGTTCAA
TCTGTTCATCAACGACATTCTCGATGGTGTCGCACCCATCACAGTCCCTG
GACTACCGCGAGACACCAACCCCATCCGAGGACTCATGTACGCAGACGAT
GTTGCAGTGTTTGCTGACTCTGAGCAATCACTGTTGGCTGCGTCGACTGC
TATCGAGCAATGGGCCAATCAGTGGGAGATGCAGTTTGGTGTGGCCAAGT
GTGGCATCATCAGCTTCACTGGCCATCTAGCACCACGACTTGACAACCCA
TTGGATATTCGACTCCATGGACAGTTGGTCAGTCGTGTGGAGTCATACAA
GTACCTTGGTGTACTGATTGACTCCAAGCTAGACCACTCAGCATGGCTCA
AGCAGAAACGGTCTGCACTCGAGCACACCATCTCGGCTCTTCACCCAGTG
CTGGCTAACCACCAGCTAACGGTGAATTACCGATCTCGCATATTCTCTGC
NGTGGTCATGGGCAAAGCCTACTATGGGCTCGAGCTGGTTGGTGGCAACA
AGTCACACCTTGCACCACTGCAGACAACGATCAACAAGGGTATCCGACTG
TTCACTGGTGCCCGACTCTCGACTGCCATTGGACCCCTTCTGGTTGAAAC
TGGGATTGGGTCACTTCTCACTCGCTCATTGGTATCACGGGTACGCTTGT
TGGAGCGGTCTGTGACCAAGAGAACACCCATCAATGCCATCTGCTCCGGT
ACAGACAATGACGTGTTTACACTGAATGTCCAAGGGCAGTTGGTAAGATC
CCAGCGCTGGTTCTGGTCTCGTCGGACCAAACAGCTATACAGGAACAGAT
ACTGGCTGACACCACAAGTCAGACCAAAGACAGTCAAGCAACGACACTCG
TTTGCATTGATGGAGACTCTACGAACATGTGGAGACTCTGCATCGCTCCA
AAAGTATGTCACTCGACAATTATTGGACACTTCTGGGTTCTTCAAGGATC
CCAGTTTCGATCAATCGCGAGCACATGGCACAAGATATCTGATGCTTGCG
CGCATGGATGCTCTCTGGACAGCAAGAAAAGCCATTCAGATTGGCATATT
AGTCGACACCCACCCATTCTCAGTTGACCACTGCATATTATGCGACCAGC
AGCTACTCAGCACATCCATTGCTCATCTCGTGGTGGAGTGTGAACAAGTA
ACTGGCCATCGCATTCAGTCTGGACTAGTACCAGCAATTCAGAAATCACG
ACTCAGATTGCTGGGTCGCGCACTCGATCCGGGTGTGGAGAATGTATATA
CTTGGCTCCGCGGTGGAGTCTTAAATGGCGAAGCAGATCTGGACCAGCGT
TGGTTGGACGGGACTGTGGAGCATGAATCTATGGGGACGAGGCATGATAA
TCGGGCGCTGGCAGCACGGTTAGCTGACTTCCTGCAGGTAGCGTACCGGC
AGTATCAATCCACATTGTGGCAAATACCACCGGGATCGCCTTGTGGAAGT
TGGCTAACTGACTTCTAGCACCGCCAGCCTATGCCTGAATGGGTATGGCT
TGCCGTGTTTTCATGGATCTGATTTGACTATCAGATTCACAAAACACCTT
TGGCACTCGTGCTTGTTTGTTTGGGGTGTGTGATTATATTCTTAACAATA
AAGTTCATTCAAAAAAAAAAAAAAGTCAACACAATCGAGTCAAGCAATAA
ATACTTTGAGAGTGATTGTCACACAAAGGTGGGGTAGAGACTAACAAAAT
GGGGCGACCGAGACTCATGGGTCAGAGTAGTACACACCATAGTGTGTGGT
ATGCCTCAATGATACGTGTTAGTNCAATTANACAATGAGGGGGTTTCAGT
GTGTGTACATTGAAACCATATCCACAAACAATCTCATCACTATCACCAAG
GGGATGCATTCGATATCTCAACAATTCTACATCAATCCATTCATTATTGA
TATTATCCCCAGCCTAACTTGATCCATATATGATCTCCACACGATATATT
CTAATCATACCCCATCT
>BatrLINE-2 rnd-3_family-12#LINE/RTE-X 
TCATGAACATGGCAGTGCAGCTGGCACAATGATTCTCGCCAAGGTACCCA
ACTTCACGCCAGAATGTCTGTGGACNNTCGGATCTGTCTTTCTGAAGCAG
NATCCATCCTTGCCACCANCAANCACAGTCGCAGAGAGGCGTTTTTCCGG
CCCTCGACAGAGTTGTTCCATTTGACAACAACCATCCTGTTCTCATTTTC
CACTGGAACAGACCCACAGCCTTCAGCGCACTCTCTGGGGTCATGGGTTG
ACTATGCAGTTCTCTGGATCACAGATCACCAGACTCCACAGTCCATGGTC
GGTCACTCGTCTCGACCACTTTGTGTGTAATGCACCAGCCCTCTCCTTAC
CTCGCCAGTGTGGACAGACAGACAGCAGTGGCCGATACCTGTCAGCACAT
CCATCCGAGCAGAGGCTGGACACCCCTGCTCCTCGTGCTCCAACCATATC
CCGCCATCACTGTCTCGAAGCCACCGATCGGATTCTACATCAAGAGTGTG
TGGTGGTAACAAACACACCATACTGTACATCCACATCCAACTGACCATTC
CTTCTAGAATATCAGCAAATGCAGTCGCTGATAAAGTCTTCGACTCTCAC
CACCAGCCACTCGATTCAATGCCGGCTTCTATCTGGCACAACCAAACGTG
CCATATTGGCAAGAACCTGCACGGCAAGCATTCATTGCCGCAACTCATAC
CAGCCCTGGNCCAAAGTGCAACACTCTTCGAGATGAGTGGTCTTGCCTCG
GCTGCTGCCACCCAACTCGAAAAGTGGATGGTCGCAATGGGTCAACACGC
GGACAATCCGACCGCGCTGATCAGACGGTCGAACCGATCTCGTATTCTCT
GCTGCACGTGCCATGTCTGGAAACAGTTCCCGTAGCAGTCACTCCACTGA
TAACGCGATGGCTACAGTACGACCCAACATCCATCCTGCGTGTCATGCAA
GGTCACTATGGATCACTGGCAGCCGACACCACAGGTCACTCAGACAATAC
TGGCAATCGTCAGCCTATTCAAGCCTCTCTCAATAGGCAACCATCAGAAA
CAGTGACTCTCGACCAGGCTTTCTCGTGGAATCAGATTGCTGCAGCCCTN
TTGCGGGTGAGTCCACGGAAAGCACCCGATGACGATGGTATANCCACTGC
GTTCTACCAAGCGGCACTCTATATGCCTGCCGACACCCNANAAGGCGTNC
CACCAACCCCATTTGCTCGTGCTCTGTTGAGANTGCGTGGTCAAGTATTC
GCTTCGGCAACAATCCCCCGTGCATGGCTGTGTGCATCCATTGTTTCCAC
CGACAAGAAAGATGGCGACCCTCTCAACCCAGGCGACTGGGCCATCTCAG
AGGCCTGCATTGCACCTCATCCAAATTTCGGCCTGAAACTCGTAAGCAAG
GTGCTCCAAATGCGCATTGAGCGATTTGTCGACCAACAACCTGCTGTCCT
ACAAACAGCTGTTCCCAAGAGTGTGTTGACAAGTAGTCTCACCGACATCA
TTCGCAGACAGAATGCTGGGCTAAACACCCATGTTCTATTCATCGATATC
CGAAAGGCATGATACAGTCCCCGTTGGTGCACTGTTATGGAANCTGCAGA
ACATATGGATTCTCATAACCAGGCTGCGACAAGTACTCTTGCATTTTAAT
CTCGAGGCATTGTCCTCATCTGCTCGAGCTCGCAGGTTCACTACTATCGG
ACCCATTTCCGGTACAGAGTCAGACAGGGATGTCCATTGTCTGACTACTA
TTCAATCTGTTCATCAACGACATTCTCGATGGTGTCCATCACAGTCCCTG
ACTAGCGAGACACGAGCCCCATCCGAGGACTCATGTACGCAGACGATGGC
AGTGTTTGCTGACTCTGAGCAATCACTGTTGGCTGCGTCGACTGCTATCG
AGCAATGGGCCAACGGAGATGCAGTTTGGTGTGGCCAGTGTGGCATCATT
AGCTTCACTGGCCATCTAGCACCACGACTTGACAACCCATTGATATTCGA
CTCAGACAGTTGGTCAGTCGTGGAGTCCAAGACCTTGGGTACTGATTGAC
TCCAAGCTAGACCATTCAGCATGGCCAAGCAGAACGGTCTGCACTTGAGC
ACACCATTTCGGCTCTCACCCAGTGCTGGCTAATCACCAGCTAACGGTGA
ATTATCGTTCTCGCCATTCCTGCAGTGGATCAAAGCCCATCGGGCTTGGC
TGGTCGGGAAACAGCCGCAGCACCGNTGGTGTGTCAGACNAGTCGANCAA
CAAGGGCATCCGACTGTTCACTGGTTGCCCGACTCTCGACTGCCATTGGA
CCCCTTCTGGTTGAAACTGGGACTGGGTCACTTCTCACTCGCTCATTGGT
CTCACGGGTACGCTTGTTGGAGCGGTCCGTGACCAAGAGAACACCAATGC
CATCCTGTACACAATGACGTGTTTACACTGAATGGGCAGTTAAGACACTG
GTTCTGGTCTCGTCGGACCAAGCAGCTATCAACAGATACTCACACCACAA
TCAGACCAAGACAGTCAAGCAACGGCATTCGTTTGCATTGAAGACTCTGC
GAACATATGGAGACTCTGCATCGCTCCAGTATGTCACTCGACAATTATTG
GACACTTCTGGTTCTTCAAGGATCCAGTTTCGTCGCAGCANCCACGGCAN
AAGATATCTGATGCTTGCGCGCATGGATGCTCTNTGGACAGCAAGAAAAG
CCATTCAGATTGGCATATTAGTCGCATCCACCCGTTCTCAGTTGACACAT
TGCATNCTATNCAACCAGCAGCTACTCAGCACATCCATTTGCCCATCTCG
TGGTGGAGTGTGAACAAGTCACCGGCCATCGCATTCAGTCTGGATTAGTA
CCAGCAATTCAGAAATCACGACTCAGATTGCTGGGTCGCAGCACTCGATC
CGGGTGTGGAGAATGTATATACTTGGCTCTGCGGTGCCTGGCGAAGCAGA
TCGACCAGCAGTTGGACGGGACAGCATGAATCAGACGGCATGATAATCGC
TGGCAGCACGGTTCTGACTTCTGCCGTACCGGCATTCAATCCACATTGTG
GAACACCAGGCTCTGGGCCATGACTTCTAGCACCGCCAGCCTTCCTGAAT
TATGGCTTCCTGTTCCTGGATTCGATGTCATCAGATCCAGCCACTGGACC
TGACGCAGAGGAATCGCCCTCGGTTCCCATCGTGCTTTGGTGGCCATGAA
CATGGTAGTGCAGTTGGCACAATGATTCTCGCCAAGGTACCCAACTTCAC
TCCAGAATGTCTGTGGATAGTCGGATCTGTCTATGTAGGACATTCTGGAG
CCACCACCAACTACAGTCGCAGAGAGGCATTTGCTAGTATTCGGCAAGCC
CTCGACAGAGTTGTTCCATTTGACAACAACCATCCTGTTCTCATTTTGGA
GACTGGAACACCGACCCACAGCGCCTTCAGCGCATTGTCCACTCGTGGGG
TCATGGTCTGACTGTCATGCAGTTCTCTGGATCACAGATCACCAGACTCA
GCACAGTCCATGGTCGACGTCATTCGTCAATCGACCACTTTGTGTGTAAT
GCACCAGCCCGCGCACTNCTCACCTCGCCACGTGTGGACAGACAGACAGC
AGTGGCCGACCACTTTGTCATTCGCACATCCATTCGAGCAGAGGCTCAAG
GACAACCCCTGCTCCTCGTGCTCCAACAATATCCCGCCATCACTGTCTCG
AAGCAACCGATCGGATTGCNACATCAAATTACTGGGATGTGCNAGCAGAC
GNTGCAGCAGACACAGACACTGANACNGACATCCACCAACTGACATCTCA
GTTCTTGGAGTCAGCCAATGCAGTCGCTGATNANTTGAGTCTTCGACTCT
CACCACCAGCCACTCGATTCAATCGCCGGCTTCTATCTGGCACAACCAAA
CGTGCCATATTGGCAAGCAACACNGCACGGCAAGCATTCATTGCCGCTGC
AACTCATCCAACCCTGACCCAGTCCAGTGCAACACTCTTCGAGATGAGTG
GTCTCGACTCAAGGCTGCCGCCACCCAACTCGAGAGAGTGGATGGTCGCA
AACAATGGGTCAAGCACGCTGACAATCTCGACCGCGCTGTATCAGACGGT
CGAACCGATCTCGTATTCTCTGCTGCACGTGCCATGTCTGGAAACAGTTC
CCGCAGTGCTGCAGTCACTCCACTGTACAACTCCGATGGCATAGTACAGT
ACGATCCAACATCNATCCTGCGTGTCATGCAAGGTCACTATGGATCACTG
GCAGCCGACACCACAGGTCACTCGCTGGACTTGCAACACTGGCATGATCG
TCAGCCTATTCAAGCCTCTCTCAATACACCAACNATCAGAGACAGTGGCA
TTCTCGACCAGGATTTCTCGTGGAATCAAATTGCTGCAGCCCTTTGCAGA
TGAGTCCACGGAAAGCACCTGGCGACGATGGTATAACCACTGCGTTCTAC
CAAGCGGCACTCTACATGCCTGCCAACACCCAAGAAGGCGTCCCACCAAC
TCCATTTGCTCGTGCTCTGTTGAGAGTATGTGGTCAAGTATTCGCTTCAG
CAACAATCCCCCGTGCATGGCCGTGTGCATCCATTGTTTCCATCGACAAG
AAAGATGGCGACCCTCTCAACCCAGGCGACAAGCGAGGCATTGCNCTCAT
CAATGTCGGCCTGAAACTCGTATGCAAGGTGCTCCAAATGCGCATTNAGC
GATTTGTCGAGACCAACAACCTGCTGTCCTACGAACAGGCTGGGTTCCGC
AAGCGCGAAGAGTGTGTTGGACAAGTAGTCTCACTCGTCGACATCATTCA
GCGCAGACAGAATGCTGGGCCAAACACCCATGTNCTATTCATCGATATCC
GAAAGGCATTCGATACAGTCCCCGTTGGTGCACTGTTATGGAAGCTGCAG
AACATGGGATTACCTCGTCGTACTCTTGCCTTTCTCAAGGCNCNGTACAC
ATCCTCATCTGCTCGAGCACGGGCAGGNTCACTGCTATCGGACCCATTCC
CGGTACAGAGAGGTGTCAGACAGGGATGTCCATTGTCTGGACTNCTGTTC
AATCTGTTCATCAACGACATCCTCGATGGTGTCGCACCCATCACAGTCCC
TGGACTACCGCGAGACACCAACCCCATCCGAGGACTCATGTACGCAGACG
ATGTNGCAGTNTTTGCTGACTCTGAGCAATCACTGTTGGCTGCGTCGACT
GCTATCGAGCAATGGGCCAATCGGTGGGAGATGCAGTTTGGTGTGGCCAA
GTGTGGCATCATCAGCTTCACTGGCCATCTAGCACCACGACTTGACAACC
CATTGGATATTCGACTCCATGGACAGTTGGTCAGTCGTGTGNAGTCATAC
AAGTACCTTGGTGTANTGATTGACTCCAAGCTAGACCACTCAGCATGGCT
CAAGCAGAAACGGTCTGCACTCGGGCACACCATCTCGGCACTTCACCCAG
TGCTGGCTAATCACCGGCTAACGGTGAATTATCGATCTCGCATATTCTCT
GCAGTGGTCATGGGCAAAGCCTACTATGGGCTCGAGCTGGTTGGTGGCAA
CAAGTCGCACCTTGCACCACTGCAGACGACAATCAACAAGGGTATCCGAC
TGTTCACTGGTGCCCGACTCTCGACTGCCATCGGACCCCTTCTGGCTGAA
ACTGGGATTGGGTCACTTCTCACTCGCTCATTGGTATCACGGGTACGCTT
GTTGGAGCGGTCCGTGACCAAGAGAACACCCATCAACGCCATCTGCTCNG
GTACAGACAATGACGTGTTTACACTGAATGTCCAAGGGCAGTTGGTAAGA
TCCCAGCGCTGGTTCTGGTCTCGTCGGACCAAACAGCTATACAGGAACAG
ATACTGGCTGACACCACAAGTCAGACCAAAGACAGTCAAGNAAAACACTC
GTTTGCATTGATGGAGACTCGCGAACATGGAGACTCTGCATCGCCCAAAA
GTATGTCACTCGACAATTATTGGACACCTCTGGATTCTTCAAGGATCCCA
GTTTCGATCAATCACGAGCACATGGCACGAGATATCTGATGCTTGCGCGC
ATGGATGCTCTCTGGACAGCAAGAAAAGCCATTCAGATTGGCATATTAGT
CGACACTCACCCATTCTCAGTTGACCGCTGCATATTATGCGACCAGCAGT
TACTCAGCACATCCATTGCTCATCTCGTGGTGGAGTGTGAACAAGTCACC
GGCCATCGCATTCAGTCTGGACTAGTACCAGCAATTCAGAAATCACGACT
CAGACTGCTGGGTCGCGCACTCGATCCGGGTGTGGAGAATGTATATACTT
GGCTCCGCGGTGGAGTCTTAAATGGCGAAGCAGATCTGGACCAGTTGTTG
GTTGGACGGGACTGTGGAGCATGAATCTATGGGGACGAGGCATGATAATC
GGGCGCTGGCAGCACGGTTAGCTGACTTCCTGCAGGTAGCGTACCAGGCA
GTATCAATCCACATTGTGGAAATACCACCTGGGATCGCCTTGTGGAAGTT
GGCTAACTGACTTGTAGCACCCGCCAGCCTATGCCTGAATGGGTATGGCT
TGCCTGTGTTTTCATGGATCTGATTTGACTATCAGATTCACAAAACACCN
TTGGCATTCGTGCTTGTTTGTTTGGGGGTGTGATTATATTCTTAACAATA
AAGTTCATTCAAAAAAAAAAAAGTCGGGCGCTGNCAGCATGGGTTAGCTG
GCNTTCTGCGGNCANCGTACCGGCTACAGTCTACTCANTCCCCCACTACT
ACTGCTANTAGACACCAGCACANCCACCAGCACACTGCCAGCACAGTAAA
CTANNAGCACAACTANCAGCGCAACACCAGCACACCCACTAGTGTCAGCA
CGACTACCGGCAGCCGCCGNTCACCACCACTNCTCAGTCCCTCTCTCTCT
CCTCTCTGTAGCGGNCTNCTTGCCTCCTACCCTTCTCCCCACCCCTCCTT
CTGGCAGGACCTCTCCCCTGCCAGAACACCAGCTTCCATCCTCCACTATC
AGTCACAGTNAGACTGCTCTAGTCAGGAAGCGAGCTCCCCTCCCCCCAGT
GACACTCCCGAGTCCTCTCTCCTGTCGGGCACTAGCTCCTACTCCTTTTC
CCTAGTGGCCATCCTCTCTGCCCTACCTCCNCCCAGAGTCAGANCCAGGN
CTGATACCCGAGCTTCTCTTCAAAGGGGACACCCCAAAGGTAGCAGAGGC
TCACAACCACCGNAAAAAAACCCCCCTCCCTTCCTCCAATCAGCAGCTCG
GTCGCTCAATCAAGAAAAAAAATCAAAATCAAAAATCAGAAAAAGNGTCC
CGAAAAGATGAAAATTCAAAAGGCAGCCACGGGAAAGGCAAACCCGCTCC
CAGTGGTGCTTTCACTCACCGTATCCGTGAGGATGGTGAAATCTTTCTGG
TGAGGAAGGTCGCGAGACTTCCTCGGACACTACTCCCCTTGCCTCCGTGG
CCGGGTCTGTTCGCATGCGATCGACTGACAGCGATCGCTCGGTTCGTGCG
ACACCAAAAAAGGCTCGCGATGCCAGTCCACCANCNCAGGACGATCTGTG
GGTGGTGATGANGAACCTTAGCCAGCAAGTTGCTGCTCAGCAGGCCGAGA
TGGATGCTTTGCGCAACGCTNTTGCTCTCCAGCAGAAGGCAACAGCCAAC
CTGGAGAANATCCTTGGAAACATGGCAAGTCAGGCAGCGTCAACCAGTGA
GGCGACCCAAGCTGCTCTGGCTGCTATTCTAGCCAGACTGGAAGTCAAAC
CTGATGTCCCGAAAGTCGTAGTCGTCGATAACGACTACCCTCCGCTACCA
CCAACGGGTGCAAAGCCCAAACGCAAGACTATGGCTACCAATGCCAAACC
CCACTACTGCTACTACTGCTACTACTGCTACTACCACTACAACTGACCAG
CCCTCCAAGGACACCCGTTTCGCCGATGCTGTCAAAAGGCGGCCCACTCA
CCAACAGCTGGTTGAACGCCAGCCCGAATTTCGTAAAGCTGGTGCTGCTG
CTTGGCTTGCATTGAAGCGCGAGACATCAGTCCCTGCACACAGTGCACCA
AAAGTGGAGCTCTCTTCGGGTCTTCGACTCATTTATGCAAGCGGTTTTCC
CTACGCTAAGCCTGGCGACCTTCGAAAGGCCATGCAGGGTGCCCGCATCC
GTACCAGTGCAGTACGTGATATTCGCTGGATATCCCGTCAGGTTGTGCAG
CTACTAGTCGATGCCGACTATGTGTCTGCATTTACTCGCATAATTACTAG
TCTGGACGCGACTATCGTCAAGTCCTTTAAAGCCTGGATTCCTCGCTCTG
AAGCAGCAGACAAGGATAAGCTCGCTGCTATTTTGTCGTTTGCCGCAAAA
ACTGTTACGACCATCCAACGCAGTCCTGATGTCAAAGCCAGGAACTTCTT
CAGATCTCTGCTCGCATCTATTGGTGGCAAAACCCTCGAGGCAGCCACTG
CCGAGGCGACCAAGATTCGGGTTCAAACTCCTAACTTTAGCATATCAACC
ACTGGGAGATATAGTCCTAAAGGAGTCTCTCCCAGTAAAGACGGCGACTG
ATAAGGAACCTGCTGAACCAGCAGTAGATCCACCATCTGAAATGGCTGCT
GAGGTCACTCCAGCAATCCAAGATGACGGTGTTACTCCTACAGTCACCCC
TATCGCTGACGTTGAAATGTGTTTGTAATGAGTGATACACCATTATCAAC
ACATACACCTTCACCAACTGATCACCTGCTACCTGACACTCCTCTATCCA
TGGCCAACTCTGACATATCGGTTCCCTCTGTCGATCATCGGCAAGAACCA
TCACCATCTACCACATTCTCGATATACGGCCTTGCAGCCGTCTCGATCAC
ATACCTCCGCTCCATTCTCGCTCCAATCCTGGGTCACCAGATGGAACATG
TCCCCAAGATCGACCGCCGCACCACAAAACACGGTGCTCGATTCCGCATA
ACGGTCCCCGAAGACCGACAACGAAATATCATCCAGCGCCTCGAACGCCA
AAGCAAGCAAACCCACTGGCGTATTCGGCAAAACTACCGACATCGCCGTC
CAGACCAGCCTCGACCAACAGCCCCACCTCCACCACTATCACGGCAGATT
CTCGCAGTCAATGTTGCCAATATCAGCAACAAACGGCCTGCTATTCGCCA
TATCGTCAGGAACACCAGGCTCTGGGCCATCTCAGAGACCTGCATCACTT
CNTCNAAATTTCGCTTCACTGTCCCTGGATTCGATGTCATCCAGCATCCA
GCCACTGGACCTGGACGCAGAGGAATCGCCCTCGGTATCCCATCGTGCTT
TGGTGGCCATGAACATGGTAGTGCAGTTGGCACAATGATTCTCGCCAAGG
TACCCAACTTCACTCCAGAATGTCTGTGGATAGTCGGATCTGTCTATGTA
GGACACTCTGGAGCCACCACCAACTACAGTCGCAGAGAGGCGTTTGCTAG
TATTCGGCAAGCCCTCGACAGAGTTGTTCCATTTGACAACAATCATCTTG
TTCTCATTTTCGGAGACTGGAACACCGACCCACAGCGCCTTCAACTTATT
GTCCACTCGTGGGGTCATGGTCTGACTGTCATGCAGTTTTCTGGATCACA
GATCACCAGACTCAGCACAGTCCATGGTCGACGTCATTCGTCAATCGATC
ACTTTGTGTGTAATGCACCAGCACGCGCACTCCTCACCTCGCCACGTGTG
GATAGACAGACAGCAGTGGCCGACCACTTTGTCATTCGCACATCCATCCG
AGCAGAGGCTCAAGGACAACCCCCCTGCTCCTCGTGCTCCAACAATATCC
CGCCATCACTGTCTCGAAGCAACCGATCGGATTGCTACATCCAATTATTG
GGATGTGCTAGCAGACGGTGCAGCAGACGACACTGACACCGACACAGACA
TCCACCAATTGACATCTCAGTTCTTGGAATCAGCCAATGCAGTCGCTGAT
AACTTGAGTCTTCGACTCTCACCACCAGCAACTCGATCCAATCGCCGGCT
CCTATCTGGCACCACTAAACGTGCCATATTGGCAAGCAACACTGCACGGC
AAGCATTCATTGCCGCTGCAACCTATACCAACCCTGACCCAGTCCAGTGC
AACACTCTACGAGATGAGTGGTCTCGACTCAAGGCTGCTGCCACCCAACT
CGAGAGAGTGGATGGTCGCAAACAATGGGTCAAGCACGCTGACAATCTCG
ACCGCGCTGTGTCAGACGGTCGAACCGATCTCGTATTCGCTGCTGCACGT
GCCATGTCTGGAAACAGTTCCCGTAGTGCTGCAGTCACTCCACTGTACAA
CTCCGATGGCATAGTGCAGTACGATCCAACATCGATCCTGCGTGTCATGC
AAGGCCACTATGGATCACTAGCAGCCGACACCACAGGCCACTCGCTGGAC
TTGCAATACTGGCATGATCGTCAGCCCATTCAAGTCTCTCGTGACACACC
AACCATCAGAAACAGTGACATTCTCGATCAGGATTTCTCGTGGAATCAGA
TTGCTGCAGCCCTTTTGCAGATGAGTCCACGGAAAGCACCTGGCGACGAT
GGTATATCCACTGCGTTCTACCAAGCGGCACTCTATATGCCTGCCGACAC
CCAAGAAGGCGCTCTACCAACCCCATTTGCTCGTGCTCTGTTGAGAGTAT
GTTGCCAAGTATTCGCTTCAGAAACAATCCCCCGTGCATGGCTGTGTGCA
TCCATTGTCTCCATCGACAAGAAAGATGGCGACCCTCTCAACCCAGGCGA
CAAGCGAGGCATTGCACTCATCAATGTCGGCCTGAAACTCGTATGCAAGG
TGCTCCAAATGCGCATTGAGCGATTTGTCGAGACCAACAACCTGCTGTCC
TACGAACAGGCTGGGTTCCGTAAGCGCGAAGAGTGTGTTGGACAAGTAGT
CTCACTTGTCGACATCATTCAGCGCAGACAGAATGCTGGGCTAAACACCC
ATGTNCTATTCATCGATATCCGAAAGGCATTCGATACAGTCCCAGTTGGT
GCACTGTTATGGAAGCTGCAGAACATGGGATTCCCTCGTCGTACTCTTGC
CTTTCTCAAGGCATTGTACACATCCTCATCTGCTCGAGCNCGGGCAGGAT
CACTGTCATCGGACCCATTCCCAGTACAGAGAGGTGTCAGACAGGGATGT
CCATTGTCTGGACTGCTGTTCAACCTGTTCATCAACGACATTCTCGATGG
TGTCGCACCCATCACAGTCCCTGGACTACCGCGAGACACGAGCCCCATCC
GAGGACTCATGTACGCAGACGATGTGGCAGTGTTTGCTGACTCTGAGCAA
TCACTGTTGGCTGCGTCGACTGCTATCGAGCAATGGGCCAATCAGTGGGA
AATGCAGTTTGGTGTGGCCAAGTGTGGCATCATCAGCTTCACTGGCCATC
TAGCACCACGACTTGACAATCCATTGGATATTCGACTCCATGGACAGTTG
GTCAGTCGTGTGGAGTCATACAAGTACCTTGGTGTACTGATTGACTCCAA
GCTAGATCACTCAGCATGGCTCAAGCAGAAACGGTCTGCACTCGAGCACA
CCATTTCGGCTCTTCACCCAGTGCTGGCTAACCACCAGCTAACGGTGAAT
TATCGNTCTCGCATATTCTCTGCTGTGGTCATGGGCAAAGCCTATTATGG
GCTCGAGCTGGTTGGTGGCAACAAGTCGCACCTTGCACCACTGCAGACGA
CGATCAACAAGGGTATCCGACTGTTCACTGGTTGCCCGACTCTCGACTGC
CATTGGACCCCTTCTGGTTGAAACTGGGATTGGGTCACTTCTCACTCGCT
CATTGGTATCACGGGTACGCTTGTTGGAGCGGTCCGTGACCAAGAGAACA
CCCATCAATGCCATCTGCTCCGGTACAGACAATGACGTGTTTACACTGAA
TGTCCAAGGGCAGTTGGTAAGATCCCAGCGCTGGTTCTGGTCTCGTCGGA
CCAAACAGCTATACAGGAACAGATACTGGCTGACACCACAAGTCAGACCA
AAGACAGTCAAGCAACGACACTCGTTTGCATTGATGGAGACTCTGCGAAC
ATGTGGAGACTCTGCATCGCTCCAAAAGTATGTCACTCGACAATTATTGG
ACACTTCTGGGTTCTTCAAGGATCCCAGTTTCGATCAATCGCGAGCACAT
GGCACAAGATATCTGATGCTTGCGCGCATGGATGCTCTCTGGACAGCAAG
AAAAGCCATTCAGATTGGCATATTAGTCGACACCCACCCATTCTCAGTTG
ATCACTGCATATTATGCGACCAGCAACTACTCAGCACATCCATTGCTCAT
CTCGTGGTGGAGTGTGAACAAGTAACCGGCCATCGCATTCAGTCTGGACT
AGTACCAGCAATTCAGAAATCACGACTCAGATTGCTGGGTCGCGCACTCG
ATCCGGGTGTGGAGAATGTATATACTTGGCTCCGCGGTGGAGTCTTAAAT
GGCGAAGCAGATCTGGACCAGCGTTGGTTGGACGGGACTGTGGAGCATGA
ATCTATGGGGACGAGGCATGATAATCGGGCGCTGGCAGCACGGTTAGCTG
ACTTCCTGCAGGTAGCGTACCGGCAGTATCAATCCACATTGTGGAAATAC
CACCGGGATCGCCTTGTGGAAGTTGGCTAACTGACTTCTAGCACCGCCAG
CCTATGCCTGAATGGGTATGGCTTGCCGTGTTTCATGGGATCTGATTTGA
CTATCAGATTCACAAAACACCATTGGCATTCGTGCTTGTTTGTTTGGGGT
GTGTGATTATATTCTTAACAATAAAGTTCATTCAAAAAAAACTACTGCCC
AGACACTAGCACACCCACTCACAATTAGCAGACACTAGTGGCAGTAGTGT
GGCAGCTGTAGTGGCCTTTTTGCCCTAACCCTCTTTCTGGCAGGAGTCAG
AACACCAGTCCACTATCAGTCACAGTTAGACTGCTCTAGTCAGGAAGCGA
AGTGGTACTCTCAGGCTCCTGTTGGGCACTAGTCTCCTACTCTCTTCCCT
AGTGGTCCTCTCTGCCCTANCTNCNCCAGAGTCAGAGCTAGGTCTGATAC
CTGAGCTCCTCTCAAAGGGGACACCCCAAAGGCAGTAGAGGCTCTCATCG
GAAAAAAAACCCCCTCCTTTCTCCAATCAGCAGCTCGGTCGCTCAACCAA
GAAAAAAAAATCAAAAAAGAAAAAGGAGCAAAAAGAAAAAAGTAAAAGTT
CACGCGAAAAGTGGACATTTTATCCTGAACTCCCAGGAAAAACCCCCTCC
GAAAAAAAAAGCAAAAAAATCAAAATTCAAAAGGCAGCCACGGGAAAGGC
AAACCCGCTCCCAGTGGTGCTTTTACTCACCGTATCCGCGAGGATGGTGA
GATCTTCTCCGGTGAGGAAGGTCGCGATACCTCCTCTGACACTACCCCCT
TGCCTCCGTGGCAGGATCTGTTCGCATGCGATCGACTGATAGCGATCGAT
CTGTTCGTGCGACACCGAAAAAGGCTCGCGATGTTAGCCCACCACCCCAG
GACGATCTGTGGGTGGTCGTGAAGAACCTTAGCCAGCAAGTTGCTGCTCA
GCAGGCCGAGNTGGATGCTTTGCGCAACGCTTTCGCCCTCCAGCAAAAGA
CATCGGCCGANCTGGTAGAAAGTCCCCAGCAACATGGCAAGTCAGGCGGC
GTCGACCGGCGAGGCAACTCAAGCTGCTCTGGCTGCCATCCTAGCCAGAC
TGGAAGTCGGACCTGTTGTCCCGCAAGTCGTAGTCCCCAATAACAAGGAC
TACCCTCCGCTACCGCCAACGGGTGCAACCTCCAAANGCAAGACTGTGGC
TACCAAGCCAAACCCCACCACCACTACCGCTACTACTACTACTACCCTAC
CACTACACTGACCAGCCCTCTAAGGACACCCGATTCGCCGACGCTGTCAA
AAGGCGGCCCACCCACCAACAGCTGGTTGAACGCCAGCCCGAATTTCGCA
AAGCTGGTGCTGCTGCTTGGCTCGCTCTGAAGCGTGAGACTTCAGTCCCT
GCACACAGTGCACCGAAAGTGGAGCTCTCCTCGGGTCTCCGACTCATTTA
TGCAAGCGGTTTTCCCTACGCTAAGCCTGGCGACCTTCGAAAGGCCATGC
AGGGAGCCCGCATCCGTACCAGTGCGGTACGTGATATTCGCTGGATATCC
CGTCAAGTTGTGCAGCTACTAGTCGACGCCGACTATGTGTCTGCCTTCAC
TCGCATAATTACCAGTCTGGACGCGACCATTGTCAAGTCCTTCAAAGCCT
GGGTTCCTCGCCCCGAAGCAGCAGACAAGGACAAGCTCGCTGCTATTTCG
TCGTTTTGCTGCAAAGACGGTCACGACCATCCAGCGCAGTCCTGATGTAA
AAGCCAGGAACTTCTTCAGATCTCTGCTCGCATCTATTGGTGGCAAGACC
CTCGAGGCAGCCACTGCTGAGGCGACCAAGATTCGGGTTCAGACACCCGG
TTTTAGCATATCAACAATGGAGACAGTCCCCAAGGAGTCTCTCCCAGTCA
AGAAGGCGACTGATAAGGAACCTGCTGCACCAGCAGTAGATCCACCATCT
GACACGGCTGCTGAGATTACTCCAGCAATCCAAGATGACGGTGTTGCTCC
TACAGTCACCCCTATCGCTGACGTTGAAATGTGTTTGTAATGAGTGATAC
ACCATTATCAACACATACACCTTCACCAACTGATCACCTATTACCTGACA
CTCCTCTATCCATGGCCAACTCTGACATATCGGTTTCCTCTGTCGATCAT
CGACAAGAACCATCACCATCTACCACATTCTCGATATACGGCCTTGCAGC
CGTCTCGATNNCATACCTCCGCTCCATTCTCGCTCCAATCCTGGGTCACC
AGATGGAGCATGTCTCCAAGATCGACCGCCGTACCACAAAACACGGTGCT
CGATTCCGCATAACGGTCCCCGAAGACCGACAACGAAACATCATCCAGCG
CCTCGAGCGCCAAAGCAAGCAAACCCACTGGCGTATTCGGCAAAACTACC
GACATCGCCGTCCAGACCAGCCTCGACCAACAGCCCCACCTCCACCACTA
TCACGGCAGATCCTCGCAGTCAATGTTGCCAACATCAGCAACAAACGGCC
TGCTATCCGCCACATCGTCAGGAACACCAGGCTCTGGGCCATCTCAGAGA
CCTGCATCACTTCATCNAAATTCCGCTTTACTGTCCCTGGATTCGATGTC
ATCCAGCATCCAGCCACGGGACCTGGACGCAGAGGAATCGCCCTCGGTAT
CCCATCGTGCTTTGGTGGTCATGAACATGGCAGTGCAGTTGGCACAATGA
TTCTCGCCAAGGTACCCAACTTCACTCCAGAATGTCTGTGGATAGTCGGA
TCTGTCTATGTAGGACATTCTGGGGCCACCACCAACTACAGTCGCAGAGA
GGCTTTTGCTAGTATTCGGCAATCCCTCGACAGAGTTGTGCCATTCGACA
ACAACCATCCTGTTCTCATCTTTGGAGACTGGAACACCGACCCGCAGCGC
CTTCAGCGCATTGTCCACTCGTGGGGTCATGGNTTGACTGTCATGCAGTT
CTCTGGATCACAGATCACCAGACTCAGCACAGTCCATGGTCGACGTCATT
CGTCAATCGACCACTTTGTGTGTAATGCACCAGCCCGCGCACTCCTCACC
TCGCCACGTGTGGACAGACAGACAGCAGTGGCCGACCACTTTGTCATTCG
CACATCCATTCGAGCAGAGGCTCAAGGACAACCCCCTGTTCCTCGTGCTC
CAACCATATCCCGCCATCACTGTCTCGAAGCAACCGATCGAATTGCTACA
TCCAATTACTGGGATGTGCTAGCAGACGGTGCATCGGACGACACTGACAC
CGACACTGACGTCCACCAACTGACATCTCAGTTTTTGGAATCAGCCAATG
CAGTCGCTGATAACTTGAGTCTTCGACTCTCACCACCAGCCACTCGATCC
AATCGCCGGCTTCTATCTGGCGCAACCAAACGTGCCATATTGGCAAGCAA
CACTGCACGGCAAGCATTCATTGCCGCTGCAACTCAATACCAACCCTGAC
CCAGTCCAGTGCAACACTCTTCGAGATGAGTGGTCTCGACTCAAGGCTGC
TGCCACCCAACTCGAGAGAGTGGATGGTCGCAAACAATGGGTCAAGCACG
CCGACAATCTTGACCGCGCTGTATCAGACGGTCGAACCGATCTCGTATTC
GCTGCTGCACGTGCCATGTCTGGAAACAGTTCCCGTAGTGCTGCAGTCAC
TCCACTGTACAACTCCGATGGCATAGTACAGTACGACCCAACATCGATCC
TGCGTGTCATGCAAGGTCACTATGGATCACTGGCAGCCGACACCACAGGT
CACTCGCTGGACTTGCAATACTGGCATGATCGTCAGCCTATTCAAGTCTC
TCNCGATACACCACCAATCAGAAACAGTGACATTCTCGACCAGGATTTCT
CGTGGAATCAGATTGCTGCAGCCCTTTTGCAGATGAGTCCACGGAAAGCA
CCTGGCGACGATGGTATAACCACTGCGTTCTACCAAGCGGCACTCTACAT
GCCTGCCAACACCCAAGAAGGCGTCCCACCAACCCCATTTGCTCGTGCTC
TGTTGAGAGTATGTGGTCAAGTATTCGCTTCAGCAACAATCCCCCGTGCA
TGGCTGTGTGCATCCATTGTCTCCATCGACAAGAAAGATGGCGACCCTCT
CAACCCAGGCGACAAGCGAGGCATTGCCCTCATCAATGTCGGCCTGAAAC
TCGTATGCAAGGTGCTCCAAATGCGCATTGAGCGATTTGTCGAGACCAAC
AACCTGCTGTCCTACGAACAGGCTGGGTTCCGCAAGCGCGAAGAGTGTGT
TGGACAAGTAGTCTCACTTGTCGACATCATTCAGCGCAGACAGAATGCTG
GGCTAAACACCCATGTATTATTCATCGATATCCGAAAGGCATTCGATACA
GTCCCAGTTGGTGCACTGTTATGGAAGCTGCAGAACATGGGATTCCCTCG
TCGTACTCTTGCCTTTCTCAAGGCATTGTACACATCCTCATCTGCTCGAG
CTCGGGCAGGATCACTACTATCGGACCCATTCCCGGTACAGAGAGGNGTC
AGACAGGGATGTCCATTGTCTGGACTACTGTTCAATCTGTTCATCAACGA
CATTCTCGATGGTGTCGCACCCATCACAGTCCCTGGACTACCGCGAGACA
CGAACCCCATCCGAGGACTCATGTACGCAGACGATGTNGCAGTGTTTGCT
GACTCTGAGCAATCACTGTTGGCTGCGTCGACTGCTATCGAGCAATGGGC
CAATCGGTGGGAGATGCAGTTTGGTGTGGCCAAGTGTGGCATCATCAGCT
TCACTGGCCATCTAGCACCACGACTTGACAACCCATTGGATATTCGACTC
CATGGACAGTTGGTCAGTCGTGTGGAGTCATACAAGTACCTTGGTGTACT
GATTGACTCCAAGCTAGACCACTCAGCATGGCTCAAGCAGAAACGGTCTG
CACTCGAGCACACCATCTCGGCTCTTCACCCAGTGCTGGCTAACCACCAG
CTAACGGTGAATTACCGATCTCGCATATTCTCTGCAGTGGTCATGGGCAA
AGCCTATTATGGGCTCGAGCTGGTTGGTGGCAACAAGTCGCACCTTGCAC
CACTGCAGACGACGATCAACAAGGGTATCCGACTGTTCACTGGTGCCCGA
CTCTCGACTGCCATTGGACCCCTTCTGGTTGAAACTGGGATTGGGTCACT
TCTCACTCGCTCATTGGTATCACGGGTACGCTTGTTGGAGCGGTCTGTGA
CCAAGAGAACACCCATCAATGCCATCTGCTCCGGTACAGACAATGACGTG
TTTACACTGAATGTCCAAGGGCAGTTGGTAAGATCCCAGCGCTGGTTCTG
GTCTCGTCGGACCAAACAGCTATACAGGAACAGATACTGGCTGACACCAC
AAGTCAGACCAAAGACAGTCAAGCAACGACACTCGTTTGCATTGATGGAG
ACTCTGCGAACATGTGGAGACTCTGCATCGCTCCAAAAGTATGTCACTCG
ACAATTATTGGACACTTCTGGATTCTTCAAGGATCCCAGTTTCGATCAAT
CGCGAGCACATGGCACAAGATATCTGATGCTTGCGCGCATGGATGCTCTC
TGGACAGCAAGAAAAGCCATTCAGATTGGCATATTAGTCGACACCCACCC
ATTCTCAGTTGACCACTGCATATTATGCGACCAGCAACTACTCAGCACAT
CCATTGCCCATCTCGTGGTGGAGTGTGAACAAGTCACTGGCCATCGCATT
CAGTCTGGACTAGTACCAGCAATTCAGAAATCACGACTCAGATTGCTGGG
TCGCGCACTCGATCCGGGTGTGGAGAATGTATATACTTGGCTCCGCGGTG
GAGTCTTAAATGGCGAAGCAGATCTGGACCAGCGTTGGTTGGACGGGACT
GTGGAGCATGAATCTATGGGGACGAGGCATGATAATCGGGCGCTGGCAGC
ACGGTTAGCTGACTTCCTGCAGGTAGCGTACCGGCAGTATCAATCCACAT
TGTGGAAATACCACCGGGATCGCCTTGTGGAAGTTGGCTAACTGACTTCT
AGCACCGCCAGCCTATGCCTGAATGGGTATGGCTTGCCGTGTTTTCATGG
GATCTGATTTGACTATCAGATTCACAAAACACCNTTGGCATTCGTGCTTG
TTGTTTGGGGTGTGTGATTATATTCTTAACAATAAAGTTCATTCAAAAAA
AAAAAAAAAAAAGTGCCAGCACAACTACCAGCAGCNGCCCACCACTACCA
CTACTCAGTACTGTGGGTGACAGCCTCGAGCCGGCCCCCACTCCCCAGTC
NCTCTCTCTCTCTCTCCTCTCTGTAGCGGNCTNCTTGCCCTACTCTTCTC
CCCACCCCTCNTTCTGGCAGGACCTCTCCCCTGCCAGANCACCAGCTTCC
ACTTTCCCCCGCTATCAGTCACAGTNAGACTGCTCTGGTCAGGAGGCGAG
CTCCCCCCCAGTGGCACTCTCAGGCCCTCTCCCTTTCTGTTGGGCACTAG
TCTCNCACTCTCTTTCCCCAGTGGNCATCCTCTCTGCCCTACCTCCCCCC
AGAGTCAGAGCTAGGTCTGATACCTGAGCTCCTCTCAAAGGGGACACCCC
AAAGGCAGCAGAGGCTCTCATCGGACAAAAAACCCCCTCCCTTCCCTCGA
TCAGCAGCTTGGTCGNTCAGCCAAGAAAGAAAAATCAAAAAAAGAAAAAG
GAGCAAAAGAAAAAGTAAAAGTTCACGCAAAAGTGGACACTTTATCCTGA
ACTCCNCATTTGGAAAAAACCCTCCCCCCTCCAAAAAAAAAAAAATCAAA
AGTTGCAAAAAAATNNAAACCCAAAAAGCAACCACGGGAAAGGCAAACCC
GCTCCCAGTGGTGCCTTCACTCACCGTATCCGCGAGGATGGTGAGATCTT
CTCTGGTGAGGAAGGTCGCGAGACCTNCTCNGACACTACCCCCCTTGCCT
CCGTGGCAGGATCTGTTCGCATGCGGTCGACTGACAGCGATCGNTCNGTC
CGTGCGACACCGAAAAAGGCTCGCGATNCCAGCCCACCACCCCAGGACGA
TCTGTGGGTGGTNGTGAAGAACCTTAGCCAGCAAGTCGCTGCTCAGCAGG
CCGAGNTGGACGCTTTGCGCAACGCTATTGCTCTCCAGCAGAAGGCAACA
GCCAACCTGGAGAAAGTCCTCAGCAATATGGCAAGTCAGGCAGCGTCAAC
CAGTGAGGCGACTCAANCTGCTCTGGCTGCCATCCTAGCCAGACTGGAAG
TCGGACCTGNTGTCCCGNAAGTCGTAGTCGCCGATANCAAGGACTACCCT
CCGCTACCACCAACGGGTGCAACCCCCAAACGCAAGACTGTGGCTACCAA
GCCAANCCCCACCACCACTACTGCTACTACTACCACTACTACTACCACTG
GCCAGCCCTCCAAGGACACCCGNTTCGCCGACGCTGTCAAAAGGCGGCCC
ACCCATCAACAGCTGGTTGAACGCCAGCCCGANTTTCGTAAAGCTGGTGC
TGNTGCTTGGCTCGCTCTGAAACGAGAGACTTCAGTCCTGCACACAGTGC
ACAAAGTGGAGCTCTCTTCGGTCTCCGACTCATTTATGCAAGCGGNTTTC
CCTACGCTAAGCCTGGCGACCTTCGAAAGGCATGCAGGGTGCCCGCATCC
GTACCAGCGCGGTACGTGATATTCGCTGGATATCCCGTCAGGTTGTGCAG
CTACTAGTCGACGCCGACTATGTGTCTGCTTCACTCGCATAATTACCAGT
CTGGACGCGACTATCGTCAAGTCCTTCAAAGCCTGGACCTCGTCCCGAAG
CAGCTGACAAGGACAAGCTCGCTGCTATCTCGTCGTTTGCTGCAAAGACG
GTCACGACCATCCAACGCAGTCCTGACGTCAAAGCCAGGAACTTCTTCAG
ATCACTGCTCGCATCTATTGGTGGCAAGACCCTCGAGGCAGCCACTGCAG
AGGCGACCAAGATTCGGGTTCAGACACCCGGCTTTAGCATATCAACACTG
GAGACAGTCCCCAAGGAGTCTCTCCCAGTCAAGAAGGCGACTGATAAGGA
ACCTGCTGCACCAGCAGTAGATCCACCATCGGACATGGCTGCTGAGATTA
CTCCAGCAACCCAAGATGACGGTGTTGCTCCTACAGTCACCCCTATCGCC
GACGTTGAAATGTGTTTGTAATGAGTGATGCACCATTATCAACACATACA
CCTTCGCAAACTGATTACCTATTACCTGACACTCCTTATCCATGGCCAAC
TCTGACATATCGGTTCCCTCCGTCGATCATCGACAAGAACCATCACTATC
TACNACATTCTCGATATACGGCCTTGCAGCCGTCTCGATCACTACCTCCG
CTCCATTCTCGCTCCAATCCTGGGTCACCAGATGGAGCATGTCTCCAAGA
TCGATCGNCGTACCACAAAATACGGTGCTCGATTCCGCATAACGGTCCCC
GAAGACCGACAACGAAACATCATCCAGCGCCTCGAGCGCCAAAGCAAGCA
AACCCACTGGCGTATTCGGCAAAACTACCGACATCGCCGTCCAGACCAGC
CTCGACCAACAGCCCCACCTCCACCACTATCACGGCAGATCCTCGCAGTC
AATGTTGCCAATATCAGCAACAAACGCCTGCTATCCGCCATATCGTCAGG
AACACCAGGCTCTGGGCCATCTCAGAGACCTGCATCACCTCATCAAATTT
CGCTCACTGTCCCTGGATTCGATGTCATCCAGCATCCAGCCACGGGACCT
GGACGCAGAGGAATCGCCCTCGGTATCCCATCGTGCTTTGGTGGCCATGA
ACATGGTAGTGCAGTTGGCACAATGATTCTCGCCAAGGTACCCAACTTCA
CCCAGAATGTCTGTGGATAGTCGGATCTGTCTATGTAGGACATTCTGGGG
CCACCACCAACTACAGTCGCAGAGAGGCTTTTGCTAGTATTCGGCAAGCT
CTNGACAGAGTTGTTCCGTTCGACAACAACCATCCTGTTCTCATTTTTGG
AGACTGGAACACCGACCCACAGNGCCTTCAGCGCATTGTCCACTTGTGGG
GTCATGGNCTGACTGTCATGCAGTTCTCTGGATCGCAGATCACCAGGCTC
AGCACAGTCCATGGTCGACGTCACTCGTCAATCGACCACTTTGTGTGTAA
TGCACCAGCCCGCGCACTCCTCACCTCGCCACGTGTGGACAGACAGACAG
CAGTGGCCGACCACTTTGTCATTCGCACATCCATTCGAGCAGAGGCTCAA
GGACAACCCCCCTGTCCCTCGTGCTCCAACCATATCCCGCCATCACTGTC
TCGAAGCAACCGATCGGATTGCTACATCCAATTACTGGGATGTGCTAGCA
GACGGTGCAGTCGATATCATTCGGCGCAGACACCGACATCCACCAACTGA
CATGTCAGTTTTTTGGAATCAGCAAATGCAGTCGCTGATAACTTGAGTCT
TCGACTCTCACCACCAGCCACTCGATCCAATCGCCGGCTCCTATCTGGCA
CCACTAAACGTGCCATCTTGGCAAGCAACACTGCACGGCAAGCATTCATT
GCCGCTGCAACTCATACCAACCCTGACCCAGTCCAGTGCAGCACTCTTCG
AGATGAGTGGTCTCGACTCAAGGCTGCTGCCACCCAACTCGAGAGAGTGA
ATGGTCGCAAACAATGGGTCAAGCACGCGGACAATCTCGACCGCGCTGTG
TCAGACGGTCGAACCGATCTCGTATTCTCTGCTGCACGTGCCATGTCTGG
AAACAGTTCCCGCAGTGCTGCAGTCACTCCACTGTACAACTCCGATGGCA
TAGTACAGTACGACCCAACATCCATCCTGCGTGTCATGCAAGGTCACTAT
GGATCACTGGCAGCCGACACCACAGGTCACTCGCTGGACTTGCAATACTG
GCATGATCGTCAGCCCATTCAAGTCTCTCCGAATACACCAACCATCAGAA
ACAGTGACATTTTCGACCAGGATTTCTCGTGGAATCAGATTGCTGCAGCC
CTGTTGCAGATGAGTCCACGGAAAGCACCTGGCGACGATGGTATAACCAC
TGCATTCTACCAAGCGGCACTCTACATGCCTGCCAACACCCAAGAAGACG
TCCCACCAACCCCATTTGCTCGTGCTCTGTTGAGGGTATGTGGTCAGGTA
TTCGCTTCAGCAACAATCCCCCCGTGCATGGCTGTGCGCATCCATTGTTT
CCATCGACAAGAAAGATGGCGACCCTCTCAACCCAGGCGACAAGCGAGGC
ATTGCCCTCATCAATGTCGGCCTGAAACTCGTATGCAAGGTGCTCCAAAT
GCGCATTGAGCGATTTGTCGAGACCAACAACCTGCTATCTTACGAACAGG
CTGGGTTCCGCAAGCGCGAAGAGTGTGTTGGACAAGTAGTCTCACTTGTC
GACATCATTCAGCGCAGACAGAATGCTGGGCTAAACACCCATGTATTATT
CATCGATATCCGAAAGGCATTCGATACAGTCCCAGTTGGTGCACTGTTAT
GGAAGCTGCAGAACATGGGATTCCCTCGTCGTACTCTTGCCTTTCTCAAG
GCATTGTACACATCCTCATCTGCTCGAGCTCGGGCAGGTTCACTACTATC
GGACCCATTCCCGGTACAGAGAGGGGTCAGACAGGGATGTCCCTTGTCTG
GACTACTGTTCAATTTGTTCATCAACGACATTCTCGATGGTGTCGCACCC
ATCACAGTCCCTGGACTATCGCGAGACACCAACCCCATCCGAGGACTCAT
GTACGCAGACGATGTGGCAGTGTTTGCTGACTCTGAGCAGTCACTGTTGG
CTGCGTCGACTGCTATCGAGCAATGGGCCAATCAGTGGGAGATGCAGTTT
GGTGTGGCCAAGTGTGGCATCATCAGCTTCACTGGTCATCTAGCACCACG
ACTTGACAACCCATTGGATATTCGACTCCATGGACAGTTGGTCAGTCGTG
TGGAGTCATACAAGTACCTTGGTGTACTGATTGACTCCAAGCTAGATCAC
TCAGCATGGCTCAAGCAGAAACGGTCTGC
>BatrLINE-3 rnd-4_family-12#LINE/RTE-X 
TTGATGGAGACTCTGCGAACATGTGGAGACTCTGCATCGCTCCAAAAGTA
TGTCACTCGACAATTATTGGACACTTCTGGATTCTTCAAGGATCCCAGTT
TCGATCAATCGCGAGCACATGGCACAAGATATCTGATGCTTGCGCGCATG
GATGCTCTCTGGACAGCAAGAAAAGCCATTCAGATTGGCATATTAGTCGA
CACCCACCCATTCTCAGTTGACCACTGCATNTTATGCGACCAGCAGCTAC
TCAGCACATCCATTGCTCATCTCGTGGTGGAGTGTGAACAAGTAACTGGC
CATCGCATTCAGTCTGGACTAGTACCAGCAATTCAGAAATCACGACTCAG
ATTGCTGGGTCGCGCACTCGATCCGGGTGTGGAGAATGTATATACTTGGC
TCCGCGGTGGAGTCTTAAATGGCGAAGCAGATCTGGACCAGCGTTGGTTG
GACGGGACTGTGGAGCATGAATCTATGGGGACGAGGCATGATAATCGGGC
GCTGGCAGCACGGTTAGCTGACTTCCTGCAGGTAGCGTACCGGCAGTATC
AATCCACATTGTGGAAATACCACCGGGATCGCCTTGTGGAAGTTGGCTAA
CTGACTTGTAGCACCGCCAGCCTATGCCTGAATGGGTATGGCTTGCCGTG
TTTTCATGGATCTGATTTGACTATCAGATTCACAAAACACCTTTGGCATT
CGTGCTTGTTTGTTTGGGGGTGTGATTATATTCTTAACAATAAAGTTCAT
TCAAAAAAAAAAGGAGTTCCGCAAGCGCGAAGAGTGTGTTGGACAAGTAG
TCTCACTTGTCGACATCATTCAGCGCAGACAGAATGCTGGGCTAAACACC
CATGTTCTATTCATCGATATCCGAAAGGCATTCGATACAGTCCCAGTTGG
TGCACTGTTATGGAAGCTGCAGAACATGGGATTCCCTCGTCGTACTCTTG
CCTTTCTCAAGGCATTGTACACATCNTCATCTGCTCGAGCTCGGGCAGGG
CAGGATCACTNCTATCGGACCCATTCCCAGTACAGAGAGGTGTCAGACAG
GGATGTCCATTGTCTGGACTNCTGTTCAATCTGTTCATCAACGACATTCT
CGATGGTGTCGCACCCATCACAGTCCCTGGACTACCGCGAGACACGAACC
CCATCCGAGGACTCATGTACGCAGACGATGTGGCAGTATTCGCTGACTCT
GAGCAATCACTGTTGGCTGCGTCGACTGCTATCGAGCAATGGGCCAATCG
GTGGGAGATGCAGTTTGGTGTGGCCAAGTGTGGCATCATCAGCTTCACTG
GCCATCTAGCACCACGACTTGACAGTCCATTGGATATTCGACTCCATGGA
CAGTTGGTCAGTCGTGTGGAGTCATACAAGTACCTTGGTGTGCTGATTGA
CTCCAAGCTAGACCACTCAGCATGGCTCAAGCAGAAACGGTCTGCACTCG
AGCACACCATCTCGGCTCTTCACCCAGTGCTGGCTAACCACCAGCTAACG
GTGAATTACCGATCTCGCATATTCTCTGCAGTGGTCATGGGCAAAGCCTA
CTATGGGCTTGAGCTGGTTGGTGGCAACAAGTCACACCTTGCACCACTGC
AGACGACAATCAACAAGGGTATCCGACTGTTCACTGGTGCCCGACTCTCG
ACTGCCATTGGACCCCTTCTGGTTGAAACTGGGATTGGGTCNCTTCTCAC
TCGCTCATTGGTATCACGGGTACGCTTGTTGGAGCGGTCTGTGACCAAGA
GAACACCCATCAATGCCATCTGCTCCGGTACAGACAATGACGTGTTTACA
CTGAATGTCCAAGGGCAGTTGGTAAGATCCCAGCGCTGGTTCTGGTCTCG
TCGGACCAAACAGCTATACAGGAACAGATACTGGCTGACACCACAAGTCA
GACCAAAGACAGTCAAGCAACGACACTCGTTTGCATTGATGGAGACTCTG
CGAACATGTGGAGACTCTGCATCGCTCCAAAAGTATGTCACTCGACAATT
ATTGGACACTTCTGGATTCTTCAAGGATCCCAGTTTCGATCAATCGCGAG
CACATGGCACAAGATATCTGATGCTTGCGCGCATGGATGCTCTCTGGACA
GCAAGAAAAGCCATTCAGATTGGCATATTAGTCGACACCCACCCATTCTC
AGTTGATCACTGCATNCTATGCGACCAGCAGCTACTCAGCACATCCATTG
CTCATCTCGTGGTGGAGTGTGAACAAGTAACTGGCCATCGCATTCAGTCT
GGACTAGTACCAGCAATTCAGAAATCACGACTCAGATTGCTGGGTCGCGC
ACTCGATCCGGGTGTGGAGAATGTATTTTTTTTTTNTNAATAAAACAGTA
TTCTTTATTTCAATAAATCCATGTATATACTTGGCTCCGCGGTGGAGTCN
TAAATGGCAAAGCAGATCTGGACCAGCGTTGGTTGNACGGAGACTGTGGA
GCATGAATCTATGGGGACGAGGCATGATAATCGGGCGCTGGCAGCACGGT
TAGCTGACTTCCTGCAGGTAGCGTACCGGGCAGTATCAATCCACATTGTG
GAAATACCACCGGGGATCGCATTGTGGAAGTTGGTTAAACTGACTTGTGG
CACCCACCANCCTATGCCTGAATGGGTATGGCTTGCCGTGTTTCATGGGA
TCTGATTTGACTATCAGATTCACAAAACACCNTTGGCACTCGTTACTTGT
GTTTTTGGGGTGTGTGATTATATTCTTAACAACTAAAGTTCATTCAAAAA
GAAAATACTATAGTATTAACTATCCCTATTCACAAATATCCGCCATTCAC
CTTGATATAAGCTATACGCCTCCTTTATTATCTTCCCCCACTATAAAACA
ACTGTCTACATTGATATATACTTGGCTTGTATGAACNAATGTATACCTGT
GGTATTGCTTCACTTTTACCACAAGAACAATGGGGTGTGCTGGATCAATG
ATCACTTTCCTAGCACATACAACTCCCCAGACACGCATCCCAACCAAGGA
GACTCTGATGGGTGGTCTATTTACAACAATCTATCGAGGGATGCGAGACA
ANCATGGCGGTATGTTANAGCAAGTATACGATATATAGTATTAGAGGCCG
GTTNTAGTGTGTTGAGCTGAAATGTTAGCACGATAGGGTTTATTGGTTGT
AAAACATGGCCTCATCAAGGCTGGAGAGAATCAATCCTTATCGTGGTGNC
ATGTGAATCACAAAATGGAGTTGATGGCTTAGGGGATNGTTATGCNGGGA
GCGATAGCATCATTGACCGCATGTGCCGAGAAGAGGGAGTGCTGTAAGGG
ATAGNGGGGCAACCCTGGAGGTGTAATGGGGAGTTCTCTATAGGGAGTGA
AGGGATTGTGTGTCCAATCTTGT
>BatrREP1 rnd-1_family-182#Unknown 
GAAACNCACCCCGTTTGACCCCAGCCCTGAAGTACAGGGTTTTGGTGGCG
ATTTCATTGAATACCGCGTATCTCTACACTTGTCGTGTCAATATGGTGTG
TGTGTATACTTTGAATTGCCACTTCCGATAATAATGAATCACCATCTGGT
TGTTTTTGTGATTGGGATGGGTATCAATGTGTGGGTGGAGTGCGTCCATC
CTTGCCTTGGTTGGACATAAAGCCTGGGTTGGTTGATTATACTGTGACAA
AATAGACCCACCTGCCTATACAACATACATGTCCCATAGAGTATTGTCAA
GTGTCCTTTGTGTGGCTGCTCTCATACNTCTTCGATAGTGATGTTTGCAC
TCCCCACCACTATAGTTATCAGCCAAAACTACATTCACCACGCAGCATCC
CCATGACAGGGTGGNNTCTCGCCCTCAATTGTGTCGGTATTACAACATCA
CTTTGTGAATCAAGACACAGACTCTTACATATTACAGTGATTCTCTTTCC
TTTGTCATCAACATCACAAGAAACCATCACCTGTTTCCTGTGCCGCATCT
CATGTTTCACAGACTATACCAACACGGCACCAGAACACAGGTAGTATTAT
TTGCGACCTAGGGCGGTTGGTGGCAGAGTGGGCCAAGCCACAGTTACACC
CTCACATCAGCGCAATGGTGGTGTATGGGTTCGATTCCCACTAAGCCGAT
GTTGTCTGTTGATACTCGTTGTAGACCAGAAACATTAAGANGCATCAGGT
CTGGCACACGGACCTAGACTGCCGAATAGTGTATTTAAGAATGAGGGGAG
TGACGGCCCAATCTACCACATCATCCTTTGTATAGATCTCAAACATTTGT
GGGTCTGCCCTCACACAGAGTATGTGCTAATAAGAAATGTGACTGAAGGC
ACACTCCACCCTCATCCAAAAAGGGGAGGAAGAGTCAACACTCTCCATTG
GGTAAACACTCTGTATATGACCTGTTCTAACCGAGCAGCAACAACACACA
CAGAATGTGGTGTAGTGGGTAGCAGTCTCTATACTGTTTTGGCATGGTTG
TGTCGTTTGTCCTATAAGGGATTCCCCTTGTGTATATATAAAGGGTATTT
AGTAGGAGTTGTACTGAACAAGATATCAGGGGTAAGAAGGAAACAACTGC
ATGGATATAGTGGTATAGCCACAGTGTTATTGTGGTGAGTGGTTCATTAG
TAAATGAATCACACATCAAACATTAGTGGAGATGGTGGAAAGGGGACATG
TGAGTGTGAGGGAAAGAGGACTAACAAAAACACACATGGACTATTTGGGG
GTATATTGGGTGATACGAGTTGAAGGACGGAATAGTATGATGGAATGAGA
TGGTACAAGTGATCGTTGAGTAAGACGACCCTAGTAGATATGGTCTCCAT
CCATCAACCACTTATAGTCCAACAGAGATTGGTGAAAGGATAAAAAGAAA
ACATTCTTTAGGAAACTTTGAAATTGTGTTTGATTCTTAGTTGGAATTCG
ATTAAGATCTGATCCCAGACACAACGAGGTTTCCTTTTGATCATTAGAGA
AGGGAGCTGCTTGGGATCCAACAGAACAGATTAGACTGAACTGACTGACT
GACTACTATGACAGCAATGATTGCTACTATCANCCGTGGTATTATGCCAC
ACATGCACAGACACTCATTGNTCAGGAGTAGTCTCGTAGTGGGTGCAGCC
ACTGTTCTGTCAAGGACAATCAGGAACACTGCAACAGTCGCTGCACTCGC
ACCCATCAGATCAGCAGCAGCAACTACTCACTCACTCCAGCATCAGTTGT
ATGTTATGAGTTGCATATGTCATATACAGTTGTATTGTGCTGTGTAGAGA
GACTAGAACACAACTCATCCCCTTTACTGACTCTTGAGTGTTTGTATTAT
GCCATTACACCAATCCACAGTCAATACTACTCGCATCTGGAACAGTGTCG
CACATATTCAACATCCATTGATCCGACTCTGACTGCCACCAAGGAGAAAC
GGATCAGCAAGAAGGGGATATCAGAGAGCAAGACACTGGATTCAGTCCAT
ATAGACAAGTGTGTTTTTGTTGATATAGAGTCTACATCCTGTTATGATGA
TGATGTGTGGTTTCCATCACTGACATAATACATTGGGTTCAGTCTGGAGA
GTATTGGACGGACAAAACTACNCAGTCTTGGTAGATATTTGGGATTGACC
CACATACTAACAAAGGCCGAAATCATCAAGAGANTCAAGTCGCATATTGA
ATCAACCCCATCGATGCTACTACCAGACGGATCCATTGACTTTGAGTCGA
CCATGTTTACTCATCACCAGATACATCCAAAAGAGTGAGGGTTTGATTGT
AATTGACCTCGTTTGACTATGTGTGTGTGTGTGTATGATAGTAGTTGGGG
TCATTAACCATGAGTATATTCTGACCCCACTCCTATCCCACTTGATAGAT
TACACAGTGTTAAGATCTATCAATTGCATTCATTGTGTTCTGCACTTGGG
ATATCAGTGNGNAATTCCAATGATGAGTTGATTGACGAGATATATTTGCA
TATCAAGAGAAATCCATCAGCAATGGCTGGCAACAGCACAGTGGATCTAC
TCAGCAGTAACACAGTAGATGATTCCACCAACCACTCAACAACAAAGCAA
AGCATGTCAGCCGTATTGAAGCGGTCAGTTTGTATTTCTACTTTGATATT
TGTTCTGGGTCAATAGTGTAGGCTGATTCAATCTATTCTGTGTTTCTAGT
CTCCATGCATGTGATAGACGGCAATTACTCAGTCTATGCAGTTCATTTGG
GATATCAACTNTACGAAGTCAAGATATTCTAATAGTAATGGTACAGGATC
ATTTACGCCAGCATCCATCCCTATTGTCTCCAAACGGCACAATCCCACTG
CAGTTGCTTCTAAGCCACGGTGGTAGTCAGTCAAAGCCATTGACTGTTGA
CAGGTATATTCCTAATCTGATTCATATTATATGTATGATGTTTTTGGTTT
ATTTGATTGCTGACTATTGCAGTCTAGTTTGACACAGTTGAGTANATATC
AATTATGGACATTTTCAGATATATGTGGCATTCCATACCACCTCACCAAG
GCAGAATNTGCTGGTGTCATCAAGAACCAACTACTTGATTCGGCATCGCC
ACTGGTGGGAGAGGGTGGCATGGTCAATTTGCAGTTCACTCCTAAACCGT
CGAGGAAAGAGACATCCGACATATCCAATATGCCTATCCACATCAACAGG
TNTGTGGTAGTGCTGGCTTGTTGATGCAATATGTATATTATGCTGCTGCT
ATATTTGCAAACTCATGATCATTTTTTATTCAGACTAGAAGCACTCTCGC
GGGCGCAATTGATCACATTCTGCAAGATGTTTGGTGTTTCAAGCGNTAAA
CCAAAAGCCCAGCTTGTAGANGAACTACGTNTTTATTTAACATCAAATCC
ATCTGCCGTAACTGAGGATGGTGTGCTAATCCCTGGGAATGAAAAGTCGC
TGAGNAGTAATTCAAGCAAGAAGACGCTTTCTAAACCCGTGTATCTCCAT
AGGTAGTGATGTCTTTTGGTTATGAATCTATTTCCCGTTGTATTTGTATT
TGTGGTATGTATATGCTAACATCCATTCCAATGCAATCAGTTTGGACACA
TCACACNNTGATGATATCCGGGTGATATGTAGATCGTATGGAATTTCAAC
AAAGATATCAAAAGAGCAGCTTCTTGAGCGATTTAGGACTCACCTGCACA
AACATCCAGAAATTATACGCGCAGATGGCACTGTTGATCTGGTGGCTCTT
GCAAATACAAAGGGTTGATGGATGTGTGTGTGT
>BatrREP-2 rnd-1_family-405#Unknown 
TAGGAAACGGCTGCGAAGCAAATGCTTCGAGACCCGTTACATGTAGNAAC
AGGCGCAGTCGCACGCCACAACGGCTGTGATTGGTCAACCAGCCCCAGAC
AATTTACAAATGACATACCGAGTTTTTTGCATTATGGTAAATGTCTTCAA
GCTTGTACTATCAGAGTCGCACATGTACCTTANACTCGGTATCCGCGCGG
AAANGTCGCGTGGCAATATCATGCATTCTGTTACAGCCACAGGCACTCAG
ATTTGGATATAAATAGACTGTGATCTTGACCAATAATCTAATATCATCCG
ACTCCAACTAGTCTTCAAAGCAACAAAAGTAGCNTNTATCTGATTATCAT
T
