# Supplementary material for: Two-speed genome evolution drives pathogenicity in fungal pathogens of animals
Source: Proc Natl Acad Sci U S A. 2023 Jan 3;120(2):e2212633120. doi: 10.1073/pnas.2212633120 (PMC9926174; doi:10.1073/pnas.2212633120)
Supplement: Supplementary file 13 — Dataset S12 (TXT) [file pnas.2212633120.sd12.txt]

>LINE_scaffold0001-52139-56734-C
GACATTCAGTGTAAACACGTCATTGTCTGTACCCGAGCATATGGCATTGATGGGTGTTCT
CTTGATCACGGACCGCTCCAACAAGCGTACCCGTGATACCAATGAGCGAGTGAGAAGTGA
CCCAATCCCAGTTTCAACCAGAAGGGATCCAATGGCAGTCGAGAGTCGGGAAACCAGTGA
ACAGTCGGATACCCTTGTTGATCGTTGTCTGCAGTGGAGCAAGGTGTGACTTGTTGCCAC
CAACTAGCTCAAGCCCATAGTAGGCTTTGCCCATGACCACAGCAGAGAATATGCGAGATC
GGTAGTTCACCGTTAGCTGGTGGTTAGCCAACACTGGGTGAAGAGCCGAGATAGTGTGCT
CGAGTGCAGATCGTTTCTGCTTGAGCTATGCTGAGTGGTCCAGCTTGAGTCAACCAGCAC
ACCAAGGTACTTGTATGACTCCACACGACTGACCAACTGTCCATGGAGTCGAATATCCAA
TGGACTGTCAAGTCGTGGTGCTAGATGGCCAGTGAAGCTGATGATGCCACACTTGGCCAC
ACCAAACTGCATTTCCCACTGATTGGCCCATTGCTCGATAGCAGTCGACGCAGCCAATAG
TGATTGCTCAGAGTCAGCAAAGACTGCCACATCGTCTGCGTACATGAGTCCTCGGATGGG
GTTGGTGTCTCGCAATAGTCCAGGGACTGTGATGGATGCGACATCATCGAGAATGTCGTT
GATAAACAGATTGAACAGCAATCCAGACAATGGACATCCCTGTCTGACCCCTCTCTGTAC
TGGGAATGGGTCCGATAGTAGTGAGCCTGCCCGAGATCGAGCAGATGAGGATGTGTACAG
TGCCTTGAGAAAGGCAAGAGTACGACAAGGGAATCCCATGTTCTGCAGCTTCCATAACAG
TGCACCAACGGGGACTGTATCGAATGCCTTTTGGATATCGATGAATAGAACATGGGTGTT
TAGCCCAGCATTCTGTCTGCGCTGAATGATGTCGACGAGTGAGACTACTTGTCCAACACA
CTCTTCGCGCTTGCGGAACCCAGCCTGTTCGTAGGACAAAGCAGGTTGTTTCCGACAAAT
TCGCTCAATGCGCATTTGGAGCACCTTGCAGACGAGTTTCAAGCCGACATTGATGAGTGC
AATTCCTCGTTTGTCGCCTGGGTTGAGAGGGTCGCCATCTTTCTTGTCGATGGAGACAAT
GGATGCACACAGCCATGTACGGGGGATTGTTGCTGAAGCGAATACTTGACCACATACTCT
CAACAGAGCACAAGCAAATGGGGTTGGTGGGACGCCTTTTGGGTGTTGGCAGGCATGTAG
AGTGCCTTGGTAGAACGCAGTGGTTATACCATCGTCGCCAGGTGCTTTCCGTGGACTCAT
CTGCAAAAGGGCTGCAGCAATCTGATTCCACGAGAAATCCTGGTCGAGAATTTCACTGTT
TCTGATGGTTGGTGTATTTGGAGAGGTTTTGAATAGGGCTGACGATCATGCCAGTATTGC
AAGTCCAGCGAGTGGCCTGTGGTGTCGGCTGCTAGTGATCCATAGTGACCTTGCATGACA
CGCAGGATCGATGTTGGATCGTACTGTACTATGCCATCGGAGTTGTACAGTGGAGTGACT
ACAGCACTACAGGAACTGTTTCCAGACATGGCACCGCAGCAGCGAATACGAGATCGGTTC
GACCGTCTGATACAGCGCGGTCAAGATTGTCAGCGTGCTTGACCCATTGTTTACGACCAT
CCACTCTCTCGAGTTGAGTAGCAGCAGCCTTGAGTCAAGACCACTCATCTCGTAGAGTGT
TGCACTGGACTGGGTCAGGATTAGATTGGTTGCAGCGGCAATGAATGCTTGCCGTGCAGT
GTTGTTGCCAAGATGGCACGTTTAGTGGTGCCAGATAGAGCCGGCGATTGGATCGGTGGC
TGGTGGTGAGAGTCGAAGACTCAAGTTATCAGCGACTGAATTTGCTGATTCCAAAAACTG
ACATGTCAGTTGGTGAATGTCAGTGTCTAGTCAGTGTTGTCTGTTGCACTGTTCAGCACA
TCCCAGTAATTGGATGGTGCAACTGATCGGTTGCTTCGAGACAGTGATGGCGGGATATGG
TTGGAGCACGAGGAGCAGGGGGTTGCTTGAGCATCTGCTCGGATGGATGTGCGAATGACA
AAGTGGTCGGCCACTGCTGTCTGTCTGTCCACACGTGGCGAGGTGAGAAGTGCGCGGCTG
GTGACACAAAGTGGTCAATTGACGAATGACGTCGACCATGGACTGTGCTGAGTCTGGTGA
TCTGTGATCCAGAAAACTGCATAACAGTCAACCCATGACCCCACGAGTGGACAATGCGCT
GAAGGCGCTGTGGATCGGTGTTCCAGTCTCCAAAGATGAGAACAGGATGGTTGTTGTCAA
ATGGCACAACTCTGTCAAGGGATTGCCGAATACTAGCAAATGCCTCTCTGCGACTGTAGT
TGGTGGTGGCTCCAGAATGTCCTACATAGACAGATCCGACTATCCACAGACATTCTGGAG
TGAAGTTGGGTACCTTGGCGAGAATCATTGTGCCAACTGCACTGCCATGTTCATGGCCAC
CAAAGCACGATGGAATACCAGGGCAATTCCTCTGCGTCCAGGTCCCGTGGCTGGATGCTG
GATGACATCGAACAGGGAGCAGTAAAGCGGAATTTTGAGGAAGTGATGCAGGTCTTTGAG
ATGGCCCAGAGCCTGGTGTTCTGACGATATGGCGGATAGCAGGACGTTTGTTGCTGATGT
TGGCAACATTGACTGCGAGGATCTGCCGTGATAGTGGTGGAGGTGGGGCTGTTGGTCGAG
GCTGGTCTGGACGTCGATGTCGGTAGTTTTGCGCGAATACGCCAGTGGGTTTGATTTGCC
GGCGCTCGAGGCGCTGGATGATGTTTCGTTGCCGGTCTTCAAACCGTTATGCGGAATCGA
GCACCGTGTTTTGTAGTACGGCGATCGATCTTGGAGACATGTTCCATCTGGTGACCCAGG
ATTGGAGCGAGAATGGAGCGGAGGTAAGTAATCGACGGCTGCAAGGCCGTATATCGAGAT
TGTAGTAGATAGTAAAGATTCTTGTCGATGATCGACAGAGGGAACCGATATGTCAGAGTT
GGCCATGGATAGAGGAGTTTCAGGTAATAGGTGATCAGTTGGTGAAAGGTGGATGTGTTG
GATAATGGTGTATCACCATTACAAACACATTTCAACATCAGCGATAGTGACTGTAGGAGC
AACACCGTCATCTTGGGTTGCTGGAGTAATCTCAGCAGCCATGTCAGATGGTGGATCTAC
TGCTGGTGCAGCAGGTTCCTGTTCAGCTACCTTCTTGACTGGGAGAAACTCCTTGGGAAC
TATCTCCATTGTTGATATACTAAAATCGGGTGTCTGAACCTGAAATCTTGGCCGCCTCCT
GCAGTGGCTGCCTGAGGGTTTTGCCACCAATAGATGCGAGCAGAGATCTGAAGAAGTTCC
TGGCTTTGACGTCAGGACTGCGCTGAATAGTTGTAACAGTTTTTGCAGCAAAAGACGAGA
TAGCAGCGAGCTTGTCCTTGTCTGCTGCTTCGGAGCGAGGAACCCAGGCTTTGAAGGATT
TAACTATAGTCGCGTCCAGACTGGTAATTATCCGTGTGAAAGCAGACACATAGTCGGCAT
CGACTAGCAGCTGCACAACTTGTCGGGATATCCAGCGAATATCACGTACTGCGCTTGTAC
GGATGCGAGCTCCCTGCATTGCCTTTCGAAGGTCGCCAGGCTTTGCGTAAGGAAAACCGC
TTGCATAAATGAGTCAGAGACTCAAGGAGAGCTCCACTTTTGGTGCACTGTGTGCAGGGA
CTGAAGTCTCTCGTTTCAAGCCAGCAGCAGCGCCAGCTTTACGAAAGTCAGGCTGGCGTT
CAACCAGCTGTTGATGGGTGAGCTGCCTTTTGACAGCATCAGCAAAACGAGGTTCTTGGG
TCAGTTGGTCAGTAGAAGTAATAGTAGTAGTGGTAGCAGTAGTGGTGGTAATATTAGTGG
GGTTTGGCTTGGTAGCCACAGTCTTGCGTTTGAGGTTGCACCCGTTTGCTTACAGTGGAG
GGTAGTCCTTGTTATTGGGGACTACGACTTGGGGAACAACAGGTTTGACTTCCAGTCTGG
CTAGAATAGCAGCCAGAGCAGCTTGAGTCGCCTCACTGGTTGACGTCATCTGACTTGCCA
TGTTGCTGAGGACTTTCTCCAAGTTGCTGTCGTCTTCTGTTGAAGAGCAAAAGCGTTGCG
CATAGCATCCAGCTCGGCCTGCTGGGCAGCAACCTGCTGGCTAAGGGCTTTAACTACCAC
CCACAGACCGTCCTGGGGTGGTGGGCTGGCATCGCGAGCCTTTTTCGGTGTCGCACGGAC
CGAGCGATCGCTGTCAGTCGATCGCATGCGAACAGACCCGGCCACGGAGGCAAGGGGAGT
AGTATCTGAGGAGGTATCGCGACCTTCCTCGCTGGAGAAGACCTCACCATCCTCGCGGAT
ACGGTGAGTAAAAGCACCACTGGGAGCGGGTTTTCCTTTCCCGTGGTTGCTTTTGAATTT
GTATTTTTTTGCATTTTTGATTTTTTTTTTCTTGA

>LINE_scaffold0001-123862-124443-+
AGATCTGGATCAGCTGTTGGCTGGATGGGGACTGTGGAGCAATGGATATATTAGGGAATG
GGACATGACAATCGGATACTGGAAGCAACGGGTTAGCTGACTTTTTGCAGGTAGTGTACC
ATGCAGCATCACTCCACATTGTGGTACAATATCACTAAGGGTCGCCTTGTGGAAGTTGGT
TAACTGACTTGTTAGCACCCACCAGCCTATGCCTGAGTGGAGTACGGCTTGTTGTGTGTT
TTCATGAATCTGATTTTGACTTTCAGATTCATAAACACCATTGGCACTCGTGCTTGTTTG
TTTTGGGGTGTGATTATATTCTTAAACAATAAAGTTTATTATTCAAAAAATAAAAGTAGA
TGATGGGGTGAACACATATTATAGAGAAAGAGTCATAAAGAGAAGGAGAGAGGGAGAGAG
AGTATGAGTCAGAATAGTTGCACACCATAGTGTGTGGTGCATCTCAATGATACATGTGTT
AGTGCCATTACTCAGTGCGAGGTTCAGTGTGTGTACATTGACTCATATTCATGAGTTATC
CCATTACTATCGCCAAGGAGGATGCATTCAATATCTCAATA

>LINE_scaffold0001-207909-208991-+
TGGCTGACACCACAAGTCAGACCAAAGACAGTCAAGCAACGGCATTCGTTTGCATTGATG
GAGACTCTACGAACATGTGGAGACTCTGCATCGCTCCAAAAGTATGTCACTCGACAATTC
TTGGACACTTCTGGATTCTTCAAGGATCCCAATTTTGATCAATCGCGAGCACATGGCACA
AGATATCTGATGCTTGCGCGCATGGATGCACTCTGGACAAGCAAGAAAAGCCATTCAGAT
TGGCATACTAGTCGACACCCACCCATTCTCAGTTGACCACTGCATCCTATGCGACCAGCA
GCTATTCAGCACATCCATTGCCCATCTCGTGGTGGAGTGTGAGCAAGTAACTGGCCATCG
CATTCAGTCTGGACTAGTACCAGCAATTCAGAAATCACGACTCAGATTGCTGGGTCGCGC
ACTCGATCCGGGTGTGGAGAATGTATATACTTGGCTCCGCGGTGGAGTCATAAATGGCGA
AGCAGATCTGGACCAGCGTTGGTTGGACGGGACTGTGGAGCATGAACCTATGGGGACGAG
GCATGATAATCGGGCGCTGGCAGCACGGTTAGCTGACTTCCTGCAGGTATCGTACCGGGC
AGTATCAATCCACATTGTGGAAATACCACCGGGATCGCCTTGTGGAAGTTGGCTAACTGA
CTTTTAGCACCCGCCAGCCTATGCCTGGATGGGTATGGCTTGCCTGTGTTTCATGGATTT
GATTTGATTATCAAATTCACAAAACACCTTTGGCACTCGTAACTGTTGTTTGGGGTGTGA
TTATATTCTTAAACAATAAAGTTCATTCAAAAAATAAAGATAGATGATGGGGCAAGCACA
TATAAAGAAAGAGTCACAGAGAGTCATAAGGAGAGAGGGGGAGTGAATATGGGTCAGAAT
AGTTGTACACCATAATGTGTGGTGCATCTCAATGATACATGTGTTAGTGCCATTACTCAG
TGCGAGGTTCAGTGTGTGCATATTGAAGCTCATATTCATGAGTTATCCCATTACTATCGC
CAAGGAGGATGCATTCAATATCTCAATATTCCATTGATATACACAACCACCATTATTTAT
AT

>LINE_scaffold0001-211792-215041-+
CCCCCTGTTCCTCGTGCTTCAACCATATCCCGCCATCACTGTCTCGAAGCAACCGATCGA
ATTGCTACATCCAATTATTGGGATGTGCTAGCAGACGGTGCAGCAGACGACACTGACACC
GACACTGACATTCACCAACTGACATGTCAGTTTTTGGAATCAGCCAATGCAGTCGCTGAT
AACTTGAGTCTTCGACTCTCACCACCAGCCACTCGATCCAATCGCCGGCTTCTATCTGGC
ATCACTAAACGTGCCATATTGACAAGCAACACTGCACGGCAAGCATTCATTGCCGCTGCA
ACTCATACCAACCCTGACCCAGTCCAGTGCAACACTCTTCGGGATGAGTGGTCTCGACTC
AAGGCTGCTGCCACCCAACTCGAGAGAGTGGATGGGCGTAAACAATGGGTCAAGCACGCT
GACAATCTTGACCGCGCTGTATCAGACGGTCGAACCGATCTCGTATTCTCTGCTGCACGT
GCCATGTCTGGAAACAGTTCCCGTAGTGCTGCAGTCACTCCACTGTACAATTCCAATGGC
ATAGTACAGTACGACCCAACATCGATCCTGCGTGTTATGCAAGGTCACTATGGATCACTA
GCAGCCGACACCACAGGTCACTCGCTGGACTTGCAATACTGGCATGATCGTCAGCCTATT
CGAGTCTCTCGTGACACACCACCAATCAGAAACAGTGACATTCTCGACCAGGATTTCTCA
TGGAATCAGATTGCTGCAGCCCTTTTGCAGATGAGTTCACGGAAAGCACCCGGCGACAAT
GGTATATCCACTGCGTTCTACCAAGCGGCACTCTACATGCCTGCCAACACTCAAGAAGGT
GTACCACCAACCCCATTTGCTCGTGCTCTGTTAATAGTATGTGGTCAAGTATTCGCTTCA
GCAACAATTCCCCATGCATGGCTGTGTGCATCCATTGTTTTCATTGACGAGAAAGATGGC
AACCCTCTCAACCCAGGCGACAAGCGAGGCATTGCCCTCATCAATGTCGGCCTGAAACTC
GTATGCAAGGTTCTCCAAATGCGCATTGAGCGATTTGTCGAGACCAACAACCTGCTGTTC
TACAAACAGGCTGAGTTCTGCAAGCGCGAAGAGTGTGTTGGACAAGTAGTCTCACTTGTC
GACATCATTCAGCGCAGACAGAATGCTGGGCTAAACACCCATGTATTATTCATTGATATC
CAAAGGCATTTGATACAGTCCCAGTTGGTGTACTGTTATGGAAGCTGCAGAACATGGGAT
TCCCTCGTCGTACTCTTGCCTTTCTCAAGGCACTGTACACATCCTCATCTGCTCGAGCTC
GGGCAGGATCACTACTATCGGACCCATTCCCAGTACAGAGGGGTGTCAGACAGGGATGTC
CCTTGTATGGACTTTTGTTCAATCTGTTCATCAACGACATTCTCGATGGTGTCGCACCCA
TCACAGTCCCTGGACTACCGCAAGACACCAACCCCATCCGCGGACTCATGTACGCAGACG
ATGTGCAGTGTTTGCTGACTCTGAGCAATCACTGTTGGCTGCGTCGACTGCTATTGAGCA
ATGGGCCGATCGGTGGGAAATGCAGTTTGGTGTGGCCAAGTGTGGCATCATCAGCTTCAC
TGGCCATCTATCACCACGACTTGACAGTCCATTGGATATTCGACTCCATGGACAGTTGGT
CAGTCGTGTGGAGTCATACAAGTACCTTGGTGTACTAATTGACTCCAAGCTAGACCACTC
AGCATGGCTCAAGCAGAAACGGTCTGCACTCGAGCATACTATCTCGGCTCTTCACCCAGT
GTTGGCTAACCACCAGCTAACGGTGAATTATCGTTCTCGCATATTCTCTGCTGTGGTCAT
GGGCAAAGCCTATTATGGCTTGAGCTGGTTGGTGACAACAAGTCACACCTTGCACCACTG
CAGACAACGATCAACAAGGGTATCCGACTGTTCACTAGTGCCCGACTCTCGACTGCCATC
GGACCCTTCTGGTTGAAACTGGGATTGGGTCACTTCTCACTCGCTCATTGGTATCACGGG
TACGCTTTCTGGAGCGGTCTGTGACCAAGAGAACACCCATCAATGCTATTTTCTCTGGTA
CAGACAATGACGTGTTTACTAAATGTCCAAGTGGCAATTGGTAAGATCCCAGCGCTGGTT
CTGGTCTCGTCGGACCAAACAGCTGTACAGAACAGATACTGGCTGACACCACAAGTCAGA
CCAAAGACAGTCAAGCAACGACACTCGTTTGCATTGATGGAGACTCTGCGAACAAGTGGA
GACTTTGCATCGCTCCAAAAGTATGTCACTCGACAATTCTTGTGACACTTCTGGGTTCTT
CAAGGATCCCAGTTTCGATCAATTACGAGCACATGGCACAAGATATCTGATGCTTGCGCG
CATGGATGCTCTCTGGACAGCAAGAAAAGCCATTCAGATTGGCATACTAGTCGACACCTA
CCCATTCTCAGTTGACCACTGCATATTATGCGACCAGCAGCTACTCAGCACATCCATTGC
TCATCTCGTGGTGAAGTGTGAACAAGTAGCTGGCCATCGCATTCAGTCTGGACTAGTACC
AGCAATTCAGAAATCACGACTCAGATTGCTGGGTCACGCACTCGATCCGGGTGTGGAGAA
TGTATATACTTGGCTCCGCGGTGGAGTCATAAATGGCGAAGCAGATCTGGACCAGCGTTG
GTTGAACGGGACTGTGGAGAATGAATCTATGGGGACGAGGCATGATAATCGGGCGCTGGC
AGCAACGGTTAGCTGACTTCCTGCAGGTAGCGTACCGGCAGTATCAAACCACATTGTGGA
AATACCACCCGGATCGCCTTGTGGAAGTCGACTAACTGACTTCTAGCACCCGCCAGCCTA
TGCCTGGATGGGTATGGCTTGCCTGTGTTTCATGGATCTGGTATGACTGTCAGATTTACA
AAACACCTTTTGGCACTCGTAATTGTTGTTTGGGGTGTGATTATATTCTTAACAATAAAG
CTCATTCAAAAATAAAGATAGATGATGGGGCAAGCACATATTATAGAGAAAGAGTCACAG
AGAGTCATAAGGAGAGAGGGGGAGTGAATATGGGTCAGAATAGTTGTACACCATAATGTG
TGGTGCATCTCAATGATACATGTGTTAGTGCCATTACTCAGTGCGAGGTTCAGTGTGTGC
ATATTGAAACTCATATTCATGAGTTATCCCATTACTATCGCCAAGGAGGATGCATTCAAT
ATCTCAATA

>LINE_scaffold0001-223627-226893-+
CCCCCTGCTCCTCGTGCTCCAACCATATCCCGCCATCACTGTCTCAAAGCAACCGATCGA
ATTGCTACATCCAATTATTGGGATGTGCTAGCAGACGGTGCAACAGACGACATTGACACT
GACACAGACATTCACCAACTGACATCTCAGTTTTTGGAATCAGCCAATGCAGTCGCTGAT
AACTTGAATCTTTGACTCTCACCACCAGCCCACTCGATCCAATCGCCGGCTTCTATCTGG
CATCACTAAACGTGCCATATTGGCAAGCAACACTGCACGGCAAGCATTCATTGCCGCTGC
TACTCATACCAACCCTGACCCAGTCCAGTGCAACACTCTTCGGGATGAGTGGTCTCGACT
CAAGGCTACTGCCACTCAACTCGAGAGAGTGGATGATCGCAAACAATGGGTCAAGCACGC
CGACAATCTCGACCGCGCTGTATCAGATAGTCGAACCGATCTCGTATTTGCTGCTGCACG
TGCCATGTCTGGAAACAGGTCCCGTAGTGCTGCAGTCACTCCACTGTACAACTCCGATGG
CATAGTACAGTACGATCCAACATCGATCCTGCGTGTTATGCAAGGTCACTATGGATCACT
GGCAGCCGACACCACAGGCCACTCGCTGGACTTGCAATACTGGCATGATCGTCAGCCTAT
TCGAGTCTCTCGTGACACACCACCAATCAGAAACAGTGACATTCTCGACCAGGATTTCTC
ATGGAATCAGATTGCTGCAGAACTTTTGCAGATGAGTCCACGGAAAGCACCCGGCGACAA
TGGTATATCCACTGCGTTCTACCAAGCGGCACTCTACATGCCTGCCAACACTCAAGAAGG
TGTACCACCAACCCCATTTGCTCGTGCTCTGTTAATAGTATGTGGTCAAGTATTCGCTTC
AGCAACAATTCCCCATGCATGGCTGTGTGCATCCATCGTCTCCATCGACAAGAAAGATGG
CGACCCTCTCAACCCAGGCGACAAGCGAGACATTGCCCTCATCAATGTCGGCCTGAAACT
CGTATGCAAGGTTCTCCAAATGCGCATTGAGCGATTTGTCGATACCAACAACCTGCTGTC
CTACGAACAGGCTGGGTTCCGCAAGCGCGAAGAGTGTGTTGGGCAAGTAGTCTCACTCGT
CGACATCATTCAGCGCAGACAAAATGCTGGGCTAAACACCCATGTTCTATTCATCGATAT
CCAAAAGACATTTGATACAGTCCCCACTGGTGCACTGTTATGGAAGCTGCAGAACATGGG
ATTCCCTCGTCGTACTCTTGCCTTTCTCAAGGCACTGTACACATCCTCATCTGCTCGAGC
ACGGGCAGGATCACTGTTATCGGACCCATTCCCAGTACAGAGAGGGGTCAGACAGGGATG
TCCATTGTCTGGACTACTGTTCAATCTGTTCATCAACAACATTCTTGATGGTGTCGCACC
CATCACAGTCCCTGGACTACCGCGAGACACGAACCCCATCCGAGGACTCATGTACGCAGA
CGATGTGGCAGTGTTTGCTGACTCTGAGCAATCACTGTTGGCTGCGTCGACTGCTATCGA
GCAATGGGCCATTCAGTGGGAGATGCAGTTTGGTGTGGCCAAGTGTGGCATCATCAGCTT
CACTGGTCATCTAGCACCACGACTTGACAACCCATTGGATATTCGACTCCATGGACAGTT
TGTCAGTCGTGTGGGGTCATACAAGTACCTTGGTGTATTGATCGACTCCAAGCTAGACCA
TTCAGCATGGCTCAAGCAGAAACGGTCTGCACTCGAGCATACTATCTCGGCTCTTCACCC
AGTGCTGGCTAACCACCAGCTAACGGTGAACTACCGATCTCGCATATTTTCTGCAGTGGT
CATGGGCAAAGCCTATTATGGGCTCGAGCTGGTTGGTGGCAACAAGTCACACCTTGCACC
ACTACAGACAACGATCAACAAGGGTATCCGACTGTTCACTGGTGCCCGACTCTCGACTGC
CATCGGACCCCTTCTGGTTGAAACTGGGATTGGGTCACTTCTCACTCGCTCATTGGTATC
ACGGGTACGCTTGTTGGAGCGGTCTGTGACCAAGAGAACACCCATCAATGCTATCTTCTC
TGGTACAGACAATGACGTGTTTACACTAAATGTCCAAGTGGCAATTGGTAAGATCCCAGC
GCTGGTTCTGGTCTCGTCGGACAAAACAGCTATACTATACAGGAACAGATACTGGCTGAC
ACCACAGATCAGACCAAAGACAGTCAAGCAACGACACTCGTTTGCTCTGATGGAGACTCT
ACAGACATGTGGAGACTCTGCATCGCTCCCAAAAGTATGTCACTCGACAATTCTTGGACA
CTTCTGGGTTCTTCAAGGATCCCAGTTTTGATCAATCGCGAGCACATGGCACAAGACATC
TGATGCTTGCGCGCATGGATGCTCTCTGGACAAGCAAGAAAAGCCATTCAGATTGGCATA
CTAGTCGACACCCACCCATTCTCAGTTGACCACTGCATCTTATGCGACCAGCAACTACTC
AACACATCCATTGCTTATCTCGTGGTGGAGTGTGAACAAGTAGCTGGACATCGCATTCAG
TCTGGACTAGTACCAGCAATTCAAATCACGACTCAATTGCTGGGTCGCGCACTCGATCCG
GGTGTGGAGAATGTATATACTTGGCTCCGCGGTGGAGTCTTAAATGGGCAAAGCAGATCT
GGACCAGCGATGGTTGGACGGGACTGTGGAGCATGAATCTATGGGGACGAGGCATGATAA
TCGGGCGCTGGCAGCAACGGTTAGCTGGCTCCCTGCAGGTAGCGTACCGGCAGCATCAAT
CCACATTGTGGAAATACCACCGGGATCGCCTTGTGGAAGTTGGCTAACTGACTTTTAGCA
CCCACCAGCCTATGCCTGAATGAATATGGCTTGCCGTGTTTTCATGGATTTGATTTGACT
TTCATATTCACAAAACACTCTTTGGCATTCGTGCTTGTTTGTTTGGGATGTGTGATTATA
TTCTTAACAATAAAGTTCATTCAAAAAATAAAGATAGATGATGGGGTGAACACATATTAT
AGAGAAAGAGTCACAGAGAGTCATAAGGAGAGAGGGGGAGTGAATATGGGTCAGAATAGT
TGTACACCATAGTGTGTGGTGCATCTCAATGATACATGTGTTAGTGCCATTACTCAGTGC
GAGGTTCAGTGTGTGCATATTGAAGCTCATATTCATGAGTTATCCCATTACTATCGCCAA
AAGGGGATGCATTCAATATCTTAATA

>LINE_scaffold0001-267846-267923-+
ATTGTTGCCATCACAAAGGTCGCAACCACTACTACTACTATTATTATGATTAATCCTACT
ACTACTACTACTATTAA

>LINE_scaffold0001-371792-371950-C
TTTTTTTTTTATGTTGAATGAGCTTTATTGTCTAAGAATGGAATCAAATCACTCCAAACA
AACAAGTAACAAGTGCCAAAGGTGTTTTGTGGATCTGATAGTCAAACCAGATCCATGAAA
CACAGGCAACCCCATACCCATTCAGATATAGGCTGGCG

>LINE_scaffold0001-549748-550198-+
GGTTCAAGATCCCAGCGCTGGTTCTGGTCTTGTCGGACCAAACAGCCATACAGGAACAGA
TACTGGCTGACACCACAAGTCAGACCAAAGACAGTCAAACAACGGCATTCGTTTGCATTG
ATGGAGACTCTTCGAACATGTGGAGACTCTGCATCGCTCCAAAAATATGTCACTCGACAA
TTCTTGGACACTTCTGGGTTCTTCAAGGATCCCAGTTTTGATCAATCGCGAGCCCATGGC
ACAAGATATCTGATGCTTGCGCGCATAGATGCTCTCTGGACAGCAAGAAAGGCCATTCAG
ATTGGCATATTAGTCGACACCCACCCATTCTCAGTTGATACACTGCATATTATGCGACCA
GCAGCTACTCAGCACATCCATTGCTCATCTCGTGGTGGAGTGTGAACAAGTAGCTGGCCA
TCGCATTCAGTCTGAGCTATTTATCAGTAA

>LINE_scaffold0001-570152-576094-+
TGCCAGCACAACTACCAGCAGCTGCCTACCACTACTACTACTCAGTACTGTGGTCGGCCC
CCACTTCTCAGTCACTCTCTCTCTCCCCTCTGTAGTGGCCTTCTTGCCCTACTCTTCTCC
CCACCCCTCTTTCTGGCAGGACCTCTCCCCTACCAGAACACCAGCTTCCATCCTCCACTA
TCAGTCACAGTCAGACTGCTCTAGTCAGAAGCGAGCTCCCCCAGTGGTACTCTCAGGCCC
TCTCTGTTGGGCACTAGTCTCTACTCTCTTTCCTAGTGACCATCCTCTCTGCCCTACCTC
CCCTAGAGTCTAGGTTAATACCTGGGCTCTTCTCAAAGGGGACACCCCAAAGGCAGTAGA
GGCTCCTAACTACTACAGAAAAAAACCCCCCCTCCCTTCCTCCAATCAGCAGCTCTGTTG
ATCAACCAAGAAAAAAAAATCAAAAAAAAATGTTGCAAAAAAATGCAAACCCAAAAAGCA
ACCACGGGAAAGGCAAACCCGCTCCCAGTGGTGCTTTCACTCACCGTATCCGCGAGGATG
GTGAGGTTTTCTCCAGTGAGGAAGGTCGCGAGACCTCCTCTGACACTACCCCCCTTGCCT
CCGTGGCAGGATCTGTTCGCATGCGATCGACTGACAGCGATCGATCTGTTCGTGCGACAC
CAAAAAAGGCTCGCGATGCCAGCCCACCACCCCAGGACGATCTGTGGGTGGTAGTGAAGA
ATCTTAGCCAGCAAGTCGCTGCTCAGCAGGCCGAGATGGATGCTTTGCGCAACACTATTG
CTCTCCAGCAGAAGGCAACAGCCAACCTGGAGAAAATCCTTAGCAATATGGCAAGTCAGG
CAGCGTCAACCAGTGAGGCGACTCAAGCTGCTCTGGCTGCCATCCTAGCCAGACTGGAAG
TCGGACCTGTTGTCCCGCAAGTCGTAGTCCCCAATAACAAGGACTACCCTCCACTGAAGC
AAACGGGTGCAACCCCCAAACGCAAGACTGTGGCTACCAAGCCAAACACCACTACTGCTA
CCACTACTACTGCTACTATTGCTACTACCACTGACCAGCCCTCTAAGGACACCCGATTTG
CTGATGCTGTCAAAGGCGACCCACTCACAACAGCTGGTTGAACGCCAGCCCGAATTTCGT
AAAGCTGGTGCTGCTGCTTGGCTTGCATTGAAGCGCGAGACATCAGTCCCTGCACACAGT
GCACCGAAAGTGGAGCTCTCCTCGGGTCTTCGACTCATTTATGCAAGCGGTTTTCCCTAC
GCAAAGCCTGGCGACCTTCGAAAGGCAATGCAGGGTGCCCGCATCCGTACAAGCGCAGTA
CGTGATATTCGCTGGATATCCCGTCAGGTTGTGCAGCTACTAGTCGACGCCGACTATGTG
TCTGCATTTACTCGCATAATTACTAGTCTGGACGCGACTATCGTCAAGTCCTTCAAAGCC
TGGATTCCTCGTCCCGAGGCAGCAGACAAGGATAAGCTCGCTGCTATTTTGTCGTTTGCC
GCAAAAACTGTTACGACCATCCAACGCAGTCCTGATGTCAAAGCCAGGAACTTCTTCAGA
TCACTGCTCGCATCTATTGGTGGCAAGACCCTCGAGGAAGCCACTGTTGAGGCGACCAAG
ATTCGGGTTCAAACATCCGATTTTAGCATATCAACACTGGAGATAGTCCCCAAGGAGTCT
CTCCCAGTAAAGAAGGCGACGGAAAGAACCTGCTGCACCAGCAGTAGATCCACCATCTGA
CATGGCTGCTGAGGTTAATCTAGCAATCCAAGATGACGGTGTTACTCCTACAGTCACCCC
TATCGCTGACGTTGAAATGTGTTTGTAATGAGTGATACACCATTATCAACACATACACCT
TCACCAACTGATTACCTGCTACCTGACACTCCTCTATCCATGGCCAACTCTGACATATCG
GTTCCCTCTGTCGATCATCGACAAGAACCATCAACATCTACCACATTCTCGATATACGGC
CTTGCAGCCGTTTCGATATCATATCTTCGCTCCATTCTCGCTCCAATACTGGGTCACCAG
ATGGAGCATGTCTCCAAGATCGACCGCCGCACCACAAAACACGGTGCTCGATTCCGCATA
ACGGTCCCCGAAGACCGACAACGCAATATCATCCAGCGCCTCGAGCGCCAGCTTAGCAAG
CAAACTCACTGGCGTATTCGGCAAAACTACCGACATCGCCGTCCAGACCAACCTCGACCA
ACAGCCCCACCTCCACCACTATCACGGCAGATCCTCGCAGTCAATGTTGCCAACATCAGC
AACAAACGTCCTGCTATCCGCCACATTGTCAGAAACACCAGGCTCTGGGCCATCTCAGAG
ACCTGCATTACTTCATCTAAATTTCGCTTCACTGTCCCTGGATTCGATGTCATCCAGCAT
CCAGCCACTGGACCTGGACGCAGAGGAATTGCCCTCGGTATCCCATCGTGCTTTGGTGGC
CATGAACATGGTAGTGCAGTTGGCACAATGATTCTCGCCAAGGTACCCAACTTCACGCCA
GAATGTCTGTGGATAGTCGGATCTGTCTATGTAGGACATTCTGGAGCCACCACCAACTAC
AGTCGCAGAGAGGCGTTTGCTAGTATTCGGCAAGCTCTCGACAGAGTTGTTCCGTTCGAC
AACAACCATCCTGTTCTCATTTTTGGAGACTGGAACACCGACCCACAGCGCCTTCAACGC
ATTGTCCACTCGTGGGGTCATGGATTGACTGTCATGCAGTTCTCTGGATCACAGATCACC
AGACTCAGCACAGTCCATGGTCGACGTCATTCGTCAATCGACCACTTTGTGTGCAATGCA
CCAGCACGCGCACTCCTCACCTCGCCACGTGTGGATAGACAGACAGCAGTGGCCGACCAC
TTTGTCATTCGCACATCCATCCGAGCAGAGGCTCAAGGACAACCCCCTGCTCCTCGTGCT
CCAACAATATCCCGCCATCACTGTCTCGAAGCCACCGATCGGATTGCTACATCCAATTAC
TGGGATGTGCTAGCAGACGGTGCAACAGACACTGACACAGATACAGACATCCACCAACTG
ACATCTCAGTTTTTGGAATCAGCAAATGCAGTCGCTGATAACTTGAGTCTTCGACTCTCA
CCACCAACCACTCGATCCAGTCGCCGGCTCCTATCTGGCACCACTAAACGTGCCATATTG
GCAAGCAACACTGCACGGCAAGCATTCATTGCCGCTGCAACTCATACCAACCCTGACCCA
ATCCAGTGCAACACTCTTCGAGATGAGTGGTCTTGCCTCAAGGCTGCTGCCACCCAACTC
GAAAGAGTGGATGGTCGTAAACAATGGGTCAAGCACGCGGACAATCTCGACCGCGCTGTA
TCAGAACAGTCGAACCGATCTCGTATTCTCTGCTGCACGTGCCATGTCTGGAAACAGTTC
CCGTAGTGCTGCAGTCACTCCACTGTACAACTCCAATGGCATAGTACAGTACGATCCAAC
ATCCATCCTGCGTGTCATGCAAGGTCACTATGGATCACTGGCAGCCGACACCACAGGTCA
CTCACTGGACTTGCAATACTGGCATGATCGTCAGCCTATTTAAGTCTCTCCGAATACACC
AACCATCAGAAACAGTGACATTCTCGACCAGGATTTCTCGTGGAATCAGATTGCTGCAGC
CCTGTTGCAGATGAGTCCACGGAAAGCACCTGGCGACGATGGTATAACCACTGCGTTCTA
CCAAGCGGCACTTTATATGCCTGCTGACACTCAAGAAGGTGTACCACCAACCCCATTTGC
TCGTGCTCTGTTGAGAATATGTGGTCAAGTATTCGCTTCAGCAACAATTCCCCGTGCATG
GCTCTGTGCATCCATTGTTTCCATCGACAAGAAAGATGGCGACCCTCTCAACCCAGGCGA
CAAGCGAGGCATTGCCCTCATCAATGTCGGCCTGAAACTCGTATGCAAGGTGCTCCAAAT
GCGCATTGAGCGATTTGTCGAGACCAACAACCTGCTGTCCTACGAACAGGCTGGGTTCCG
CAAGCGCGAAGAGTGTGTTGGACAAGTGGTCTCACTTGTCGACATCATTCAGCGCAGACA
GAATGCTGGGCTAAACACCCATGTTCTATTTATCGATATCCAAAAGGCATTTGATACAGT
CCCCGTTGGTGCACTGTTATGGAAGCTGCAGAACATGGGATTCCCTCGTCGTACTCTTGC
CTTTCTCAAGGCATTGTATACATCCTCATCTGCTCGAGCTCGAGCAGGATCACTACTATC
GGACCCATTCCCGGTACAGAGAGGTGTCAGACAGGGATGTCCATTGTCTGGACTACTATT
CAATCTATTCATCAACGACATTCTCGATGGTGTCGCACCCATCACAGTCCCTGGACTACC
GCGAGACACCAACCCCATCCGAGGACTCATGTACGCAGACGATGTGGCAGTGTTTGCTGA
TTCTGAGCAATCACTGTTGGCTGCGTCGACTGCTATCGAGCAATGGGCCAATCGGTGGGA
AATGCAGTTTGGTGTGGCCAAGTGTGGCATCATCAGCTTCACTGGCCATCTAGCACCACG
ACTTGACAACCCATTGGATATTCGACTCCATGGACAGTTGGTCAGTCGTGTGGAGTCATA
CAAGTACCTTGGTGTACTGATTGACTCCAAGCTAGACCATTCAGCATGGCTCAAGCAGAA
ATGGTCTGCACTTGAGCACACCATCTCGGCACTTCACCCAGTGCTGGCTAACCACCAGCT
AACGGTGAATTATCGATCTCGCATATTCTCTGCTGTGGTCATGGGAAAAGCCTACTATGG
GCTTGAGCTGGTTGGTGGCAACAAGTCACACCTTGCACCACTGCAAACGACAATCAACAA
GGGTATCCGACTGTTCACTGGTGCCCGACTCTCGACTGCCATTGGACCCCTTCTGGTTGA
AACTGGGATTGGGTCACTTTTAACTCGCTCATTGGTATCACGGGTACGCTTGTTGGAGCG
ATCTGTAATCAAGAGAACACCCATCAATGCCATCTGCTCTGGTACAGACAATGACGTGTT
TACACTGAATGTCCAAGGGCAGTTGGTAAGATCCCAGCGCTGGTTCTGGTCTCGTCGGAC
CAAACAGCTATACAGGAACAGATACTGGCTGACACCACAAGTCAGACCAAAGACAGTCAA
GCAACGACACTCGTTTGCATTGATGGAGACTCTGCGAACATGTGGAGACTCTGCATCGCT
CCAGAAGTATGTCACTCGACAATTATTGGATACTTCTGGATTCTTCAAGAATCCCAGTTT
CGATCAATCGCGAGCACATGGCACAAGATATCTGATGCTTGCGCGCATGGATGCTCTCTG
GACAGCAAGAAAGGCCATTCAGATTGGCATATTAGTCGACACCCACCCATTCTCAGTTGA
TACACTGCATACTATGCGACCAGCAGCTACTCAGCACATCCATTGCTCATCTCGTGGTGG
AGTGTGAACAAGTCACTGGCCATCGCATTCAGTCTGGACTAGTACCAGCAATTCAGAAAT
CACGACTCAGATTGCTGGGCCGCGCATCGATCCGGGTGTGGAGAATGTATATACTTGGCT
CCGCGGTGGAGTCTTAAAAATGGCGAAGCAGATCTGGACCAGCGTTGGTTGGATGGGACT
GTGGAGCATGAATCTATGGGGACGAGGCATGATAATCGGGCGCTGGCAGCACGGTTAGCT
GACTTCCTGCAGGTAGCGTACCGGCAGTATCAATCCACATTGTGGAAATATCACCGGGAT
CGCCTTGTGGAAGTTGGCTAACTGACTTCTAGCACCGCCAGCCTATGCCTGAATGGGTAT
GGCTTGCCGTGTTTTCATGGATTTGATTTGACTATCAGATTCACAAAACACCATTGGCAC
TCGTGCTTGTTGTTTGGGTGTGTGATTATATCCTTAACAATAAAGTTCATTCAAAAAAAA
AA

>LINE_scaffold0001-595027-595308-+
TGAGAAACGGATGCTGGCAGCACGGTTAGCTGACTTCCTGCAGGTAGTGTACTGGATAGT
ATCAATCCACTTTGTGGCAAATACCACCGGATATCGCCTTGTGGAAGTTGGCTAACTGAC
TTCTAGCACCACCAGCCTATGCCTGAATGGGTATGGCTTGCCATGTTTTCATGGATCTGA
TCTAACTTTCAGATTCACAAAACATCCTTTGGCACTCGTTACTTGTTTGTTTTGGGGATG
TGATTATATTCCTAACAACCAAAGTTTATTTTAAAACGAAA

>LINE_scaffold0001-634482-635349-C
TTCCTGAATGAACTTTATTGTCAAGAATATAATCACACACCCCAAACAACAAGTAATGAG
TGTCAAACTGTGTTTTGTGAACCTAAAAGTCAAAATCAGATCCCATTCAGGCAATAGGCT
GACGGTGCTACAAGTCAGTTAGTCAACTCCTACAAGGGAAATCCCTGGTGGTATTGTGCC
ACAAAGTGAATTGATACTGCCGGTACGCTACCTGCAGGAAGTCAGCTAACCGTTGCTGCC
CAAGTGCCCGATTATCATGCCTCGTCCCCATAGATTCATGCTCCACAGTCCCGTCCAACC
AACGCTGGTCCAGATCTGCTTTGCCATTTAAGACTCCACCGCGGAGCCAAGTATATACAT
TCTCCACACCCGGATCGAGTGCGCGACCCAGCAATCTGAGTCGGGATTTCTGAATTGCTG
GTACTAATCCAGACTGAATGCGATGGTCAGTTACTTGTTCACACTCCACCACGAGATGAG
CAATGGATGTGCTGAGTAACTGCTGGTCGCATAATATGCAGTGGTCAGCTGAGAATGGGT
GGGTGTCGACTAATATGCCAATCTGAATGGCTTTTCTTGCTGTCCAGAGAGCATCCATGC
GCGCAAGCATCAGATATCTTGTGCCATGGGCTCGCGATTGATCAAAACTGGGATCCTTGA
AGAACCCACAAGTGTCCAATAATTGTCGAGTGACATACTTTTGGAGCGATGCAGAGTCTC
CACATGTTAGCAGAGTCTCCATCAATGCAAACGAGTGTCGTTGCTTGACTGTCTTTGGTC
TGACCTGTGGTGTCAGCCAGTATCTGTTCCTGTACAGCTGTTTGGTCCGACGAGACCAGA
ACCAGCGCTGGGATCTTACCAACTGCC

>LINE_scaffold0001-885063-885365-+
GGAACCCAATTAGCCGACTTTTTTGCAGGTAATGTACTGGTTAGTATCAATCCACATTGT
GGCACAATACCACCTGGGATCGCCTTGTGGAAGTTGACTAACTGACTTGTAACACCCACC
AGCCCTATGCCTGAATGGGGTATGGCTTGCCTGTGTTTTCATGGATCTGATCCAACTATC
AGATTCACAAAACACCTTCTGGCACTCGTTACTTGTTGTTTTGTGGAGTGTGATCTGATT
CTATTCTTGACAATTAAACTTTTTTAAAAAAACAAATTCAAAGCAACAACCGAAAGCAAC
AA

>LINE_scaffold0001-920714-920917-C
CAAAGACAAGAGGAGTAGTATCTGAGAAAGTCTCACGACCTTCCCCACTAGAGAAAACCT
CATCATCTTCGCGGATACGGTGAGTAAAAACGCGACTGAAAGCAGGTTTACTTCTCCCAT
GGTTGCCTTGTGAACTTGAAACTTGTTGATGGCATTTGTTTCTATTTTTCTGTTTTTCTT
TCTTGGCTATCGGTAGTTACTGA

>LINE_scaffold0001-1293173-1293372-C
AGTAATGAATTAGAAAGTGGTGTAGATTGTTGAGATAGTGAACGCATCCCCCTTGACTAT
AGTGATAATGGTGGAGTTATTCATGCATGTATAAGTTTCAATGTGCATACACTGAACCCC
CACCCCATTGTCTAATCACACTAATGCGTAATCATCAAGGCATACCACACACTATGGTAT
GGCACTACCCTGACACATG

>LINE_scaffold0001-1391107-1394049-+
TGTCTAGAAGCAACCGATCGAATTGCCACATCCAATTATTGGGATGTGCTAGCAGACGGT
GCAACAGACGACACTGACACTGACACGGACATCCACCAACTGATATCTCAGTTTTTGGAA
TCAGCCAATGCAGTCGCTGACAACTTGAGTCTTCGACTCTCACCACCAGCCACTCGATCC
AATCGCCGGCTTCTATCTGGCACAACCAAACGTGCCATCTTGGCAAAGCGTAACACTGCA
CGGCAAGCATTCATTGCCGCTACAACCAATCCTAATCTTGACCCAGTCCAGTAACACTCT
ACGAGATGAGTGGTATCGCCTCAAAGCTGCTACTCAACTCGAGAGGGCGGATGGTCATAA
ACAATGGGTCAAGCACGCCGACAATCTTGACCGCGCTGTATCAGACGGTCGAACCGATCT
CGTATTTGCTGCTGCACGTGCCATGTCTGGAAACAGTTCCCGCAGTGTTGCAGTCACTCC
ACTGTACAACTCAATGGCATAGTACAATAGACCTAACATCCATCCCATGTGTCATGCAAG
GTCACTATGGTTCACTGGCAGCCGACACCATACGGCCACTCTCGCTGGACTTGCAATAAG
GCATGATCGTCAGCCCATTCAAGTTCCTCTCAATACACACCAATCAGAAACAGTGACATT
CTCGACCAGGATTTCTCGTGGAACTGTGAGGGATAGCGCAGCCCTGTTGCAGATGAGTCC
ACTGAAAGCACCTGGCGACGATGGTATAACCACTGATAACTACCAAGCGGCACTTTACAT
GCCTGCTGACACTCAAGAAGGCGTCCCACCAACCCCATTTGCCGTGCTCTGTTGAGAGTA
TGGTCAGGTATTCAACAGCAACAATTCCTCGTGCATGGTTGTATAGCATCCATTGTTCCA
TCGACAAGAAAGATGGCGACCCTTCCAACCCAGGCGACAAGCGAGGAATTGCCTCATCAA
TGTCGGCTTGAAACTCGTCTGTGTAAGGTGCTCCAAAATGCGTAACATTGAGCGATTTGT
CGAGACCAACAACCTGCTATCTTACGAACAGGCTGGATTCCGCAAGCGCGAAGAGTGTGT
TGGACAAGTAGTCCTCACTTCGGTCGACATCATTCAGCGCAGACAGAATGCTGGGCTAAA
CACCCATGTTCTATTCATCGCATCGATAACTGAAGCATTTGATACCATCCCATTGTGCCA
TAGAATGCAGAACATGATTTCCAAAGAAGCCTTGATGCAACACTTCATCGTCTTGCTCCT
CGTCGGCAGGTCTTAATGTTATCGAACCCATTCTTTCTTAGGCTGTCAGAGAGGGTCAGA
CAGGGATGTCCATTGTCTGGACTAGTGTTCAATCTGTTCATCAACGACATTCTCGATGGT
GTCGCACCCATCACAGTCCCTGGACTGCCGCGAGACACGAACCCCATCCAAGGACTTATG
TACGCAGACGATGTTGCAGTATTTGCTGACTCTGAGCAATCACTGTTGGCTGCGTCGACT
GCTATCGAGCAATGGGTCATTTGGTGGGAGATGCAGTTTGGTATGGCCAAGTGTGGCATC
ATCAGCTTCACTGGCCATTTAGCACCACGACTTGACACTCCATTGATATTCGACTCATGG
ACAGTTGGTCAGTCGTGGAGTCAAGTACCTTGGTGCTGATTGACCCAAGCTAGACCACTC
AGCATGGCTCAAGCAGAAACGGTCTGCACTCGAGCACACCATCTCAGCTCTTCACCCAGT
GTTGGCTAACCACCAGCTAAATGCAATTACCGATCTCGCGTATTCTCTGCCGTGGTCATG
GGCAAAGCTTCACTATGGCTTGAGCTGGTTGCAGGCAATGTCACACCTTGCACCACTGCA
GACAACGATCAAACAAGGGTATCCGACTGTTCACTGGTGCCCGACTCGACTGCCATTGAC
CTCTCTGGTTGAAACTGGGATCAAGTCTCTTCTCACTCGCTCATTGGTATCACGAGTACG
CTTGTTGGAGCGATCTGTGACCAAGAAAACACCCATCAATGCCATCTGCTCTGAAACAGA
CAATGACGTGTTTACACTGAATGTCCAAGGGCAGTTGGTAAGATCCTCAGCGCTGGGCCC
TGGTCTGTCGGACCAAACAGCTATACAGGAACAGATACTGGCTGATACCATAAGTCAGAC
CCAAGACAGTCAAGCAACGGCATTCGTTTGCATTGATGGAGACTTCTACGAACATGTGGA
GAATTTGCATCACCCAAAAGTATGTCACTGACAATTCTTGGACACTTTTGGGTTCTTCAA
GGATCCCAGTTTCTGATCAATCACGAGCACATGGCACGAGATATCTGATGCTGGTGTGCG
CATGGATGCACCTGACAGCAAGAAAAGCCATTCAGATTGGCATATTAGTCGACACTCACC
CATTCTCAGTTGACCACTGCATATTATGCACCAGCAACTACTCAGCACATCCATTGCCCA
TCTCGTGGTGGAGGAACAAGTCAATGGCCATCGCATTCAGTCTGGACTAGTACCAGCACT
AGAAATCACACTCAGACTGCTGGGTCGCGCACTGATCCGGGTGTGGAGAATGTATATACT
TGGCTCCGCGGTGGAGTCTTAAATGGCGAAGCAGATTCGGACCAGCGTTGGTTGGACGGG
ACTGTGGAGCATGAATCTATGGGGACGAGGCATGATAATCGGGCGCTGGCAGCACGGTTA
GCTGACTTCCTGCAGGTAGCGTACCGGCAGTATCAATCCACATTGTGGAAATACCACCGA
TCGCCTTTGTGGAAGTTGGCTAACTGACTTCTAGCACCGCCAGCCTATGCCTGAATGGGT
ATGGCTTGCCGTGTTTCATGGATTTGATTTGACTATCAGATTCATAAACACATTGGCATT
CGTGCTTGTTTGTTTGGGGTGTGATTATATTCTTAACAATAAAGTTCATTCAAAAAAAAA
AA

>LINE_scaffold0001-1566695-1566872-C
AATGGGAGTATGGTTAGAGTAGAACTCTTGTAGATCATATATAGATCAAGTTAGGCTGGG
ATAGTATCATTAATAGATAGATTGATATAGTTGATGAGATATTGAATGCATTCCTCCTTG
GTGATAATGTTGAAATTGTTTGTGAATATGAGTTTTCAAATGCACATACTGAGACCC

>LINE_scaffold0001-1571113-1571290-C
AATGGGAGTATGGTTAGAGTAGAACTCTTGTAGATCATATATAGATCAAGTTAGGCTGGA
ATAGTGTCATTAATAGATAGATTGATATAGTTGATGAGATATTGAATGCATTCCTCCTTG
GTGATAATGTTGAAATTGTTTGTGAATATGAGTTTTCAAATGCACATACTGAGACCC

>LINE_scaffold0001-1618243-1618412-C
TATGGTTAGAGTAGAACTCTTGTAGATCATATATAGATCAAGTTAGGCTGGGATAGTGTC
ATTAATAGATAGATTGATATAGTTTCTGGGATATTGAATGCATTCCTCCTTGGTGATAAT
GTTGAAATTGTTTGTGGACATGAGTTTTCAAATGCACATACTGAGACCC

>LINE_scaffold0001-1622666-1622835-C
TATGGTTAGAGTAGAACTCTTGTAGATCATATATAGATCAAGTTAGGCTGGGATAGTGTC
ATTAATAGATAGATTGATATAGTTTCTGGGATATTGAATGCATTCCTCCTTGGTGATAAT
GTTGAAATTGTTTATGAATATGAGTTTTCAAGTGCACATACTGAGACCC

>LINE_scaffold0001-1633839-1634007-C
TATGATTAGAGTAGAACTCTTGTAGATCATATGTAGATCAAGTTAGGCTGGGATAGTGTC
ATTAATAGATAGATTGATATAGTTGATGAGATATTGAATGCATTCTCCTTGGTGATAATG
TTGAAATTGTTTGTGGATATGAGTTTTCAAATGCACATACTGAGACCC

>LINE_scaffold0001-1662853-1662973-C
TATGATTAGAGTAGAACTCTTGTAGATCATATGTAGATCAAGTTAGGCTGGAATAGTGTC
ATTAATAGATAGATTGATATAATTGCTGAGATATTGAATACATCCCTCTTGGTGATAATG


>LINE_scaffold0001-1670784-1670957-C
GGAGTATGGTTAGAGTAGAACTCTTGTAGATCATATATAGATCAAGTTAGGCTGGAATAG
TGTCATTAATAGATAGATTGATATAGTTTCTGGGATATTGAATGCATCCCTCCTTGGTGA
TAATGTTGAAATTGTTTGTGAATATGAGTTTTCAAATGCACATACTGAGACCC

>LINE_scaffold0001-1675237-1675406-C
TATGGTTAGAGTAGAACTCTTGTAGATCATATGTAGATCAAGTTAGGCTGGGATAGTGTC
ATTAATAGATAGATTGATATAATTGTTGAGGTATTGAATGCATCCCTCCTTGGTGATAAT
GTTGAAATTGTTTGTGGATATGAGTTTTCAAGTGCACATACTGAAACCC

>LINE_scaffold0001-1808116-1809898-C
TGAATGAATTTTAATTGTTAAGAATATAACCAGATCACTCCCTCAAAACAACAAGTAAAA
AGTGCCAAAGGTGTTTTGTGAATCTGATAGTCAAATCAGATCCATGAAAACACGGCAAGC
CATACCCCATTCAGGCATAGGCTGGTGGGTGCTACAAGTCAGTTTAACCAACTTCCACAA
GGCGATCTCCTGGTGGTATTTGCCACAATGTGGATTGATACTGCCCAGTACGCTACCTGC
AGGAAGTCAGCTAACCGTGCTGCCAGCGCCCGATTATCATGCCTCATTCCGCAATAGATT
CATGCTCCACAGTCCCGTCCAACCAACGCTGGTCCAGATCTGCTTCGCCATTTAAGATTC
CACCGCGGAGCCAAGTATATACATTCTCCACACCCGGATCGAGTGCGCGACCCAGCAATC
TGAGTCGTGATTTCTGAATTGCTGGTACTAGTCCAGACTGAATGCGATGGCCAGTTACTT
GTTCACATTCCACCACGAGATGGGCAATGGATGTGCTGAGTAACTGCTGGTCGCATAGGA
TGCAGTGGTCAACTGAGAATGGGTGGGTGTCGACTAGTATGCCAATCTGAATGGCTTCTC
TTGCTGTCCAGAGAGCATCCATGCGCGCAAGCATCAGATATCTTGTGCCATGGGCTCGTG
ATTGATCGAAACTGGGATCCTTGAAGAATCCAGAGGTGTCCAATAATTGTCGAGTGACAT
ACTTTTGCAGCGATGCAGAGTTTCCACATGTTTGCAGAGTCTCCATCAATGCAAACGAGT
GTCGTTGCTTGACTGTCTTTGGTCTGACTTGTGGTGTCAGCCAGTATCTGTTCCTGTATA
GCTGTTTGGTTCGACGAGACCAGAACCAGCGCTGGGATCTTACCAACTGCCCTTGGACAT
TCAGTGTAAACACGTCATTGTCTGTACCGGAGCAGATAGCATTGATGGGTGTTCTCTTGG
TCACAGATCGCTCCAATAAGCATACTCGTGATACCAATGAGCGAGTGAGAAGGACCCAAT
CCCAGTTTCAACCAGAAGGGGTCCAATGGCTGTCGAGAGTCGGGCACCAGTGAACAGCCG
AATTCCCTTGTTGACTGTCGTCTGCAGTGGTGCAAGGTGTGACTTGTTGCCACCAACCAG
CTCAAGACCATAGTAGGCTTTACCCATGACCACAGCAGAGAATATGCGAGATCGGTAATT
CACCGTTAGCTGGTGGTTAGCCAACACTGGGTGAAGAGCCGAGATAGTGTGCTCGAGTAC
AGACTGTTTCTGCTTGAGCCATGCTGAATGGTCTAGCTTGGAGTCAATCAGTACACCAAG
GTACTTGTATGACTCCACACGACTGACCAACTGTCCATGGAGTCGAATATCCAATGGGTT
GTCAAGTCGTGGTGCTAGATGGCCAGTGAAGCTGATGATGCCACACTTGGCCACACCAAA
CTGCATCTCCCACTGATTGGCCCATTGCTTAATAGCAGTCGACGCAGCCAACAGGGATTT
CTCAGAGTCAGCAAAGACTGGCAACATCGTCCGCGTACATGAGTCCTCGGATGGGGTCTG
TGTCTCGCGGTAGCCCAAGGACTGTGATAGGTGCAACGCCATCGAGAATGTCGTTGATGA
ACAAATTGAACAGTAGTCCAGACAATGGACATCCCTGTCTGACACCTCTCTGTACCGGGA
ATGGGTCCGATAGAAGCGAGCCTGCCCTTGCTCGAGCAGATGAGGATGTGTACAGTGCCT
TGAGAAAGGCAAGAGTACAAAGAGGGAATCCCATATTCTTCA

>LINE_scaffold0001-1821346-1821499-+
CCAGCCCTATTGTCTGAATGGGAGGTATGGCTTGCCGTGTTTCATGGATCTGATATGACT
ATTAGATTCACAAACACCTTTGGCACTCTCATGCCTTGTTTGTTTGGGGTGTGTAATTAT
ATTCTTAACGATTAAAGTTCATTTTAAAAAAAA

>LINE_scaffold0001-1983816-1983834-+
GGTAATAAAACAAGTCAA

>LINE_scaffold0001-2080407-2080605-+
ATTGATTGGGATAATACATACCATAGTGTGTGGTGTGTGTTTCAATAATACGCAGTTAAT
TCAATTATCCAATAGGGAGTTTCAGTGTGTGTACATTGAAACCATATGAGCAAACAATTT
ATTACTGATTGCCAAGGAAGGTGCACTCAATATCTCAACACTTGTGCCACCAACCACCAC
TAGATATTAGACCTAGTC

>LINE_scaffold0001-2112539-2112711-+
GCCTATGCCTGGATGGGGTACGGCTTGCCACGTTTCAATAGATCTGATTTGACTTTTAGA
TTCACAAAACACCATTTGTCACTCGTACCTTGTTGTTTGGGGATGTGTGTTTATAGTCTC
AACAACTAAAGTACGTTACTGCCATCAACAAATAAATCAGTAAACCCAATTG

>LINE_scaffold0001-2151122-2151361-+
CAAAGTTTATTAGACAAAAAAGTGTATGTAGATCTCAATGATGCGTATCAGTTCAATTAC
ACAATGAAGGGGGTTTTCAGTGTGTGTGCATTGAAACCATATCCACAAACAGCCCATCAC
TATCACCAAATTGGATACATTCAATATATCAACAATTACATCAATCCATTCATTAATGAT
ATTATCCCCAGCCTAACTTGATTTGTATATGATCTTCACAAGCTCTATTATAATCATAC

>LINE_scaffold0001-2339126-2340159-+
CCATTCTGGTTGAAACTGGGATTGAGTCTCTTCTCACTCGCTCATTGATCTCACGGGTAC
GCTTGTTGGAGCGGTCTGTGACCAAGAAAACACCCATCAATGCCATCTGCTCTGGTACAG
ACAATGACGTGTTTACACTGAATGTCCAAGGGCAGTTGGTAAGATCCCAGTGCTGGTTCT
GGTCTCGTCGGACCAAACAGCTATATAGGAACCGATACTGGCTGACACCACAAGTCAGAC
CAAAGACAGTCAAGCAACGGCACTCGTTTGCATTGATGGAGACTCTGCAAACATGTGGAG
ACTCTGCATCGCTCCAAAAGTATGTCAATCGACAATTATTGGACACTTCTGGATTCTTCA
AGGATCCCAGTTTCGATCAATCGCGAGCACATGGCACAAGATATCTGATGCTTGCGCGCA
TGGATGCACTCTGGACAGCAAGAAAAGCCATTCATATTGGCATATTAGTCGACACCCACC
CCGTTCTCAGTTGACCACTGCATATTATGCGACCAGCAACTACTCAGCACATCCATTGCT
CATCTCGTGGTGGAGTGTGAACAAGTAACTGGACATCGCATTCAGTCTGGACTAGTACCA
GCAATTCAGAAATCACGACTCAGACTACTGGGTCGCGCACTCGATCCGGGTGTGGAGAAT
GTATATACTCGGCTCTGCGGTGGAGTCTTGAATGGCGAAACAGATCTGGACCAGTTTGTT
GGTTGGACGGGACTGTGGAGCATGAATCTATGGGGACGAGGCATGATAATCGGGCTCTAG
GCAGCACGGTTAGCTGACTTCCTGCAGGCAGCGTACCGGCAGTATCAATCCACATTGTGG
CAATACCACCGGGATCGCCTTGTGGAAGTTGGCTAACTGACTTCTAGCACCGCCAGCCTA
TGCCTGAATGGGTATGGCTTGCCGTGTTTCATGGATTTAATTTGACTATCAGATTCACAA
AACACCTTTGGCATTCGTGCTTGTTTGTTTGGGAATGTAATTATATTCTTAACAATAAAG
TTCATTCAAAAAA

>LINE_scaffold0001-2349146-2352309-C
TTTTTGAATAAACTTTAATTGTTTAAGAATATAATTACATTCCCAAACAAACAAGCACGA
ATGCCAAAGATGTTTTGTGAATCTGATAGCCAAAATCAGATCCATGAAACACAGCAAGCC
ATACCCATTCAGGCAATAGGCTGGCGGTGTTACAAGTTAGTTAGCCGACTTCCACAAGGC
GATCCCGGTGGTATTTCCACAATGTGGATTGATACTGCCCACGCCTGCAAAGTCAGCTAA
CCGTGCTGCCAGCACCCGATTATCATGCCTCGTCCCCATAGATTCATGCTCCACAGTCCC
CATTCAACTAACGCTGGTCCAGATCTGCTTCGCCATTTATGACTACCGCGGAATATATAC
ATTCTCCACCAGATCAAATGCGCACAGCAATCTGAGTCGTGATTTCTGAATTGCTGGTAC
TAATCTAGACTGAATGCGATGGCCAGTGACTTGTTCACACTTCACCACCAGATGAGCAAT
GGAATGGCTGAGTAGTACTGGTTGCATAATATGCAGTGTGTCAGCTGAGAATGGGTGGGT
GTCGACTAATATGCCAATCGAATGGCTTTTCTTGCTGTCAGAAAACATCCATGTGCGCAA
GCATCAGATATCTTGTGCCATGTACTCGCGATGATCGAAGGGATCCTTATCAAAAGTGTC
AATGATTGTCGGTGACATACTTTGGGTGATGCAAGTCCCACATGTTTGCAAGTCTCCATC
AATGCAAACAGTGCCGTTGCTTGTCTTTGGTCTGACTTGTGGTGTCAGCCAGTATCTGTT
TTACATGGCTGTTTGGTCCGACGACCAGACCAGCTGGGATCTTACAACTGCCCTTGGACA
TTCAGTGTAAACACATGTTGTACCGGGCAGATGGCATTGATGGGTGTTTTCTTGGTGCGA
ACGCTCAACAAGCGCCTGAAACCAATGAGCGGTGAGAATGACCAATCCAGTTTCAACCAG
AAGTCAATTGCGTCGAGTCGGGCACCAGTGAACAGTCGGATACCCTTGTTGATCGTTGTC
TGTAGTGGTGCAAGGTGTGACTTGTTGCCACCAACCAGCTCAAGCCCATAATAGGCTTTG
CCCATGACCACTGCAGAGAATATGCAAGATCGGTAATTCACCGTTAGCTGGTGGTTCGCC
AGCACTGGGTGAAAAGCCGAGATGGTGTGCTCGAGTGCATACCGTTTTTGTTTGAGCCAC
GCTGAGTGGTCCAGCTTGGAGTCAATTAGCACACCAAGGTACTTGTATGACTCCACACGA
CTGACCAACTGTCCATGGAGTCGAATATCCAATGGAGTGTCAAGTCGTGGTGCTAGATGG
CCAGTGAAGCTGATGATGCCACTTGCCACAAACTGCATCTCCACCGATTGGCCCATTTCT
CAACAGCAGTCGACGCAGCCAACAGTGATTGCTCAGAGTCAGCAATGACTGCCACATCGT
CTGCGTACATGAGTCCTCAGATGGGGTTGGTGTCTCGCGGTAGTCCAGGGACTGTGATGG
GTGCCACACCATCGAGAATGTCGTTGATGAACAGATTGAACAGCAGTCCAGACAATGGAC
ATCCCTGTTTGATACCTCTCTGTACTGAGAATGGGTCCGATAACAGTGATCCTGCCCTTG
CTCGAGCAGACGAGGATGTATACAGTGCCCTGAGAAAGGCAAAAGTACGACGAGGGAATC
CCATGTTCTGCAGCTTCCATAACAGTGCACCAACTGGGACTGTATCAAATGCCTTTTGTA
TATCGATGAATAGAAGATGGATGTTTAGCCCAGCATTCTGTCTGCGCTGAATGATGTCGA
CAAGTGAGACTACTTGTCCAACACACTTTTCGCGCTTGCGGAACCCAGCCTGCTCGTAGG
ATAGCAGGTTGTTGGTCTCGACAAATCGCTCAATGCGCATTTGGAGCACCTTGCATACGA
GTTTTAGGCCGACATTGATGAGGGCAATGCCTCGCTTGTCGCCTGGGTTGAGAGGGGTCA
CCATCTTTCTTGTCGATGGAAACAATGGATGCACACAGCCATGCACGAGGGATTGTTGCT
GAAGCGAATACTTGGCCACATACTCTCAACAGAGCACAAGCAAATGAAGTTGGTGGAACG
CCTTCTTGGGTTTTGGCAGGCATATAGAGTGCCGCTTGGTAGAACGCAGTGGATATACCA
TCGTCGCCAGGTGCTTTCCGTGGACTCATCTGCAAAAGGGCTGCAGCAATCTGATTCCAT
GAGAAATCCTGGTCGAGAATGTCACTGTTTCTGATTGGTGGTGTATTCGGAGAGGCTTGA
ATGGGCTGACGATTATGCCAGTATTGCAAGTCCAGCGAGTGACCTGTGGTGTCGGCTGCT
AGTGATCCATAGTGACCTTGCATGACACGCAGGATGGATGTTGGATCGTACTGTACTATG
CCATCGGAATTGTACAGTGGAGTGGCTGCAGCACTATGGGAACTGTTTCCAGACATGGCA
CGTGCAGCAGCGAATACGAGATCGGTTCGACCGTCTGATACAGCGCGGTCGAGATTGTCG
GCGTGTTTGACCCATTGTTTGCGACCATCCGCTCTCTCGAGTTGGGTGGCAGCAGCCTTG
AGTCGAGACCACTCATCTCAAAGGGTGTTGCACTGGACTGGGTCAGGGTTGGTATGAGTT
GCAGCGGCAATGAATGCTTGCCGTGCAGTGTTGCTTGCCAATATGGCACGCTTGGTTGTG
CCAGATAGAAGCCGGCGATTGGATCGGAGTGGCTGGTGGTGAGAGTCGAAGACTCAAGTT
GTCAGCGACTGCATTGGCTGATTCCAAAAACTGAGATGTCAATTGGTGGATATCTGTATT
TGTGTCTGTGTCATCCGATGCACCGTCTGCTAGTACATCCCAATAATTGGATGTAGCAAT
CCGATCGGTTGCTTCAAGACAGTGATGGCGGGATATAGTTGGAGCACGAGGAACAGGGGG
TTATCCTTGATCCTCTGCTTGAATGGATGTGCGAATGACAAAGTGGTCGGCCACTGCTGT
CTGTATTTCCACACGTGGAGATGTGAGGAGTGCGTGGGCTGGTGCATTACACACAAAGTG
GTCAATTGACGAATGACGTCGGCCATGAACTGTGCTGAGTCTGGTGATCTGTGATCAGAG
AGAACTGCATGACAGTCAAGCCATGACCCCACGAGTAAACAAT

>LINE_scaffold0001-2361272-2364515-+
TTGTTTACTCGTGGGGTCATGGCTTGACTGTCATGCAGTTCTCTGGATCACAGATCACCA
GACTCAGCACAGTTCATGGCCGACGTCATTCGTCAATTGACCACTTTGTGTGTAATGCAC
CAGCCCACGCACTCCTCACATCTCCACGTGTGGAAATACAGACAGCAGTGGCCGACCACT
TTGTCATTCGCACATCCATTCAAGCAGAGGATCAAGGATAACCCCCTGTTCCTCGTGCTC
CAACTATATCCCGCCATCACTGTCTTGAAGCAACCGATCGGATTGCTACATCCAATTATT
GGGATGTACTAGCAGACGGTGCATCGGATGACACAGACACAAATACAGATATCCACCAAT
TGACATCTCAGTTTTTGGAATCAGCCAATGCAGTCGCTGACAACTTGAGTCTTCGACTCT
CACCACCAGCCACTCGATCCAATCGCCGGCTTCTATCTGGCACAACCAAGCGTGCCATAT
TGGCAAGCAACACTGCACGGCAAGCATTCATTGCCGCTGCAACTCATACCAACCCTGACC
CAGTCCAGTGCAACACCCTTTGAGATGAGTGGTCTCGACTCAGGCTGCTGCCACCCAACT
CAGAGAGAGCGGATGGTCGCAAACAATGGGTCAAACACGCCGACAATCTCGACCGCGCTG
TATCAGACGGTCGAACCGATCTCGTATTCGCTGCTGCACGTGCCATGTCTGGAAACAGTT
CCCATAGTGCTGCAGCCACTCCACTGTACAATTCCGATGGCATAGTACAGTACGATCCAA
CATCCATCCTGCGTGTCATGCAAGGTCACTATGGATCACTAGCAGCCGACACCACAGGTC
ACTCGCTGGACTTGCAATACTGGCATAATCGTCAGCCCATTCAAGCCTCTCCGAATACAC
CACCAATCAGAAACAGTGACATTCTCGACCAGGATTTCTCATGGAATCAGATTGCTGCAG
CCCTTTTGCAGATGAGTCCACGGAAAGCACCTGGCGACGATGGTATATCCACTGCGTTCT
ACCAAGCGGCACTCTATATGCCTGCCAAAACCCAAGAAGGCGTTCCACCAACTTCATTTG
CTTGTGCTCTGTTGAGAGTATGTGGCCAAGTATTCGCTTCAGCAACAATCCCCCGTGCAT
GGCTGTGTGCATCCATCGTCTCCATCGACAAGAAAGATGGCGATCCTCTCAACCCAGGCG
ACAAGCGAGGCATTGCCCTCATCAATGTCGGCCTGAAACTCGTGTGCAAGGTGCTCCAAA
TGCGCATTGAGCGATTTGTCGAGACCAACAACCTGCTATCCTACGAACAGGCTGGGTTCC
GCAAGCGCGAAGTGTGTTGGACAAGTAGTCTCACTTGTCGACATCATTCAGCGCAGACAG
AATGCTGGGCTAAACACCCATGTTCTATTCATCGATATCCGAAAGGCATTCGATACAGTC
CCAGTTGGTGCACTGTTATGGAAGCTGCAGAACATGGGATTCCCTCGTCGTACTTTTGCC
TTTCTCAGGGCACTGTATACATCCTCGTCTGCTCGAGCAAGGGCAGGATCACTGTTATCG
GACCCATTCTCAGTACAGAGAGGTATCAAACAGGGATGTCCATTGTCTGGACTGCTGTTC
AATCTGTTCATCAACGACATTCTCGATGGTGTGGCACCCATCACAGTCCCTGGACTACCG
CGAGACACCAACCCCATCTGAGGACTATGTACGCAGACGATGTGGCAGTCATTGCTGACT
CTGAGCAATCACTGTTGGCTGCGTCGACTGCTGTTGAGAAATGGGCCAATCGGTGGGAGA
TGCAGTTTGGTGTGGCCAAGTGTGGCATCATCAGCTTCACTGGCCATCTAGCACCACGAC
TTGACACTCCATTGGATATTCGACTCCATGGACAGTTGGTCAGTCGTGTGGAGTCATACA
AGTACCTTGGTGTATTGATTGACTCCAAGCTAGACCACTCAGCATGGCTCAAGCAAAAAC
GGTATGCACTCGAGCACACCATCTCGGCTCTTCACCCAGTGCTGGCTAACCACCAGCTAA
CGGTGAATTACCGATCTTGCATATTCTCTGCAGTGGTCATGGGCAAAGCCTATTATGGGC
TTGAGCTGGTTGGTGGCAACAAGTCACACCTTGCACCACTACAGACAACGATCAACAAAG
GGTATCCGACTGTTCACTGGTGCCCGACTCTCGACTGCCATTGGACCCCTTCTGGTTGAA
ACTGGAATTGGGTCTCTTTTCACTCGCTCATTGGTATCACGGGTACGCTTGTTGGAACGG
TCTGTGACCAAGAAAACACCAATCAATGCCATCTGCTCTGGTACAGACAATGACGTGTTT
ACACTGAATGTCCAAGGACAGTTGGTAAGATCCCAGCGCTGGTTCTGGTCTCGTCGGACC
AAACAGCTATACAGGAACCGATACTGGCTGACACCACAAGTCAGACCAAAGACAGTCAAG
CAACGACACTCGTTTGCATTGATGGAGACTCTGCAAACATGTGGAGACTCTGCATCACTC
CAAAAGTATGTCACTCGACAATTCTTGGACACTTTTGGATTCTTCAAGGATCCCAGTTTC
GATCAATCACGAGCCCATGGCACAAGATATCTGATGCTTGCGCACATGGATGCTCTCTGG
ACAGCAAGAAAAGCCATTCAGATTGGCATATTAGTCGACACCCACCCATTCTCAGTTGGC
CACTGCATATTATGCGATCAACAACTACTCAGCACATCCATTGCTCATCTCGTGGTGGAG
TGTGAACAAGTCACTGGCCATCGCATTCAGTCTAGACTAGTACCAGCAATTCAGAAATCA
CGACTCAGATTGCTGGGCCGCGCACTTGATCCGAGTGTGGAGAATGTATATACTTGGCTC
CGCGGTGGAGTCATAAATGGCGAAGCAGATCTGGACCAGCGTTGGTTGGACGGGACTGTG
GAGCATGAATCTATGGGGACAAGGCATGGTAATTGGGCGGATGGCAGCACGGTTAGCTGA
CTTCCTGCAGGTAGCGTACCGGCAGTATCAATCCACATTGTGGCAATACCACCGGGATCG
CCTTGTGGAAGTTGGCTAACTGACTTCTAGCACCGCCAGCATATGCCTGAATGGGTATGA
CTTGCCGTGTTTCATGGATCTGATTTGACTATCAGATTCACAAAACACCTTTGACATTCG
TTACCTGTTGTTTAGGGGTGTGATTATATTCTTAAACAATTAAAGTTTATTCAAAAAACA
AGA

>LINE_scaffold0001-2627737-2627992-C
ACTCTCTCGAGTTGGGTGGCAGTAGCCTTGAGGCGAGACCACTCATCTCGTAGAGTGTTG
CATTGGGACTGAGTCAGGATTGGTATGAGTTGCAGCGGCAATGAATGCTTGCCGTGCAGT
GTTGCTTGCCAATATGGCACGTTTAGTTGTGCCAGATAGGAGCCGGCGATTGGATCAAGT
GGCTGGTGGTGAGAGTCAAAGACTCAAGTTATCAGCGACTGCATTTGCTGATTCCAAGAA
CTGAGATGTCAGTTG

>LINE_scaffold0001-2722874-2724128-+
TGTGCAGTCGAGCACACTATTTCAGCACTCCACTCAGTGTTGGCGAATCACCAGCTAACG
GTGAACTACCAATCTCGCATATTCTCTGCAGTTGTCATGGGCAAAGCCTACTATGGACTT
GAGTTGGTTGGTGACAACAAGTCACACCTTGCACCACTGCAGACAGCGATCAACAAGGGT
ATCCGACTGTTCACTGGTGCCCGACTCTCGACTGCCATTGGACCCCTTCTGGTTGAAACT
GGGATTGGATCTCTTCTCACTAGCTCATTGGTATCACGGGTACGTTTGTTGGAGCGGTCC
GTGACCAAGAAAACACCCATCAATGCTATCTACTCTGGCACAGACAATGACGTGTTTACA
CTGAATGTCCAAGGGCAGTTGGTAAGATCCCAGCGCTGGTTCTGGTCTCGTCGGACCAAA
CAGCTATACAGGAACAGATACTGGCTGACACCACAAGTCAGACCAAAGACAGTCAAGCAA
CGGCACTCATTTGCATTGACGGAGACTCTGCGAACATGTGGAGACTCTGCATCGCTCCAA
AAGTATGTCACTCGACAATTCTTGGACACTTCTGGGTTCTTCAAGGATCCCAGTTTTGAT
CAATCGCGAGCACATGGCACAAGATATCTGATGCTTGCGCGCATGGATGCTCTCTGGACA
GCAAGAAAAGCCATTCAGATTGGCATATTAGTCGACACCCACCCATTCTCAGTTGACCAC
TGCATATTATGCGATCAGCAACTACTCAGCACATCCATTGCTCATCTCGTGGTGGAATGT
GAGCAAGTAACTGGCCATCGCATTCAGTCTGGACTAGTACCAGCAATTCAGAAATCACGA
CTCAGGTTGCTGGGTCGCGCACTCGATCCGGGTGGAGAATGTATATACTTGGCTTCGCGG
TGGAGTCTTAAATGGCGAAGCAGATCTGGACCAACGTTGGTTGGACGGGACTGTGGAGCA
TGAATCTATGGGGACGAGGCATGATAATCGGGCGCTGGCAGCACGGTTAGCTGACTTCCT
GCAGGTAGCGTACCGGCAGTATCAATCCACATTGTGGAAATATCACCGGGATCGCCTTGT
GAAAGTTGACTAACTGACTTCTAGCACCGCCAGCCTATGCCTGAATGGGTATGGCTTGCC
GTGTTTCATGGATTTGATTTGATTATCAGATTCACAAAACACCTTTGGCACTCGTGCTTG
TTGTTTGGAGTGTGTGATTATATTCTTGACAATAAAGTTCATTCAAAAAAAAAA

>LINE_scaffold0001-2845971-2847037-+
TTGAATCTCGACAGCCATTGGACCCCTTCTGGTTGAAACTGGGATTGGGTCTCTTCTCAC
TCGCTCATTGGTTTCACGAGTACGCTTGTTGGAGCGGTCCGTGACCAAGAGAACACCCAT
CAATGCTATCTGCTCTAGCACAGACAATGACGTGTTTACACTGAATGTCCAAGGGCAGTT
GGTAAGATCCCAGCGCTGGTTCTGGTCTCGTCGGACCAAACAACTATACAGGAACAGATA
CTGGCTGACACCACAAGTCAGACCAAAGACAGTCAAGCAACGACACTCGTTTGCATTGAT
AGAGACTTTACGAACATGTGGAGACTCTGCATCGCTCCAGAAGTATGTCACTCGACAATT
ATTGGACACCTCTGGATTCTTCAAGGATCCCAGTTTTGATCAATCACGAGCACATGGCAC
AAGATATCTGATGCTTGCGCGCATGGATGCTCTCCGGACAGCAAGAAAAGTCATTCAGAT
TGGCATACTAGTCGATACCCATCCATTCTCAGTTGATCACTGCATCCTATGCGATCAGCA
GTTACTCAACACATCCATTGCCCATCTTGTGGTGGAGTGTGAACAAGTAACTGGCCATCG
CATTCAGTCTGGACTAGTACCAGCAATTCAGAAATCACGACTCAGATTGCTGGGTCGCGC
ACTCGATCCGGGTGTGGAGAATGTATATACTTGGCTCCGCGGTGGAGTCTTAAATGGCGA
AGCAGATCTGGACCAGCGTTGGTTGGACGGGAATGTGGAGCATGAATCTATGGGGACGAG
GCATGATAATCGGGCGCTGGCAGCACGGGTTGACTGACTTCCTGCAGGTATCGTACCAGC
AGTATCAATCCACACATTGTGGCAAATACCACCGGGGTCGCCTTGTGGAAGTTGGCTGAC
TGACTAATACCAACCGCCAGCCTATGCCTGAATGGGTATGGCTTGCCGTGTTTTCATGGA
TCTGATAGTCAAATCAGATTCACAAAACACCTTTTGGCACTCGTGCTTGTTTGTTTGGGG
TGTGAGATTATATTCTTAACAATAAAGTTCATTCAAAAAAAAAAAA

>LINE_scaffold0001-2850336-2850435-+
CTCGTGCCCCAACCATATCCCGGCATCACTGTCTCAAAGCCACCGATCGAATTGCTACAT
CCAACTATTGGGATGTACTAGCAGACGGTACAACAGACA

>LINE_scaffold0001-2850493-2853393-+
CCACCAACTGACATCTCAGTTCTTGGAATCAGCAAATGCAGTCGCTGATAACTTGAGTCC
TTGACTCTTACCACCAGCCACTCGATCAATCGCCGGCTTCTATCTGGCACAACTAAACGT
GCCATATTGGCAAGCAACACTGCACGGCAAGCATTCATTGTCGCTGCAACTCATACCAAT
CCTGACTCAGTTTAGTGCAACACTCTTTGGGATGAGTAGTCTGCCTCAAAGCTGCTGCCA
CTCAACTCGATAGAGTGGATGATCGCAAACAATGGGTAAAGCACGCCGACAATCTCGACC
GCGCTGTATCAGACGGTCGAACCGATCTCGTATTTGCTGCTGCACGCCATGTCTGGAAAC
AGGTCCCGTAGTACTGCAGTCACTTCACTGTACAACTCAATGGCATAGTACAGTACGATC
CAACATCGATCCTGCGTGTCATGCAAGGTCACTATGGATCACTGGCAGCCGACACCACAG
GCCACTCGCTGGACTTGCAATATTGGCATGATCGTCAGCCTATTCAAGTCTTTCTCAATA
CACCACCAATCAGAAACAGTGACATTCTCGACCAGGATTTCTCATGGAATCAGATTGCTG
CAGCCCTGTTGCAGATGAACCCACGGAAAGCATCTGGCGACGATGATATATCCACTGCGT
TCTACCAAGCGGCACTCTAGACGCCTGCCAACACCCAAAAGGCGTTCCACCAACTCCATT
TGCTCGTGCTCTGTTGAGAGTATGTGGTCAAGTATTTGCCTCAGCAACAATTCTCTGTGC
ATGGCTGTGTGAATCCATTGTCTCCGTCGACAAGAAAGAAGGTGACCCTCTCAACCCAGG
CGACAAGTGAGGCATTGCCTTCATCAATGTCGGCCTGAAACTCGTCTGCAAGGTTCTCCA
AATGCGCATTGAGCGATTTGTCGAGACCAACAACCTGCTGTCCTACAAGCAGACTGGGTT
CCGTAAGCACAAAAAGTGTGTTGGACAAGTAGTCTCACTCATCGACATTATTCAGCGCAG
ACAAAATGCTGGGCTAAACACCCATGTTCTATTCATCGATATCCAAAATGCATTCAATAC
AGTCCCGTTGGTGCACTGTTATGGAAGTTGCAAACCATGGGATTCCCTCGTCGTACTCTT
GTCTTTCTCAAGGCACTGTACACATCCTCATCTTCTCGAGCTCGGGCAGGATCACTACTA
TCGGACCCATTCCCAGTACAGAGAGGATCAGACAGGGATGTCCCTTGTCTGAACTGCTGT
TCAATCTGTTCATCAACGACATTCTCAATGGTGTCGCACCCATCACAGTCCCTGGATTAT
TGCGAGACACGAACCCCATTCGAGGACTCATGTACGCAGACGATGTTGCAGTATTTGCTG
ACTCTGAGCAATCACTGTTGGCTGCGTCGACTACTATCGAGCAATGGGTCAATTGGTGGG
AAATGCAGTTTGGTGTGGCCAAGTGTGGCCAAGTGTGGCATCATCAGCTTCACTGACCAT
CTAGCACCACGACTTGACAACCCATTGGATATTCGACTCCATGGACAGTTGGTCAGTCGT
GTGGAGTCATACAAGTACCTTGGTGTACTGATTGACTCCAAGCTAGACCATTCAGCATGG
CTCAAGCAGAAACGGTCTGCACTTGAGCACACTATCTCGGCTCTTCACCCAGTGTTGGCT
AACCACCAGCTAACGGTAAACTACCGATCTCGCATATTCTCTGCAGTGGTCATGGGAAAA
GCCTATTATGGGCTTGAGCTGGTTGGTGGCAACAAGTCACACCTTGCACCACTGCAAACG
ACAATCAACAAGGGTATCCGACTGTTCACTGGCGCCCGACTCTCGACTGCCATTGGGCCC
CTTCTGGTTGAAACTGGGATTGGGTCACTTCTCACTCGCTCATTGGTCTCACGGGTACGC
TTTCTGGAGCGGTCTATGACCAAGAGAACACCCATCAATGCCATCTGCTCCGGTACAGAC
AATGACGTGTTTACACTGAATGTCCAAGGGGCAGTTGGTAAGATCCCAGCGCCGGTTCTG
GTCTCGTCGGACCAAACAGCTATACAGGAACAGATACTGGCTGACACCACAGGTCAGACC
AAAGACAGTCAAGCAACGGCACTCGTTTGCATTGATGGAGACTCTACGAACATGTGGAGA
CTCTGCATCGCTCCAAAAGTATGTCACTCGACAATTCTTGGACACTTCTGGATTCTTCAA
GGATCCCAGTTTTGATCAATCACGAGCACATGGCACAAGATATCTGATGCTTGCGCGCAT
GGATGCTCTCCGGACAGCAAGAAAAGTCATTCAGATTGGCATACTAGTCGATACCCATCC
ATTCTCAGTTGATCACTGCATCCTATGCGATCAGCAGTTACTCAACACATCCATTGCCCA
TCTTGTGGTGGAGTGTGAACAAGTAACTGGCCATCGCATTCAGTCTGGACTAGTACCAGC
AATTCAGAAATCACGACTCAGATTGCTGGGTCGCGCACTCGATCCGGGTGTGGAGAATGT
ATATACTTGGCTCCGCGGTGGAGTCTTAAATGGCGAAGCAGATCTGGACCAGCGTTGGTT
GGACGGGAATGTGGAGCATGAATCTATGGGGACGAGGCATGATAATCGGGCGCTGGCAGC
ACGGGTTGACTGACTTCCTGCAGGTATCGTACCAGCAGTATCAATCCACACATTGTGGCA
AATACCACCGGGGTCGCCTTGTGGAAGTTGGCTGACTGACTAATACCAACCGCCAGCCTA
TGCCTGAATGGGTATGGCTTGCCGTGTTTTCATGGATCTGATAGTCAAATCAGATTCACA
AAACACCTTTTGGCACTCGTGCTTGTTTGTTTGGGGTGTGAGATTATATTCTTAACAATA
AAGTTCATTCAAAAAAAAAA

>LINE_scaffold0001-2856738-2856837-+
CTCGTGCCCCAACCATATCCCGGCATCACTGTCTCAAAGCCACCGATCGAATTGCTACAT
CCAACTATTGGGATGTACTAGCAGACGGTACAACAGACA

>LINE_scaffold0001-2856925-2859817-+
CCACCAACTGACATCTCAGTTCTTGGAATCAGCAAATGCAGTCGCTGATAACTTGAGTCC
TTGACTCTTACCACCAGCCACTCGATCCAATCGCCGGCTTCTATCTGGCACAACTAAACG
TGCCATATTGGCAAGCAACACTGCACGGCAAGCATTCATTGTCGCTGCAACTCATACCAA
TCCTGACTCAGTTTAGTGCAACACTCTTTGGGATGAGTAGTCTGCCTCAAAGCTGCTGCC
ACTCAACTCGATAGAGTGGATGATCGCAAACAATGGGTAAAGCACGCCGACAATCTCGAC
CGCGCTGTATCAGACGGTCGAACCGATCTCGTATTTGCTGCTGCACGTGCCATGTCTGGA
AACAGGTCCCGTAGTACTGCAGTCACTTCACTGTACAACTCAATGGCATAGTACAGTACG
ATCCAACATCGATCCTGCGTGTCATGCAAGGTCACTATGGATCACTGGCAGCCGACACCA
CAGGCCACTCGCTGGACTTGCAATATTGGCATGATCGTCAGCCTATTCAAGTCTTTCTCA
ATACACCACCAATCAGAAACAGTGACATTCTCGACCAGGATTTCTCATGGAATCAGATTG
CTGCAGCCCTGTTGCAGATGAACCCACGGAAAGCATCTGGCGACGATGATATATCCACTG
CGTTCTACCAAGCGGCACTCTAGACGCCTGCCAACACCCAAAAAGGCGTTCCACCAACTC
CATTTGCTCGTGCTCTGTTGAGAGTATGTGGTCAAGTATTTGCCTCAGCAACAATTCTCT
GTGCATGGCTGTGTGAATCCATTGTCTCCGTCGACAAGAAAGAAGGTGACCCTCTCAACA
GGCGACAAGTGAGGCATTGCCTTCATCAATGTCGGCCTGAAACTCGTCTGCAAGGTTCTC
CAAATGCGCATTGAGCGATTTGTCGAGACCAACAACCTGCTGTCCTACAAGCAGACTGGG
TTCCGTAAGCACAAAAAGTGTGTTGGACAAGTAGTCTCACTCATCGACATTATTCAGCGC
AGACAAAATGCTGGGCTAAACACCCATGTTCTATTCATCGATATCCAAAATGCATTCAAT
ACAGTCCCCGTTGGTGCACTGTTATGGAAGTTGCAAACCATGGGATTCCCTCGTCGTACT
CTTGTCTTTCTCAAGGCACTGTACACATCCTCATCTTCTCGAGCTCGGGCAGGATCACTA
CTATCGGACCCATTCCCAGTACAGAGAGGATCAGACAGGGATGTCCCTTGTCTGAACTGC
TGTTCAATCTGTTCATCAACGACATTCTCAATGGTGTCGCACCCATCACAGTCCCTGGAT
TATTGCGAGACACGAACCCCATTCGAGGACTCATGTACGCAGACGATGTTGCAGTATTTG
CTGACTCTGAGCAATCACTGTTGGCTGCGTCGACTACTATCGAGCAATGGGTCAATTGGT
GGGAAATGCAGTTTGGTGTGGCCAAGTGTGGCCAAGTGTGGCATCATCAGCTTCACTGAC
CATCTAGCACCACGACTTGACAACCCATTGGATATTCGACTCCATGGACAGTTGGTCAGT
CGTGTGGAGTCATACAAGTACCTTGGTGTACTGATTGACTCCAAGCTAGACCATTCAGCA
TGGCTCAAGCAGAAACGGTCTGCACTTGAGCACACTATCTCGGCTCTTCACCCAGTGTTG
GCTAACCACCAGCTAACGGTAAACTACCGATCTCGCATATTCTCTGCAGTGGTCATGGGA
AAAGCCTATTATGGGCTTGAGCTAGTTGGTGGCAACAAGTCACACCTTGCACCACTGCAA
ACGACAATCAACAAGGGTATCCGACTGTTCACTGGCGCCCGACTCTCGACTGCCATTGGG
CCCCTTCTGGTTGAAACTGGGATTGGGTCACTTCTCACTCGCTCATTGGTCTCACGGGTA
CGCTTTCTGGAGCGGTCTATGACCAAGAGAACACCCATCAATGCCATCTGCTCCGGTACA
GACAATGACGTGTTTACATTGAATGTCCAAGGGCAGTTGGTAAGATCCCACGCCGGTTCT
GGTCTCGTCGGACCAAACAGCTATACAGGAACAGATACTGGCTGACACCACAGGTCAGAC
CAAAGACAGTCAAGCAACGGCACTCGTTTGCATTGATGGAGACTCTACGAACATGTGGAG
ACTCTGCATCGCTCCAAAGTATGTCACTCGACAATTCTTGGACACTTCTGGATTCTTCAA
GGATCCCAGTTTTGATCAATCACGAGCACATGGCACAAGATATCTGATGCTTGCGCGCAT
GGATGCTCTCGGACAGCAAGAAAAGTCATTCAGATTGGCATACTAGTCGATACCCATCCA
TTCTCAGTTGATCACTGCATCCTATGCGATCAGCAGTTACTCAACACATCCATTGCCCAT
CTTGTGGTGGAGTGTGAACAAGTAACTGGCCATCGCATTCAGTCTGGACTAGTACCAGCA
ATTCCAGAAATCACGACTCAGATTGCTGGGTCGCGCACTCGATCCGGGTGTGGAGAATGT
ATATACTTGGCTCGCGGTGGAGTCTTAAATGGCGAAGCAGATCTGGACCAGCGTTGGTTG
GACGGGAATGTGGAGCATGAATCTATGGGGACGAGGCATGATAATCGGGCGCTGGCAGCA
CGGGTTGACTGACTTCCTGCAGGTATCGTACCAGCAGTATCAATCCACACATTGTGGCAA
ATACCACCGAGGTCGCCTTGTGGAAGTTGGCTGACTGACTAATACCAACCGCCAGCCTAT
GCCTGAATGGGTATGGCTTGCCGTGTTTTCATGGATCTGATAGTCAAATCAGATTCACAA
AACCTTTGGCACTCGTGCTTGTTTGTTTGGGTGTGAGATTATATTCTTAACAATAAAGTT
CATTCAAAAAAA

>LINE_scaffold0001-2863146-2863244-+
CTCGTGCCCCAACCATATCCCGGCATCACTGTCTCAAAGCCACCGATCGAATTGCTACAT
CAACTATTGGGATGTACTAGCAGACGGTACAACAGACA

>LINE_scaffold0001-2863332-2866215-+
CCACCAACTGACATCTCAGTTCTTGGAATCCAAATGCAGTCGCTGATAACTTGAGTCCTT
GACTCTTACCACCAGCCACTCGATCCAATCGCCGGCTTCTATCTGGCACAACTAAACGTG
CCATATTGGCAAGCAACACTGCACGGCAAGCATTCATTGTCGCTGCAACTCATACCAATC
CTGACTCAGTTTAGTGCAACACTCTTTGGGATGAGTAGTCTGCCCCAAAGCTGCTGCCAC
TCAACTCGATAGAGTGGATGATCGCAAACAATGGGTAAAGCACGCCGACAATCTCGACCG
CGCTGTATCAGACGGTCGAACCGATCTCGTATTTGCTGCTGCACGTGCCATGTCTGGAAA
CAGGTCCCGTAGTACTGCAGTCACTTCACTGTACAACTCCAATGGCATAGTACAGTACGA
TCCAACATCGATCCTGCGTGTCATGCAAGGTCACTATGGATCACTGGCAGCCGACACCAC
AGGCCACTCGCTGGACTTGCAATATTGGCATGATCGTCAGCCTATTCAAGTCTTTCTCAA
TACACCACCAATCAGAAACAGTGACATTCTCGACCAGGATTTCTCATGGAATCAGATTGC
TGCAGCCCTGTTGCAGATGAACCCACGGAAAGCATCTGGCGACGATGATATATCCACTGC
GTTCTACCAAGCGGCACTCTAGACGCCTGCCAACACAAAAGGCGTTCCACCAACTCCATT
TGCTCGTGCTCTGTTGAGAGTATGTGGTCAAGTATTTGCCTCAGCAACAATTCTCTGTGC
ATGGCTGTGTGAATCCATTGTCTCCGTCGACAAGAAAGAAGGTGACCCTCAACCCAGGCG
ACAAGTGAGGCATTGCCTTCATCAATGTCGGCCTGAAACTCGTCTGCAAGGTTCTCCAAA
TGCGCATTGAGCGATTTGTCGAGACCAACAACCTGCTGTCCTACAAGCAGACTGGGTTCC
GTAAGCACAAAAGTGTGTTGGACAAGTAGTCTCACTCATCGACATTATTCAGCGCAGACA
AAATGCTGGGCTAAACACCCATGTTCTATTCATCGATATCAAAATGCATTCAATACAGTC
CCGTTGGTGCACTGTTATGGAAGTTGCAAACCATGGGATTCCCTCGTCGTACTCTTGTCT
TTCTCAAGGCACTGTACACATCCTCATCTTCTCGAGCTCGGGCAGGATCACTACTATCGG
ACCCATTCCCAGCTACAGAGAGGATCAGACAGGGATGTCCCTTGTCTGAACTGCTGTTCA
ATCTGTTCATCAACGACATTCTCAATGGTGTCGCACCCATCACAGTCCCTGGATTATTGC
GAGACACAGAACCCATTCGAGGACTCATGTACGCAGACGATGTTGCAGTATTTGCTGACT
CTGAGCAATCACTGTTGGCTGCGTCGACTACTATCGAGCAATGGGTCAATTGGTGGGAAA
TGCAGTTTGGTGTGGCCAAGGTAATGGCCAAGTGTGGCATCATCAGCTTCACTGACCATC
TAGCACCACGACGACAGCCCATTGGATATTCGACTCCATGGACAGTTGGTCAGTCGTGTG
GAGTCATACAAGTACCTTGGTGTACTGATTGACTCCAAGCTGACCATTCAGCATGGCTCA
AGCAGAAACGGTCTGCACTTGAGCACACTATCTCGGCTCTTCACCCAGTGTTGGCTAACC
ACCAGCTAACGGTAAACTACCGATCTCGCATATTCTCTGCAGTGGTCATGGGAAAAGCCT
ATTATGGGCTTGAGCTAGTTGGTGGCAACAAGTCACACCTTGCACCACTGCAAACGACAA
TCAACAAGGGTATCCGACTGTTCACTGGCGCCCGACTCTCGACTGCCATTGGGCCCCTTC
TGGTTGAAACTGGGATTGGGTCACTTCTCACTCGCTCATTGGTCTCACGGGTACGCTTTC
TGGAGCGGTCTATGACCAAGAAGACCCATCAATACCATCTGCTCCGGTACAGACAATGAC
GTGTTTACACTGAATGTCAAGGGCAGTTGGTAAGATCCCAGCGCCGGTTCTGGTCTCGTC
GGACCAAACAGCTATACAGGAACAGATACTGGCTGACACCAGGTCAGACCCAAAGACAGT
CAAGCAACGGCACTCGTTTGCATTGATGGAACTCTACGAACATGTGGAGACTCTGCATCG
CTCCAAAAGTATGTCACTCGACAATTCTTGGACACTTCTGGATTCTTCAAGGATCCCAGT
TTTGATCAATCACGAGCACATGGCACAAGATATCTGATGCTTGCGCGCATGGATGCTCTC
GGACAGCAAGAAAAGTCATTCAGATTGGCATACTAGTCGATACCCATCCATTCTCAGTTG
ATCACTGCATCTATGCGATCAGCAGTTACTCAACACATCCATTGCCCATCTTGTGGTGGA
GTGTGAACAAGTAACTGGCCATCGCATTCAGTCTGGACTAGTACCAGCAATTCCAGAAAT
CACGACTCAGATTGCTGGGTCGCGCACTCGATCCGGGTGTGGAGAATGTATATACTTGGC
TCCGCAGTGGAGTCTTAAATGGCGAAGCAGATCTGGACCAGCGTTGGTTGGACGGGAATG
TGGAGCATGAATCTATGGGGACGAGCATGATAATCGGGCGCTGGCAGCACGGGTTGACTG
ACTTCCTGCAGGTATCGTACCAGCAGTATCAATCCACACATTGTGCAAATACCACCGGGG
TCGCCTTGTGGAAGTTGGCTGACTGACTAATACCAACCGCCAGCCTATGCCTGAATGGGT
ATGGCTTGCCGTGTTTTCATGGATCTGATAGTCAAATCAGATTCACAAAACACCTTTTGG
CACTCGTGCTTGTTTGTTTGGGGTGTGAGATTATATTCTTAACAATAGTTCATTCAAAAA
AAA

>LINE_scaffold0001-2869381-2875252-+
CCAGCACAACTACCAGCAGCTGCCCACCACTACTACTACTCAGTACTGTGGTGACAGCCT
CTAGCCGGCCCCCATTCCTCAGTCACTCTCTCTCTCCTCTCTGTAGTGGCCTTCTTGCCC
TACTCTTCTCTCCACCCCTTTTTCTGGTAGGGCCTCTCCCCTACCAGAACACCCTTCCAT
CCTCCACTATCAGTCACAGTTAGACTGCTCTAGTCAGGAAGCGAGCTCCCCAGTGGTACT
CTCAGGCCCTCTCTCCTGTTGGGCATAGTCTCCTACTCTCTTTCTAGTGACCATCCTCTC
TGCCCTACCTCCCCCTAGAGTCTAGGTCTGATACCTGAGCCCCTCTCAAAGGGGACACCC
CAAAGGCAGTAGAGGCTCCTAACTACTACAGAAAAAAACCCATTGTCCTTCCTCCAATCC
TGCAGCTCTGTTGATCAACAAGAAAAAAAAATCAAAAAAGAAAATCAAAAAAATGTTGCA
AAAATGCAAACCCAAAAGCAACCACGGGAAAGGCAAACCACGCTCCCAGTGGTGCCTTCA
CTCACCGTATCCGCGAGGATGGTGAAATCTTTTTGCTGGTGAGGAAGGTGCGAGACTTCC
TCAGATACTACTCCCCTTGCCTCCGTGGCCGGGTCTGTTCGCATGCGATCGACTGACAGC
GATCGATCTGTTCGTGCGACACCAAAAAAGGCTCGCGATGCCAGCCCACCACCCCATGAT
GATCTGTGGGTGGTTGTAAAAAACCTTAGTCAGCAAGTTGCTGCTCAGCAGGCCGAGTTG
GATGCTTTGCGCAACGCTATTGCTCTCCAGCAGAAGGCAACAGCTAACCTGGAGAAAATC
CTTGGCAACATGGCAAGTCAGATGACGTCGACCAGTGAGGCGACTCAAACTGCTCTGGCG
CTATTCTGGCTAACTGGAAGTCGGACCTGTTGTCCCGAAAGTTGTAGTCCCAATAACAAG
GACTACCCTCCACTTCTGCAAACGGGTGCAAAGCTCAAACGCAAGTCTGTGGCTACCAAG
CCAAACTCTAATATCGCCACTACTACCACTACTACTACTACCACTGACCAGACCTCTAAG
GACACCCGATTCGCTGATGCTGTCAAAAAACGGCCCACCCACCAACAGCTGGTTGAAATG
GCCCGAATTTCGTAAAGCTGGTGCTGCTGCATGTCGCATTGAAGCGAAACCAGTCCCTGC
ACACAGTGCACCGAAAGTGGAGCTCTTCGGGTCTCCGACTCATCTATGCAAGCGGTTTTC
CTACGCTAAACCTGGCAACCTTCGAAAGCCATAAAGCCCGCATCCGTACAAGCGCAGTGC
GGGAATATTCGCTGGATCTCGTCAGGTTGTGCAGCTACTAGTCGACGCCGACTATGTGTC
TGCTTTCACACGGATAATTACCAGTCTGGACGCGACTATCGTCAAGTCTTTCAAAGCCTG
GGTTCCTCGCTCCGAAGCAGCAGACAAGGACAAGCTCGCTGCTATCTCGTCGTTTGCTGC
AAAGACGGTCACTACCATCCAGCGCAGTCCTGATGTCAAAGCCAGGAACTTCTTCAGATC
ACTGCTCGCATCTATTGGTGGCAAGACCCTCGAGGCAGCCACTGCAGAGGCGGCCAAGAT
TCGGGTTCAAACACCCGGTTTTGACATATCAACACTGGAGATAGTCCCCAAGGAGTCTCC
CCAGTCAAAGAGGGTGACGATAAAGAACCTGCTGCACCAGCAGCAGATCCACCATCTGAC
ACGGCTGCTGAGGTTAATCTAGCAATCCAAGATGACGGTGTTGCTCCTACAGTCACCCCT
ATCGCTGACGTTGAAATGTGTTTGTAATGAGTGATACACCATTATCCAACACATCCACCT
TCTAAACTGATCACCTATTACCTGACACTCCTTTATCCATGGCCAACTCTGAAATATCGG
TTCTCTCACGATCATCGGCAGAACAATCAACATCTACCACATTCTCGATATACGGCCTTG
CAGCCGTTTCGATATCATACCTCCGCTCCATTCTCGCCCCAATACTGGGTCACCAGATGG
AACATGTCTCAAGATCGACCGCCGTACCACAAAATACGGTGCTCGATTCCGCATAACAGT
CCCCGAAGACCGACAAAAAACATCATCCAGCGCCTCAGCGCCAAAGCAACAAACTCACTG
GCGTATTCGGCAAAACTACCGACATCGCCGTCCAGGTAACCTCGACCAACAGCCCCACCT
CCACCACTATCACGGCAGATCCTCGCAGTCAATGTTGCCAACATCAGCAACAAACGGCCT
GCTATCCGCCACATTGTCAGGAACACAGGCTCTGGGCCATCTCAGAGACCTGCATTACTT
CCTCAAAAATTCCGCTTCACTGTACCTGGTTTCGATGTCATCAGCATCCAGCCACTGGAC
CTGGACGCAGAGAATCGCCCGGTATTCCATCGTGCTTTGGTGGCCATGAACATGGTATTG
CAGTTGGCACAATGATTCTCGCCAAGGTACCCAACTTCACCAGAATGTCTGTGGATAGTC
GGATCTGTCTATGTAGGACATTCTGGAGCCCAACTACAGTCGCAGAGAGGCTTTTGCTAG
TATTCGGCAAGGCCCTCGACAGAGTTGTTCGTTTGACAACAATCATCCTGTTCTCATTTT
TGGAGACTGGAACACTGACCCACAGCGCCTTCGGCGCATTGTCCACCGTGGGGCCATGGG
TTGACTGTTATGCAGTTCTCTGGATCACAGATCACCAGACTCAGCACAGTTCATGGTCGA
CGTCATTCGTCAATCGACCACTTTGTGTATGCACCAGCCCGCGCACTCCTCACCTCGCCA
CGTGTGGATAGACAGACAGCAGTAGCCGACCACTTTGTCATTCGCATCCATCCGAGCAGA
GGCTCAAGGACAACCCCTGCTCCTCGTGGAACAATATCCCGCCATCACTGTCTCGAAGCA
ACCGATCAGTTGCTACATCAAATTACTGGGATGTACTAGCAGACAGTGCAGCAGACGACA
GACACCGACACACAGACATCCACCAACTGACATGTCAGTTCTTGGAATCGAAATGCAGTC
GCTGATAACCGGAGTCTGCGACTCTCACCACCAGTCACTCGATCAATCGCCGGCTCCTAT
CTGGCACCACTAAACGTGCCATATTGGCAAGCAACACTGCACGGCAGCATTCATTGCCGC
TGAAACTCATACCACCTGACCCAGTCCAGTGCACCTCTACGAAATGAGTGGTCTCGACTC
AGCTGCTGCCACCCGCTCGAGAGGGCAGATGGTCGCAAACAATGGGCCACACGTGATGAC
AATCTCGACCGCGCTGTGTCAGACGGTCGAACCGATCTCGTATTCTCTGCTGCACGTGCC
ATGTCTGAAACAGGTTCCCGTAGTGCTGCAGTCACTCCACTGTACAACTCCGATGGCATA
GTACAGTACGATCCAACATCGATCCTGCGTGTCATGCAAGGTCACTATGGATCATTGGCA
GCTGACACCACAGGTCACTCGCTGGACTTGCAATACTGGCATGATCGTCAGCCTATTCAA
GTCTCTCGTGACACACCACCAATTCGAAACAGTGACATTCTCGACCAGGATTTCTCGTGG
AATCAGATTGCTGCAGCCCTTTTGCAGATGAGTCCACGGAAAGCACTCTGGCGACGATGA
ATATAACCACTGCGTTCTACCAAGCGGCACTCTACATGCCTGCCAATACCCAGAAGGCGT
CCCACCAACTCCATTTGCTCGTGCTCTGTTGAGAATATGTGGTCAAGTATTTGCTTCAGC
AACAATCCCCGTGCATGGCTTTGTGCATCCATCGTTTCCATCGACAAGAAAGATGGCGAC
CCTCTCAACAGGCGACAAGCGAGGCATTGCCCTTATCAATGTCGGCTTGAAACTCGTATG
CAAGGTGCTCCAAATGCGCATTGAGCGATTTGTCGAGACCAACAACCTGCTATCTTACGA
ACAGGCTGGGTTCCGCAAGCGCAAGAGTGTGTTGGACAAGTAGTCTCACTTGTCGACATC
ATTCAGCGCAGACAGAATGCTGGGCTAAACACCCATGTTCTATTCATCGATATCCGAAAG
GCATTCGATACAGTCCCAGTTTGCACTGTTATGGAAGCTTACAAAACATGGGATTCCTCG
TCGTACTCTTGCCTTTCTCAAGGCATTGTACACATCCTCATATGCTCGAGCACGGGCAGG
ATCACTGTTATCAGACCCATTCCCAGTACAGAGGGGTGTCAGACAGGGATGTCCATTGTC
TGGATTGCTGTTCAATCTATTCATCAACGTGACATTCTCGATGGTGTCGCACCCATCACA
GTTCTGGACTACCGCAAGACACCAACCCCATCCGAGGACTCATGTATGCAGACGATGTGG
CAGTATTTGCTGACTCTGAGCAGTCACTATTGGCTGCGTCGACTGCTATCGAGCAATGGG
CCAATCAGTGGGAAATGCAGTTTGGTGTGGCCAAGTGTGGCATTATCAGCTTCACTGGTC
ATTTAGCACCACGACTTGACAACCCATTGGATATTCGACTCCATGGACAGTTGGTCAGTC
GTGTGGAGTCATCTAAAGTACCTTGGTGTACTGATTGACTCCAAGCTAGACCACTCAGCA
TGGCTCAAGCAGAAACGGTCTGCACTCGAGCATACTATCTCGGCCCTTCACCCAGTGCTG
GCTAATCACCAGCTAACGGTGAATTACCGATCTCGCATATTCTCTGCAGTGGCCATGGGC
AAAGCCTACTATGGGCTGGAGCTGGTTGGTGGCAACAAGTCACACCTTGCCCCACTGCAA
ACGACAATCAACAAGGGTATCCGACTGTTTACTGGTGCCCGACTCTCGACTGCCATTGGA
CCCCTTCTGGTTGAAACTGGGATTGGGTCACTTCTCACTCGCTCATTGGTATCACGGGTA
CGTTTGTTGGAGCGATCTGTAACCAAGCACCCATCAATGCCATCTGCTGGTACAGACAAT
GACGTGTTACACTGAATGTCCAAGGGCGGTTGGTAAATCCCGCGCTGGTTCTGGTCTCGT
CGGACCAAACAGCTGTACAGGAACAGATACTGGCTGACACCACAAGTCAGACCAAAGACA
GTCAAGCAACGACACTCGTTTGCATTGATGGAGACTCTGCGAACATGCGGAGACTCTGCA
TCGCTCCAAAAGTATGTCACTCGACAATTATTGGATACTTCTGATTCTTCAAGGATTCAG
TTGGATCAATCACGAGCACATGGCACAAGATATCTGATGCTTGCGCGCATGGATGTCTCT
GGACAGCAAGAAAAGCCATTCAGATTGGCATATTAGTCGACACCGCATTCTCAGTTGAAC
TGCATATTATGCGACCAGCAACTACTCAGCACATCCATTGCTCATCTCGTGGTGGAATGT
AACAAGTCACCGGCCATCGCATTCCAGTCTGGACTAGTACCAGCAATTCAGAAATCACGA
CTCAGACTGCTGGGTCGCGCACTGATCCGGGTGTGGAGAATGTATATGTGGCTCCGCGGT
GGAGTCTTGAATGGCGAAGCAGATCTGGACCAGCGTTGGTTGGACGGGACTGTGGACATG
AATCTAGGGATGAGGCATGATAATCGGGCGCTGGCAGCACGGTTGCTGACTTCCTGCATT
TAGCGTACCGGCAGTATCAATCCACATTGTGGAAATATCACCGGGATCGCCTTGTGAAGT
TGGCTAACTGACTTCTAACACCGCAGCCTATGCCTGAATGGGTATGGCTTGCCGTGTTTT
CATGGATCTGATTTGACTATCAGATTCACAAAACACCATTGGCATTCGTGCTTGTTGTTT
GGGGTGTGTGATTATATTCTTAACAATAAAGTTCATTCAAAAAAAAAAAAA

>LINE_scaffold0001-2875463-2875562-+
CTCGTGCCCCAACCATATCCCGGCATCACTGTCTCAAAGCCACCGATCGAATTGCTACAT
CCAACTATTGGGATGTACTAGCAGACGGTACAACAGACA

>LINE_scaffold0001-2875645-2878539-+
CCACCAACTGACATCTCAGTTCTTGGAATCAGCAAATGCAGTCGCTGATAACTTGAGTCC
TTGACTCTTACCACCAGCCACTCGATCCAATCGCCGGCTTCTATCTGGCACAACTAAACG
TGCCATATTGGCAAGCAACACTGCACGGCAAGCATTCATTGTCGCTGCAACTCATACCAA
TCCTGACTCAGTTTAGTGCAACACTCTTTGGGATGAGTAGTCTGCCTCAAAGCTGCTGCC
ACTCAACTCGATAAGTGGATGATCGCAAACAATGGGTAAAGCACGCCGACAATCTCGACC
GCGCTGTATCAGACGGTCGAACCGATCTCGTATTTGCTGCTGCACGTGCCATGTCTGGAA
ACAGGTCCCGTAGTACTGCAGTCACTTCACTGTACAACTCCAATGGCATAGTACAGTACG
ATCCAACATCGATCCTGCGTGTCATGCAAGGTCACTATGGATCACTGGCAGCCGACACCA
CAGGCCACTCGCTGGACTTGCAATATTGGCATGATCGTCAGCCTATTCAAGTCTTTCTCA
ATACACCACCAATCAGAAACAGTGACATTCTCGACCAGGATTTCTCATGGAATCAGATTG
CTGCAGCCCTGTTGCAGATGAACCCACGGAAAGCATCTGGCGACGATGATATATCCACTG
CGTTCTACCAAGCGGCACTCTAGACGCCTGCCAACACCCAAAAGGCGTTCCACCAACTCC
ATTTGCTCGTGCTCTGTTGAGAGTATGTGGTCAAGTATTTGCCTCAGCAACAATTCTCTG
TGCATGGCTGTGTGAATCCATTGTCTCCGTCGACAAGAAAGAGGTGACCCTCTCAACCCA
GGCGACAAGTGAGGCATTGCCTTCATCAATGTCGGCCTGAAACTCGTCTGCAAGGTTTTC
CAAATGCGCATTGAGCGATTTGTCGAGACCAACAACCTGCTGTCCTACAAGCAGACTGGG
TTCCGTAAGCACAAAAAGTGTGTTGGACAAGTAGTCTCACTCATCGACATTATTCAGCGC
AGACAAAATGCTGGGCTAAACACCCATGTTCTATTCATCGATATCAAAATGCATTCAATA
CAGTCCCCGTTGGTGCACTGTTATGGAAGTTGCAAACCATGGGATTCCCTCGTCGTACTC
TTGTCTTTCTCAAGGCACTGTACATCCTCATCTTCTCGAGCTCGGGCAGGATCACTACTA
TCGGACCCATTCCCAGTACAGAGAGGATCAGACAGGGATGTCCCTTGTCTGAACTGCTGT
TCAATCTGTTCATCAACGACATTCTCAATGGTGTCGCACCCATCACAGTCCCTGGATTAT
TGCGAGACACGAACCCCATTCGAGGACTCATGTACGCAGACGATGTTGCAGTATTTGCTG
ACTCTGAGCAATCACTGTTGGCTGCGTCGACTACTATCGAGCAATGGGTCAATTGGTGGG
AAATGCAGTTTGGTGTGGCCAAGTGTGGCCAAGTGTGGCATCATCAGCTTCACTGACCAT
CTAGCACCACGACTTGACAACCCATTGGATATTCGACTCCATGGACAGTTGGTCAGTCGT
GTGAGTCATACAAGTACCTTGGTGTACTGATTGACTCCAAGCTAGACCATTCAGCATGGC
TCAAGCAGAAACGGTCTGCACTTGAGCACACTATCTCGGCTCTTCACCCAGTGTTGGCTA
ACCACCAGCTAACGGTAAACTACCGATCTCGCATATTCTCTGCAGTGGTCATGGGAAAAG
CCTATTATGGGCTTGAGCTAGTTGGTGGCAACAAGTCACACCTTGCACCACTGCAAACGA
CAATCAACAAGGGTATCCGACTGTTCACTGGCGCCCGACTCTCGACTGCCATTGGGCCCC
TTCTGGTTGAAACTGGGATTGGGTCACTTCTCACTCGCTCATTGGTCTCACGGGTACGCT
TTCTGGAGCGGTCTATGACCAAGAGAACACCCATCAATGCCATCTGCTCCGGTACAGACA
ATGACGTGTTTACACTGAATGTCCAAGGGGCAGTTGGTAAGATCCCAGCGCCGGTTCTGG
TCTCGTCGGACCAAACAGCTATACAGGAACAGATACTGGCTGACACCACAGGTCAGACCA
AAGACAGTCAAGCAACGGCACTCGTTTGCATTGATGGAGACTCTACGAACATGTGGAGAC
TCTGCATCGCTCCAAAAGTATGTCACTCGACAATTCTTGGACACTTCTGGATTCTTCAAG
GATCCCAGTTTTGATCAATCACGAGCACATGGCACAAGATATCTGATGCTTGCGCGCATG
GATGCTCTCGGACAGCAAGAAAAGTCATTCAGATTGGCATACTAGTCGATACCCATCCAT
TCTCAGTTGATCACTGCATCCTATGCGATCAGCAGTTACTCAACACATCCATTGCCCATC
TTGTGGTGGAGTGTGAACAAGTAACTGGCCATCGCATTCAGTCTGGACTAGTACCAGCAA
TTCAGAAATCACGACTCAGATTGCTGGGTCGCGCACTCGATCCGGGTGTGGAGAATGTAT
ATACTTGGCTCCGCGGTGGAGTCTTAAATGGCGAAGCAGATCTGGACCAGCGTTGGTTGG
ACGGGAATGTGGAGCATGAATCTATGGGGACGAGGCATGATAATCGGGCGCTGGCAGCAC
GGGTTGACTGACTTCCTGCAGGTATCGTACCAGCAGTATCAATCCACACATTGTGGCAAA
TACCACCGGGGTCGCCTTGTGGAAGTTGGCTGACTGACTAATACCAACCGCCAGCCTATG
CCTGAATGGGTATGGCTTGCCGTGTTTTCATGGATCTGATAGTCAAATCAGATTCACAAA
ACACCTTTGGCACTCGTGCTTGTTTGTTTGGGGTGTGAGATTATATTCTTAACAATAAAG
TTCATTCAAAAAAA

>LINE_scaffold0001-2881864-2881963-+
CTCGTGCCCCAACCATATCCCGGCATCACTGTCTCAAAGCCACCGATCGAATTGCTACAT
CCAACTATTGGGATGTACTAGCAGACGGTACAACAGACA

>LINE_scaffold0001-2882021-2884923-+
CCACCAACTGACATCTCAGTTCTTGGAATCAGCAAATGCAGTCGCTGATAACTTGAGTCC
TTGACTCTTACCACCAGCCACTCGATCCAATCGCCGGCTTCTATCTGGCACAACTAAACG
TGCCATATTGGCAAGCAACACTGCACGGCAAGCATTCATTGTCGCTGCAACTCATACCAA
TCCTGACTCAGTTTAGTGCAACACTCTTTGGGATGAGTAGTCTGCCTCAAAGCTGCTGCC
ACTCAACTCGATAGAGTGGATGATCGCAAACAATGGGTAAAGCACGCCGACAATCTCGAC
CGCGCTGTATCAGACGGTCGAACCGATCTCGTATTTGCTGCTGCACGTGCCATGTCTGGA
AACAGGTCCCGTAGTACTGCAGTCACTTCACTGTACAACTCCAATGGCATAGTACAGTAC
GATCCAACATCGATCCTGCGTGTCATGCAAGGTCACTATGGATCACTGGCAGCCGACACC
ACAGGCCACTCGCTGGACTTGCAATATTGGCATGATCGTCAGCCTATTCAAGTCTTTCTC
AATACACCACCAATCAGAAACAGTGACATTCTCGACCAGGATTTCTCATGGAATCAGATT
GCTGCAGCCCTGTTGCAGATGAACCCACGGAAAGCATCTGGCGACGATGATATATCCACT
GCGTTCTACCAAGCGGCACTCTAGACGCCTGCCAACACCCAAAAAGGCGTTCCACCAACT
CCATTTGCTCGTGCTCTGTTGAGAGTATGTGGTCAAGTATTTGCCTCAGCAACAATTCTC
TGTGCATGGCTGTGTGAATCCATTGTCTCCGTCGACAAGAAAGAAGGTGACCCTCTCAAC
CCAGGCGACAAGTGAGGCATTGCCTTCATCAATGTCGGCCTGAAACTCGTCTGCAAGGTT
CTCCAAATGCGCATTGAGCGATTTGTCGAGACCAACAACCTGCTGTCCTACAAGCAGACT
GGGTTCCGTAAGCACAAAAAGTGTGTTGGACAAGTAGTCTCACTCATCGACATTATTCAG
CGCAGACAAAATGCTGGGCTAAACACCCATGTTCTATTCATCGATATCCAAAATGCATTC
AATACAGTCCCCGTTGGTGCACTGTTATGGAAGTTGCAAACCATGGGATTCCCTCGTCGT
ACTCTTGTCTTTCTCAAGGCACTGTACACATCCTCATCTTCTCGAGCTCGGGCAGGATCA
CTACTATCGGACCCATTCCCAGTACAGAGAGGGATCAGACAGGGATGTCCCTTGTCTGAA
CTGCTGTTCAATCTGTTCATCAACGACATTCTCAATGGTGTCGCACCCATCACAGTCCCT
GGATTATTGCGAGACACGAACCCCATTCGAGGACTCATGTACGCAGACGATGTTGCAGTA
TTTGCTGACTCTGAGCAATCACTGTTGGCTGCGTCGACTACTATCGAGCAATGGGTCAAT
TGGTGGGAAATGCAGTTTGGTGTGGCCAAGTGTGGCCAAGTGTGGCATCATCAGCTTCAC
TGACCATCTAGCACCACGACTTGACAACCCATTGGATATTCGACTCCATGGACAGTTGGT
CAGTCGTGTGGAGTCATACAAGTACCTTGGTGTACTGATTGACTCCAAGCTAGACCATTC
AGCATGGCTCAAGCAGAAACGGTCTGCACTCGAGCACACCATTTCAGCTCTTCACCCAGT
GCTGGCGAACCACCAGCTAACGGTGAATTACCGATCTCGCATATTCTCTGCTGTGGTCAT
GGGCAAAGCCTACTATGTGCTTGAGCTGGTTAGTGACAACAAGTCACACCTTGCACCACT
GCAGACAACAATCAACAAGGGTGTCCGACTGTTCACTGGTGCCCGACTCTCGACTGCCAT
TGGGCCCCTTCTGGTTGAAACTGGGATTGGGTCACTTCTCACTCGCTCATTGGTCTCACG
GGTACGCTTTCTGGAGCGGTCTATGACCAAGAGAACACCTATCAATGCCATCTGCTCCGG
TACAGACAATGACGTGTTTACACTGAATGTCCAAGGGGCAGTTGGTAAGATCCCAGCGCC
GGTTCTGGTCTCGTCGGACCAAACAGCTATACAGGAACAGATACTGGCTGACACCACAAG
TCAGACCAAAGACAGTCAAGCAACGACACTCGTTTGCATTGATAGAGACTTTACGAACAT
GTGGAGACTCTGCATCGCTCCAGAAGTATGTCACTCGACAATTATTGGACACTTCTGGAT
TCTTCAAGGATCCCAGTTTTGATCAATCACGAGCACATGGCACAAGATATCTGATGCTTG
CGCGCATGGATGCTCTCCGGACAGCAAGAAAAGTCATTCAGATTGGCATATTAGTCGACA
CCCACCCATTCTCAGCTGACCACTGCATATTATGCGACCAGCAGTTACTCAGCACATCCA
TTGCCCATCTCGTGGTGGAGTGTGAACAAGTCACTGACCATCGCATTCAGTCTGGACTAG
TACCAGCAATTCAGAAATCACGACTCAGATTGCTGGGTCGCGCACTCGATCCGGGTGTGG
AGAATGTATATACTTGGCTCCGCGGTGGAGTCTTAAATGGCGAAGCAGATCTGGACCAGC
GTTGGTTGACGGGAATGTGGAGCATGAATCTATGGAGACGAGGCATGATAATCGGGCGCT
GGCAGCACGGGTTGACTGACTTCCTGCAGGTATCGTACCAGCAGTATCAATCCACACATT
GGGCAAATACCACCGGGGTCGCCTTGTGGAAGTTGGCTGACTGACTAATACCAACCGCCA
GCCTATGCCTGAATGGGTATGGCTTGCCGTGTTTTCATGGATCTGATAGTCAAATCAGAT
TCACAAAACACCTTTTGGCACTCGTGCTTGTTTGTTTGGGGTGTGAGATTATATTCTTAA
CAATAAAGTTCATTCAAAAAAA

>LINE_scaffold0001-2888259-2888354-+
CTCGTGCCCCAACCATATCCCGGCATCACTGTCTCAAAGCCACCGATCGAATTGCTACAT
CCAACTATTGGGATGTACTAGCAGACGGTACAACA

>LINE_scaffold0001-2888401-2891295-+
CCACCAACTGACATCTCAGTTCTTGAATCAGCAAATGCAGTCGCTGATAACTTGAGTCCT
TGACTCTACCACCAGCCACTCGATCCAATCGCCGGCTTCTATCTGGCACAACTAAACGTG
CCATATTGGCAAGCAACACTGCACGGCAAGCATTCATTGTCGCTGCAACTCATACCAATC
CTGACTCAGTTTAGTGCAACACTCTTTGGGATGAGTAGTCTGCCTCAAAGCTGCTGCCAC
TCAACTCGATAGAGTGGATGATCGCAAACAATGGGTAAAGCACGCCGACAATCTCGACCG
CGCTGTATCAGACGGTCGAACCGATCTCGTATTTGCTGCTGCACGTGCCATGTCTGGAAA
CAGGTCCCGTAGTACTGCAGTCACTTCACTGTACAACTCCAATGGCATAGTACAGTACGA
TCCAACATCGATCCTGCGTGTCATGCAAGGTCACTATGGATCACTGGCAGCCGACACCAC
AGGCCACTGCTGGACTTGCAATATTGGCATGATCGTCAGCCTATTCAAGTCTTTCTCAAT
ACACCACCAATCAGAAACAGTGACATTCTCGACCAGGATTTCTCATGGAATCAGATTGCT
GCAGCCCTGTTGCAGATGAACCCACGGAAAGCATCTGGCGACGATGATATATCCACTGCG
TTCTACCAAGCGGCACTCTAGACGCCTGCCAACACCCAAAAAGGCGTTCCACCAACTCCA
TTTGCTCGTGCTCTGTTGAGAGTATGTGGTCAAGTATTTGCCTCAGCAACAATTCTCTGT
GCATGGCTGTGTGAATCCATTGTCTCCGTCGACAAGAAAGAAGGTGACCCTCTCAACCCA
GGCGACAAGTGAGGCATTGCCTTCATCAATGTCGGCCTGAAACTCGTCTGCAAGGTTCTC
CAAATGCGCATTGAGCGATTTGTCGAGACCAACAACCTGCTGTCCTACAAGCAGACTGGG
TTCCGTAAGCACAAAAAGTGTGTTGGACAAGTAGTCTCACTCATCGACATTATTCAGCGC
AGACAAAATGCTGGGCTAAACACCCATGTTCTATTCATCGATATCCAAAATGCATTCAAT
ACAGTCCCCGTTGGTGCACTGTTATGGAAGCTGCAAACCATGGGATTCCCTCGTCGTACT
CTTGTCTTTCTCAAGGCACTGTACACATCCTCATCTGCTCGAGCTCGGGCAGGATCACTA
CTATCGGACCCATTCCCAGTACAGAGAGGGATCAGACAGGGATGTCCTTGTCTGAACTGC
TGTTCAATCTGTTCATCAACGACATTCTCAATGGTGTCGCACCCATCACAGTCCCTGGAT
TATTGCGAGACACGAACCCCATTCGAGGACTCATGTACGCAGACGATGTTGCAGTATTTG
CTGACTCTGAGCAATCACTGTTGGCTGCGTCGACTACTATCGAGCAATGGGTCAATTGGT
GGGAAATGCAGTTTGGTGTGGCCAAGTGTGGCCAAGTGTGGCATCATCAGCTTCACTGAC
CATCTAGCACCACGACTTGACAACCCATTGGATATTCGACTCCATGGACAGTTGGTCAGT
CGTGTGGAGTCATACAAGTACCTTGGTGTACTGATTGACTCCAAGCTAGACCATTCAGCA
TGGCTCAAGCAGAAACGGTCTGCACTCGAGCACACCATTTCAGCTCTTCACCCAGTGCTG
GCAACCACCAGCTAACGGTGAATTACCGATCTCGCATATTCTCTGCTGTGGTCATGGGCA
AAGCCTACTATGTGCTTGAGCTGGTTAGTGACAACAAGTCACACCTTGCACCACTGCAGA
CAACGATCAACAAGGGTGTCCGACTGTTCACTGGTGCCCGACTCTCGACTGCCATTGGGC
CCTTCTGGTTGAAACTGGGATTGGGTCACTCACTCGCTCATTGGTCTCACGGGTACGCTT
TCTGGAGCGGTCTATGACCAAGAGAACACCTATCAATGCCATCTGCTCCGGTACAGACAA
TGACGTGTTTACACTGAATGTCCAAGGGGCAGTTGGTAAGATCCCAGCGCCGGTTCTGGT
CTCGTCGGACCAAACAGCTATACAGGAACAGATACTGGCTGACACCACAAGTCAGACCAA
AGACAGTCAAGCAACGACACTCGTTTGCATTGATAGAGACTTTACGAACATGTGGAGACT
CTGCATCGCTCCAGAAGTATGTCACTCGACAATTATTGGACACCTCTGGATTCTTCAAGG
ATCCCAGTTTTGATCAATCGCGAGCACATGGCACAAGATATCTGATGCTTGCGCGCATGG
ATGCTCTCTGGACAGCAAGAAAAGCCATTCAGATTGGCATATTAGTCGACACCCACCCAT
TCTCAGCTGACCACTGCATATTATGCGACCAGCAGTTACTCAGCACATCCATTGCCCATC
TCGTGGTGGAGTGTGAACAAGTCACTGACCATCGCATTCAGTCTGGACTAGTACCAGCAA
TTCAGAAATCACGACTCAGATTGCTGGGTCGCGCACTGATCCGGGTGTGGAGAATGTATA
TACTTGGCCCGCGGTGGAGTCTTAAATGGCGAAGCAGATCTGGACCAGCGTTGGTTGGAC
GGGAATGTGGAGCATGAATCTATGGGGACGAGGCATGATAATCGGGCGCTGGCAGCACGG
GTTGACTGACTTCCTGCAGGTATCGTACCAGCAGTATCAATCCACACATTGTGGCAAATA
CCACCGGGGTCGCCTTGTGGAAGTTGGCTGACTGACTAATATCAACCGCCAGCCTATGCC
TGAATGGGTATGGCTTGCCATGTTTCGTGGATTTGATTTGACTATCAGATTCACAAAACA
CCTTTGGCATTCGTGCTTGTTGTTTGGGGTGTGTGATTATATTCTTAACAATCAAAGTTC
ATTCAAAGCAAAAA

>LINE_scaffold0001-3020053-3020404-C
GTTAGGCAATACATCACACAGCCCCTCAAGAAACAAAGGCACGAATACCAAATTGTGTTT
GTGAATCTGCAAGTCAAATCAGATCCATGAAACGTGACAAGCTATACTCATTCAGACATA
GGCTGGTGGGTGCTACAAGTCCGTTTAACCAACTCCCACAAGGCGATCCGGGTGCTATTT
GCCACAAAGTGGACTGATACTGCCGGTACGCTACCTGCAGGAAATCAGTTAACCGTTGCT
GTCAGCTGCCCGATTATCATGCCTCGTTCCCATAGATTCATGCTCCACAGTCCCGTCCAA
CCAACGCTGGTCCAGATCTGCTTCGCCATTCAAGACTCCATCACGGAGCCA

>LINE_scaffold0001-3134745-3135275-C
TTGTTTTGAATGAACTTTAATTGTCAAGAATATAATCACACTCCCAAAACAACAAGGTAC
GAATGCCAAAGGTGTTTTGTGGACCTGACAGTCAAAACCAGATCCATGAAAACACGGCAA
GCCATACCCCATTCAGGCATAGGCTGGCGGTGCTAGAAGTCAGTTAGTCAACTTTCACAA
GGCGACTCCCAGGTGATATTGTACCACAATGTGGATTGATACTGCCGGTACGCTACCTGC
AGGAAGTCAGCTAACCGTGCTGCCAGCGCCCGATTATCATGTCCCATTCCCGAATAGATT
CATTGCTCCACAGTCCCCGTCCAACCAACCAACTGGTCCAGATCTGCTTTACCATTTATG
ACTCCACCGCGGAGCCAAGTATATACATTCTCCACACCCGGATCGAGTGCTGCGACCCAG
CAATCTGAGTCGTGATTTCTGAATTGCTGGTACTGATCGAGACTGAATGCGATGACCAGT
GACTTGCTCACACTCCACCACGAAATGAACAAATGGATGTGCTGAATAAC

>LINE_scaffold0001-3168551-3168728-+
GGTCAGAGTAGTTGGTACGCCCTAATGTGTGTGTGGTGTGACCTTAATGATACGCGTTGG
TGTAACCAGACAATGAGGGTGGTGTCAGTGTATGCACTAGGAACTCTCGTATCTACAAAC
AACATCATCACTTATCACCAATGAGAATGCATTAGCTAGGGTATTTCTCAAGAATCC

>LINE_scaffold0001-3276886-3276899-C
CGAGGTTTGGCCT

>LINE_scaffold0001-3602515-3602838-C
ACTATTAGGACATTGGATGTATCCTCCTTGGTGATAAGTGATGAGTTGTTTATGGATATG
AAAGTTCCTAGTGCACACACTGTCACCACCCTCATTGTCTAGTTACACCAACGCGTATCA
TTAAGGTACACACACACATACTATTGGTGTGCAACTACTCTGATCCCATGCAAACTTTTG
TTGCAGATAGATTCCCGTACTCTCTCTGTATGTATCCACCTCACCATGATCTACTCTATC
TACATGTTTTTTTTAAAATAATAAACTTTATTGTTAAGAATATAATCATACTTCAAAACA
AACAAGAACGAGCGCCAAAGGTG

>LINE_scaffold0001-3623170-3624289-+
CTTGCACCACTGCAGACAGCGATCAACAAGGGTATCCGACTATTCACTGGTTGCCCGACT
CTCGACTGCCATTGGACCCCTTCTGGTTGAAACTGGAATTGGGTCTCTTCTCACTCGCTC
ATTGGTATCACGAGTACGCTTGTTGGAGCGGTCCGTGACCAAGAGAACACCCATCAATGT
CATCTGCTCTGGTGCAGACAATGACGTGTTGGCACTGAATGTCCAAGGGCAGTTGGTACG
ATCCCAGCGCTGGTTCTGGTCTCGTCGGACCAAACAGCTATACAGGAACAGATACTGGCT
GACACCACAGGTCAGACCAAAGACAGTCAAGCAACGACACTCGTTTGCTCTGATGGAGAC
TCTACGAACATGTGGAGACTCTGCATCGCTCCAAAAGTATGTCACTCGACAATTATTTGA
TACTTCTGGATTCTTCAAGGATCCCAGTTTCGATCAATTACGAGCACATGGCACAAGATA
TCTGATGCTTGCGCGCATGGATGCTCTCTGGACAGCAAGAAAAGCCATTCAGATTGGCAT
ACTAGTCGACACCCACCCATTCTCAGTTGACCACTGCATATTATGCGACCAGCAGCTACT
CAGCACATCCATTTTCTCATCTCGCGGTGGAGTGTGAGCAAGTAACTGGCCATCGCATTC
AGTCTGGACTAGTACCAGCAATTCAGAAATCACGACTCAGATTGCTGGGTCGCGCACTCG
ATCCGGGTGTGGAGAATGTATATACTTGGCTCCGCGGTGGAGTCTTAAATGGCGAAGCAG
ATCTGGACTAGCGTTGGTTGGACGGGACTGTGGAGCATGAATCTATGGGGACGAGGCATG
ATAATCGGGCGCTGGCAGCACGGTTAGCTGACTTTTTTGCGGGTAGCGTACTGGGAAGTA
TCACTCCACATTGTGTCACAATATCACCTGGGAATCGCCTTGTGGAAGTTGGTTAACTGA
CTTGTAGCACCGCCATCCTATGTCTGAATGAGGGTATGGCTTGTCGTGTTTTCATTAATC
TGATTTGATTATCAGATTCACAAAACACCTTTGACACTCGTTACTTGTTGCTTTTGGAGT
GTGTGATTATATTCTTAACAATAAAGTTCATTCAAAAAA

>LINE_scaffold0001-3692304-3692394-+
TACTATTACTGCTGCTGCTGCTACTCCTCCTACTACTACTACTACTGATACTGCTGCTGC
TAGTAATACTCAATCGGCAGATTGGCAAAA

>LINE_scaffold0001-4065539-4065758-C
ATGATTAGAATAGAGCCTGTGAAGATCATATATGGATCGAGTTAAGCTGGGGATAATATC
AATAATGAATAGATTGATGTAATTGTTGATATATTGAATGCATTCCCTCTTTGGTGATAG
TTATGAGCTATTTGTGGATATGGCTTTAATGCACACACTGAAACCCCCCTCTTCATTGTG
TAATTGAACTGATATGTATCATTGAGATACACATACATT

>LINE_scaffold0001-4113478-4113638-+
ACCAGTATATGCCTGGGATATATACAGCTTGTGTTACTTTTCATGCATCGATGATCAGAT
CCATGATCGGCCTTTTTGACACCTGTCTTGGTTGCTTTTAGGGAAAGTGAAGTGTTTGTA
TTCCTGACACTAAAGTTGATATTTAAAAATAAAAAAAAAG

>LINE_scaffold0001-4229779-4233329-C
TTTGTTTGAATGAACTTTATTGTTTAAGAATATAATCACACCCCAAACAAACAAGCACGA
ATGCCAAAGGTGTTTTGTGAATCTGATAGTCAAAATCAGATCCATGAAAACACAGGCAAG
CCATACCCATTCAGGCATAGGCTGGCGGTGCTAGAAGTCAGTTAGCCAACTTTCACAAGG
CAATCCTTGGTATTGTGTGCCACAATGTGGATTGATACTGCCGGTATGCTACCTGCAGGA
AGTCAGCTAACCGTGCTGCCAGTGCCCGATTATCATGCCTCGTCCCCATAGATTCATGCT
CCACAGTCCCGTCCAACCAACGCTGGTCCAGATCTGCTTCGCCATTTAAGACTCCACCGC
GAAGCCAAGTATATACATTCTCCACACCCGGATCGAGTGCGCGACCCAGCAATCTGAGTC
GTGATTTCTGAATTGCTGGTACTAGTCCAGACTGAATGCAATGGCCAGTGACTTGCTCAC
ACTCCACCACGAGATGAGCAATGGATGTGCTGAGTAGTTGCTGGTCGCATAGGATGCAGT
GATCAACTGAGAATGAGTGGGTGTCGACTAATATGCCAATCTGAATGGCTTTTCTTGCTT
GTCCAGAGAGCATCCATGCGCGCAAGAATCAGATATCTTGTGCCATGTGCTCGTGATTGA
TCAAAACTGGGATCCTTGAAGAACCCAAAAGTGTCCAATAATTGTCGAGTGACATACTTT
TGGAGCGATGCAGAGTCTTCACATGTTCGTAGAGTCTCCATCAGAGCAAACGAATGCCGT
TGCTTGACTGTCTTTGGTCTGACTTGTGGTGTCAGCCAGTATCTGTTCCTGTATAGCTGT
TTGGTCCGACGAGACCAGAACCAGCGCTGGGATCTTACCAACTGCCCCTTGGACAGTCAG
TGTAAACACGTCATTGTCTGTACCGGAGCAGATGGCATTGATGGGTGTTCTCTTGGTCAC
AGACCGCTCCAACAAGCGTACCCGTGATACCAATGAGCGAGTGAGAAGTGACCCAATCCC
AGTTTCAACCAGAAGGGGTCCAATGGCAGTCGAGAGTCGGGTACCAGTGAACAGCCGGAT
ACCCTTGTTGATCGTCGTTTGCAGTGGTGCAAGGTGTGACTTGTTGCCACCAACCAGTTC
AATCCCATAGTAGGCTTTGCCCATGACCACAGCAGAGAATATGCGAGATCGGTAATTCAC
CGTTAGCTGGTGATTAGCCAGCACTGGGTGAAGAGCTGAAATGGTGTGCTCGAGTGCAGA
CCGTTTCTGCTTGAGCCATGCTGAGTGGTCCAGCTTGGAGTCAATTAGTACACCAAGGTA
CTTGTATGACTCCACACGACTGACCAACTGTCCATGGAGTCGAATATCCAATGGGTTGTC
AAGTCGTAATGCTAGATGGCCAGTGAAGCTGATGATGCCACACTTGGCCACACCAAACTG
CATCTCCCACCAATTGGCCCATTGCTCGACAGCAGTCGACGCAGCCAACAATGATTGCTC
AGAGTCAGAAAACACTGCCACATCGTCTGCGTACATGAGTCCTCGGATGGGGTTCGTGTC
TCGCGGTAGTCCAGGGACTGTGATGGGTACAACACCATCGAGAATGTCGTTGATGAACAA
ATTGAACAGCAGTCCAGACACTGGACATCCCTGTCTGACCCCCTCTCTGTACCGGGAATG
GGTCCGATAGTAGTGATCCTGCCCGTGCTCGAGCAGATGATGATGTGTACAATGCCTTGA
GAAAGGCAAGAGTACGACGAGGGAATCCCATGTTCTGCAGCTTCCATAACAGTGCACCAA
CGGGGACTGTATCAAATGCCTTTCGGATATCGATGAATAATTACATGGGTGTTTAGCCCA
GCATTCTGTCTGCGCTGAATGATGTCGACAAATGAGACTACTTGTCCAACACACTCTTCG
CGTTTGCGGAACCCAGCCTGTTCGTAAGATAGCAGGTTGTTGGTCTCGACAAATCGCTCA
ATGCGCATTTGGAGCACCTTGCATACGAGTTTCAGACCGACATTGATGAGGGCAATGCCT
CGCTTGTCGCCTGGGTTGAGAGGGTCGCCATCTTTCTTGTCGATGGAAACAATGGATGCA
CACAGCCATGCACGAGGGATTGTTGCTGAAGCGAATACTTGACCACATACCCTCAACAGA
GCACGAGCAAATGGGGTTGGTGGGACGCCTTCTTGGGTGTTGGCAGGCATATAGAGTGCC
GCTTGGTAGAACGCAGTGGTTATACCATCGTCACCAGGTGCTTTCCGTGGACTCATCTGC
AAAAGGGCTGCAGCAATCTGATTCCACGAGAAATCCTGGTCGAGAATGTCACTGTTTCTG
ATGGTTGGTGGTGTATTTGAAGAGACTTGAATAGGCTGACGATCATGCCAGTATTGCAAG
TCCAGCAAGTGACCTGTGGTGTCGTCTGCTAGTGATCCATAGTGACCTTGCATGACACGC
AGGATCGATGTTGGATCGTACTGTACTATGCCATCGGAGTTGTACAGTGGAGTGACTGCA
GCACTGCGGGAACTGTTTCCAGACATGGCACGTGCAGCAGAGAATACGAGATCGGTTCGA
CCGTCTGACACAGCGCGGTCAAGATTGTCGGCGTGCTTGACCCATTGTTTACGACCATCC
GCCCTCTCGAGTTGGGTGGCAGCAGCCTTGAGTCAAGACCACTCATCTCGAAGAGTGTTG
CACTGGACTGGGTCAGGGTTGGTATGAGTTGCAGCGGCAATGAATGCTTGCCGTGCAGTG
TTGCTTGCCAATATGGCACGTTTGGTTGCGCCAGATAGAAGCCGGCGATTGGATCGAGTG
GCTGGTGGTGAGAGTCGAAGACTCAAGTTGTCAGCGACTGCATTGGCTGATTCCAAGAAC
TGAGATGTCAGTTGGTGGATGTCTGTGTCGGTGTCTGTGTTGTCTGTTGCACCGTCTGCT
AGCACATCCCAATAATTGGATCTAGCAATCCGATCGGTTGCTTCGAGACAGTGATGGCGG
GGATATTGTTGGAGCACAATGAACAGAAGGTTGTCCTTGAGCCTCTGCTCGAATGGATGT
GCGAATGACAAAGTGGTCGGCCACTGCTGTCTGTCTATCCACACGTGGCGAGGTAAGGAG
TGCGTTGGGCTGGTGCATTACACACAAAGTGGTCAATTGACGAATGACGTCGACCATGGA
CTGTGCTGAGTCTGGTGATCTGTGATCCAGAGAACTGCATGACAGTCAACCCATGGCCCC
ACGAGTGGACAATGCGCTGAAGGCGCTGTGGGTCGGTGTTCCAGTCTCCAAAGATGAGAA
CAGGATGGTTGTTGTCAAATGGAACAACTCTGTCGAGAGTTTGCCGGATACTAGCAAAGG
CCTCTCTGCGACTGTAGTTGGTGGTGGCTCCAGAATGTCCTACATAGACAGATCCGACTA
TCCACAGACATTCTGGAGTGAAGTTGGGTACCTTGGCGAGAATCATTGTGCCAACTGCAC
TACCATGTTCATGACCACCAAAGCACGATGGGATACCGAGGGCGATTCCTCTGCATCCAG
GTCCAGTGAC

>LINE_scaffold0001-4354994-4355412-+
ATTGTGTCGCGGATTCGATCCGGGTGTGGAGAATGTATAGACTTGGCTCCGCGGTGGAGT
CTTAAATGGCGAAGCAGATCTGGACCAGCTGTTGGTTAGACGGGACTGTGGAGCATGAAT
CTATGGGAACAAGGCATGATAATCGGGCGCTGGCAGCAACGGGTTAGCTGACTTCCTGCA
GGTAGCGTACCGGCAGTATCAAATCCACATTGTGGCAAATATCAACAGGGATCGCCTTGT
GGAAGTTGGCTAACTGACTTGTAGCACCGCCAGCCTATGCCTGAATGGGTATGGCTTGCC
GTGTTTTCATGGATCTGATTTGACTATCAGATTCATAAAATACCTTGGCACTTGTGCTTG
TTGTTTGGGGTGTGTGATTATATTCTTAACAATAAGGTTTATTCAAAAAAAAAAAGAA

>LINE_scaffold0001-4355813-4361760-+
TGCCAGCACAACTACCAGCAGCTGCCCACCACTACTACTACTCAGTACTGTGGTCGGCCC
CCACTTCTCAGTCCCTCTTTCTCTCCTCTCTGTAGTGGCCTTCTTGCCCTACTCTTCTCC
CCACCCCTCTTTCTGGCAGGACCTCTCCCTACCAGAACACCAGCTTCCATCCTCCACTAT
CAGTCACAGTCAGACTGCTCTAGTCAGGAAGCGAGCTCCCCCCCAGTGGTACTCTCAGGC
CCTCTCTCCTGTTGGGCACTAGTCTCCTACTCTCTTTCCCTAGTGACCATCCTCTCTGCC
CTACCTCCCCCTAGAGTCTAGGTTAATACCTGGGCTCTTCTCAAAGGGGACACCCCAAAG
GCAGTAGAGGCTCCTAACTACTACAGAAAAAAACCCCCCCTCCCTTCCTCCAATCAGCAG
CTCTGTTGATCAACCAAGAAAAAAAAAATCAAAAAAAGAAAATCAAAAAAAAATGTTGCA
AAAAAATGCAAACCCAAAAAGCAACCACGGGAAAGGCAAACCCGCTCCCAGTGGTGCTTT
CACTCACCGTATCCGCGAGGATGGTGAGGTTTTCTCCAGTGAGGAAGGTCGCGAGACCTC
CTCTGACACTACCCCCCTTGCCTCCGTGGCAGGATCTGTTCGCATGCGATCGACTGACAG
CGATCGATCTGTTCGTGCGACACCAAAAAAGGCTCGCAATGCCAGCCCACCACCCCAGGA
CGATCTGTGGGTGGTAGTGAAGAATCTTAGCCAGCAAGTCGCTGCTCAGCAGGCCGAGAT
GGATGCTTTGCGCAACACTATTGCTCTCCAGCAGAAGGCAACAGCCAACCTGGAGAAAAT
CCTTAGCAATATGGCAAGTCAGGCAGCGTCAACCAGTGAGGCGACTCAAGCTGCTCTGGC
TGCCATCCCAGCCAGACTGGAAGTCGGACCTGTTGTCCCGCAAGTCGTAGTCCCCAATAA
CAAGGACTACCCTCCACTGAAGCAAACGGGTGCAACCCCCAAACGCAAGACTGTGGCTAC
CAAGCCAAACACCACTACTGCTACCACTACTACTGCTACTATTGCTACTACCACTGACCA
GCCCTCTAAGGACACCCGCTTCGCTGATGCTGTCAAAAGGCGACCCACTCACCAACAGCT
GGTTGAACGCCAGCCCGAATTTCGTAAAGCTGGTGCTGCTGCTTGGCTTGCATTGAAGCG
CGAGACATCAGTCCCTGCACACAGTGCACCAAAAGTGGAGCTCTCCTCGGGTCTTCGACT
CATTTATGCAAGCGGTTTTCCTACGCAAAGCCTGGCGACCTTCGAAAGGCAATGCAGGAG
CTCGCATCCGTACAAGCGCAGTACGTGATATTCGCTGGATATCCCGTCAGGTTGTGCAGC
TGCTAGTCGATGCCGACTATGTGTCTGCATTTACTCGCATAATTACTAGTCTGGACGCGA
CTATCGTCAAGTCCTTCAAAGCCTGGATTCCTCGTCCCGAGGCAGCAGACAAGGATAAGC
TCGCTGCTATTTTGTCGTTTGCCGCAAAAACTGTTACGACCATCCAACGCAGTCCTGATG
TCAAAGCCAGGAACTTCTTCAGATCTCTGCTCGCATCTATTGGTGGCAAAACCCTCGAGG
CAGCCACTGCCGAGGCGACCAAGATTCGGGTTCAAACACCCGATTTTAGCATATCAACAC
TGGAGATAGTCCCCAAAGAGTCTCTCCCAGTAAAGACGGCGACGGAAAAGGAACCTGCTG
CACCAGCAGTAGATCCACCATCAGACATGGCTGCTGAGGTCACTCCAGCAATCCAAGATG
ACGGTGTTACTCCTACAGTCACCCCTATCGCTGACGTTGAAATGTGTTTGTAATGAGTGA
TACACCATTATCAACACATATACCTTCACCAACTGATTACCTATTACCTGACACTCCTTT
ATCCATGGCCAACTCTGACATATCGGTTCCCTCTGTCGATCATCGACAAGAACCATCAAC
ATCTACCACATTCTCGATATACGGCCTTGCAGCCGTTTCGATATCATATCTTCGCTCCAT
TCTCGCTCCAATACTGGGTCACCAGATGGAGCATGTCTCAAGATCGACCGCCGTACCACA
AAACACGGTGCTCGATTCCGCATAACGGTCCCTGAAGACCGACAACGCAATATCATCCAG
CGCCTCGAGCGCCAAAGCAAGCAAACTCACTGGCGTATTCGGCAAAACTACCGACATCGC
CGTCCAGACCAGCCTCGACCAACAGCCCTACCTCCACCACTATCACGGCAGATCCTCGCA
GTCAATGTTGCCAACATCAGCAACAAACGTCCTGCTATTCGCCACATTGTCAGAAACACC
AGGCTCTGGGCCATCTCAGAGACCTGCATTACTTCATCTAAATTCCGCTTCACTGTCCCT
GGATTCGATGTCATCCAGCATCCAGCCACTGGACCTGGACGCAGAGGAATTGCCCTAGGT
ATCCCATCGTGCTTTGGTGGCCATGAACATGGTAGTGCAGTTGGCACAATGATTCTCGCC
AAGGTACCCAACTTCACGCCAGAATGTCTGTGGATAGTCGGATCTGTCTATGTAGGACAT
TCTGGAGCCACCACCAACTACAGTCGCAGAGAGGCATTTGCTAGTATTCGGCAATCTCTC
GACAGAGTTGTGCCATTTGACAACAACCATCCTGTTCTCATTTTTGGAGACTGGAACACC
GACCCACAGCGCCTTCAGCGCATTGTCCACTCGTGGGGTCATGGTCTGACTGTCATGCAG
TTTTCTGGATCACAGATCACCAGACTCAGCACAGTCCATGGTCGACGTCATTCGTCAATC
GACCACTTTGTGTGCAATGCACCAGCCCGCGCACTCCTCACCTCGCCACGTGTGGATAGA
CAGACAGCAGTGGCCGACCACTTTGTCATTCGCACATCCATCCGAGCAGAGGCTCAAGGA
CAACCCCCTGTTCCTCGTGCTCCAACCATATCCCGCCATCACTGTCTCGAAGCCACCGAT
CGGATTGCTACATTCAATTACTGGGATGTGCTAGCAGACGGTGCAACAGACACTGACACA
GATACAGACATCCACCAACTGATATCTCAGTTTTTGGAATCAGCAAATGCAGTCGCTGAT
AACTTGAGTCTTCGACTCTCACCACCAGCCACTCGATCCAATCGCCGGCTCCTATCTGGC
ACCACTAAACGTGCCATATTGGCAAGCAACACTGCACGGCAAGCATTCATTGCCGCTGCA
ACTCATACCAACCCTGACCCAGTCCAGTGCAACACTCTTCGAGATGAGTGGTCTCGACTC
AAGGCTGCTGCCACCCAACTCGAGAGAGTGGATGGTCGTAAACAATGGGTCAAGCACGCG
GACAATCTCGACCGCGCTGTATCAGACGGTCGAACCGATCTCGTATTCTCTGCTGCACGT
GCCATGTCTGGAAACAGTTCCCGCAGTGCTGCAGTCACTCCACTGTACAACTCCGATGGC
ATAGTACAGTACGACCCAACATCCATCCTGCGTGTCATGCAAGGTCACTATGGATCATTG
GCAGCCGACACCACAGGTCACTCACTGGACTTGCAATACTGGCATGATCGTCAGCCTATT
CAAGTTCCTCTCAATACACCAACCATCAGAAACAGTGACATTCTCGACCAGGATTTCTCG
TGGAATCAGATTGCTGCAGCCCTGTTGCAGATGAGTCCACGGAAAGCACCTGGCGACGAT
GGTATAACCACTGCGTTCTACCAAGCGGCACTCTATATGCCTGCCAACACCCAAGAAGGC
GTACCACCAACCCCATTTGCTCGTGCTCTGTTGAGAATATGTGGTCAAGTATTCGCTTCA
GCAACAATCCCCCGTGCATGGTTGTGCGCATCCATTGTCTCCATCGACAAGAAAGATGGC
GACCCTCTCAACCCAGGCGACAAGCGAGGCATTGCCCTCATCAATGTCGGTCTGAAACTC
GTATGCAAGGTGCTCCAAATGCGCATTGAGCGATTTGTCGAGACCAACAACCTGCTGTCC
TACGAACAGGCTGGGTTCCGCAAGCGCGAAGAGTGTGTTGGACAAGTAGTCTCACTTGTC
GATATCATTCAGCGCAGACAGAATGCTGGGCTAAACACCCATGTATTATTCATCGATATC
CGAAAGGCATTTGATACAGTCCCCGTTGGTGCACTGTTATGGAAGCTGCAGAACATGGGA
TTCCCTCGTCGTACTCTTTCCTTTCTCAAGGCATTGTATACATCATCATCTGCTCGAGCT
CGAGCAGGATCACTACTATCGGACCCATTTCCGGTACAGAGAGGGGTCAGACAGGGATGT
CCATTGTCTGGACTACTATTCAATCTGTTCATCAACGACATTCTCGATGGTGTCGCACCC
ATCACAGTCCCTGGACTACCGCGAGACACGAGCCCCATCCGAGGACTCATGTACGCAGAC
GATGTTGCAGTGTTTGCTGACTCTGAGCAATCACTGTTGGCTGCGTCGACTGCTATTGAG
CAATGGGCCGATCAGTGGGAGATGCAGTTTGGTGTGGCCAAGTGTGGCATCATCAGCTTC
ACTGGCCATCTAGCACCACGACTTGACAACCCATTGGATATTCGACTCCATGGACAGTTG
GTCAGTCGTGTGGAGTCATACAAGTACCTTGGTGTACTGATTGACTCCAAGCTGGACCAC
TCAGCATGGCTCAAGCAGAAACGGTCTGCACTCGAGCACACTATCTCGGCTCTTCACCCA
GTGCTGGCTAACCACCAGCTAACGGTGAATTACCGATCTCGCATATTCTCTGCAGTGGTC
ATGGGTAAAGCCTATTATGGGCTTGAGCTGGTTGGTGGCAACAAGTCACACCTTGCACCA
CTGCAAACGACAATCAACAAGGGAATCCGACTGTTCACTGGTGCCCGACTCTCGACTGCC
ATTGGACCCCTTCTGGTTGAAACTGGGATTGGGTCACTTCTCACTCGCTCATTGGTATCA
CGGGTACGCTTGTTGGAGCGGTCTGTGACCAAGAGAACACCCATCAATGCCATCTGTTCG
GGTACAGACAATGACGTGTTTACATTGAATGTCCAAGGGCAGTTGGTAAGATCCCAGCGC
TGGTTCTGGTCTCGTCGGACCAAACAGCTATACAGGAACAGATACTGGCTGACACCACAA
GTCAGACCAAAGACAGTCAAGCAACGGCATTCGTTTGCTCTGATGGAGACTCTGCATCAC
TCCAAAAGTATGTCACTCGACAATTATTGGACACTTCTGGATTCTTCAAGGATCCCAGTT
TTGACCAATCGCGAGCACATGGCACAAGATATCTGATGCTTGCGCGCATGGATGCTCTCT
GGGACAGCAAGAAAAGCCATTCAGATTGGCATACTAGTCGACACTTCACCCATTCTCAGT
TGATCACTGCATATTATGCGACCAGCAACTACTCAGCACATCCATTGCTCATCTCGTGGT
GGAGTGTAAACAAGTAACTGGCCATCGCATTCAGTCTGGACTAGTACCAGCAATTCAGAA
ATCACGACTCAGACTACTGGGTCGCGCACTCGATCCGGGTGTGGAGAATGTATATACTTG
GCTCCGCGGTGGAGTCTTAAATGGCGAAACAGATCTGGACCAGTCGTTGATTGGACGGGA
CTGTGGAGCATGAATCTATGGGGACGAGGCATGATAATCAGGCGCTGGCAGCACGGTTAG
CTGACTTCCTGCAGGTAGCGTACCGGCAGTATCAATCCACATTGTGGCACAATACCACCG
GGATCGCCTTGTGGAAGTTGGCTAACTGACTTCTAGCACCGCCAGCCTATGCCTGAATGG
GTATGGCTTGCCGTGTTTCATGGGATTTGATTTGACTATCAGATTCATAAAACACCTTTG
GCATTCGTGCTTGTTTGTTTGGGGTGTGATTAGATTCTTAACAATAAAGGTCATTCAAAA
AAAAAAA

>LINE_scaffold0001-4384738-4384907-+
TTCCTGAATGGGGGTATGGCTTGCCGTGTTTCATGGGATCTGATTTGACTATCAGATTCA
TAAAAAAACCTTTGACATTCGTGCTTGTTTGTTTGGGGTGTGCCCATTTCATCTTTAATA
AAAAGCTCTCTTCAAACCAAAACAAAAATCAAAATATAGAATCGAGTCA

>LINE_scaffold0001-4535675-4535730-C
AGTAGTAAGCAGTAGTAGTAATAGTAGTAGGAACAGTAGTAATAGTAGGTTGTTT

>LINE_scaffold0001-4838628-4839186-C
TTTTTTAAATGGGCTTTAATTGTTAAGAATATAATCACACACCCCAAACAAACAAGGAAC
GAATGCCAAATGTGTTTTATGAATCTGACAGTCAAATCAGATCCATGAAAACACGGCAAG
CCATACCCATTCAGGCATAGGCTGGCGGTGCTAGAAGTCAGTTAGCCAACTTCCACAAGG
TGATCCCTGGTGGTATTGTGTCACAATGTGGATTGATACTGCCGGTATGCTACCTGCAAA
AAGTCAGCTAACCGTGCTGCCAGCGCCCGATTATCATGCCTCGTCCCCATAGATTCATGC
TCCACAGTCCCGTCCAACCAACGCTGGTCCAGATCTGCTTCGCCATTTAAGACTCCACCG
CGGAGCCAAGTATATACATTCTCCACACCCGGATCGAGTGCTGCGACCCAGCAATCTGAG
TCGGGATTTCTGAATTGCTGGTACTAGTCCAGACTGAATGCGATGGCCAGTTACTTGCTC
ACAGTCCACCACGAGATGAGCAATGGATGTGCTGAGTAGCTGCTGGTCGCATAATATGCA
GTGGTCAGCTGCGAATAG

>LINE_scaffold0001-4844138-4844726-+
AAAAGCCATTCAGATTGGCATATTAGTCGACACCCACCCATTCGCAGCTGACCACTGCAT
ATTATGCGACCAGCAGCTACTCAGCACATCCATTGCTCATCTCGTGGTGGAGTGTGAACA
AGTAGCTGGACATCGCATTCAGTCTGGACTAGTACCAGCAATTCAGAAATCACGACTCAG
ATTGCTGGGTCGCGCACTCGATCCGGGTGTGGAGAATGTATATACTTGGCTCCGCGGTGG
AGTCTTAAATGGCGAAGCAGATCTGGACCAACGTTGGTTGGACGGGACTGTGGAGCATGA
ATCTATGGGGACGAGGCATGATAATCGGGCGCTGGCAGCTTAGCTGACTTTTGCAGGTAG
CACCGGCAGTATCAATCCACATTGTGACACAATACCACCAGGATCACCTTGTGGTTGGCT
AACTGACTTCAGCACCGCCAGCCTATGCCTGAATGGGTATGGCTTGCCGTGTTTCATGTA
TCTGATTTGACTATCAGATTCATAAAACACATTTGGCATTCGTTCCTTGTTTGTTTGGGG
TGTGTGATTATATTCTTAACAATAAAGTTCATTCAAAAAAAAAAAAAA

>LINE_scaffold0001-5053777-5055514-+
CACTGTACACATCCTCATCTGCTCGAGCACGGGTAGAATCATTGTTATCAGACCCATTCC
CGGTGCAGAGAGGTGTCAGACAGGGATGTCCATTGTCTGGACTTTTGTTCAATCTGTTCA
TCAACGACATTCTCGATGGTGTCGCACCCATCACAGTCCCTGGACTACCGCAAGACACCA
ACCCCATCCGAGGACTCATGTACGCAGACGATGTTGCAGTGTTTGCTGACTCTGAGAAAT
CACTGTTGGCTGCGTCGACTGCTATCGAGAAATGGGCCAATCAGTGGGAGATGCAGTTTG
GTGTGGCCAAGTGTGGCATCATCAGCTTCACTGGCCATCTAGCACCACGACTTGACAACC
CATTGGATATTCGACTCCATGGACAGCTGGTCAGTCGTGTGGAGTCATACAAGTACCTTG
GTGTGCTGATTGACTCCAAGCTGGACCATTCAGCATGGCTCAAGCAGAAACGGCTTTCAC
TCGAGCACACCATTTCAGCTCTTCACCCAGTGCTGGCTAACCACCAGCTAATGGTGAACT
ACCAATCTTGCATATTCTCTGCTGTGGTCATGGGCAAAGCCTACTATGGGCTGGAGCTAG
TTGGTGGCAACAAGTCACACCTTGCACCACTACAGACGACAATCAACAAGGGTATCCGAC
TGTTCACTGGTTGCTCGACTCTCGACTGCCATTGGACCCCCTTCTGGTTGAAACTGGGAT
TGGGTCTCTTCTCACTCGCTCATTGGTCTCACGGGTACGCTTGTTGGAGCGGTCTGTGAC
CAAGAGAAACACCCATCAATGCTATCTGCTCCAGTACAGACAATGACGTGTTTACACTGA
ATGTCCAAGGGGGCAGTTGGTAAGATCCCAGTGCTGGTTCTGGTCTCGTCGGACCAAACA
GCTATACAGGAACAGATACTGGCTGACACCACAAGTCAGACCAAAGACAGTCAAGCAACA
GCACTCGTTTGCATTGATGGAGACTCTACGAACATGTGGAGACTCTGCATCGCTCCAAAA
GTATGTCACTCGACAATTCTTGGACACTTCTGGGTTCTTCAAGGATCCCAGTTTCGATCA
ATCGCGAGCACATGGCACAAGATATCTGATGCTTGCGCGCATGGATGCTCTCTGGACAGC
AAGAAAAGCCATTCAGATTGGCATATTAGTCGACACCCACCCATTCTCAGTTGATCACTG
CATATTATGCGACCAGCAACTACTCAGCACATCCATTGCTCATCTCGTGGTGGAGTGTGA
GCAAGTCACTGGCCATCGCATTCAGTCTGGACTAGTACCAGCAATTCAGAAATCACGACT
CAGATTGCTGGGTCGCGCACTCGATCCGGGTGTGGAGAATGTATATACTTGGCTCCGCGG
TGGAGTCTTAAATGGCGAAGCAGATCTGAACCAGTTGTTGGTTGGATGGGGCTGTGGAGC
ATGAATCTATGGGGACGAGGCATGACAATCGGATGCTGGGAGGCAACGTTTGGCTGACTT
CCTGCAGGTAGTATACCGGCAGTATCAAACCACATCGTGGCACAATACCACCGGGATTGC
CTTGTGGAAGTTGGTTGACTGACTTCTAGCACCCACCAGTTCAATGCCTGAATGGGAGTG
TGGCTTGCTGTGTTTTCATGGGATCTAATCTGATTATCATATTCACAAAACACCATTGAC
ACTCGTTACCTGTTGCTTTGGAGTATGTGATTATATTCTTGACAATTAACATTCATT

>LINE_scaffold0001-5113166-5113996-+
ATTGGCTAACACCACAAGTCAGACCAAAAGACAGTCAAGCAACGACACTCGTTTGCATTG
ATGGAGACTCTGCGAACATGTGGAGACTCTGCATCGCTCCAAAAGTATGTCACTCGACAA
TTATTGGATACTTCTGGGTTCTTCAAGGATCCCAGTTTTGATCAATCGCGAGCACATGGC
ACAAGATATCTGATGCTTGCACCCATGGATGCTCTCTGGACAGCAAGAAAAGCCATTCAA
ATTGGCATATTAGTCGACATCCACCCATTCTCAGTTGACCACTGCATCTATGCGACCAGC
AACTACCCAGCACATCCATTGCTCATCTCGTGGTGGAGTGTGAACAAGTAGCTGGTCATC
GCATTCAGTCTGGATTGTTACCAGCAATTCAGAAATCACGACTCAGGCTACTGGGTCGCG
CACTCGATCCGGGTGTGGAGAATGTATATACTTGGCTCCGCGGTGGAGTCTTAAATGGCG
AAGCAGATCTGGACCAGCGTTGGTTGGACGGGACTGTGGAGCATGAATCTATGGGGACGA
GGCATGATAATCGGGCGCTGGGAGGCAACGTTTGGCTGACTTCCTGCAGGTAGTATACCG
GCAGTATCAAACCACATCGTGGCACAATACCACCGGGATCGCCTTGTGGAAGTTGGTTAA
CTGACTTGTAGCATCCACCAGTCTATGCCTGAATGGGTATGGCTTGCCTGTGTTTTCATG
GGTCTGATTTGACTATCAGATTCACAAAATACAGTTTGGCATTCGTGCTTGTTGTTTGGG
GAGTGTGATTATATTCTCAACAATTAAAGTTCATTCAAAAAAAAAAAAAA

>LINE_scaffold0001-5126137-5126644-+
ATGACAATCGGGCGGTGGGCAGCAACGGGTTGGCTAACTTTCCTGCAGGTAGTGTACCGG
CAGTATCAATCCACATTGTGGCACAATACCACCGAGATCGCCTTGTGGAAGTTGGCTAAC
TGACTTTTAACACCCACCAGTCTATGCCTGAATGGGGTATGGCTTACCTGTGTTTTCATG
GGATCTGATATGACTATCAGATTCGCAAAACACCTTTTGGCATTCGTACCTTGTTGTTTG
GGGTGTGTGATTATATTCTTAACAATAAAATTCATTCAAAAAAAAAAGAGAAAGAGTCAC
AGAGAGTCATAAAGAAAAAGGGAGAGAGAGTATGAGTCAGAGTAGTTGCATACCAATAAT
GTGTGTGTGGTGTGTGTCTCAATGATACACGTTAGTGTACCTAGACAATGAGGGTGGTTT
CAGTATATACACTAGAAACTCTCATATTCACAAGCAACACATCACTTATCACTAAGGAGG
ATGCATTTAGCGTCCTAATAGTTACAT

>LINE_scaffold0001-5191821-5197278-+
AAAAAATGCCTCAAAACCTTGAGCCCAAAAAGCAATCACGGGAAAGGCAAACATGCTCCC
AGTGATGTTTTTACTCACCGTATCCGCAAGAATGGTGAGGTCTTCTGTGAGGAAGGTCGC
GATACCTCCTCTGACACTACCCCCCTTGCCTCCGTGGCAGGATCTGTTCGTATGCGGTCG
ACTGACAGCGATCGATCGGTTCTTGTGACACCGAAAAAGGCTCGCGATGCCAGCCCACCA
CCCCAGGACGATCTGTGGGTGGTTGTAAAGATCCTTAGTCAGCAAGTTGCTGCTCAGCAG
GCCGAGATGGATGCTTTGCGCAACGCTTTCGCCCTCCAGCAAAGACATCGGCTGAGCTGG
TAGACCAGATGAAGTCAACCGGCGAAGCAACTCAAGCTGCTCTGGCTGCCATCTTAGCCA
GACTGGAAGTCAAACCTGTTGTTCCCCAAGTCGTAGTCCCCAATAACAAGGACTACCCTC
CACTGAAACAAACGGGTGCAACCCCAAACGCAAGACTATGGCTACCAAGCCAAACACCAC
TACTGCTACCACTACTACTGCTATTGCTACACCACTGACCAGCCTCTAAAGACACCCGTT
TCGCTGATGCTGTCAAAAGGCGACCCACTCACCAACAGCTGAACGCCGCCCGAATTTCGT
AAAGCTGGTGCTGCTGCTTGGCTCGCTCTGAAACGGAGACACAGTCCCTGCACACAGTGC
ACCGAAAGTGGAGCTCTCTTCGGGTCTCCGACTCATCTATGCAAGCGGTTTTCCCTACGC
TAAGCCTGGCGACCTTCAAAAGGCAATGCAGGGAGCTCGCATCCGTACAAGCGCAGTACG
TGATATTCGCTGGATATCCCGTCAGGTTGTGCAGCTGCTAGTCGATGCCGACTATGTGTC
TGCGTTCACTCGAATAATTACTAGTCTGGACGCGACTATCGTCAAGTCCTTTAAAGCCTG
GATTCCTCGCTCCGAAGCAGCAGACAAGGATAAGCTCGCTGCTATCTCGTCGTTTGCTGT
AAAGACGGTCACGACCATCCAACGCAGTCCTGATGTCAAAGCCAGGAACTTCTTTAGATC
TCTGCTCGCATCTATTGGTGGCAAGACCCTCGAGGCAGCCACTGCTGAGGCGACCAAGAT
TCGGGTTCAAACACCCGATTTTAGCATATCAACACTGGAGACAGTCCCCAAAGAGTCTCT
CCCAGTCAAGAAGGCGACTGAACAGGAACCTGCTGCACCAGCAGTAGATCCGCCATCTGA
TATGGCTGCTGAGGTCACTCCAGCAACCCAAGATGACGGTGCTACTCTTACAGTCACCCC
TATCGCTGACGTTGAAATGTGTTGATAATGGTGTATCACTCATTACAAACACATCCACCT
TCACAAACTGACTATCTATTACCTGACACTCCTTTATCCATGGCCAACTCTGACATATCG
GTACCCTCTGTCGATCATCGGCAAGAACCATCATTACACACAACATTCTCAATATACGGC
CTTGCAGCTGTCTCAATCACATACCTCCGCTCCATTCTCGCTCCAATCCTGGGTCACCAG
ATGGAACATGTCTCCAAGATCGATCGCCGTACCACAAAACACGGTGCTCGATTCCGCATA
ACGGTCCCCGAAGACCGACAACGCAACATCATCCAGCGCCTCGAGCGCCAAAGCAAGCAA
ACCAACTGGCGTATTCGCCAAAACTATCGACATCGCCGCCCAGACCAGCCTCGACCAACA
GCCCCACCTCCACCACTATCACGGCAGATCCTTGCAGTCAATGTTGCCAATATCAGCAAC
AAACGTCCTGCTATTCGCCATATCGTCAGGAACACCAGGCTCTGGACCATCTCAGAGACC
TGCATCACTTCCTCAAAATTCCGCTTCACTGTCCCTGGATTCGATGTCATTCAGCATCCA
GCCACGGGACCTGGACGCAGAGGAATCGCCCTCGGTATCCCATCGTGCTTTGGTGGTCAT
GAACATGGTAGTGCAGTTGGCACAATGATTCTCGCCAAGGTGCCCAACTTCACTCCAGAA
TGTCTGTGGATAGTCGGATCTGTCTATGTAGGACATTCTGGAGCCACCACCAACTACAGT
CGTAGAGAGGCTTTTGCTAGTATTCGGCAAGCCCTCGACAGAGTTGTGCCGTTTGACAAC
AACCATCCTGTTCTCATTTTTGGAGACTGGAACACCGACCCACAGCGCCTTCAGCGCATT
GTCCACTCGTGGGGTCATGGTCTGACTGTCATGCAGTTCTCTGGATCACAGATCACCAGA
CTCAGCACAGTCCATGGTCAACGTCATTCGTCAATCGACCACTTTGTGTGTAATGCACCA
GCACGCGCGCTCCTCACCTCGCCACGTGTGGACAGACAGACAGCAGTGGCCGACCACTTT
GTCATTTGCACATCCATTCGAGCAGAGGCCCAAGGACAGCCCCCTGTTCCTCGTGCTCCA
ACAATATCCCGCCATCACTGTCTCGAAGCAACCGATCGAATTGCTACATCCAATTATTGG
GATGTACTAGCAGACGGTGCAGCAGACGACACTGACACAGACACAAACATCCACCAACTG
ACATCTCAGTTTTTGGAATCAGCAAATTCAGTCGCTGACAACTTGAGTCTGCGACTCTCA
CCACCAGTCACTCGATCCAATCGCCGGCTCCTATCTGGCACAACCAAACGTGCCATATTG
GCAAGCAACACTGCACGGCAAGCATTCATTGCCGCTGCAACTCATACCAACCCTGACCCA
GTCCAGTGCAACACTCTTCGAGATGAGTGGTCTCGACTCAAGGCTGCTGCCACCCAACTC
GAGAGGGCGGATGGTCGCAAACAATGGGTCAATCACGCGGACAATCTCGACCGCGCTGTA
TCAGACGGTCGAACCGATCTCGTATTCTCTGCTGCACGTGCCATGTCTGGAAACAGTTTC
CGTAGTGCTGCAGTCACTCCACTGTACAACTCCGATGGCGTAGTACAGTACGATCCAACA
TTCATTCTGCGTGTCATGCAAGGTCACTATGGATCACTAGCAGCCGACACCACAGGTCAC
TCGCTGGACTTGCAATACTGGCATGATCGTCAGCCTATTCAAGTCTCTCGTGACACACCA
ACCATCAGAAACAGTGACATTCTCGACCAGGGTTTCTCGTGGAATCAGATTGCTGCAGCC
CTGTTGCAGATGAGTCCACGGAAAGCACCTGGCGACGATGGTATAACTGCTGCGTTCTAC
CAAGCGGCACCCTACATGCCTGCCAACACCCAAGAAGGTGTCCCACCAATCCCATTTGCT
CGTGCTCTGTTGAGAGTATGTTGTCAAGTATTCGCCTCAGCAACAATCCCTCGTGCATGG
CTCTGTACATCCATTGTCTCCATCGACAAGAAAGATGGCGACCCTCTCAACCCAGGCGAT
AAGCGAGGCATTGCCCTCATCAATGTCGGCTTGAAACTTGTATGCAAGGTGCTCCAAATG
CGCATTGAGCGATTTGTCGAGACCAACAACCTGCTATCTTACAAACAGGCTGGGTTCCGC
AAGCGCGAAGAGTGTGTTGGACAAGTAGTCTCACTTGTCGACATCATTCAGCGCAGACAA
AATGCTGGGATAAACACCCATGTTCTATTCATTGATATCCGAAAGGCATTCGATACAGTC
CCCGTTGGTGCACTGTTATGGAAGCTGCAGAACATGGGATTCCCTCGTCGTACTCTTGCC
TTTCTCAAGGCACTGTACACATTCTCATCTGCTTGAGCACGGGCAGGATCACTACTATCG
GACCCATTCCCAGTACAGAGGGGTGTCAGACAGGGATGTCCCTTGTCTGGACTTCTGTTC
AATTTGTTCATCAACGACATTCTCGATGGTGTCGCACCCATCACAGTCCCTGGACTACCA
CGAGACACGAACCCCATCCGAGGACTCATGTACGCAGACGATGTGGCAGTCTTTGCTGAT
TCTGAGCAATCACTGTTAGCTGCGTCGACTGCTATTGAGCAATGGGCCAATCAGTGGGAA
ATGCAGTTTGGTGTGGCCAAGTGTGGCATCATCAGCTTCACTGGTCATCTAGCACCACGA
CTTGACAACCCATTGGATATTCGACTCCATGGACAGTTGGTCAGTCGTGTGGAGTCATAC
AAGTACCTTGGTGTACTGATTGACTCCAAGCTGGACCATTCAGCATGGCTCAAGCAGAAA
CGGTCTGCACTCGAGCACACCATTTCGGCTCTTCACCCAGTGCTGGCTAACCACCAGTTA
ACGGTGAATTATCGATCTCGTATATTCTCTGCTGTGGTCATGGGCAAAGCCTACTATGGG
CTTGAGCTGGTTGGTGGCAACAAGTCACACCTCGCACCACTGCAGACAACGATCAACAAG
GGTATCCGACTGTTCACTGGTGCCCGACTCTCGACTGCCATTGGACCCCTTCTGGTTGAA
ACTGGGATTGGGTCACTTCTCACTCGCTCATTGGTATCACGAGTACGCTTGCTGGAGCGG
TCCATGACCAAGAGAACACCCATCAATGCCATCTGTTCGGGTACAGACAATGACGTGTTT
ACACTGAATGTCCAAGGGGCAATTGGTAAGATCCCAGCGCTGGTTCTGGTCTCGTCGGAC
CAAACAGCTATACAGGAACAGATACTGGCTGACACCACAAGTCAGACCAAAGACAGTCAA
GCAACGACACTCGTTTGCATTGATGGAGACTCTACGAACATGTGGAGACTTTGCATCGCT
CCAAAAGTATGTCACTCGACAATTATTGGACGCTTTTGGATTCTTCAAGGATCCCAGTTT
CGATCAATTGCGAGCACATGGCACAAGATATCTGATGCTTGCGCGCATGGATGCTTTCTG
GACAGCAAGAAAAGCCATTCAGATTGGCATATTAGTCGACACCCACCCATTCTCAGTTGA
TCACTGCATATTATGCGACCAGCAACTACTCAGCACATCCATTGCTCATCTCGTGGTGGA
GTGTGAACAAGTAGCTGGCCATCGAATTCAGTCTGGACTAGTACCAGCAATTCAGAAATC
ACGACTCAGATTGCTGGGTCGCGCACTCGATCCGGGTGTGGAGAATGTATATACTTGGCT
CTGCGGTGGAGTCTTAAATGGCGAAGCAGATCTGAACCAGCGTTGGTTGGACGGGACTGT
GGAGCATGAATCTATGGGGACGAGGCATGATAATCGGGCGCTGGCAGCACGGTTGGCTGA
CTTCCTGCAGGTAGCGTACCGGCAGTATCAATCCACATTGTGGAAATACCACCGGGATCG
CCTTGTGGAAGTTGGCTAACTGACTTCTAGCACCGCCAGCCTATGCCTGAATGGAGTATG
ACGTGCCGTGTTTCATGGATTTGATTTGATTATCAGATTCACAAAACACCCTTGGCATTC
GTGTTTGTTGTTTGGGGTGTGATTATATTCTTAAACAATAAAATTCATTCAAAAAAA

>LINE_scaffold0001-5466606-5466858-+
TCACCAACTGACATTTCAGTTCTTGGAATCAGCCAATGCAGTCGCTGATAACTTGAGTCT
TCGACTCTCACCACCAGCCACTCGATCCAATCGCCGGCTCCTATCTGGCACAACCAAACG
GGCCATATTGGCAAGCAACACTGCACGGCAAGCATTCATTGCCGCTGCAACTCATACCAA
CCCTGGCCCAGTCCATTGCAACACTCTACGAGATGAGTGGTCTCGACTCAAGGCTGCTGC
CACCCAACTCGA

>LINE_scaffold0001-5469041-5471697-+
CCAACTCGAAAGAGTGGATGGTCGTAAACAATGGGTCAAGCACGCTGACAATCTTGACCG
CGCTGTATCAGACGGTCGAACCGATCTCGTATTCGCTGCTGCACGTGCCATGTCTGGAAA
CAGTTCCCGTAGTGCTGCAGTCACTCCACTGTACAATTCCAGTGGCATAGTACAGTACGA
CCCAACGTCGATCCTGCGTGTTATGCAATGTCACTATGGATTACTAGCAGCCGACACCAC
AGGTCACTCGCTGGACTTGCAATACTGGCATGATCGTCAGCCTATTCAAGTCTCTCGTGA
CACACCAACCATCCGAAACAGTGACATTCTCGACCAGGATTTCTCGTGGAATCAGATTGC
TGCAGCTCTTTTGCAGATGAGTCCACGGAAAGCACCTGGCGACGATGGTATAACCACTGC
GTTCTACCAAGCGGCACTCTACATGCCTGCTAACACCCAAAAAGGCGTCCCACCAACCCC
ATTTGCTCGTGCTCTGTTGAGAGTATGTGGTCAAGTATTCGCTTCAGCAACAATCCCTTG
TGCATGGCTGTGTGCATCCATCGTCTCCATCGACAAGAAAGATGGCGACCCTCTCAACCC
AGGCGACAAGCGAGGCATTGCCCTCATCAATGTCGGCCTGAAACTCGTATGCAAGGTGCT
CCAAATGCGCATTGAGCGATTTGTCGAGACCAACAACCTGCTATCCTACGAGCAGGCTGG
GTTCCGCAAGCGCGAAGAGTGTGTTGGACAAGTAGTCTCACTTGTCGACATCATTCAGCG
CAGACAGAATGCTGGGCTAAACACCCATGTTCTATTCATCGATATCCGAAAGGCATTCGA
TACAGTCCCAGTTGGTGCACTGTTATGGAAGCTGCAGAACATGGGATTCCCTCGTCGTAC
TCTTGCATTTCTCAAGGCATTGTACACATCCTCATCTGCTCGAGCTCGGGCAGGATCACT
GTTATCGGACCCATTCCCAGTACAAAGAGGTGTCAGACAGGGATGTCCATTGTCTGGACT
ACTGTTCAATCTGTTCATCAACGACATTCTCGATGGTGTCGCACCCATCACAGTCCCTGG
ACTATTGCGAGACACCAACCCCATCCGAGGACTCATGTACGCAGACGATGTGGCAGTATT
TGCTGACTCTGAGCAGTCACTATTGGCTGCGTCGACTGCTATCGAGCAATGGGCCAATCA
GTGGGAGATGCAGTTTGGTGTGGCCAAGTGTGGCATCATCAGCTTCACTGGCCATCTAGC
ACCACGACTTGACAACCCATTGGATATTCGACTCCATGGACAGTTGGTCAGTCGTGTGGA
GTCATACAAGTACCTTGGTGTACTGATTGACTCCAAGCTAGATCACTCAGCATGGCTCAA
GCAGAAACGGTTTGCACTCGAGCACACTATCTCGGCTCTTCACCCAGTGCTGGCTAACCA
CCAGCTAACGGTGAACTACCGATCTCGCATATTCTCTGCTGTAGTCATGGGCAAAGCCTA
TTATGGGCTTGAGCTGGTTGGTGGCAACAAGTCACCCCTTGCTCCACTGCAAACGACAAT
CAACAAGGGTATCCGACTGTTCACTGGTTCCCGACTCTCGACTGCCATTGGACCCCTTCT
GGTTGAAACTGGAATTGGGTCACTTCTCACTCGCTCATTGGTTTCACGAGTACGCTTGTT
GGAGCGGTCTGTGACCAAGAGAACACCCATCAATGCCATTTGCTCCGGCACAGACAATGA
CGTGTTTACACTGAATGTCCAAGGACAGTTGGTAAGATCCCAGCGCTGGTTCTGGTCTCG
TCGGACCAAACAGCTATACAGGAACAGATACTGGCTGACACCACAAGTCAGACCAAAGAC
AGTCAAGCAACGGCACTCGTTTGCATTGATGGAGACTTTACGAACATGTGGAGACTCTGC
ATCGCTCCAGAAGTATGTCACTCGACAATTATTGGACACCTCTGGATTCTTCAAGGATCC
CAGTTTCGATCAATCACGAGCACATGGCACGAGATATCTGATGCTTGCGCGCATGGATGC
ACTCTGGACAGCAAGAAAAGCCATTCAGATTGGCATATTAGTCGACACCCACCCATTCTC
AGTTGATCGCTGCATATTATGCAACCAGCAACTACTCAGCACATCCATTTGCTTATCTCG
TGGTGGAGTGTGAACAAGTCTCCGGCCATCGCATTCAGTCTGGACTAGTACCAGCAATTC
AGAAATCACGACTCAGACTACTGGGTCGCACACTCAATCCGGGTGTAGAGAATGTATATA
CTTGGCTCCGCGGTGGAGTCTTGAATGGCGAAGCAGATCTGGACCAGCGTTGGTTGGACG
GGGACTGTGGAGCATGAATCTATGGGGACGAGGCATGATAATCGGGCGCTGGCAGCACGG
TTAGCTGACTTCCTGCAGGTAGCGTGCCGGCAGTATCACTCCACTTTGTGGCGCAATACC
ACCGGGGATCGCCTTGTGGAAGTTGGCTAACTGGCTTCTAGCACCCACCAGCCTATGCCT
GAATGGGTATGGCTTGCCGTGTTTCATGGGTCTGATTTGACTATCAGATTCACAAAACAC
CTTTTGGCACTCGTTACTTGTTTGTTTTGGGAGTGTGTGATTATATTCTTAACAATAAAG
TTCATTCAAAAATAAA

>LINE_scaffold0001-5485077-5485252-C
TCGACTACTGGTTGATTATTTTTGTTATTTTTGAATGAACTTTTATTGCTAAGAATATAA
TCAGACCCAAAACAACCAATGCAAGTGCCAAAAGGTGTCTGTGAATATGAGATTCAAATC
AGAGATCCATGAGATGGGACAGGCCATACTCCATCTATCCAGGCATAGACTGGCG

>LINE_scaffold0001-5498702-5498734-C
TGGTTGACAAGGTATTATGTTTGGTTCATGTT

>LINE_scaffold0005-491406-491631-C
AATAAGGTATGATTAAGTAGAGCCTGTGGAGATCATATATGGATCCAAGTTAGACTGGGA
TAATATCAATAATGAATGGATTAATGTAATTGTTGATATATTGAATGCATTCCTCTTTGG
TGATAGTGATAGGCTGTTTGTGGATATGGCTTCAATGCACACATACTGAAACCCCTCCTC
ATTGTGTAATTGAACTAATACGTATCATTGAGATACACACACACT

>LINE_scaffold0006-124622-124659-+
ACCACCACCACCACTACTGCTGCTGCTGCTGCTATTA

>LINE_scaffold0008-26382-28693-C
TATTGTTTTTAATGAACTTTAATTGTCAAGAATATCATCACACACCCCAACACAACAAGT
AACGAGTGCCAAATGTGTTTTGTGGATCTGATAGTCAAAATCAGATCCCATGAAACACGG
CAAGCCATACCCCCATTCAGGCATAGGCTGGCGGTGCTAGAAGTCAGTTAGCCAACTTCT
ACAATGCGATCCCGGTGGTATTTCCACAGTTTGGATTGATACTGCCGGTACGCTACCTGC
AAAAAGTCAGCAACCGTTGCTACCAGCGCCTGATTATCATGCTTCGTCCCCATAGATTCA
TGCTCCACAGTCCCCATCCAACCAACAGCTGGTCCAGATCTGCTTTGCCATTTAAGACTC
CACCGCGGAGCCAAGTATATACATTCTCCACACCCGGATCGAGTGCTGCGACCCAGTAGT
CTGAGTCGTGATTTCTGAATTGCTGGTATTAGTCCAGACTGAATGCGATGGTCAGTTACC
TGTTCACACTCCACCACGAGATAAGCAATGGATGTGCTGAGTAGTTGCTGATCGCATAAT
ATGCAGTGGTCAACTGAGAATGGGTGTGTGTCGACTAATATGCCAATCTGAATGGCTTTT
CTTGCTGTCCAGAGAACATCCATGCACGCAAGCATCAGATATTGTGACATGTGCTCATGA
TTGATCAAAGCTGGGATCCTTGAAGAATCCAGAGGTGTCCAATAATTGTCGAGTGGCATA
CTTTTGGAGCGATGCCGAGTCTCCACATGTTCGCAGAGTCTCCATCAGAGCAAACGAGTG
TCGTTGCTAGACTGTCTTTGGTCTGACCTGTGATGTCAGCCAGTATCTGTTCCTGTATAG
CTGTTTGGTCCGACGAGACCAGAACCAGCGCTGGGATCTTACCAACCGCCCTTGACATTC
AGTGTAAACACGTCATTGTCTGTACCTGAACAGATAGCATTGATGGGTGTTTTCGGTCAT
GGACCGCCCAACAAGCGTACTCGTGATACCAATGAGCGAGTGAGGTGACCCAATCCCAGT
TTCAGCCAGAAGGGGTCCGATGGCAGTCGAGAGTCGGGCACCAGTGAATAGTCGGATTCC
CTTGTTGATTGTTGTCTGCAGTGGTGCAAGTGTGACTTGTTGCCACCAACCAGCTCAAGA
CCATAGTAGGCTTTGCCCATGACCACTGCAGAGAATATGCGAGATCGGTAGTTCACCGTT
AGCTGGTGGTTAGCCAACACTGGGTGAAGGGCCGAGATAGTGTGCTCGAGTGCAGATCGT
TTCTGCTTGAGTCATGCTGAGTGGTCTAGCTTGGAGTCAATCAGCACACCAAGGTACTTA
GTATGACTCCCACACGACCAACCGTCCATGGAGTCGAATATCCAATGGGTTGTCAAGTCG
TGGTGCTAGATGACCAGTGAAACTGATGATGCTATACTTGGCCACACCAAATTGCATCTC
CCACTGATTGGCTCATTGCTCAACAGCAGTTGACGCAGCCAACAGTGATTGCTCAGAGTC
AGCAAACACTGCAACATCGTCTGCGTACATGAGTCCTCGGATGGGGTTGGTGTTACGCGA
TAGTCCAGGGACTGTGATGGGTGCGACACCATCGAGAATGTCGTTGATGAACAGATTGAA
CAGCAGTCCAGACAATGGACATCCCTGTTTGACACCCCTCTGTACTGGGAATGGGTCCGA
TGGCAGTGAGCTTGCCCTTGCTCGAGCAGATGATGATGTGTACAATGCCTTGAGAAATGC
AAGAGTACGACGAGGGAATCCCATGTTCTGCAGCTTCCATAGCAAAATTAACGGGGACTG
TATCGAATGCCTTTCGGATATCGATGAATAGACCATGGGTGTTTAGCCCAGCATTCTGTC
TGCGCTGAATGATATCGACGAGTAAGAGTACTTGTCCAACACACTTTCGCGCTTGCGGAA
CTCAGCCTGTTTGTAGGATAGCAGGTTGTTGGCCTCGGGATAAATCGCTCAATGCGCATT
TGGAGAACCTTGCAACGAGTTTCAGGCCGACATTGATGAGTGCAATGTCTCGCTTGTCGC
CTGTTGAGAGGGTCGCCATCTTTCTTGTCGATAGAGACGATGGATGCACAGAGCCATGCA
CGGGGAATTGTTGCTGAAGCAAATACTTGACCACATACTCTCAACAGAGCACGAGCAAAT
GAGGTTGGTGGGACACCTTCTGGGTGTTGGCAGGCATGTAGAGTGCCGCTTGGTAGAGCG
CAGTGGATATACTTCATCATCGCCAGGGTGCTTTCCGTGGACTCATATGCAAAAAGGGCT
GCAGCAATCTGATTCCACGAAAAATCCTGGT

>LINE_scaffold0009-99598-103828-C
GCATATGTTGGTGGGTGCTAACAAGTCAGTTAGCCAACTTCCACAAGGCGATCCCGGTGG
TATTTCCACAATGTGGATTGATACTGCCGGTACGCTACCTGCAGGAAGTCAGCTAACCGT
GCTGCCAGCGTCCGATTATCATGCCTCGTCCCAATAGATTCATGCTTCACAGTCTCCGTC
CAACCAACGCTGGTCCAGATCTGCTTCACCATTTAAGACTCCACCACGGAGCCAAGTATA
TACATTCTCCACACCCGGATCGAGTGCGGCGACCCAGCAATCTAAGCCGTGATTTCTGAA
TTGCTGGTACTAGTCCAGACTGAATGCGATGGCCAGTTACTCTTGCTCACACTCCACCAC
GAGATGAGCAATGGATGTGAGTAGTTGCTGGTCGCATAATATGCAGTGATCAACTGAGAA
TGGGTGGGTGTCAACTAATATGCCAATCTGAATGGCTTTTCTTGCTGTCAGAGTGCATCC
ATGCGCACAAAGCATCAGATATCTTGTGCCATGTGCTTGTGATTAGTCGAAACTGGGATC
CTTGAAAAATCCAAAAGTGTCAATAATTGTCGGTGACATACTTTGGAGCGATGCAGAGTC
TCCATGTTCGCAGAGTCTCCATCAATGCAAACGAGTGTCGTTGCTTGACTGTCTTTGGTC
TGACTTGTGGTGTCAGCCAGTATCTGTTCCTGTATAGCTGTTTGGTTCGACGAGACCAGA
ATCAGCGCTGGGATTCACCAACTGCCCTTGTACATTCAGTGTAAACACGTCATTGTCTGT
ACCGGAGCAGATAGCATTGATGGGTGTTCTCTTGGTCACAGACCGCTCCAACAAGCGTAC
CCGTGATACCAATGAGCGAGTGAGAAGTGACCCAATCCCAGTTTCAACCAGAAGGGGTCA
ATGGCAGTCGAGAGTCGGGCACCAGTGAATAGTCGGATACCCTTGTTGATCGTTGTCTGC
AGTGGTGCAAGGTGTGACTTGTTGCCACCAACCAGTTCAAGCCCATAGTAGGCTTTGCCC
ATAACCACAGCAGAGAATATGCGAGATCGGTAATTCACCGTTAGCTGGTGGTTGGCAGCA
CTGGGTGAAGAGCCGAAATGAATGTGCTCGAGTGCAGACCGTTTCTGCTTGAGCCATGCT
GAATGGTCCAGCTTGAGTCAATTAGTACACCAAGGTACTTGTATGACTCCACACGACTGA
CCAACTGTCCATGGAGTCGAATATCCAATGGACTGTCAAGTCGTGGTGCTAGGTGGCCAG
TGAAGCTGATGATGTACTTTGGCCACACCACTGCATTTCCACTGATTGGCCCATTGCTCG
ATAGCAGTCGACGCAGCCAACAGTGATTGCTCAGAATCAGCAAAAACTGCCACATCGTCT
GCGTACATGAGTCCTCTGATGGGGTTGGTGTCACGAGATAGTCAGGGACTGTGATGGGTG
CGACACCATCGAGAATGTCGTTGATGAACAGATTGAACAGTAGTCCAGACAATGGACATC
CCTGTCTGACACCTCTTGTACTGGAAAGGGTCCGATAACAGTGATCCTGCCCGAGCTCGA
GCAGATGAGGATGTGTACAATGCCTTGAGAAAGGCAAGAGTACGACGAGGAATCCCATGT
TCTGCAGCTTCCATAACAGTGCACCAACTGGGACTGTATCAAATGCCTTTCGGATATCGA
TGAATAATACATGGGTGTTTAGCCCAGCATTCTGTCTGCTGAATAATGTCGACAAGTGAG
ACTACTTGTCCAACACACTCTTCGCGCTTGCGGAACTAGCCTGTTCGTAGGATAGCAGGT
TGTTGGTCTCGACAAATCGCTCAATGCGCATTTGGAGCACCTTACATACGAGTTTCAGGC
CGACATTGATGAAGGCAATGCCTCGCTTGTCGCCTGGGTTGAGAGGGTCGCCATCTTTCT
TGTCGATGGAGACAATGGATGCACACAGCCATGCACGAGGGATTGTTATGAAGCGAATAC
TTGACTACATACTCAACAGAGCACGGGCAAATGGAGTTGGTGGAACGCCTTCTTGGGTGT
TGGCAGGCATGTAGAGTGCCGCTTGGTAGAACGCAGTGGTTATACTATCGTCGCCAGGTG
CTTTCCGTGGACTCATCTGCAACAGGGCTGCAGCAATCTGATTCCACGAGAAATCCTGGT
CGAGAATGTCACTGTTTCTGATTGGTGGTATATTTGGAGAGACTTGAATAGGCTGACGAT
CATGCCAGTATTGCAAGTCCAGCGAGTGACCTGTGGTATCGACTGCCAGTGATCCATAGT
GACCTTGCATGACACGCAGGATCGATGTTGGGTCGTATTGTACTACGCCATTGGAGTTGT
ACAGTGGAGTGACTGCAGCACTGCGACTGTTTCCAGACATGGCGTGCAGCAGCGAATACG
AGATCGGTTCGACCGTCTGACACAGCGCGGTCGAGATTGTCAGCGTGCTTGACCCATTGT
TTACGCCCATCCACTTTCTCGAGTTGGGTGGCAGTAGCCTAGAGTCGAGACCACTCATCT
CGAAGAGTGTTGCACTGGACTGAGTCAGGGTTGGTATGAGTTGCAGCGGCAATGAATGCT
TGCCGTGCAGTGTTGCTTGCCAATATGGCGTTTAGTGGTGCCAGATGAAGCCGGCGATTG
GATCGAGTGGCTGGTGGTGAGAGTCGAAGACTCAAGTTATCAGCGACTGCATTTGCTGAT
TCCAAGGACTGAGATGTCAGTTGGTGAATGTCGGTGTCGGTGTCTGTATCAGTGTCTGCT
GCACCGTCTGCTAGCACATCCCAATAGTTGGATGTAGCAATCCGATCGGTGGCTTCGAGA
CAGTGATAGCGGGATATGATTGGAGCACGAGGAACAGGGGGTTGTCCTTGAGCCTCTGCT
CGAATGGATGTGCGAATGACAAAGGTCGGCCACTGCTGTCTGTCTGTCCACACGTGGCGA
GGTGAAGAGTGCGCGGGCTGGTGCATTACACACAAAGTGGTCGATTGACGAGTGACGTCG
ACCATGGACTGTGCTGAGTCGAGTGATCTGTGACCCAGAGAACTGCATGACAGTCAATCC
ATGACTGAGTGGACAATGCGCTGAAGGCGCTGCGGGTCGGTGTTCCAGTCTCCGAAAATG
AGAACAGGATGGTTGTTGTCGAATGGCACAACTCTATCGAGAGCTTGCCGAATACTAGCA
AACGCCTCTCTGCGACTGTAGTTGGTGGTGGCTCCAGAATGTCCTACATAGACAGATCCG
ACTATCCACAGACATTCTGGCGTGAAGTTGGGTACCTTGGCGAGAATCATTGTGCCAACT
GCACTACCATGTTCATGACCACCAAAGCACGATGGGATACCGAGGGCGATTCCTCTGCGT
CCAGGTCCAGTGGCTGGATGCTGGATGACATCGAAGCCAGGGACAGTGAAGCGAAATTTA
GATGAGGTGATGCAGGTCTCTGAGATGGCCCAGAGCCTGGTGTTCTGACGATGGCGGATA
GCAGACGTTCGTTGCTGATGTAACATTGACTGCGAAGATCTGCCGTGATAGTGGTGGAGG
TGGGGCTGTTGGTCGAGGCTGGTCTGGGCGGCGATGTCGGTAGTTTTGGCGAATACGCCA
GTGGGTTTGCTTGCTTTGGTGCTCAAGGCGCTGGATGATATTGCGTTGTCGGTCTTCAGG
GACCGTTATGCGGAATCGAGCACCGTGTTTTGTGGTACAGCGGTCGATCTTGGAGACATG
CTCCATCTGGTGACCCAAGATTGGAGCGAGAATAGAACGGAGGTAAGTGATCGAGACGGC
TGCAAGGCCGTATATTGAGAATGTTGTGTGTGATGATGGTTCTTGTCGATGATCGATAGA
GGGAACCGATATGTCAGAGTTGGCCATGGATAGAGGAGTGTCAGGTAGCAGGTGATCAGT
TTGTGAAGGTGGATGTGTTGATAATGGTGTATCACTCATTACAAACACATTTCAACGTCA
GCGATAGGGGTGACTGTAGGAGCAACACCGTCATCTTGGATTGCTGGAGTGATCTCAGCA
GCCATGTCAGATGGTGGATCTACTGCTGGTGCAGCAGGTTCCTTTTCCGTCGCCGTCTTT
ACTGGGAGAGACTCCTTTGGGATTATCTCCATTGTAGATATGCTAAAACTGGGTGTTTGA
GCCCAAATCTTAGCCGCCTCAGCAGTGGCTGCCTCGAGGGCCTTATCACCAATAGATGCG
AGCAGTGATCTGAAGAAGTTTCTAGCTATG

>LINE_scaffold0009-336193-342125-+
TGCCAGCACAACTACCAGCAGCTGCCCACCACTACTACTACTCAGTACTGTGGTGACAGC
CTCTAGCCGGCCCCCATTCCTCAGTCACTCTCTCTCTCTCCTCTGTAGTGGCCTTCTTGC
CCTACTCTTCTCCCCACCCCTCTTTCTGGCAGGACCTCTCCCTACCAGAACACCAGCTTC
CATCCTCCACTACCAGTCACAGTAAGACTGCTCTAGTCAGGAAGAGCTCCCCCCCCAGTG
GTATTCTCAGGCCCTCTCTCCTGTTGGGCACTAGTCTCCTACTCTCTTTCCCTAGTGACC
ATCCTCTCTGCCCTACCTCCCCCCAGAGTCAGAGCTAGGTCTGATACCTGAGCTCCTCTC
AAAGGGGACACTCCAAAGGCAGTAGAGGCTCTTAACAAAAAAAAAAACCCCTCCCTTTCC
CCGATCAGCAGCTTGGTTGATTTTAAAAAAAAAAAAAAAAAAACGAAAAAAATGTTGCAA
AAATGCAAACCCAAAAAGCAACCACGGAAGGCAAACCTGCTCCCAGTGGTGCTTTCACTC
ACCGTATCCGCGAGGATGGTGAGGTCTTTTCCAGTGAGGAAGGTCGCGATACCTCCTCAG
ATACTACTCCCCTCCTCCGTGGCCGGGTCTGTTCGCATGCGATCGACTGACAGCGATCGC
TCGGTCCGTGCGACACCGAAAAAGGCGCGCGATGCCAGCCCACCACCCCAGGATGATCTG
TGGGTGGTTGTGAAGAACCTCAGCCAGTAATTTGCTGCTCAACAGACCGAGCTGGCTACT
CTGAGTAACGCTTTTGCTCTTCAGCAGAAGACAATAGCTGACCTGGAGAAAATCAACCGA
GACTTGGAGAAAGTCCTCAGCAACATGGCAAGTCAGATGACGTCGACCAATGAGACAACT
CAAACTGCTCTGGCTGCCATTCTAGCCAGACTGGAAGTCAAACCTGATGTCCCGAAAGTT
GTAGTCGCTGATATTGACTACCCTCCGCTACCACCAACGGTGCAACCTCCAAACGCAAGA
CTGTGGCTACCAAGCCAAACCCCACCACCACTACTGCTACTTTCTACTACAACTGACCAG
CCCTCTAAGAACACTCGATTTGCCGACGCTGTCAAAAGGCGGCTCACCCATCAACAGCTG
GTTGAACGCCAGCCTGAATTTCGCAAAGCTGGTGCTGCTGCTTGGCTCGCTCTAAAGCGT
GAGACTTCAGTCCCTGCACACAGTGCACCCAAAGTGGAGCTCTCCTCGGGTCTCCGACTC
ATTTATGCAAGCGGTTTCCTACGCTAAGCCTGGCGACCTTCGAAGGCAATGCAGGGAGCC
CGCATCCGTACCAGTGCGGTGCGTGACATTCGCTGGATATCCCGTCAAGTTGTGCAGCTA
CTAGTCGACGCCGACTATGTGTCTGCTTTCACACGGATAATTACCAGTCTGGACGCGACT
ATCGTTAAGTCCTTCAAAGCCTGGGTTCCTCGCTCGAAGCAGCAGACAAGGATAAGCTCG
CTGCTATCTCGTCGTTTGCTGCAAAGACGGTCACTACCATCCAGCGCAGTCCTGACGTCA
AAGCAAGGAACTTCTTCAGATCACTGCTCGCATCTATTGGTGGCAAGACCCTCGAGGCAG
CCACTGCTGAGGCGGCCAAGATTCGGGTTCAGACACCCGGTTTTGACATATCAACAATGG
AGACAGTCCCCAAGGAGTCTCTCCCAGTCAAGAAGGTGGCTGATAAGGAACCTGCTGCAC
CAGCAGTAGATCCACCATTGGACACGGCTGCTGAGATCACTCCAGCAATCCAAGTTGACG
GTGTTGCTCCTACAGCCACCCCTATCGCTGACGTTGAAATGTGTTTGTAATGAGTGATAC
ACCATTATCAACACATCCACCTTCACCAACTGATCACCTGCTACCTGACACTCCTCTATC
CATGGCCAACTCTGACATATCGGTTCCCTCTGTCGATCATCGGCAAGAACCATCACCATC
TACCACATTCTCGATATACGGCCTTGCAGCCGTCTCGATCACATACCTCCGTTCTATTCT
CGCTCAATCCTGGGTCACCAGATGGAGCATGTCTCAAGATCGACCGCCGCACCACAAAAC
ACGGTGCTCGATTTCGCATAACGGTCCCCGAAGACCGACAACGCAACATCATCCAGCGCC
TCGAGCGCCAAAGCAAGCAAACCCACTGGCGTATTCGGCAAAACTACCGACATCGCCGTC
CAGACCAACCTCGACCAACAGCCCCACCTCCACCACTATCACGGCAGATTCTCGCAGTCA
ATGTTGCCAATATCAGCAACAAACGACCTGCTATCCGCCATATCGTCAGGAACACCAGGC
TCTGGGCCATCTCAGAGACCTGCATCACTTCATCTAAATTTCGCTTTACTGTCCCTGGAT
TCGATGTCATCCAGCATCCAGCCACGGGACCTGGACGCAGAGGAATCGCCCTCGGTATTC
CATCGTGCTTTGGTGGCCATGAACATGGCAGTGCAGTTGGCACAATGATTCTCGCCAAAA
CCCAACTTCACTCCAGAATGTCTGTGGATAGTCGGATCTGTCTGTAGGACATTCTGGAGC
CACCACCAACTACAGTCGCAGAGGCTTTTGCTAGTATTCGGCAATCCCTCGACAGAGTTG
TGCCATTCGACAACAACCATCCTGTTCTCATCTTTGGAGACTGGAACACCAACCCGCAGC
GCCTTCAACGTATTTTCCACTCGTGGGGTCATGGATTGACTGTCATGCAGTTCTCTGGAT
CACAGATCACCAGGCTCAGCACAGTCCATGGTCGACGTCATTCGTCAATTGACCACTTTG
TGTAATTCACCAGCCGCGCACTCCTTACCTCGCCACGTGTGGACAGACAGACAGCAGTGG
CCGACCACTTTGTCATTCGCACATCCATCCGAGCAGAGGCTCAAGGACAACCCCCTGCTC
CTCGTGCTCCAACCATATCCCGACATCACTGTCTCGAAGCAACCGATCGAATTGCAACAT
CCAATTACTGGGATGTGCTAGCAGACGGTGCATCGGATGACACAGACACTGATACTGACG
TCCACCAACTGACATCTCAGTTCTTGGAATCAGCCAATGCAGTCGCTGATCAATTGAGTC
TTCGACTCTCACCACCAGCCACTCGATTCAATCGCCGGCTTATATCTGGCACAACCAAAC
GTGCCATATTGACAAGCAACACTGCACGGCAAGCATTCATTTCCGCTGCAACCAATCTTA
ATCCTGACCCAGTCCAGTGCAACACTCTTCGAGATGAGTGGTCTCGACTCAAGGCTGCTG
CCACCCAACTCGAGAGAGTGGATGGTCGCAAACAATGGGTCAAGCACGCTGACAATCTCG
ACCGTGCTGTATCAGACGGTCGAACCGATCTCGTATTCTCTGCTGCACGTGCCATGTCTG
GAAACAGTTCCCGCAGTGCTGCAGTCACTCCACTGTACAACTCCGATGGCATAGTACAGT
ACGATCCAACATCGATCCTGCGTGTCATGCAAGGTCACTATGGTTCATTGGCAGCCGATA
CCACAGGTCACTCGCTGGACTTGCAATACTGGCATGATCGTCAGCCTATTCAAGCCTCTC
CAAATACACCACCAATCAGAAACAGTAACATTCTCGACCAGGATTTCTCGTGGAATCAGA
TTGCTGCAGCCCTTTGCAGATGAGTCCACGGAAAGCACCTGGCGACGATGGTATAACCAC
TGCGTTCTACCAAGCGGCACTCTACATGCCTGCCAACACCCAAGAAGGCGTCCCACCAAC
TCCATTTGCTCGTGCTCTGTTGAGAGTATGTGGTCAGGTATTCGCTTCAGCAACAATCCC
CCGTGCATGGTTGTGCGCATCCATTGTCTCCATCGACAAGAAAGATGGCGACCCTCTCAA
CCCAGGCGACAAGCGAGGCATTGCCCTCATCAATGTCGGCCTGAAACTCGTATGCAAGGT
GCTCCAAATGCGCATTGAGCGATTTGTCGAGACCAACAACCTGCTATCTTACGAACAGGC
TGGGTTCCGCAAGCGCGAAGAGTGTGTTGGACAAGTAGTCTCACTCATCGACATCATTCA
GCGCAGACAGAATGCTGGGCTAAACACCCATGTTCTATTCATCGATATCCGAAAGGCATT
TGATACAGTCCCAGTTGGTGCACTGTTATGGAAGCTGCAGAACATGGGATTCCCTCGTCG
TACTCTTGCCTTTCTCAAGGCACTGTACACATCCTCATCTGCTCGAGCACGGGCAGGATC
ATTGTTATCAGACTCATTCCCAGTACAGAGGGGTGTCAGACAGGGATGTCCTTTGTCTGG
ACTACTATTCAATCTGTTCATCAACGACATTCTCGATGGTGTCGCACCCATCACAGTCCC
TGGACTATCGCGAGACACAAACCCCATCCGAGGACTCATGTACGCAGACGATGTGGCAGT
ATTTGCTGACTCTGAGCAATCACTGTTGGCTGCGTCGACTGCTATCGAGCAATGGGCCAA
TCGATGGGAGATGCAGTTTGGTGTGGCCAAGTGTGGCATCATTAGCTTCACTGGCCATCT
AGCACCACGACTTGACAGTCCATTGGATATTCGACTCCATGGACAGTTGGTCAGTCGTGT
GGAGTCATACAAGTACCTTGGTGTGCTAATTGACTCCAAGCTAGACCACTCAGCATGGCT
CAAGCAGAAACGGTCTGCACTCGAGCACGCTATCTTGGCTCTTCACCCAGTGCTAGCTAA
CCACCAGCTAACGGTGAATTACCGATCTCGCATATTCTCTGCAGTGGTCATGGGCAAAGC
CTATTATGGGCTCGAGCTGGTTGGTGGCAACAAGTCACACCTTGCACCACTGCAGACGAC
AATCAACAAGGGTATCCGACTGTTCACTGGTGCCCGACTCTCGACTGCCATTGGACCCCT
TCTGGTTGAAACTGGGATTGGGTCACTTCTCACTCGCTCATTGGTATCACGGGTACGCTT
GTTGGAGCGATCTGTAACCAAGAGAACACCCATAAATGCTATCTGCTCTGGAACAGACAA
TGACGTGTTTACACTGAATGTCCAAGGGAAGTTGGTAAGATCCCAGCGCTGGTTCTGGTC
TCGTCGGACCAAACAGCTATACAGAAACAGATACTGGCTGACACCACAAGTCAGACCAAA
GACAGTCAAGCAACGACACTCGTTTGCATTGATGGAGACTCTGCATCGCTCCAAAAGTAT
GTCACTCGACAATTATTGGACACTTCTGGGTTCTTCAAGGATCCCAGTTTTGATCAATTG
CGAGCACATGGCACAAGATATCTGATGCTTGCGCGCATGGATGCTCTCTGGACAGCAAGA
AAAGCCATTCAGATTGGCATATTGGTCGACACCCACCCATTCTCAGTTGATCGCTGCATA
TTATGCGACCAGCAGTTACTCAGCACATCCATTGCTCATCTCGTGGTGGAGTGTGAACAA
GTAACTGGCCATCGCATTCAGTCTGGGCTAGTACCAGCAATTCAGAAATCACGACTCAGA
CTACTGGGTCGCGCACTCGATCCGGGTGTGGAGAATGTATATACTTGGCTCCGCGGTGGA
GTCTTAAATGGTGAAGCAGATCTGGACCAGCGTTGGTTGACAGGACTGTGGAGCATGAAT
CTATGGGGACGAGGCATGATAATCGAGCGCTGGCAGCACGGTTAGCTGACTTCCTGCAGG
TAGCGTACCGGCAGTATCAATCCACATTGTGGAAATACCACCGGGATCGCCTTGTGGAAG
TTGGCTAACTGACTTCTAGCACCGCCAGCCTATGCCTGAATGGGTATGGCTTGCCGTGTT
TTCATGGATCTGATTTGACTATCAGATTCACAAAACACCATTGGCATTCGTTACTTGTTT
GTTTGGGGGTGTGATTATATTCTTAACAATAAAGTTCATTCAAAAAAAAAAA

>LINE_scaffold0009-578053-580340-C
TTTTTTTTTGAATGAACTTTATTATTAAGAATATAATCACACACCCCAAACAAACAAGCA
CGAGTACCAAAAGGTGTTTTGTGAACCTAAAACTCAAACCAAACCCATGAAACACGGCAA
GCCATACCCATTCAGGCATAGGCTGGCGGTTGGTATTAGTCAGTCAGCCAACTTCCACAA
GGCGACCCCGGTGGTATTTGCCACAATGTGTGGATTGATACTGCTGGTACGATACCTGCA
GGAAGTCAGCTAACCGTGCTGCCAGCGCCCGATTATCATGCCTCGTCCCCATAGATTCAT
GCTCCACAGTCCCGTCCAACCAACGCTGGTCCAGATCTGCTTCGCCATTTAAGACTCCAC
CGCGGAGCCAAGTATATACATTCTCCACACCCGGATCGAGTTCTGCGACCCAGCAATCTG
AGTCGTGATTTCTGAATTGCTGGTACTAGCCCAGAGTGAATGCGATGTCCAGTTACCTGT
TCACACTCCACCACGAGATGAGCAATGGATGTGCTGAGTAGCTGCTGGTCGCATAATATG
CAGTGGTCAGCTGAGAATGGGTGGGTGTCGACTAATATGCCAATCTGAATGGCTTTTCTT
GCTGTCCAGAGAGCATCCATGCGCGCAAGCATCCGATATCTTGTGCCATGGGCTCGTGAT
TGATCGAAACTGGGATCCTTGAAGAACCCAGAAGTGTCCAATAATTGTCGAGTGACATAC
TTTTGGAGCGATGCAGAGTCTCCACATGTTTGTAGAGTCTCCATCAATGCAAACGAGTGT
CGTTGCTTGACTGTCTTTGGTCTGACTTGTGGTGTCAGCCAGTATCTGTTCCTGTATAGC
TGTTTGGTCCGACGAGACCAGAACCAGCGCTGAGATCTTACCAACTGCCCTTGGACATTC
AGTGTAAACACATCATTGTCTGCGCCAGAGCAGATGGCATTGATGGGTGTTCTCTTGGTC
ACAGACCGCTCCAACAAGCGTACCCGTGATACCAATGAGCGAGTGAGAAGTGACCCAATC
CTAGTTTCAACAAGAAGGGGTCCAATGGCAGTCGAGAGTCAGGCACCAGTGAACAGTCGG
ATACCCTTGTTGATTATTGTCTGCAGTGGTGCAAGGTGTGACTTGTTTCCACCAACCAGC
TCAAGCCCATAATAGGCTTTGCCCATGACCACTGCAGAGAATATGCGAGAACGATAATTC
ACCGTTAGCTGGTGGTTAGCCAGCACTGGGCGAAGTGCCGAGATGGTGTGCTCGAGTGCA
GACCGTTTCTGCTTGAGCCATGCTGAATGGTCTAGCTTGGAGTCAATCAGTACACCAAGG
TACTTGTATGACTCCACACGACTGACCAACTGTCCATGGAGTCGAATATCCAATGGAGTG
TCAAGTCGTGGTGCTAGATGGCCAGTGAAGCTGATGATGCCACACTTGGCCACACCAAAC
TGCATTTCCCACTGATTGGCCCATTGCTCAATAGCAGTCGACGCAGCAAACAGTGATTGC
TCAGAGTCAGCAAACACTGCCACATCGTCTGCGTACATGAGTCCTCGGATGGGGTTCGTG
TCTTGCGGTAGTCCAGGGACTGTGATGGGTGCAACACCATCGAGAATGTCGTTGATGAAC
AGATTGAACAAAAGTCCAGACAATGGACATCCCTGTCTGACACCCCCTCTGTACTGGGAA
TGAGTCCGATAGTAGTGATCCTGCCCGTGCTCGGGCATATGAGGATGTGTACAGTGCCTT
GAGAAAGGCAAGAGTACGACGAGGGAATCCCATGTTCTGCAGCTTCCATAACAGTGCACC
AACTGGGACTGTATCAAATGCCTTTCGGATATCGATGAATAGAACATGGGTGTTTAGCCC
AGCATTCTGTCTGCGCTGAATGATGTCGACAAGTGAGACAACTTGTCCAACACACTCTTC
GCGCTTGCGGAACCCAGCCTGTTCGTAGGACAGCAGGTTGTTGGTCTCGACAAATTGCTC
AATGCGCATTTGGAGCACCTTGCATACGAGTTTCAGGCCGACATTGATGAGTGCAATGCC
TCGCTTGTCGCCTGGGTTGAGAGGGTCGCCATCTTTCTTGTCGATGGAGACGATGGATGC
ACACAGCCATGCACGAGGGATTGTTGCTGAAGCGAATACTTGACCACATACTCTCAACAG
AGCACGAGCAAATGGGGTTGGTGGGACGCCTTTTTTGGGTGTTGGCAGGCATATAAAGTG
CCGCTTGGTAGAACGCAGTGGATATACCATCGTCGCCGGGTGCTTTTCGTGGACTCGTCA
TCCAAAA

>LINE_scaffold0009-925138-931102-C
TTTTTTTTTTTGAATGAACTTTATTGTTAAGAATATAATCACACACCCCCAAACAACAAG
CACGAATGCCAATGGTGTTTTGTGAATCTGATAATCAAATCAGATCCCATGAAAACACGG
CAAGCCATACCCATTCAGGCATAGGCTGGCGGTGCTAGAAGTCAGTTAGCCAACTTCCAC
AAGGCGATCCCGGTGGTATTTCCACAATGTGGATTGATACTGCCGGTACGCTACCTGCAG
GAAGTCAGCTAACCGTGCTGCCAGCGCCCGATTATCATGCCTCGTCCCCATAGATTCATG
CTCCACAGTCCCGTCCAACCAACGTTGGTCCAGATCTGCTTCGCCATTTAAGACTCCACC
GCGGAGCCAAGTATATACATTCTCCACACCCGGATCGAGTGCGCGACCCAGCAATCTGAG
TCGGGATTTCTGAATTGCTGGTACTAGTCCAGACTGAATGCGATGGCCAGTTACTTGTTC
ACACTCCACCACGAGATGAGCAATGGATGTGCTGAGTAACTGCTGGTCGCATAATATGCA
GCGATCAACTGAGAATGGGTGAGTGTCGACTAATATGCCAATCTGAATGGCCTTTCTTGC
TGTCCAGAGAGCATCCATGCGCGCAAGCATCAGATATCTTGTGCCATGTGCTCGCGATTG
GTCGAAACTGGGATCCTTGAAGAATCCAGAAGTGTCCAATAATTGTCGAGTGGCATACTT
TTGGAGCGATGCAGAGTCCCCACATGTTCGCAGAGTCTCCATCAATGCAAACGAGTGTCG
TTGCTTGACTGTCTTTGGTCTGACTTGTGGTGTCAGCCAGTATCTGTTCCTGTATAGTTG
TTTGGTCCGACGAGACCAGAACCAGCGCTGGGATCTTACCAACTGCCCTTGGACATTCAG
TGTAAACACGTCATTGTCTGTACCAGAGCAGATAGCATTGATGGGTGTTCTCTTGGTCAC
AGATCGCTCCAACAAGCGTACCCGTGATACCAATGAGCGAGTGAGAAGTGACCCAATCCC
AGTTTCAACCAGAAGGGGTCCAATGGCAGTCGAGAGTCGGGCACCAGTGAACAGTCGGAT
ACCCTTGTTGATTGTCGTTTGCAGTGGTGCAAGGTGTGACTTGTTGCCACCAACCAGTTC
GAGCCCATAGTAGGCTTTGCCCATGACCACTGCAGAGAATATGCGAGATCGATAATTCAC
CGTTAACTGGTGGTTAGCCAGCACTGGGTGAAGAGCCGAAATGGTGTGCTCAAGTGCAGA
CCGTTTCTGCTTGAGCCATGCTGAGTGATCTAGCTTGGAGTCAATCAGTACACCAAGGTA
CTTGTATGACTCACACGACTGACCAACTGTCCATGGAGTCGAATATCCAATGGGTTGTCA
AGTCGTGATACTAGATGGCCAGTGAAGCTAATGATGCCACACTTGGCCACACCAAACTGC
ATTTCCCACTGATTGGCCCATTGCTCGATAGCAGTCGACGCAGCCAACAGTGATTGCTCA
GAGTCAGCAAACACTGCCACATCGTCTGCGTACATGAGTCCTCGGATGGGGTTCGTGTCT
CGCGGTAGTCCAGGGACTGTGATGGGTGCGACACCATCGAGAATGTCGTTGATGAACAAA
TTGAACAGTAGTCCAGACAATGGACATCCCTGTCTGACACCTCTCTGTACTGGGAATGGG
TCCGATAGTAGTGAACCTGCCCGAGCTCGAGCAGATGAGGATGTGTACAATGCCTTGAAA
AAGGCAAGAGTACGACGAGGGAATCCCATGTTCTGCAGCTTCCATAACAGTGCACCAACT
GGGACTGTATCGAATGCCTTTCGGATATCGATGAATAGAACATGGGTGTTTATCCCAGCA
TTCTGTCTGCGCTGAATGATGTCAACAAGTGAGACTACTTGTCCAACACACTCTTCGCGC
TTGCGGAACCCAGCCTGTTCGTAGGACAGCAGGTTGTTGGTCTCGACAAATCGCTCAATG
CGCATTTGGAGCACCTTGCATACGAGTTTCAGGCCGACATTGATGAGGGCAATGCCTCGC
TTGTCGCCTGGGTTGAGAGGGTCGCCATCTTTCTTGTCGATGGAGACAATGGATGCACAC
AGCCATGCACGGGGGATTGTTGCTGAAGCGAATACCTGACCACATACCCTCAACAGAGCA
CGAGCAAATGGAGTTGGTGGTACGCCTTCTTGGGTGTTGGCAGGCATATAGAGTGCCGCT
TGGTAGAACGCAGTGGTTATACCATCGTCGCCAGGTGCTTTCCGTGGACTCATCTGCAAC
AGGGCTGCAGCAATCTGATTCCACGAGAAATCCTGGTCGAGAATGTCACTGTTTCTGATG
GTCGGTGTATTTGGAGAGGCTTGAATAGGCTGACGATCATGCCAGTATTGCAAGTCCAGC
GAGTGACCTGTGGTGTCGGCTGCCAGTGATCCATAGTGGCCTTGCATGACACGCAGGATG
GATGTTGGATCGTACTGTACTATGCCATTGGAGTTGTACAGTGGAGTGACTGCAGCACTG
CGGGAACTGTTTCCAGACATGGCACGTGCAGCAGAGAATACGAGATCGGTTCGACCGTCT
GATACAGCGCGGTCAAGATTGTCAGCGTGCTTGACCCATTGTTTGCGACCATCCACTCTC
TCGAGTTGGGTGGCAGCAGCCTTGAGTCGAGACCACTCATCTCGAAGAGTATTGCACTGG
ACTGGGTCAGGGTTGCAATTGGTGGTCGCAGTGGCAATGAATGCTTGCCGTGCAGTGTTG
CTTGCCAATATGGCACGTTTGGTTGCGCCAGATAGAAGCCGGCGATTGGATCGAGTGGCT
GGTGGTGAGAGTCGAAGACTCAAGTTGTCAGCGACTGCATTGGCTGATTCCCAAAAACTG
AGATGTCAGTTGGTGAATGTCTGTGTCTGTGTCTGTGTCATCCGATGCACCGTCTGCTAG
CACATCCCAATAATTGGATGTAGCAATTCGATCAGTGGCTTCGAGACAGTGATGGCGGGA
TATTGTTGGAGCACGAGGAGCAGGGGGTTGTCCTTGAGCCTCTGCTCGGATGGATGTGCG
AATGACAAAGTGGTCGGCCACTGCTGTCTGTCTATCCACACGTGGCGAGGTAAGGAGTGC
GTGGGCTGGTGCATTGCACACAAAGTGGTCGATTGACGAATGACGTCGACCATGGACTGT
GCTGAGTCTGGTGATCTGTGATCCAGAAAACTGCATGACAGTCAAGCCATGACCCCACGA
GTGGACAATGCGCTGAAGGCGCTGCGGGTCGGTGTTCCAGTCTCCAAAAATGAGAACAGG
ATGGTTGTTGCCGAACGGAACAACTCTGTCGAGGGATTGCCGAATACTAGCAAACGCCTC
TCTGCGACTGTAGTTGGTGGTGGCTCCAGAATGTCCTACATAGACAGATCCGACTATCCA
CAGACATTCTGGAGTGAAGTTGGGTACCTTGGCGAGAATCATTGTGCCAACTGCACTGCC
ATGTTCATGGCCACCAAAGCACGATGGAATACCGAGGGCGATTCCTCTGCGTCCAGGTCC
CGTGGCTGGATGCTGGATGACATCGAATCCAGGGACAGTGAAGCGGAATTTTGATGAGGT
GATGCAGGTCTCTGAGATGGCCCAGAGCCTGGTGTTCCTGACGATGTGGCGAATAGCAGG
CCGTTTGTTGCTGATGTTGGCAACATTGACTGCGAGGATCTGCCGTGATAGTGGTGGAGG
TGGGGCTGTTGGTCGAGGCTGGTCTGGACGGCGATGTCGGTAGTTTTGCCGAATACGCCA
GTGGGTTTGCTTGCTTTGGCGCTCAAGGCGCTGGATGATGTTTCGTTGTCGGTCTTCAGG
GACCGTTATGCGGAATCGAGCACCGTGTTTTGTGGTACGGCGGTCGATCTTGGAGACATG
CTCCATCTGGTGACCCAGGATTGGAGCGAGAATGGAGCGGAGGTATGATATCGAGACGGC
TGCAAGGCCGTATATCGAGAATGTAGTATTTAATGATGGTTCCTGTTGATGATCGACAGA
GGGAACCGATATGTCAGAGTTGGCCATGGATAGAGGAGTGTCAGGTAATAGGTGATCAGT
TTGTGAAGGTGTATGTGTTGATAATGGTGTATCACTCATTACAAACACATTTCAATGTCA
GCGATAGGGGTGACTGTAGGAGCAACACCGTCATCTTGGATTGCTGGAGTGACCTCAGCA
GCCATGTCAGATGGTGGATCTACTGCTGGTGCAGCAGGTTCCTTTTCCGTCGCCGTCTTT
ACTGGGAGAGACTCCTTGGGGACTATCTCCAGTGTTGATATGCTAAAGTTAGGGGTTTGA
ACCCGAATCTTGGTCGCCTCGGCAGTGGCTGCCTCGAGGGTTTTGCCACCAATAGATGCG
AGCAGAGATCTGAAGAAGTTCCTGGCTTTGACATCAGGACTGCGTTGGATGGTCGTAACA
GTTTTTGCGGCAAACGACAAAATAGCAGCGAGCTTATCCTTGTCTGCTGCCTCGGGACGA
GGAATCCAGGCTTTGAAGGACTTGACGATAGTCGCGTCCAGACTAGTAATTATGCGAGTA
AATGCAGACACATAGTCGGCGTCGACTAGTAGCTGCACAACTTGACGGGATATCCAGCGA
ATATCACGTACTGCGCTTGTACGGATGCGAGCTCCCTGCATTGCCTTTCGAAGGTCGCCA
GGCTTTGCGTATGGGAATCCGCTTGCATAAATGAGTCGAAGACCCGAGGAGAGCTCCACT
TTTGGTGCACTGTGTGCAGGGACTGATGTCTCGCGCTTCAATGCAAGCCAAGCAGCAGCA
CCAGCTTTACGAAATTCGGGCTGGCGTTCAACCAGCTGTTGGTGAGTGGGTCGCCTTTTG
ACAGCATCAGCGAATCGGGTGTCCTTAGAGGGCTGGTCAGTGGTAGTAGCAATAGTAGCA
GTAGTAGTGGTAGCAGTAGTGGTGTTTGGCTTGGTAGCCACAGTCTTGCGTTTGGGGGTT
GCACCCGTTTGCTTCAGTGGAGGGTAGTCCTTGTTATTGGGGACTAAGACTTGTGAGGCA
ACAGGTCCGACTTCCAGTCTGGCTAGGATGGCAGCCAGAGCAGCTTGAGTCGCCTCACTG
GTTGACGCTGCCTGACTTGCCATATTGCTAAGGATTTTCTCCAGGTTGGCTGTTGCCTTT
TGCTGGAGAGCAATAGTGTTGCGCAAAGCATCCATCTCGGCCTGCTGAGCAGCGACTTGC
TGGCTAAGATTCTTCACTACCACCCACAGATCGTCCTGGGGTGGTGGGCTGGCATCGCGA
GCCTTTTTTGGTGTCGCACGAACAGATCGATCGCTGTCAGTCGATCGCATGCGAACAGAT
CCTGCCACGGAGGCAAGGGGGGTAGTGTCAGAGGAAGTCTCGCGACCTTCCTCACCAGAA
AAGATTTCACCATCCTCGCGGATACGGTGAGTGAAAGCACCACTGGGAGCGGGTTTGCCT
TTCCCGTGGTTGCTTTTTGGGGTTGCATTTTTTTGCAACATTTTTTTCGTTTTTTTTAAA
ATCAACCAAGCTGCTGATCGGGGAAAGGGAGGGGGGTTTTTTTTTGTTAAGAGCCTCTAC
TGCCTTTGGAGTGTCCCCTTTGAGAAGAGCTCAGGTATCAGACCTGACTCTAGGGGGAGG
TAGGGCAGAGAGGATGGCCACTAGGGAAAGAGAGTAGGAGACTATTGCCCAACAGGAGAG
AGGGCCTGAGAGTACCACTGGGGGGGAGCTCGCTTCCTGACTAGAGCAGTCTGACTGTGA
CTGATAGTGGAGGATGGAAGCTGGTGTTCTGGTAGGGGAGAGGTCCTGCCAGAAAGAGGG
GTGGGGAGAAGAGTAGGGCAAGAAGGCCACTACAGAGAGGAGAGAGAGAGAGAGAGGGAC
TGAGGAGTGGGGGCCGGCTTGAGGCTGACACAACCGTACTGAGTAGTGGTAGTAGTGGGT
AGCTGCTGGTAGTTGTGCTGGCAC

>LINE_scaffold0009-934608-936984-C
ATTGATCTCCTCCTTTTTTTGAATGAACTTTATTGTTAAGAATATAATCACACACTGCCA
AAACAACAAGATACGAATGCCAATGGTGTTTTGTGAACCTGATAGTCATACCAGATCCAT
GAAAACACGGCAAGCCATACTCCATCCATTCAGGTATAGGCTGGTATGTGCTACAAGTCA
GTTAGCTAACTTCCACAAGGCGATCCCGGTGATATTTCCACAATGTGGATTGATACTGCC
GGTACGCTACCTGCAGGAAATCAGCTAACCGTGCTGCTCAGAGCCCGATTATCATGCCTC
GTCCCCATAGATTCATGCTCCACAGTCCCGTCCAACCAACGTTGGTCCAGATCTGCTTCG
CCATTTAAGACTCCACCGCGGAGCCAAGTATATACATTCTCCACACCCGGATCGAGTGCG
CGACCCAGCAATCTGAGTCGTGATTTCTGAATTGCTGGTACTAGTCCAGACTGAATGCGA
TGGCCAGTGACTTGTTCACACTCCACCACGAGATGAGCAATGGATGTGCTGAGTAACTGC
TGGTCGCATAATATGCAGCGATCAACTGAGAATGGGTGAGTGTCGACTAATATGCCAATC
TGAATGGCTTTTCTTGCTGTCCAGAGTGCATCCATGCATACAAGCATCAGATATCGTGTG
CCATGTGCTCGCAATTGATCAAAACTGGGATCCTTGAAGAACCCAGAAGTGTCCAATAAT
TGTCGAGTGACATACTTTTGGAGCGATGCAGAGTCTCCACATGTTCGTAGAGTCTCCATC
AGAGCAAACGAATGCCGTTGCTTGACTGTCTTTGGTCTGACTTGTGGTGTCAGCCAGTAC
CTGTTCCTGTATAGCTGTTTGGTTCGACGAGACCAGAACCAGCGCTGGGATCTTATTAAC
TGCCCTTGGACATTCAGTGTAAACACGTCATTGTCTGTACCGGAGCAGATAGCATTGATG
GGTGTTCTCTTGGTCACAGACCGCTCCAACAAGCGTACCCGTGATACCAATGAGCGAGTG
AGAAGTGACCCAATCCCAGTTTCAACCAGAAGGGGTCCAATGGCAGTCGAGAGTCGGGCA
CCAGTGAACAGCCGAATACCCTTGTTGATTGTTGTTTGCAGTGGTGCAAGGTGCGACTTG
TTGCCACCAACCAGCTCGAGCCCATAGTAGGCTTTGCCCATGACCACAGCAGAGGATATG
CGAGATCGGTAATTCACCGTTAGCTGGTGGTTAGCCAACACTGGGTGAAGAGCTGAAATG
GTGTGCTCGAGTGCAGACCGTTTCTGCTTGAGCCATGCTAAGTGGTCTAGCTTGGAGTCA
ATTAGCACACCAAGGTACTTGTATGACTCCACACGACTGACCAACTGTCCATGGAGTCGA
ATATCCAATGGGTTGTCAAGTCGTGGTGCTAGATGGCCAGTGAAGCTAATGATGCCACAC
TTGGCCACACCAAACTGCATCTCCCACCGATCGGCCCATTGCTCGATAGCAGTCGACGCA
GCCAACAGTGATTGCTCAGAGTCAGCAAATACTGCGACATCGTCTGCGTACATGAGTCCT
CGGATGGGGTTGGTGTCTCGCGATAGTCCAGGGACTGTGATGGGTGCGACACCATCAAGA
ATGTCGTTGATGAACAGATTGAACAGCAGTCCAGACAATGGACATCCCTGTCTGACCCCT
CTCTGTACCGGGAATGGATCTGATAGTAGTGAGCCTGCCCGTGCTCGAGCAGATGAGGAT
GTGTACAATGCCTTGAGAAAGGCAAGAGTGCGATGAGGGAACCTCATGTTTTGCAGCTTC
CATAACAGTGCACCAACTGGGACTGTATCGAATGCCTTTCGGATATCGATAAATAATACA
TGGGTGTTTAGCCCAGCATTCTGTCTGCGCTGAATGATGTCGACAAGTGAGACTACTTGT
CCAACACACTCTTCGCGCTTGCGGAACCCAGCCTGTTCGTAAGATAGCAGGTTGTTGGTC
TCGACAAATCGCTCAATGCGCATTTAGAGCACCTTGCATACGAGTTTCAGGCCGACATTG
ATGAGTGCAATGCCTCGCTTGTCGCCTGGGTTGAGAGGGTCGCCATCTTTCTTGTCGATG
GAGACGATGGATGCACACAGCCATGCACGGGGGATTGTTGCTGAAGCGAATACTTGACCA
CATACTCTCAACAGAGCACGAGCAAATGGGGTTGGTGGGACGCCTTCTTGGGTGTTGGCG
GGCATATAGAGTGCCGCTTGGTAGAACGCAGTGGTTATACCATCGTCGCCAGGTGCTTTC
CGTGGACTCATCTGCAAAAGGGCTGCAGCAATCTGATTCCACGAGAAATCCTGGTCGAGA
ATGTCACTGTTTCTGATGGTTGGTGTGTCACGAGAG

>LINE_scaffold0009-1001667-1002267-C
CAACATCATCAGTAACCATGAGTCCTCTGATGAGAGGGTATCGTTGGGTAGTCTTGGAAT
ATAACTGAAGTCACTTCCATTTAAAATACTATTAATGAACAGACTGAATAGTAGTCCTGA
TAATGAACAACCTTCGTCCATGCCACGCTAAACTAGAAAGGCTACTCAGAAAGAGCAGAT
CCAGCACGTACTTGCGCATTACTAGTAGTATATAGAATAGTAAGAAAATTTAGAGTCTGT
GAAGGGACTATGTTCTAGAGTTTCTATAGCAGTGCATCAATATAGGAGCGGTATCAAATG
TTTTTCTGACATCAATATAGACTACAAAAGGGTATATGTTGGTAGATCTGGGTCTCTGAA
TGATATCTGCTAGTGTCTATATGAGTGCAGAGCCCTTTTCGTGTTTTAGAAATCCATCCT
ACTCGTGTGCTAGAATATTATTATCGTGTACGTATCTATCTGCACGACGGTATGCAATCT
TGGATACTAGCTCGAGTCCAATGTTGATTAGTACGATGCCACGATAGTCGGATAGGTCGA
GTAATGTTCCATTCTTCTTGGGAATAGAAGCTATAGTAGCACTCATGCATACTTGGAGGA


>LINE_scaffold0009-1261633-1262066-+
TGCCAGCACAACTACCAGCAGCTGCCGCTCACCACTACTACTCAGTACTGCGGTGACAGC
CTCAAGCCGCCCCACTCCTCAGTTCTATTCTTTTTCTCTCTCTTCTGGCCGACTACTCTC
TTCTCCCCTCATTCTGATAGGACCTCTCCCCTACCAGAACACCAGCTTCCATCCTCCACT
ATCAGTCACAGTAAGACTGCTCTAGTCAGGAAGCAAGCTCTCCCCCCAGTGGTACTCTCA
GACCCTCTCTCCTGTTGGGCACTAGTATCCTACTCTCTTTCCCTAGTGACCATCCTCTCT
GCCCTACCTCCCCCCCAGAGTCAGAGCTAGGTCTAATACCTGAGCTCTTCTCAAAGGGGA
CACCCCAAAGGCAGTAGAGGCTCTCATCGAAAAAAACCCCTCCCTTCCTCCAATCAGCAG
CTTGGTTGATCAA

>LINE_scaffold0009-1442939-1448899-C
TTTTTTTTGAATGAACTTTATTGTTAAGAATATAATCACACACCCCAAACAACAAGCACG
AATGCCAATGGTGTTTTGTGAATCTGATAGTCAAATCAGATCCATGAAAACACGGCAAGC
CATACCCATTCAGGCATAGGCTGGCGGTGCTAGAAGTCAGTTAAGTCAACTTCCACAAGG
CGATCCCAATGGTATTTCCACAATGTGGATTGATACTGCCGGTACGCTACCTGCAGGAAG
TCAGCTAACCGTGCTGCCAGCGCCCGATTATCATGCCTCGTCCCCATAGATTCATGCTCC
ACAATCCCGTCCAACCAACGCTGGTCCAGATCTGCTTCGCCATTTAAGACTCCACCGCGG
AGCCAAGTATATACATTCTCCACACCCGGATCGAGTGCGCGACCCAGCAGTCTGAGTCGT
GATTTCTGAATTGCTGGTACTAATCCAGACTGAATGCGATGGCCAGTTACTTGTTCACAC
TCCACCACGAGATGGGCAATGGATGTGCTGAGTAGTTGTTGGTCGCATAATATGCAGTGA
TCAACTGAGAATGGGTGGGTGTCGACTAGTATGCCAATTTGAATGGCCTTTCTTGCTGTC
CAGAGAGCATCCATGCGCGCAAGCATCAGATATCTTGTGCCATGTGCTCGTGATTGATCA
AAACTGGGATCCTTGAAGAACCCAGAAGTGTCCAATAATTGTCGAGTGACATACTTTTGG
AGCGATGCAGAGTTTCCACACATGTTCGAAGAGTCTCCATCAATGCAAACGAATGCCGTT
GCTTGACTGTCTTGGTCTGACTTGTGGTGTCAGCCAGTATCTGTTTTGTGTACAGCTGTT
TGGTCCGACGAGACCAGAACCAGCGCTGGGATCTACCAACTGCCCTTGGACATTCAGTGT
AAACACGTCATTGTCTGTACCCGAACAGATGGCATTGATGGGTGTTCTCTTGGTCACAGA
CCGCTCCAACAAGCGTACCCGTGATACCAGTGAGCGAGTGAGAAGTGACCCAATCCCAGT
TTCAACCAGAAGGGGTCCAATTGCAGTCGAGAGTCGGGCACCAGTGAACAGTCGGATACC
CTTGTTGATTGTCGTTTGCAGTGGTGCAAGGTGTGACTTGTTGCCACCAACCAGCTCGAG
CCCATAATAGGCTTTGCCCATGACCACAGCAGAGAATATGCGAGATCGGTAGTTCACCGT
TAGCTGGTGGTTAGCCAGCACTGGGTGAAGAGCTGAAATGGTGTGCTCGAGTGCAGACCG
TTTCTGCTTGAGCCATGCTGAATGGTCTAGCTTGGAGTCAATCAGTACACCAAGGTACTT
GTATGACTCCACACGACTGACCAACTGTCCATGGAGTCGAATATCCAATGGGTTGTCAAG
TCGTGGTGCTAGATGGCCAGTGAAGCTAATGATGCCACACTTGGCCACACCAAACTGCAT
TTCCCACCGATTGGCCCATTGCTCAACAGCAGTCGACGCAGCCAATAGTGATTGCTCAGA
GTCAGCAAACACTGCCACATCGTCTGCGTACATGAGTCCTCGGATGGGGTTCGTGTCTCG
CGGTAGTCCAGGAACTGTGATGGGTGCGACGCCATCGAGAATGTCGTTGATGAACAAATT
GAACAGAAGTCCAGACAATGGACATCCCTGTCTGACACCTCTCTGTACCGGAAATGGGTC
CGATAACAGTGATCCTGCCCGAGCTCGAGCAGATGAGGATGTGTACAATGCCTTGAGAAA
GGCAAGAGTACGACGAGGGAATCCCATGTTCTGCAGCTTCCATAACAGTGCACCAACTGG
GACTGTATCAAATGCCTTTCGGATATCGATGAATAGAACATGGGTGTTTAGCCCAGCATT
CTGTCTGCGCTGAATGATGTCGACAAGTGAGACTACTTGTCCAACACACTCTTCGCGCTT
GCGGAACCCAGCCTGTTCGTAGGATAGCAGGTTGTTGGTCTCGACAAATCGCTCAATGCG
CATTTGGAGCACCTTGCATACGAGTTTCAGGCCGACATTGATGAGGGCAATGCCTCGCTT
GTCGCCTGGGTTGAGAGGGTCGCCATCTTTCTTGTCGATGGAGACGATGGATGCACACAG
CCATGCACGGGGGATTGTTGCTGAAGCGAATACCTGACCACATACCCTCAACAGAGCACG
AGCAAATGGGGTTGGTGGAGCACCTTCTTGGGTGTTGGCAGGCATATAGAGTGCCGCTTG
GTAGAACGCAGTGGTTATACCATCGTCGCCAGGTGCTTTCCGTGGACTCATCTGCAAAAG
GGCTGCAGCAATCTGATTCCACGAGAAATCCTGGTCGAGAATGTCACTGTTTCTGATGGT
TGGTGTATCACGAGAGGCTTGAATAGGCTGACGATCATGCCAGTATTGCAAGTCCAACAC
GAGTGACCTGTGGTGTCGGCTGCTAGTGATCCATAGTGACCTTGCATGACACGCAGAATC
GATGTTGGGTCGTACTGTACTACGCCATCGGAGTTGTACAGTGGAGTGACTGCAGCACTA
CGGGAACTGTTTCCAGACATGGCACGTGCAGCAGCGAATACGAGATCGGTTCGACCGTCT
GATACAGCACGGTCGAGATTGTCGGCGTGCTTGACCCATTGTTTGCGACCATCCACTCTC
TCGAGTTGGATGGCAGCAGCCTTAAGTCGAGACCACTCATCTCGTAGAGTGTTGCACTGG
ACTGGGTCAGGGTTGGTATGAGTTGCAGCGGCAATGAATGCTTACCGTGCAGTGTTGCTT
GCCAATATGGCACGTTTGGTTGTGCCAGATAGGAGCCGGCGATTGGATCGAGTGGCTGGT
GGTGAGAGTCGCAGACTCAAGTTGTCAGCGACTGCATTTGCTGATTCCAAGAACTGACAT
GTCAGTTGGTGGATGTCTGTGTCGGTGTCTGTGTCGTCTGCTGCACCGTCTGCTAGCACA
TCCCAGTAATTGGATGTAGCAATTCGATCGGTTGCTTCGAGACAGTGATGGCGGGATATT
GTTGGAGCACGAGGAGCAGGGGGTTGTCCTTGAGCCTCTGCTCGAATGGATGTGCGAATG
ACAAAGTGGTCGGCCACTGCTGTCTGTCTGTCCACACGTGGCGAGGTAAGGAGTGCGCGT
GCTGGTGCATTACACACAAAGTGGTCAATTGACGAATGACGTCGACCATGGACTGTACTG
AGTCTGGTGATCTGTGATCCAGAAAACTGCATAACAGTCAACCCATGGCCCCACGAGTGG
ACAATGCGCTGAAGGCGCTGTGGGTCGGTGTTCCAGTCTCCAAAAATGAGAACAGGATGG
TTGTTGTCAAATGGAACAACTCTGTCGAGAGCTTGCCGAATACTAGCAAAAGCCTCTCTG
CGACTGTAGTTGGTGGTGGCTCCAGAATGTCCTACATAGACAGATCCGACTATCCACAGA
CATTCTGGAGTGAAGTTGGGTACCTTGGTGAGAATCATTGTGCCAACTGCACTACCATGT
TCATGGCCACCAAAGCACGATGGGATACCTAGGGCGATTCCTCTGCGTCCAGGTCCAGTG
GCTGGATGCTGGATGACATCGAATCCAGGGACAGTAAAGCGGAATTTAGATGAGGTGATG
CAGGTCTCTGAGATGGCCCAGAGCCTGGTGTTCCTGACGATGTGGCGAATAGCAGGACGT
TTGTTGCTGATATTGGCAACATTGACTGCGAGAATCTGCCGTGATAGTGGTGGAGGTGGG
GCTGTTGGTCGAGGCTGGTCTGGACGTCGATGTCGGTAGTTTTGCCGAATACGCCAGTGA
GTTTGCTTGCTTTGGCGCTCGAGGCGCTGGATGATATTTCGTTGCCGGTCTTCGGGGACC
GTTATGCGAAATCGAGCACCGTGTTTTGTGGTACGGCGATCGATCTTGGAGACATGCTCC
ATCTGGTGACCCAGGATTGGAGCGAGAATGGAGCGGAGGTATGTGATTGAGACGGCTGCA
AGGCCGTATATTGAGAATGTAGTAGATGTTGATGGTTCTTGTCGATGATCGACAGAGGGA
ACCGATATGTCAGAGTTGGCCATGGATAGAGGAGTGTCAGGTAGCAGGTTATCAGGTTGT
GAAGGTGTATGTGTTGATAATGGTGTATCACTCATTACAAACACATTTCAACGTCAGCGA
TAGGGGTGACTGTAGGGGAAACACCGTCATCTTGGGTTGCTGGAGTAATCTCAGCAGCCG
TGTCAGATGGTGGATCTGCTGCTGGTGCAGCAGGTTCCTTTTCCGTCGCCGTCTTTGCTG
GGAGAGACTCCTTTGGGATTATCTCCAGTGTGGATATGTCAAAACCGGGTGTCTGAACCC
GAATCTTGGCCGCCTCTGCAGTGGCTGCCTCGAGGGTCTTGCCACCAATAGATGCGAGCA
AAGATCTAAAGAAATTCCTGGCTTTTACATCAGGACTGCGTTGGATGGTTGTAACAGTTT
TTGCAGCAAACGACAAAATAGCAGCGAGCTTGTCCTTGTCTGCTGCTTCGGAGCGAGGAA
CCCAGGCTTTGAAAGACTTGACAATGGTCGCGTCCAGACTGGTGATTATGCGAGTAAACG
CAGACACATAGTCGGCGTCGACTAGTAGCTGCACAACTTGTCGGGATATCCAGCGAATAT
CACGCACCGCACTGGTACGGATGCGGGCTCCCTGCATGGCCTTTCGAAGGTTGCCAGGCT
TAGCGTAGGGAAAACCGCTTGCATAAATGAGTCGGAGACCCGAGGAGAGCTCCACTTTCG
GTGCACTGTGTGCAGGGATTGAAGTCTCTCGTTTCAATGCAAGCCAAGCAGCAGCGCCAG
CTTTACGAAATTCGGGCTGGCGTTCAACCAGCTGTTGATGAGTGGGCCGTTTTTTGACAG
CGTCGGCGAATCGAGTGTCCTTAGAGGTCTGGTCAGTGGTAGTAGTAGTAGTGGTAGTAG
TGGCGATATTAGAGTTTGGCTTGGTAGCCATAGTCTTGCTTTTGGGGTTGCACCCGTTTT
CTTCAGCGGAGGGTAGTCATTATCGACGATTACGACTTGCGGGACAACAGGTCCGACTTC
CAGTCTAGCTAGAATAGCGGCCAGAGCAGTTTGAGTCGCCTCACTGGTCGACGTCATCTG
ACTTGCCATGTTGCCAAGGATTTTCTCCAGGTTAGCTGTTGCCTTCTGCTGGAGAGCAAT
AGCGTTGCGCAAAGCATCCAAATCGGCCTGCTGAGCAGCGACTTGCTGGCTAAGATTCTT
CACTACCACCCACAGATCGTCCTGGGGTGGTGGGCTAGCATCGCGAGCCTTTTTTGGTGT
CGCACGAACCGAACGATCGCTGTCAGTCGATCGCATGCGAACAGATCCTGCCACGGAGGC
AAGGGGAGTAGTATCTGAGGAAGTCTCGCGACCTTCCTCACCAGAAAAGATTTCACCATC
CTCGCGGATACGGCGAGTGAAAGCACCACTGGGAGCGGGTTTGCCTTTCCCGTGGTTGCT
TTTTGGGGTTGCATTTTTTTGCAACATTTTTTTGATTTTTGATTATTGATTTTTTTTTTG
ATCAACAGAGCTGCTGATTGGAGAAAGGGAGGGGGGTTTTTTTTTCTGTAGTAGTTAGGA
GCCTCTACTGCCTTTGGGGTGTCCCCTTTGAGAAGAGCCCAGGTATTAACCTAGACTCTA
GGGGGAGGTAGGGCAGAGAGGATGGTCACTAGGGAAAGAGAGTAGGAGACTAGTGCCCAA
TAGGAGAGAGGGCCTTAGAGTACCACTGGGGAGCCGCTTCCTGACTAGAGCAGTCTTACT
GTGACTGATAGTGGAGGATGGAAGCTGGTGTTCTGGTAGGGAGAGGTCCTGCAGAAAGAG
GGGTGGGGAGAAGAGTAGGGCAAGAAGGCCACTACAGAGGAGAGAGAGAGAGTGACTGAG
GAATGGGGGCCGGCTCGAGGCTGACACTACCGTACTGAGTAGTAGTAGTAGTGGGTAGCT
GCTGGTAGTTGTGCTGGCAC

>LINE_scaffold0009-1449120-1450693-C
TTTATTCCAAACTTCAATCCGACTGCTTTGACCATTCTGTTTTTTTGAATGAACTTTTAT
TGTTTAAGAATATAATCACACACCCCAAACAACAAGCACGAGTGCCAATGGTGTTTTGTG
AATCTGATAGTCAAATCAGATACATGAAACACGGCAAGCCATACCCATTCAGGCATAGGC
TGGCGGTGCTAGAAGTCAGTTAGCCAACTTCCACAAGGCGATCCCGGTGGTATTTCCACA
ATGTGGATTGATACTGCCGGTACGCTACCTGCAGGAAGTCAGCTAACCGTGCCCAGCGCC
CGATTATCATGCCTCGTCCCCATAGATTCATGCTCCACAATCCCGTCCAACCAACGCTGG
TCCAGATCTGCTTCGCCATTTAAGACTCCACCGCGGAGCCAAGTATATACATTCTCCACA
CCCGGATCGAGTGCGCGACCCAGCAGTCTGAGTCGTGATTTCTGAATTGCTGGTACTAGT
CCAGACTGAATGCGATGGCCATTTACTTGTTCACACTCCACCACGAGATGAGCAATGGAT
GTGCTGAGTAGTTGCTGGTCGCATAATATGCAGTGATCAGCTGAGAATGGGTGAGTGTCG
ACTAGTATGCCAATCTGAATGGCTTTTCTTGCTGTCCAGAGAGCATCCATGCGCGCAAGC
ATCAGATATCTCGTGCCATGTGCTCGCGATTGATCGAAACTGGGATCCTTGAAGAATCCA
GAGGTGTCCAATAATTGTCGAGTGACATACTTTTGGAGCGATGCAGAGTCTCCACATGTT
CGTAGAGTCTCCATCAATGCAAACGAGTGTCGTTGTTTGACTGTCTTTGGTCTGACTTGT
GGTGTCAGCCAGTATCTGTTCCTGTATAGCTGTTTGGTCCGACGAGACCAGAACCAGCGC
TGGGATCTTACCAACTGCCCTTGGACATTCAGTGTAAACACGTCATTGTCTGTACCAGAG
CAGATGGCATTGATTGGTGTTCTCTTGGTCACGGATCGCTCCAACAAGCGTACCCGTGAT
ACCAATGAGCGAGTGAGAAGTGACCCAATTCCAGTTTCAACCAGAAGGGGTCCGATGGCA
GTCGAGAGTCGGGCCCCAGTGAACAGTCGGATACCCTTGTTGATTGTTGTCTGTAGCGGT
GCAAGGTGTGACTTGTTGCCACCAACCAGCTCCAGCCCATAGTAGGCTTTTCCCATGACC
ACTGCAGAGAATATGCGAGATCGGTAATTCACCGTTAGCTGGTGGTTAGCCAGCACTGGA
TAAAGTGCTGAAATGGTGTGCTCGAGTGCAAACCGTTTCTGCTTGAGCCATGCTGAGTGA
TCTAGCTTGGAGTCAATCAGTACACCAAGGTACTTGTATGACTCCACACGACTGACCAAC
TGTCCATGGAGTCGAATATCCAATGGGTTGTCAAGTCGTGATACTAGATGGCCAGTGAAG
CTGATGATGCCACACTTGGCCACACCAAACTGCATCTCCCACTGAATGGCCCATTGCTCG
ATAGCAGTCGACGCAGCCAACAGTGATTGCTCAGAGTCAGCAAACACTGCCACATCGTCT
GCGTACATGAGTC

>LINE_scaffold0009-1455441-1455921-C
TTTTTTTGAATGAACTTTATTGTTTAAGAATATAATCACACACTCCAAACAACAAGCACG
AGTGTCAAAGGTGTTTTGTGAGTCTGATAGTCAAAATCAGATCCATGAAATACGGCAAAC
CATACCCATTCAGGCATAGGCTGGGGGTGCTAGAAGTCAGTTAGCCAACTTCCACAAGGT
GATCCCTGGTGGTATCTGCCACAATGTGAATTGATACTGCCGGTACGCTACCTGCAAAAA
GTCAGCTAACCGTGCTGCCAGCGCCCGATTATCATGCCTCATCCCCATAGATTCATGCTC
CACAGTCCCGTCCAACCAACCAACGCTAGTCCAGATCTGCTTCGCCATTTAAGACTCCAC
CGCGGAGCCAAGTATATACATTCTCCACACCCGGATCGAGTGCGCGACCCAGCAATCTGA
GTTGTGATTTCTGAATTGCTGGTACTAGTCCAGACTAAATGCGATGGCCAGTTGCCTGTT


>LINE_scaffold0011-165578-166077-C
TTTTTTTGAATGACCTTTAATTGTTAAGAATATAATCACACACCCCAAAGCAACAAGCAC
AAATGCCAATGGTGTTTTGTGAATCTGATAGTCAAATCAGACCCATGAAAACACGGCAAG
CCATACCCATTCAGGCATAGGGCTGGTGGGTGCTACAAGTCAGTTAGCCAACTTCCACAA
GGCGATTCCAGGTGATATTTGCCACAATGTGGATTGGCACTGCCGGTACGCTACCTGCAG
GAAGTCAGCTAACCGTGCTGCCAGCGCCCGATTATCATGCCTCGTCCCCATAGACTCATG
CTCCACAGTCCCGTCCAACCAACGCTGGTCCAGATCTGCTTCGCCATTTAAGACTCCACC
GCAGAGCCAAGTATATACATTCTCCACACCCGGATCGAGTGCGCGACCCAGCAATCTGAG
TCGTGATTTCTGAATTGCTGGTACTAATCCAGACTGAATGCGATGGCCAGTTACCTGTTC
ACATTCCACCACGAGGTAA

>LINE_scaffold0014-10359-12679-+
CCAGGATTTCTCGTGGAATCAGATTGTTGCAGCCCTTTTGCAGATGAGTCCACGGAAAGC
ACCTGGCGACGATGGTATAACCACTGCGCTCTACCAAGCGGCACTCTACATGCCTGCCAA
CACCCAAGAAGGTGTACCACCAACTCCATTTGCTCGTGCTCTGTTGAGAGTATGTGGTCA
GGTATTCGCTTCAGCAACAATTCCCCGTGCATGGCTCTGTGCATCCATTGTCTCCATTGA
CGAGAAAGATGGCGACCCTCTCAACCCAGGCGACAAGCGAGGCATTGCCCTCATCAATGT
CAACCTGAAACTCGTATGCAAGGTGCTCCAAATGCGCATTGAGCAATTTGTCGAGACCAA
CAACCTGCTATCCTACAAACAGGCTGAGTTCCGCAAGCGCGAAGAGTGTGTGTTGGACAA
GTAGTCTCACTCGTCGACATCATTCAGCGCAGACAGAATGCTGGGCTAAACACCCATGTT
CTATTCATCGATATCCGAAAGGCATTTGATACAGTCCCAGTTGGTGCATTGTTATGGAAG
CTGCAGAACATGGGGTTCCCTCGTCGTACTCTTGTCTTTCTCAAGGCACTGTACACATCA
TCATCTGCTCGAGCTTCGGGCAGGCTCGCTGCCATCGGACCCATTCCCAGTACAGAGAGG
TGTCAAACAGGGATGTCCATTGTCTGGACTGCTGTTCAATTTGTTCATCAACGACATTCT
CGATGGTGTCGCACCCATTACAGTCCCTGGACTATCGCGTAACACCAACCCCATCAGAGG
ACTCATGTACGCAGACGATGTTGCAGTGTTTGCTGATTCTGAGCAATCACTGTTGGCTGC
GTCAACTGCTATCGAGCAATGAGCCATTTGGTGAGAAATGCAATTTGGTGTGACCAAGTG
TGGCATCATCAGTTTCACTGGCCATCTAGCACCACGACTTGACAACCCATTGGATATTCG
ACTCCATGGACAGTTGGTCAGTCGTGTGGAGTCATACAAGTACCTTGGTGTGCTGATTGA
CTCCAAGCTAGACCATTCAGCATGGCTCAAGCAGAAACGGTCTGCATTCGAGCACACTAT
CTCAGCTCTTCACCCAGTGCTGGCGAATCACCAGCCAACGGTGAATTATCGTTCTCGTAT
ATTCTCTGCAGTGGTCATGGGCAAAGCCTACTATGGGCTTAAACTGGTTGGTGGCAACAA
GTCACACCTTGCCCCACTGCAAACGACAATCAACAAAGGTATCCGACTGTTCACTGGCGC
CCGACTCTCGACTGCCATTGGACCCCTTCTGGCTGAAACTGGGATTGGGTCACCTCTCAC
TCGCTCATTGGTATCACGAGTACGCTTGTTGGAGCGGTCCATGACCAAGAAAACACCCAT
CAATGCTATCTGCTCTAGCACAGACAATGACGTGTTTACACTGAATGTCCAAGGGCAGTT
GGTAAGATCCCAGCGCTGGTTCTGGTCTCGTCGGGCCAAACAGCTATACAGGAGCAGATA
CTGGCTGACACCACGAGTCAGACCAAAGACAGTCAAGCAACGGCATTCGTTTGCATTGGT
GGAGACTCTACGAACATGTGGAGACTCTGCATCGCTCCAAAAGTATGTCACTCGACAATT
CTTGGACACTTCTGGATTCTTCAAGGATCCCAGTTTCAATCAATCGCGAGCACATGGCAC
AAGATATCTGATGCTTGCGCGCATGGATGCTCTCTGGACAGCAAGAAAAGCCATTCAGAT
TGGCATATTGGTCAACACCCACCCATTCTCAGTTGACCACTGCATATTATGCGACCAGCA
ACTACTCAGCACATCCATTGCTCATCTCGTGGTGGAGTGTGAACAAGTCACTGGTCATCG
CATTCAGTCTGGACTAGTACCAGCAATTCAGAAATCACGACTCAGACTACTGGGTTGCGC
ACTCGATCCGGGTGTGGAGAATGTATATACTTGGCTCCGCGGTGGAGTCTTAAATGGCGA
AGCAGATCTAGACCAGTTGTTTGGTTGGACGGGACTGTGGAGCATGAATCTATGGGGACG
AGGCATGATAATCGAGTACTGGCAGCACGGTTAGCTGGCTTTTTGCAGGTAGTATATTGG
ACAGTATCAATCCACATTGTGGCACAATACCACCGGGATCGCCTTGTGGAAGTTGGCTAA
ACTGACTTCTAGCACCCACCAGTATATGCTTGAATGGGTATGGCTTGCCTGTGTTTCATG
GATTTGATTTGACTATCAGATTCAAAAAACTCCTTTGGAATTCGTGCTTGTTGTTTAGGG
GTGTGATTATATTCTTAAACAATTAAAGTTCATTAAAAAA

>LINE_scaffold0014-49272-49353-C
GTAATCAAGGGACGGATCAAAGATGCTGAGATATCAAATGCATCTTCCTTGGTGATATTG
ATGAGTTGCTTATGGATATGG

>LINE_scaffold0016-76738-77047-+
GGAACCCAATTAGCTGACTTTTTTGCAGGTAGCCGTACTGGTTAGTATCAATCCACATTG
TGGCACAATACCACCAGGTATCGCCTTGTGGAAGTTGGTTAAACTGATTTGTAACACCCA
CTAGCCCTATGCCTGAATGGGGGTATGGCTTGCTGTGTTTCATGGATCTGATCCAACTAT
CAGATTCACAAAACACCTTTGGCATTCGTTACTTGTTGTTTTGTGGAGTGTGATCTGATT
CTATTCTTAAACAATTAAACTTTTTTTAATAAAAAAAAACAAATTCAAAGCAACAATTGA
AAGCAACAA

>LINE_scaffold0016-118203-118406-C
CAAAGACAAGAGGAGTAGTATCTGAGAAAGTCTCACGACCTTCCCCACTAGAGAAAACCT
CATCATCTTCGCGGATACGGTAAGTAAAAACGCGACTGAAAGCAGGTTTACTTCTCCCGT
GATTGCTTTTTAAACTTGAAATTTGTTGATGGCATTTGTTTCTATTTTTCTGTTTTTCTT
TCTTGGCTATCGGTAGTTACTGA

>LINE_scaffold0018-97395-97552-C
TTTTTTTTTTATGTTGAATGAGCTTTATTGTCTAAGAATGGAATCAAATCACTCCAAACA
AACAAGTAACAAGTGCCAAAGGTGTTTTGTGGATCTGATAGTCAAACCAGATCCATGAAA
CACAGGCAACCCATACCCATTCAGATATAGGCTGGCG

>LINE_scaffold0018-106504-109153-C
TTTTTTGTTTTGAATGAACTTTATTGTTAAGAATATAATCACACCCCAAACAAACAAGCA
CGAATGCCAATGGTGTTTTGTGAATCTGATAGTCAAATCAGATCCATGAAAACACGGCAA
GCCATACCCATTCAGGCATAGGCTGGCGGTGCTAGAAGTCAGTTAGCCAACTTCCACAAG
GCGATCCCGGTGGTATTTTCACAATGTGGATTGATACTGCCGGTACGCTACCTGCAGGAA
GTCAGCTAACCGTGCTGCCAGCGCCCGATTATCATGCCTCGTCCCCATAGATTCATGCTC
CACAGTCCCGTCCAACCACTGCTGGTCCAGATCTGCTTCGCCATTCAAGACTCCACCGCG
GAGCCAAGTATATACATTCTCCACACCCGGATCGAGTGCGCGACCCAGCAATCTGAGTCG
GGATTTCTGAATTGCTGGTACTAGTCCAGACTGAATGCGATGGCCAGTTACCTGTTCACA
CTCCACCACGAGATGAGCAATGGATGTGCTGAGTAGCTGCTGGTCGCATAATATGCAGTG
GTCAACTGAGAATGGGTGGGTGTCGACTAATATGCCAATCTGAATGGCTTTTCTTGCTGT
CCAGAGAGCATCCATGCGCGCAAGCATCAGATATCTTGTGCCATGTGCTCGCGATTGGTC
GAAACTGGGATCCTTGAAGAGCCCAGAAGTGTCCAATAATTGTCGAGTGACATACTTTTG
GAGTGATGCAGAGTCTCCACATGTTCGCAGAGTCTCCATCAATGCAAACGAGTGTCGTTG
CTTGACTGTCTTTGGTCTGATCTGTGGTGTCAGCCAGTATCTGTTCCTGTATAGTTGTTT
GGTCCGACGAGACCAGAACCAGCACTGGGATCTTACCAACTGCCCCTTGGACATTCAGTG
TAAACACGTCATTGTCTGTGCTAGAGCAGATGGCATTGATGGGTGTTCTCTTAGTCACAG
ACCGCTCCAACAAGCGTACTCGTGAAACCAATGAGCGAGTGAGAAGTGACCCAATCCCAG
TTTCAACCAGAAGGGGTCCAATGGCAGTCGAGAGTCGGGCACCAGTGAACAGTCGGATAC
CCTTGTTGATCGTTGTCTGCAGTGGTGCAAGGTGCGACTTGTTTCCACCAACCAGCTCAA
GCCCATAATAGGCTTTACCCATGACCACTGCAGAGAATATGCGAGATCGGTAATTCACCG
TTAACTGGTGGTTAGCCAGCACTGGGTGAAGAGCCGAGATGGTGTGCTCGAGTGCAGACC
GTTTCTGCTTGAGCCATGCTGAGTGGTCTAGCTTGGAGTCAATCAGTACACCAAGGTACT
TGTATGACTCCACACGACTGACCAACTGTCCATGGAGTCGAATATCCAGTGGACTGTCAA
GTCGTGGTGCTAGATGGCCAGTGAAGCTAATGATGCCACACTTGGCCACACCAAACTGCA
TCTCCCACTGATTGGCCCATTGCTCAACAGCAGTCGACGCAGCCAACAGTGATTGCTCAG
AGTCAGCAAATACTGCAACATCGTCTGCGTACATGAGTCCTCTGATGGGGTTGGTGTTAC
GCGATAGTCCAGGGATTGTAATGGGTGCGACACCATCAAGAATGTCGTTGATGAAAAAAT
TGAACAGCAGTCCAGACAATGGACATCCCTGTTTGACACCTCTCTGTACTGGGAATGGGT
CCGATGGCAGCGAGCCTGCCCTTGCTCGAGCAGATGAGAATGTGTACAACGCCTTGAGAA
ATGCAAGAGTACTACGAGGGAATCCCATGTTCTGCAGCTTCCATAACAGTGCACCAACTG
GGACTGTATCGAATGCCTTTCGGATATCGATGAATAATACATGGGTGTTTAGCCCAGCAT
TCTGTCTGCGCTGAATGATGTCGACGAGTGAGACTACTTGTCCAACACACTCTTCGCGCT
TGCGGAGCCCAGCCTGTTCGTAAGATAGCAGGTTGTTGGCCTCGACAAATCGCTCAATGC
GCATTTGGAGCACCTTGCATACGAGTTTCAGGCCGACATTGATGAGTGCAATGCCTCGCT
TGTCGCCTGGGTTGAGGGGGTCGCCATCTTTCTCGTCAATGAAAACAATGGATGCACAGA
GCCATGCACGGGGAATTGTTGCTGAAGCGAATACTTGACCACATATTCTCAACAGAGCAC
GAGCAAATGGGGTTGGTGGGACGCCTTCTTGGGTGTTGGCAGGCATATAAAGTGCCGCTT
GGTAGAACGCAGTGGTTATACCATCGTCACCAGGTGCTTTCCGTGGACTCATCTGCAACA
GGGCTGCAGCAATCTGATTCCACGAGAAATCCTGGTCGAGAATGTCACTGTTTCTGATGG
TTGGTATGTCACTAGAGACTTGAATAGGCTGACGATCATGCCAGTATTGCAAGTCCAGCG
AGTGACCTGTGGTGTCAGCTGCCAGTGATCCATAGTGACCTTGCATGACACGCAGGATCG
ATGTTGGGTCGTACTGTACTATGCCATCGGAGTTGTACAGTGGAGTGACTGCAGCACTGC
GGGAACTGTTTCCAGACATGGCACGTGCAGCAGCGAATACGAGATCGGTTCGACCGTCTG
ATACAGCGCGGTCAAGATTGTCGGCGTGCTTGACCCATTGTTTGCGACCATCCACTCTCT
CGAGTTGGG

>LINE_scaffold0018-274322-274347-+
TTCTGGAGCCACCACCAACTACAGT

>LINE_scaffold0018-274375-280297-+
TGCCAGCACAACTACCAGCAGCTGCCCACCACTACTACTACTCAGTACTGTGTTGACAGC
CTCCTAGCCAGCCCCCATTTCTCAGTCACTCTCTCTCTCCCCTCTGTAGTGGCCTTCTTG
CCCTACTCTTCTCCCCACCCCTCTTTCTGGTAGGACCTCTCCCCTACCAGAACACCAGCT
TCCATCCTCCACTATCGGTCACAGAGTCAGACTGCTCTAGTCAGGGCTTGAGCTCCCCCC
AGTGGTACTCTCAGGCCCTCTCTCCTGTTGGGCATAGTCTCTTACTCTCTTTCCCTAGTG
ACCATCCTCTCTGCCCTACCTCCCCCTAGAGTCTGGAGGTTAATACCTGGGCTCTTCTCA
AGAGGACACCCCAAAGGCAGTAGAGGCTCTAACTAGATACACAGAAAAAAACCCCCTCCC
TTCACTCCAATCAGCAGCTCTGTTGATCAGCCCAAGAAAAAATCAAAAAAATGTTGCAAA
AAATGCAAACCCAAAAAAGCAACCACAGGAAGGCAAACCCGCTCCCAGTGGTGCTTTCAC
TCACCATATGAACGAGGATGGTGAGGTTTTCTCCAGTGAGGAAGGTCATGAGACCTCCTC
TGACACTACCCTTGCCTCCGTGGCGGGATCTGTTCATGCGATCGATGACAGCGATCCCGA
TCTGTTCGTGCGACACCAAAAGAAAACTCGTGATGCCAGCCCACCACCCCAGGACGATCT
GAACAGGAAGGTAGTGAAGAATCTTAGCCAGCAAGTCGCTGCTCAGCAGGCCGAGATGGA
TGCTTTGCGCAACACTATTGCTCTCAGCAGAAGGCAACAGCCAACCTGGAGAAAATCGCC
AGCAATATGGCAAGTCAGGCAGCGTCAACCAGTGAGGCGACTCAAGCTCACTCTGGCTGC
CATCCTAGCCAGACTGGAAGTCGGACCTGTTGTCCCGCAAGTCAGAGTCCCCAATAACAA
GGACTACCCTCCACTGAAGCAAACGGAATTTCAACCCCAAACGCAAGACTGTGGCTGCAA
GCCAAACACCTACTGCTACCACTACTACTGCTACTATTGCTACTACCACTGACCAGCCCT
CTAAGGACACCCGATTTGCTGATGCTGCTCAAAAGGCGACCCACTCACCAACAGCTGGTT
GAACCTTGGCCAATTTCGTAAAGCTGTAGTGCTGCTGCTTGGCTTGCATTGGAAGCGCGG
ACATCAGTCCCTGCACTACAGTGCACCGAAGTGGAGCTCTCCTCGGGTCTTCGACTCATT
TATGCAAGCGGTTTTCCCTACGCAAAGCCTGGCGACCTTGAAGGCAATGCAGGGAGCTCT
CACATCCGTACAAAGCGCAGTACGTGATATTCGCTGGATATCCCGTCAGGTTATTGCAGC
TACTAACGCCGACTATGTGTCTGCATTTACTCGCATAATTACTAGTCTGGACGCGACTAT
CGTCAAGTCCTTCAAAGATTCCCTCGTCCCGAGGCAGCGAACAAGAATCAGCTCGCTGCT
ATTTTTGTCGTTTGCCGCAAAAACTGTTACGACCATCCAACAGTCTGATGCTCAAAGCCA
GGAACTTCTTCAGATCACTGTAATCTGTGGTGGCAAGACCCTGAGGAAGCCACTGTTGAG
GCTGATAAGATTCAGGTTCAAACACCCGACTTTAGCATATCAACACTGGAGACAGTCCCC
AAGGAGTCTCTCCCAGTCAAGAAGGCGACTGATAGGAACCTGCTGCACCAGCAGTAGATC
CACCATCTGACATGGTTGCTGAGATTACTCCAGCAACCCAAGATGACGTGCTACTCCTAC
AGTCACCCTATCGCTGACGTTGAAATGTGTTTGTAATGAGTGATACACCATTATCAACAC
ATACACCTTCACCAACTGATTACCTGCTTTACCTGACCTCCTCTATCCATGGCCAACTCT
GACATATCAGTTTCCCTCTGTCGATCATCGACAAGAACCATCAACATCAACATCTACCAC
ATTCTCGATATACGGCCTTGCAGCCGTTTCGATATCATATCTTCGCTCCATTCTCGCTCC
AATACTGGGTCACCAGATGGAGCATGTCTCAAGATCGACCGCCGCACCACAAAACACGGT
GCTCGATTCCGCACTAACGGTCTGAAGACCGACAACGCAATATCATCCAGCGCCTCGAAG
GCACAAAGCAACAAACTCACTGGCGTATTCGGCAAAACTACCGACATCGCCGTTGGAGCC
AGCCTCGACCAACAGCTACCTCACCACTATCACGCTTGAATCCTCGCAGTCAATGTTGCC
AGCATCAGCAACAAACGTCCTGCTATCCGCCACATTGTCAGAAACACCAGGCTCTGGGCC
ATCTCGGACCTGCATGTACTTCATTACATCTAAATTTCGCTTCACTGTCCCTGGATTCGA
TGTCATCAGCATCCAGCCACTGGACCTGGACGCAGAGGGTACCCTCGATATCCATCGTGC
TTTGGTGGCCATGAACATGGTAGTGCAGTTGGCACAATGATTCTCGCCAAGGTACCCAAC
TTCCGCCAGAATGTCTGTGGATAGTCGGATCTGTCTATGTAGGACATTCTGGAGCCATTT
CCATAACTACAGTCGCAGAGAGCGTTTGCTGGTATCCGGCAATCCCTCGACGAGTTGTTC
CGTTCGACAACAACCATCCTGTTCTCATCTTTGGAGACGCTGGAACACCGATCCACAGCG
CCTTCAGCGCATTGTCCCTCGATGGGGTCATGGATTGACTGTCATGCAGTTCTCTGGATC
ACAGATCACCAGACTCAGCACAGTCCATGGTCGACGTCATTCGTCAATCGACCACTTTGT
GTGTAATGCACCAGCCCGCGCCTCCTCACCTCGCCACGTGTGGATAGACAGACAGCAGTG
GCCGACCCTTTGTCATTCGCACATCCATCCGAGCAGAGCTCAGGACAACCTGCTCCTCGT
GCTCCAACAATATCCCGCCATCACTGTCTCGAAGCCACCGATCCAGTTGCTACATCCAAT
TACTGGGATGTGCTGGCAGACAGTGCAACAATTACTAATGAATACAGACATCCACCAGCG
GCATCTCAGTTTTGGAATCAGCAAATTCAGTCGCTGATAACTTGAGTCTTCGACTCTCAC
ACCAACCACTCAGTCAATCGCCGGCTCTATCTGGCACCACTAAACATTTTATATTGGCAA
AAACACAACTGCACGGCAAGCATTCATTGCCGCTGCAACTCATACCAACCCTGACCCAAT
CCAGTGCAACACTCTTGAGATGAGTGGTCTTGCCTCAAGGCTGCTGCTTACCCCAGCTCG
AAAGAGTGGATGGTCGTAAACAATAGGTCAGGCGCGGACAATCTCGACCGCGCTGTATCA
GACAGATCGAACCGATCTCGTATTCTCTGCTGCACGTGCCATGTCTGGAAACAGTTCCCG
TAGTGCTGGTCGCCACTGTGCAACTCCGATGGCATAGTACAAATTTGGCCCAACATCCAT
CCTGCGTGTCATGCAAGGTCACTATGGATCACTGGCAGCCGACACCACAGGTCACTCACT
GGACTTGCAATACTGGCATGATCGTCAGCCTATTCCAAGTTCCTCTCAATACATAACCAT
CAGAAACAGTGACATTCTCGACCAAGATTTCTCGTGGAATCAGATTGCTCCAGCCCTTTT
TTGCAGATGAACCCACGGAAGCACCTGGCGACGATGAGCATATCCACTGCGTTCTACTAA
GCGGCACTCTATATGCCTGCAACACCCAAAGAAGGTGTCCCACCAGCCCCCATTTGCTCG
TGCTCTGTTGAGAATATGTGGTCAAGTATTCGCTTCAGCAACAATTCCCGTGCATGGCTC
TGTGCATCCATTGTTTCCATCGACAAGAAAGATGGCGACCCTCTCAGAGGCGACAAGCGA
GGCATACCCTCATCAATGTCGGTCTGAAACTCGTATGCAAGGTGTCAAATGCGCATGAGC
GATTTGTCGAGACCAACAACCTGCTGTCCTACGAACGGGCTGGGTTCCGCAAGCGCGAAG
AGTGTGTTGGACAAGTAGTCTCCTTGTCGACATCATTCAACGCAGACAGAATGCTGGGCT
AAACACCCATGTTCTATTCATCGATATCGAAAGGCGTGCAGTCCCCGTTGGTGCACTGTT
ATGGAAGCTGCAGAACATGGGATTCCCTCGTCGTACTCTTTCCTTTCTCAAGGCATTGTA
TACATCCTCATCTGCTCGAGCTCGAGCAGGATCACTACTATCTGACCCCTTTCCAGTGCA
GAGAGGTGTCAGACAGGGATGTCCCTTGTCTGGACTATTGTTCAATCTGTTCATCAACGA
CATTCTCGACGGTGTTGCACCCATCACCAATCCCTGGACTACCGCAGAACCTGAACCCCA
TCCGAGGACTTATGTACGCAGACGATATGGCAGTATTTGCTGACTCTGAGCAATCCCTGT
TGGCTGCGTCGACTGCTATCGAGCAATGGGCCAATCAGTGGGAAATGCAGTTTGGTGTGG
CCAAGTGTGGCATCATCAGCTTCACTGGCCATTTAGTATCACGACTTGACAACCCATTGG
ATATTCGACTCCATGGACAGTTGGTCAGTCGTGTGGAATCACTACAAAGTACCTTGGTGT
ACTGATTGACTCCAAGCTGGACCACTCAGCATGGCTCAAGCAGAAACAGTCTGCACTCGA
GCACACCATCTCAGCTCTTCACCCAGTGTTGGCTAACCACCAGCTAACGGTGAATTACCG
ATCTCGCATATTCTCTGCTGTGGTCATGGGCAAAAGCCTACTATGAGCGAACTGGTTGGT
GGCAACAAGTCACACTTTGCACCACTACAGACAACGATCAACAAGGGTATCCGACTGTTC
ACTGGTGCCCGACTCTCGACTGCCATCGGACCCCTTCTGGTTGAAACTGGAATTGGGTCT
CTTCTCACTCGCTCATTGGTCTCACGAGTACGCTTGTTGGAGCGGTCTGTGACCAAGAAA
ACACCCATCAACGCCATCTGCTCCGGTACAGACAATGACGTGTTTACACTGAATGTCAAG
GGCGGTTGGTAGATCAACGCTGGTTCTGGTCTCGTCGGACCAAACAGCTATACAAAAACA
GATACTGGCTGACACCACAAGTCAGACCAAAGACAGTCAAGCAACGACACTCGTTTGCAT
TGATGGAGAACTCTACGAAAATGTGGAGACTCTGCATCGCTCAGAAGTATGTCACTCGAC
AATTGTGGACACCTCTGGATTCTTCAAGGATCCCAGTTTCGATCAATCGCGAGCACATGG
CACAAGATATCTGATGCTTGCGCGCATGGATGCTCTCTGGACAGCAAGAAAAGCCATTCA
GATTGGCATATTAGTCGACACCCACCCCATTCTCAATGACCACCAGCACCATTATGCGAC
CAGCAGTTACTCAGCACATCCATTGCTCATCTCGTGGTGGGTGTGAACAAGTCACTGGCC
ATCGCATTCAGTCTGGACTAGTACCAGCAATTCAGAAATCACGACTCAGATTGCTGGGTC
GCGCGCACTCAATCCGGGTGTGGAGAATGTATATGCTTGGCTCCGCAGTGGAGTCTTAAA
TGGCGAAGCAGATCTGGACCAACGTTGGTTGGACGGGACTGTAGACATGAATCTATAGAG
GACGAGGCATGATAATCGGGCGCTGGCAGCACGGTTGTGACTTCCTGCAGGTAGCGTACC
GGCAGTATCAATCCACATTGTGGAAATATCACCGGGATCGCCTTGTGGAAGTTGGCTAAC
TGACTTCTAGCACCGCCAGCCTATGCCTGAATGGGTATAGCTTTGCCTGTGTTTCATGGA
TTTGATTGACTATCAGATTCACAAAACACCTTTGGCATTCGTGCTTGTTGTTTTGGGTAT
GTGATTATATTCTTAACAATAAAGTTCATTCAAAAAAAAAAA

>LINE_scaffold0020-12164-16751-C
GACATTCAGTGTAAACACGTCATTGTCTGTACCCAGCATATGGCATTGATGGGTGTTCTC
TTGATACGGACCGCTCCAACAAGCGTACCCGTGATACCAATGAAGAGCAGTGAGAAGTGA
CGGTAATCCAGTTTCAACCAGAAGGGATCAATGGCAGTCGAGTCGAAACCAGTGAACAGT
CGGATACCCTTGTTGATCGTTGTCTGCAGTGGAGCAAGGTGTGACTTGTTGCCACCAACT
AGCTCAAGCCCATAGTAGGCTTTGCCCATGACCACAGCAGAATATGCGAGATCGGTAGTT
CACCGTTAGCTGGTGGTTAGCCACACTGGGTGAAGAGCCGAGATAGTGTGCTCGAGTGCA
GATCGTTTCTGCTTGAGCTATGCTGAGTGGTCTAGCTTGGAGTCAATTAGCACACCAAGG
TACTTGTATGACTCCACACGACTGACCAACTGTCCATGGAGTCGAATATCCAATGGACTG
TCAAGTCGTGGTGCTAGATGGCCAGTGAAGCTGATGATGCCACACTTGGCCACACCAAAC
TGCATTTCCCACTGATTGGCCCATTGCTCGATAGCAGTCGACGCAGCCAATAGTGATTGC
TCAGAGTCAGCAAAGACTGCCACATCGTCTGCGTACATGAGTCCTCGGATGGGGTTGGTG
TCTCGCAATAGTCCAGGGACTGTGATGGATGCGACATCATCGAGAATGTCGTTGATAAAC
AGATTGAACAGCAATCCAGACAATGGACATCCCTGTCTGACCCCTCTCTGTACTGGGAAT
GGGTCCGATAGTAGTGAGCCTGCCCGAGATCGAGCAGATGAGGATGTGTACAGTGCAGCA
GAAGGCAAAGAGTACGACAAGGGAATCATGTTCTGCAGCTTCCATAACAGTGCACCAACG
GGGACTGTATCAGAATGCCTTTTGGATATCGATGAATAGAACATGGGTGTTTAGCCCAGC
ATTCTGTCTGCGCTGAATGATGTCGACGAGTGAGACTACTTGTCCAACACCTCTTCGCTT
GGAACCCAGCCTGTTCGTAGGACAGCAGGTTGTTGGTTTCGACAAATTGCTCAATGCGCA
TTTGGAGCACCTTGCAGACGAGTTTCAAGCCGACATTGATGAGTAATTCCTCGTTTTGTC
GCCTGGGGTTGAGAGGGTCGCCATCTTTCTTGTCGATGGAGACAATGGATACACACAGCC
ATGTACGGGATTGTTGCTGAAGCGAATATACTTGACCACATACTCTCAACAGAGCACAAG
CAAATGGGGTTGGTGGGACGCCTTCTTGGGTGTTGGCAGGCATGTGAGTGCCGCTGATAG
AACGCAGTGGTTATACCATCGTCGCCAGGTGCTTTCGTGGACTCATCTGCAAAAGGGCTG
CAGCAATCTGATTCCACGAGAAATCCTGGTCGAAATTTCACTGTTTCTGATGGTTGGTGT
ATTTGGAGAGGTTTGAATAGGCTGACGATCATGCCAGTATTGCAAGTCCAGCGAGTGGCC
TGTGGTGTCGGCTGCTAGTGATCCATAGTGACCTTGCATGACACGCAGGATCGATGTTGG
ATCGTACTGTACTATGCCATCAGGTTGTACGTGGAGTGACTACAGCACTACAGGAACTGT
TTCCAGACATGGCACGTGCAGCAGCGAATACGAGATCGGTTCGACCGTCTGATACAGCGC
GGTCAAGATTGTCAGCGTGCTTGACCCATTGTTTACGACCATCCACTCTCTCGAGTTGAG
TAGCAGCAGCCTTGAGTCGAGACCACTCATCTCGTAGAGTGTTGCACTGGACTGGGTCAG
GATTAGGATTGGTTGCAGCGGCAATGAATGCTTGCCGTGCAGTGTTGCTTGCCAAGATGG
CACGTTTAGTGGTGCCAGATAGGAGCCGGCGATTGGATCAAGTGGCTGGTGGTGGCGAGA
GTCGGGCTGGGTTATCAACGACTGAATTTGCTGATTCAAAACTGACATGTCAGTTGGTGA
ATGTCAGTGTCTGTGTCAGTGTTGTCTGCTGCACCGTCTGCTGCACATCAATAATTGGAT
GTAGCAATCCGATCGGTTGCTTCGAGACAGTGATGGCGGGATATGGTTGGAGCACGAGGA
GCAGGGGGTTGTCCTTGAGTCTCTGCTCGGATGGATGTGCGAATGACAAAGTGGTCGGCC
ACTGCTGTCTGTCTGTCCACACGTGGCGAGGTAAGAAGTGCGCGGGCTGGTGCATTACAC
ACAAAGTGGTCAATTGACGAATGACGTCGACCATGGACTGTGCTGAGTCTGGTGATCTGT
GATCCAGAAAACTGCATAACAGTCAACCCATGACCCCACGAGTGGACAATGCGCTGAGCG
CTGTGGATCGGTGTTCCATCTCCAAAGATGAGAACAGGATGGTTGTTGTCGAATGGCACA
ACTCTGTCGAGGATTGCCGAATACTAGCAAATGCCTCTCTGCGACTGTAGTTGGTGGTGG
CTCCAGAATGTCCTACATAGACAGATCCGACTATCCACAGACATTTCTGGGTGAAGTTGG
GTACCTTGGCGAAATCATTGTGCCAACTACTGCCATGTTCATGGCCACAGCACGATGGAA
TACCTAGGGCAATTCCTCTGCGTCCAGGTCCATGGCTGGATGCTGGATGACATCGAATCC
AGGGACAGTAAAGCGGAATTTTGAGGAAGTGATGCAGGTCTTTGAGATGGCCCAGAGCCT
GGTGTTCCTGACGATATGGCGGATAGCAGGACGTTTGTTGCTGATGTTGGTAACATTGAC
TGCGAGGATCTGCCGTGATAGTGGTGGAGGTGGGGCTGTTGGTCGAGGCTGGTCTGGACG
TCAGTCGGTAGTTTGCCGAATACGCCAGTGGGTTTGCTTCGCTTTGTCGAGGCGCTGGAT
GATGTTTCGTTGCCGGTCTTCGGGGACCGTTATGCGGAATCGAGCACCGTGTTTTGTAGT
ACGGCGATCGATCTTGGAGACATGTTCCATCTGGTGACCCAGGATTGGAGCGAGAATGGA
GCGGAGGTAAGTAATCGAGACGGCTGCAAGGCCGTATATCGAGATTGTAGTAGATAGTAA
AGATTCTTGTCGATGATCGACAGAGGGAACCGATATGTCAGAGTTGGCCATGGATAGAGG
AGTTTCAGGTAATAGGTGATCAGTTGGTGAAGGTGGATGTGTTGATAATGGTGTATCACT
CATTACAAACACATTTCAACATCAGCGATAGGGGTGACTGTAGGAGCAACACCGTCATCT
TGGGTTGCTGGAGTAATCTCAGCAGCCATGTCAGATGGTGGATCTACTGCTGGTGCAGCA
GGTTCCTGTTCAGCTACCTTCTTGACTGGGAGAAACTCCTTGGGAACTATCTCCATTGTT
GATATACTAAAATCGGGTGTCTGAACCCAAATCTTGGCCGCCTCAGCAGTGGCTGCCTCG
AGGGTTTTGCCACCAATAGATGCGAGCAGAGATCTGAAGAAGTTCCTGGCTTTGACGTCA
GGACTGCGCTGAATAGTTGTAACAGTTTTTGCAGCAAAAGACGAGATAGCAGCGAGCTTG
TCCTTGTCTGCTGCTTCGGAGCGAGGAACCCAGGCTTTGAAGGATTTAACTATAGTCGCG
TCCAGACTGGTAATTATCCGTGTGAAAGCAGACACATAGTCGGCATCGACTAGCAGCTGC
ACAACTGTCGGGATATCCAGCGAATATCACGTACTGCGCTTGTACGGATGCGAGGCTCCA
CCGTTGCCTTTCGAAGGTCGCCAGGCTTTGCGTAAGGAAAACCGCTTGCATAAATGAGTC
AGAGACTCAAGGAGAGCTCCACTTTTGGTGCACTGTGTGCAGGGACTGAAGTCTCTCGTT
TCAATGCAAGCCAAGCAGCAGCGCCAGCTTTACGAGAATCAACTGGCGTTCAACCAGCTG
TTGATGGGTGAGCTGCCTTTTGACAGCATCAGCAAAACGAGTGTTCTTAACAAGTTGGTC
AGTAGTAGAAGTAATAGTAGTAGTGGTAGCAGTAGTGGTGGTAATATTAGTGGGGTTTGG
CTTGGTAGCCACAGTCTTGCGTTTGGAGGTTGCACCCGTTTGCTTCAGTGGAGGGTAGTC
CTTGTTGTGGGGACTGACTTGGGGAACAACCAGGTTTGACTTCCAGTCTGGCTAGAATAG
CAGCCAGAGCAGCTTGAGTCGCCTCACTGGTTGACGTCATCTGACTTGCCATGTTGCTGA
GGACTTTCTCCAAGTTGCTGTCGTCTTCTGTTGAAGAGCAAAAGCGTTGCGCATAGCATC
CAGCTCGGCCTGCTGGGCAGCAACCTGCTGGCTAAGGGCTTTAACTACCACCCACAGACC
GTCCTGGGGTGGTGGGCTGGCATCGCGAGCCTTTTTCGGTGTCGCACGGACCGAGCGATC
GCTGTCGGTCGATCGCATGCGAACAGACCCGGCCACGGAGGCAAGGGGAGTAGTATCTGA
GGAGGTATCGCGACCTTCCTCGCTGGAGAAGACCTCACCATCCTCGCGGATACGGTGAGT
AAAAGCACCACTGGGAGCGGGTTTTCCTTTCCCGTGGTTGCTTTTTGAATTTGTATTTTT
TTGCATTTTTGATTTTTTTTTTCTTGA

>LINE_scaffold0020-94732-94825-+
CCATCAGATTCATAAACACCTTTGGCACTCGTTCTTGTTTGTTTGGGGGGTGTGATTCTA
TTCTTAACAATCAAAGTTCATTCAAAAAAAAAA

>LINE_scaffold0020-128196-128786-C
ATTGAGATATTGAATGCATCCTCCTTGGCGATAGTAATGGGATAACTCATGAATATGAGC
TTCAATATGCACACACTGAACCTCGCACTGAGTAATGGCACTAACACATGTATCATTGAG
ATGCACCACACACTATGGTGTGCAACTATTCTGACTCATACTCTCTCTCCCTCTCTCTCC
TTCTCTTTATGACTCTTTCTCTATAATATGTGTTCACCCCATCATCTACTTTTATTTTTT
TGAATAATAAACTTTATTGTTTAAGAATATAATCACACCCCAAAACAAACAAGCACGAGT
GCCAATGGTGTTTTATGAATCTGAAAGTCAAAATCAGATTCATGAAAACACACAACAAGC
CGTACTCCACTCAGGCATAGGCTGGTGGGTGCTAACAAGTCAGTTAACCAACTTCCACAA
GGCGACCCTTAGTGATATTGTACCACAATGTGGAGTGATGCTGCATGGTACACTACCTGC
AAAAAAAGTCAGCTAACCCGTTGCTTCCCAGTATCCGATTGTCATGTCCCATTCCCTAAT
ATATCCATTGCTCCACAGTCCCCATCCAGCCAACAGCTGATCCAGATCTG

>LINE_scaffold0020-173339-174387-+
TGGCTGACATCACAAGTCAGACCAAAGACAGTCAAGCAACGACACTCGTTTGCAATGATG
GAGACTCTACAGACATGTGGAGACTCTGCATCGCTTCAAAAGTATGTCACTCGACAATTC
TTGGACACTTTTGGGTTCTTCAAGGATCCCAGTTTCGATCAATCGCGAGCACATGGCACA
AGATATCTGATGCTTGCGCGCATGGATGCTCTCTGGACGAGCAAGAAAAGCCATTCAGAT
TGGCATATTAGTCGACACCCACCCATTCTCAGCTGACCACTGCATATTATGCGACCAGCA
GTTACTCAGCACATCCATTGCTCATCTCGTGGTGGAGTGTGAACAAGTAGCTGGTCATCG
CATTCAGTCTGGACTAGTACCAGCAATTCAGAAATCACGACTCAAACTACTGGGTCGCGC
ACTCGATCCGGGTGTGGAGAATGTATATACTTGGCTCCGCGGTGGAGTCTTAAATGGCGA
GGCAGATCTGGACCAGCGTTGGTTGGACGGGGACTGTGGAGCATGAATCTATGGGGACGA
AGCATGATAATCGGGCGCTGGCAGCACGGTTAGCTGACTTCCTGCAGGTAGCATACCGGC
AGTATCAATCCACATTGTGGCAAATACCACCGGGATTGTCTTGTGGAAGTTGGCTAGCTG
ACTTCTAGCACCGCCAGCCTATGCCTGGATGGGTATGGCTTGCCGTGTTTTTGTGGATTT
GATTTGATTATCAAATTCACAAAACACCTTTGGCACTCGTAACTGTTGTTTGGGGTGTGA
TTATATTCTTAAACAATAAAGTTCATTCAAAAAATAAAGATAGATGATGGGGCAAGCACA
TATAAAGAAAGAGTCACAGAGAGTCATAAGGAGAGAGGGGGAGTGAATATGGGTCAGAAT
AGTTGTACACCATAATGTGTGGTGCATCTCAATGATACATGTGTTAGTGCCATTACTCAG
TGCGAGGTTCAGTGTGTGCATATTGAAGCTCATATTTATGAGTTATCCCATTACTATCGC
CAAGGAGGATGCATTCAATATCTCAATA

>LINE_scaffold0020-177153-180409-+
CCCCCTGCTCCTCGTGCTCCAACCATATCCCGCCATCACTGTCTCAAAGCAACCGATCGA
ATTGCTACATCCAATTATTGGGATGTGCTAGCAGACGGTGCAGCAGACGACACTGACACC
GACACTGACATTCACCAACTGACATGTCAGTTTTTGGAATCAGCCAATGCAGTCGCTGAT
AACTTGAGTCTTCGACTCTCACCACCAGCCACTCGATCCAATCGCCGGCTCCTATCTGGC
GCAACCAAACGTGCCATATTGACAAGCAACACTGCACGGCAAGCATTCATTGCCGCTGCA
ACTCATACCAACCCTGACCCAGTCCAGTGCAACACTCTTCGGGATGAGTGGTCTCGACTC
AAGGCTGCTGCCACCCAACTCGAGAGAGTGGATGGGCGTAAACAATGGGTCAAGCACGCT
GACAATCTTGACCGCGCTGTATCAGACGGTCGAACCGATCTCGTATTCTCTGCTGCACGT
GCCATGTCTGGAAACAGTTCCCGTAGTGCTGCAGTCACTCCACTGTACAATTCCAATGGC
ATAGTACAGTACGACCCAACATCGATCCTGCGTGTTATGCAAGGTCACTATGGATCACTA
GCAGCCGACACCACAGGTCACTCGCTGGACTTGCAATACTGGCATGATCGTCAGCCTATT
CGAGTCTCTCGTGACACACCACCAATCAGAAACAGTGACATTCTCGACCAGGATTTCTCA
TGGAATCAGATTGCTGCAGCCCTTTTGCAGATGAGTTCACGGAAAGCACCCGGCGACAAT
GGTATATCCACTGCGTTCTACCAAGCGGCACTCTACATGCCTGCCAACACTCAAGAAGGT
GTACCACCAACCCCATTTGCTCGTGCTCTGTTAATAGTATGTGGTCAAGTATTCGCTTCA
GCAACAATTCCCCATGCATGGCTGTGTGCATCCATTGTTTTCATTGACGAGAAAGATGGC
AACCCTCTCAACCCAGGCGACAAGCGAGGCATTGCCCTCATCAATGTCGGCCTGAAACTC
GTATGCAAGGTGCTCCAAATGCGCATTGAGCGATTTGTCGAGACCAACAACCTGCTGTTC
TACAAACAGGCTGAGTTCTGCAAGCGCGAAGAGTGTGTTGGACAAGTAGTCTCACTTGTC
GACATCATTCAGCGCAGACAGAATGCTGGGCTAAACACCCATGTATTATTCATTGATATC
CAAAAGGCATTTGATACAGTCCCAGTTGGTGTACTGTTATGGAAGCTGCAGAACATGGGA
TTCCCTCGTCGTACTCTTGCCTTTCTCAAGGCACTGTACACATCCTCATCTGCTCGAGCT
CGGGCAGGATCACTACTATCGGACCCATTCCCAGTACAGAGGGGTGTCAGACAGGGATGT
CCCTTGTATGGACTTTTGTTCAATCTGTTCATCAACGACATTCTCGATGGTGTCGCACCC
ATCACAGTCCCTGGACTACCGCAAGACACCAACCCCATCCGCGGACTCATGTACGCAGAC
GATGTTGCAGTGTTTGCTGACTCTGAGCAATCACTGTTGGCTGCGTCGACTGCTATTGAG
CAATGGGCCGATCGGTGGGAAATGCAGTTTGGTGTGGCCAAGTGTGGCATCATCAGCTTC
ACTGGCCATCTATCACCACGACTTGACAGTCCATTGGATATTCGACTCCATGGACAGTTG
GTCAGTCGTGTGGAGTCATACAAGTACCTTGGTGTACTAATTGACTCCAAGCTAGACCAC
TCAGCATGGCTCAAGCAGAAACGGTCTGCACTCGAGCATACTATCTCGGCTCTTCACCCA
GTGTTGGCTAACCACCAGCTAACGGTGAATTATCGTTCTCGCATATTCTCTGCTGTGGTC
ATGGGCAAAGCCTATTATGGCTTGAGCTGGTTGGTGACAACAAGTCACACCTTGCACCAC
TGCAGACAACGATCAACAAGGGTATCCGACTGTTCACTAGTGCCCGACTCTCGACTGCCA
TCGGACCCCTTCTGGTTGAAACTGGGATTGGGTCACTTCTCACTCGCTCATTGGTATCAC
GGGTACGCTTTCTGGAGCGGTCTGTGACCAAGAGAACACCCATCAATGCTATTTTCTCTG
GTACAGACAATGACGTGTTTACACTAAATGTCCAAGTGGCAATTGGTAAGATCCCAGCGC
TGGTTCTGGTCTCGTCGGACCAAACAGCTGTACAGGAACAGATACTGGCTGACACCACAA
GTCAGACCAAAGACAGTCAAGCAACGACACTCGTTTGCATTGATGGAGACTCTGCGAACA
AGTGGAGACTTTGCATCGCTCCAAAAGTATGTCACTCGACAATTCTTGTGACACTTCTGG
GTTCTTCAAGGATCCCAGTTTCGATCAATTACGAGCACATGGCACAAGATATCTGATGCT
TGCGCGCATGGATGCTCTCTGGACAGCAAGAAAAGCCATTCAGATTGGCATACTAGTCGA
CACCTACCCATTCTCAGTTGACCACTGCATATTATGCGACCAGCAGCTACTCAGCACATC
CATTGCTCATCTCGTGGTGAAGTGTGAACAAGTAGCTGGCCATCGCATTCAGTCTGGACT
AGTACCAGCAATTCAGAAATCACGACTCAGATTGCTGGGTCACGCACTCGATCCGGGTGT
GGAGAATGTATATACTTGGCTCCGCGGTGGAGTCATAAATGGCGAAGCAGATCTGGACCA
GCGTTGGTTGAACGGGACTGTGGAGAATGAATCTATGGGGACGAGGCATGATAATCGGGC
GCTGGCAGCAACGGTTAGCTGACTTCCTGCAGGTAGCGTACCGGCAGTATCAAACCACAT
TGTGGAAATACCACCCGGGATCGCCTTGTGGAAGTCGACTAACTGACTTCTAGCACCCGC
CAGCCTATGCCTGGATGGGTATGGCTTGCCTGTGTTTCATGGATCTGGTATGACTGTCAG
ATTTACAAAACACCTTTTGGCACTCGTAATTGTTGTTTGGGGTGTGATTATATTCTTAAC
AATAAAGCTCATTCAAAAATAAAGATAGATGATGGGGCAAGCACATATTATAGAGAAAGA
GTCACAGAGAGTCATAAGGAGAGAGGGGGAGTGAATATGGGTCAGAATAGTTGTACACCA
TAATGTGTGGTGCATCTCAATGATACATGTGTTAGTGCCATTACTCAGTGCGAGGTTCAG
TGTGTGCATATTGAAACTCATATTCATGAGTTATCCCATTACTATCGCCAAGGAGGATGC
ATTCAATATCTCAATA

>LINE_scaffold0021-3-1069-C
TTTTTTTTTTTGAATGAACTTTGTTGTTAAGAATATAATCTCACACCTCAAACAAACAAG
CACGAGTGCCAAAAGGTGTTTTGTGAATCTGATTTGACTATCAGATCCATGAAAACACGG
CAAGCCATACCCATTCAGGCATAGGCTGGCGGTTGGTATTAGTCAGTCAGCCACCTACAA
GGCGACCTCGGTGGTATTTGCCACAATGTGTGGATTGATACTGGCTGGCATGATACCTGC
AGGAAGTCAGCCAACCTACCAGCCAGCGCCCGATTATCATGCCTCGTCCCCATAGATTCA
TGCCCACATTCCCGTCCAACCAACGCTGGTCCAGATCTTGCTTCGCCATTTAAGAATTCA
CCGCGGGAGCCAAGTATATACATTCTCCACACCCGGATCGAGTGGCAAGACCCAGCAATC
TGAGTCGATCTTCTGGAATTGCTGGTACTATCCACAGACTGAATGCAATGGCCAGTTACT
TGTTCACACTCCACCACAAGATGGCACGATGTGTTGAGTAGCTGCTGGTCGCATAGATGC
AGTGATCAACTGGAGAATGGATGGGCACGAACTAGTATGCCAATCTGAACGACTTTTCTT
GCTGTCGGAGAGCATCCATGCGCGCGTAAAGCATCAGATATCTCGTGCCATGTGCTCGTG
ATTGATCGAAACTGGGATCCTTGAAGAATCCAGAGGTGTCCACAATTGTCGAGTAACATA
CTTCTGGAGCGATGCAGAGTCTCCACATGTTCGTAAAGTCTCTATCAATGCAAACGAGTG
TCGTTGCTTGACTGTCTTTGGTCTGACTTGTGGTGTCAGCCAGTATCTGTTCTAAAAGAA
GCCGTTTGGTCCGACGAGACCAGAACCGGGGCTGGGATCTTACCAACTGCCCCTTGGACA
TTCAGTGTAAACACGTCATTGTCTGTACCGGAGCAGATGGCATTGATAGGTGTTCTCTTG
GTCACGGACCGCTCCAACAAGCGTACCCGTGAGACCAATGAGCGAGTGAGAAGTGACCCA
ATCCCAGTTTCAACCAGAAGGGGTCCAATGGCAGTCGAGATTCAAG

>LINE_scaffold0024-81916-82171-C
ACTCTCTCGAGTTGGGTGGCAGTAGCCTTGAGGCGAGACCACTCATCTCGTAGAGTGTTG
CATTGGGACTGAGTCAGGATTGGTATGAGTTGCAGCGGCAATGAATGCTTGCCGTGCAGT
GTTGCTTGCCAATATGGCACGTTTAGTTGTGCCAGATAGGAGCCGGCGATTGGATCAAGT
GGCTGGTGGTGAGAGTCAAAGACTCAAGTTATCAGCGACTGCATTTGCTGATTCCAAGAA
CTGAGATGTCAGTTG

>LINE_scaffold0024-142238-142291-+
ACTACTACTGCTACTGGCACTGGTACTACTACCGGTGCTACTACTAGCAAGCC

>LINE_scaffold0026-139196-139450-+
AACTGACATCTCAGTTCTTGGAATCAGCAAATGCAGTCGCTGATAACTTGAGTCTTCGAC
TCTCACCACCAGCCACTTGATCCAATCGCCGGCTCCTATCTGGCACAACTAAACGTGCCA
TATTGGCAAGCAACACTGCACGGCAAGCATTCATTGCCGCTGCAACTCACACCAATCCTG
ACCCAGTCCAATGCAACACTCTACGAGATGAGTGGTCTCGACTCAAGGCTACTGCCACCC
AACTCGAGAGAGTG

>LINE_scaffold0026-398813-398875-C
CCAATCAGCAGTAGTAGTAGTTAATGTAGTAGTAGTAGTAGTGGTAGTGCTGGTGGTTGG
TT

>LINE_scaffold0027-52187-52439-C
ACACTCTCGAGTTGGGTGGCAGTAGCCTTGAGTCGGACCACTCATCTCGTAGAGTGTTGC
ATTGGACTGGGTCAGGATTGGTGTGAGTTGCAGCGGCAATGAATGCTTGCCGTGCAGTGT
TGCTTGCCAATATGGCACGTTTAGTTGTGCCAGATAGAGCCGGCGATTGGATCAAGTGGC
TGGTGGTGAGAGTCGAAGACTCAAGTTATCAGCGACTGCATTTGCTGATTCCAAGAACTG
AGATGTCAGTTG

>LINE_scaffold0027-114421-115539-+
CACCTTGCATCACTGCAGACAACGATCAACAAGGGTATCCGACTGCTCACTGGTGCCCGA
CTCTCGACTGCCATTGGACCCCTTCTGGTTGAAACTGGGATTGGGTCTCTTCTCACTCGC
TCATTGGTATCACGAGTACGCTTGTTGGAGCGATCTGTGACCAAGAGAACACCCATCAAT
GCTATCTGCTCCAGTACAGACAATGACGTGTTTGCACTGAATGTCCAAGGGCAGTTGGTA
AGATCCCAGCGCTGGTTCTGGTCTCGTCGGACCAAACAGCTATACAGGAACAGATACTGG
CTGACACCACAAGTCAGACCAAAGACAGTCAAGCAACGGCATTCGTTTGCTCTGATGGAG
ACTCTGCGAACATGCGGAGACTCTGCATCACTCCAAAAGTATGTCGCTCGACAATTGGAC
ACTTCTGGGTTCTTCAAGGATCCCAGTTTCGATCAATCGCGAGCACATGGCACAAGATAT
CTGATGCTTGCGCGCATGGATGCTCTCTGGACAGCAAGAAAAGCCATTCAGATTGGCATA
TTAGTCGACACCCACCCATTCTCAGTTGACCACTGCATATTATGCGACCAGCAGCTACTC
AGCACATCCATTGCCCATCTCGTGGTGGAGTGTGAACAAGTAACTGGCCATTGCATTCAG
TCTGGACTAGTACCAGCAATTCAGAAATCACGACTCAGATTGCTGGGTCGCGCACTCGAT
CCGGGTGTGGAGAATGTATATACTTGGCTCCGCGGTGGAGTCTTAAATGGACAAAGCAGA
TCTGGACCAGCGTTGGTTGGACGGGACTGTGGAGCATGAATCTTATGGGGACAAGGCATG
ACAATTGGATGTTGGCAGCACGGTTAGCTGACTTTTTGCAGGTAGCGTACCGGCAGTATC
AAATCCACATTGTGGCACAATACCACCAGGGATCGCCTTGTGGAAGTCGGTTAAACTGAC
TTGTTAGCACCCACCAGCCTATGCCTGAATGGAGATATGGCTTGCCGTGTTTCATGGATT
TGATTTGACTATCAGATTCACAAAACACCTTTTGGGCATTCGTGCTTGTTTGTTTGAGGG
ATGTGTGATTATATTCCTTAACAATAAAGTTCATTTAA

>LINE_scaffold0027-142851-148373-+
TAGTTTGGTCGACAGCCTCGAGCCGGCCCCCACTTCTCAGTCCCTCTCTCTCTCTCTCTC
CTCTCTGTAGTGGCCTTCTTGCCTACTCTTCTCTCCACCCCTTTTTCTGGCAGGACCTCT
CCCCTGTCAGAACACCAGCTCCCATTTCCCCACTACCAGTCACAGTAAGACTGCTCTAGT
CAGGAAGCGAGCTCCCCCCCCCCAGTGGCACTCTCAGGCCCTCTCTCCTGTTGGGCACTA
GTCTCCTACTCCCTTTCCCTAGTGGCCATCCTCTCCCCTACCTCCCCTAGAGTCAGGTAT
AATACCTGAGCTCTTCTCAAAGGGGACACCCCAAAGGCAGCAGAGGCTCCTAACTACTAC
TACAGAAAAAAAAACCCCCCTCCCTTGATCAGCAGCTTGTTTGATTAAAAAAAAAATCAA
AAATCAAAAAAAAAATGTTGCAAAAAAATCAAAATTCAAAAGGCAGCCACGGGAAAGGCA
AACCCGCTCCCAGTGGTGCTTTCACTCACCGTATCCGCGAGGATGGTGAGGTCTTTTCCA
GTGAGGAAGGTCGCGAGACCTCCTCTGACACTACCCCCCTTGCCTCCGTGGCAGGGTCTG
TTCGCATGCGATCGACTGACAGCGATCGTTCGGTTCGTGCGACACCGAAAAAGGCTCGCG
ATGCCAGCCCACCACCCCAGGACGATCTGTGGGTGGTTGTGAAAAACCTCAGCCAGCAAT
TTGCTGCTCAACGAACCGAGCTGGCTACTCTGAGTAACGCTTTTGCTCTTCAGCGAAGAC
AATAGCTGACCTGGAGAAAATCCCAGAGACTTGGAGAAAGTCCTCAGCAATATGGCAAGT
CAGATGACGTCGACCAGTGAGACAACTCAAACTGCTCTGGCTGCCATCCTAGCCAGACTG
GAAGTCGGACCTGTTGTCCCGCAAGTCGTAGTCGCTGATATTGACTACCCTCCGCTACCA
CCAACGGGTGCAACCTCCAAACGCAAGACTGTGGCTACCAAGCCAAACATCACCACCACT
ACTGCTACTGCTACTACTTCTACTACCACTGACCAGCCCTCTAAGAACACTCGATTCGCC
GATGCTGTCAAAAAACGGCCCACCCACCAACAGCTGGTTGAACGCCAGCCCGAATTTCGT
AAAGCTGGTGCTGCTGCTTGGCTCGCTTGAAGCGCGAGACTTCAGTCCCTGCACACAGTG
CACCCAAAGTGGAGCTCTCCTCGGGTCTCCGACTCATTTATGCAAGCGGTTTCCCTTATG
CAAAGCCTGGCGACCTTCGAGGCAATGCAGGGTGCCCGCATCCGTACTAGTGCAGTGCGT
GATATTCGCTGGATATCCCGACAAGTTGTGCAGCTACTAGTCGACGCCGACTATGTGTCT
GCTTTCACTCGCATAATTACCAGTCTGGACGCGACTATCGTCAAGTCCTTCAAAGCCTGG
GTTCCTCGCTCCGAAGCAGCAGACAAGGATAAGCTCGCTGCTATTTCGTCGTTGCTGTAA
AACTGTCACTACCATCCAACGCAGTCCTGACGTCAAAGCAAGGAACTTCTTTAGATCACT
GCTCGCATCTATTGGTGGCAAGACCCTCGAGGCAGCCACTGTTGAGGCGACCAAGATTCG
GGTTCAAACCCCTAACTTTAGCATATCAACACTGGAGATAGTCCCAAAGGAGTCTCTCCC
AGTCAAGAAGGCGACTGATAAGAAACCTGCTGCACCAGCAGTAGATCCACCATCTGAAAT
GGCTGCTGAGGTCACTCCAGCAATCCAAGATGACGGTGTTACTCCTACAGTCACCCCTAT
CGCTGACGTTGAAATGTGTTTGTAATGAGTGATACACCATTATCAACACATCCACCTTCA
CCAACTGATCACCTGCTACCTGACACTCCTCTATCCATGGCCAACTCTGACATATCGGTT
CCCTCTGTCGATCATCGGCAAGAACTATCACTATCTACAACATTCTCGATATACGGCCTT
GCAGCCGTCTCGATATCATACCTCCGCTCCATTCTCGCTCCAATCCTGGGCCACCAGATG
GAGCATGTCTCCAAGATCGACCGCCGTACCACAAAACACGGTGCTCGATTTCGCATAACG
GTCCCTGAAGACCGACAACGCAACATCATCCAGCGCCTCGAGCGCCAAAGCAAACAAACC
CACTGGCGTATTCGGCAAAACTACCGACATCGCCGTCCAGACCAGCCTCGACCAACAGCC
CCACCTCCACCACTATCACGGCAGATCCTCGCAGTCAATGTTGCCAATATCAGCAACAAA
CGTCCTGCTATCCGCCATATCGTCAGGAACACCAGGCTCTGGGCCATCTCAGAGACCTGC
ATCACCTCATCAAAATTCCGCTTTACTGTCCCTGGATTCGATGTCATCCAGCATCCAGCC
ACGGGACCTGGACGCAGAGGAATCGCCTCGGTATTCCATCGTGCTTTGGTGGCCATGAAC
ATGGTAGTGCAGTTGGCACAATGATTCTCGCCAAGGTACCCAACTTCACCCAGAATGTCT
GTGGATAGTCGGATCTGTCTATGTAGGACATTCTGGAGCCACCACCAACTACAGTCGCAG
AGAGGCCTTTGCTAGTATTCGGCAAGCCCTCGACAGAGTTGTTCCATTTGACAACAACCA
TCCTGTTCTCATTTTGGAGACTGGAACACTGACCCACAGCGCCTTCAGCGCATTGTCCAC
TCGTGGGGCCATGGGTTGACTGTCATGCAGTTCTCTGGATCACAGATCACCAGACTCAGC
ACAGTCCATGGTCGACGTCATTCGTCAATCGACCACTTTGTGTGTAATGCACCAGCACGC
GCACTCCTCACCTCGCCACGTGTGGACAGACAGACAGCAGTGGCCGACCACTTTGTCATT
CGCACATCCATCCGAGCAGAAGCTCAAGGACAACCCCCTGTTCCTCGTGCTCCAACCATA
TCCCGCCATCACTGTCTCGAAGCAACCGATCGAATTGCCACATCCAATTACTGGGATGTG
CTAGCAGACGTTGCATCGGACAACACTAACACAGACACGGACATCCACCAACTGACATCT
CAGTTCTTGAAATCAGCAAATGCAGTCGCTGATAACTTGAGTCTTCGACTCTCACCACCA
GCCACTCGATCCAATCGCCGGCTCCTATCTGGCACAACCAAACGTGCCATATTGGCAAGC
AACACTGCACGGCAAGCATTCATTGCCGCTGCAACCAATCCAACCTGACCCAGTCCAGTG
CAACACTCTACGAGATGAGTGGTCTCGACTCAAGGCTACTGCCACCCAACTCGAGAGAGT
GGATGGTCGTAAACAATGGGTCAAGCACGCCGACAATCTTGACCGCGCTGTATCAGACGG
TCGAACCGATCTCGTATTCGCTGCTGCACGTGCCATGTCTGGAAACAGTTCCCGTAGTGC
TGCAGTCACTCCACTGTACAACTCCGATGGCATAGTACAATACGACCCAACATCGATCAT
GCGTGTCATGCAATGTCACTATGGATCACTGGCAGCCGACACCACAGGTCACTCGTTGGA
CTTGCAATACTGGCATGATCGTCAGCCTATTCAAGTCTCCCCTAATACACCAACCATCAG
AAACAGTGACATTCTCGACCAGGATTTCTCGTGGAATCAGATTGCTGCAGCCCTTTTGCA
GATGAGTCCACGGAAAGCACCTGGCGACGATGGTATAACCACTGCGTTCTACCAAGCGGC
ACTTTATATGCCTGCCAATACCCAAGAAGGCGTCCACCAACCCCATTTGCTCGTGCTCTG
TTGAGAGTATGTGGTCAAGTATTCGCTTCAGCAACAATCCCTCGTGCATGGCTGTGTGCA
TCCATTGTTTCCATCGACAAGAAAGATGGCGACCCTCTCAACCCAGGCGACAAGCGAGGC
ATTGCCCTCATCAATGTCGGCCTGAAACTCGTATGCAAGGTGCTCCAAATGCGCATTGAG
CGATTTGTCGAGACCAACAACCTGCTATCCTACGAACAGGCTGGGTTCCGCAAGCGCGAA
GAGTGTGTTGGACAAGTTGTCTCACTTGTCGACATCATTCAGCGCAGACAGAATGCTGGG
CTAAACACCCATGTTCTATTCATCGATATCCGAAAGGCATTTGATACAGTCCCAGTTGGT
GCACTGTTATGGAAGCTGCAGAACATGGGATTCCCTCGTCGTACTCTTGCCTTTCTCAAG
GCATTGTACACATCCTCATCTGCTCGAGCTCGGGCAGGATCACTACTATCGGACCCATTC
CCAGTACAGAGAGGTGTCAGACAGGGATGTCCATTGTCTGGACTTCTGTTCAATCTGTTC
ATCAACGACATTCTCGATGGTGTCGCACCCATCACAGTCCCTGGACTATCGCGAGACACA
ACCCCATCCGAGGACTCATGTACGCAGACGATGTGGCAGTGTTTGCTGACTCTGAGCAAT
CACTGTTGGCTGCGTCGACTGCTATTGAGCAATGGGCCAATCGGTGGGAAATGCAGTTTG
GTGTGGCCAAGTGTGGCATCATTAGCTTCACTGGCCATCTAGCACCACGACTTGACAACC
CATTGGATATTCGACTCCATGGACAGTTGGTCAGTCGTGTGGAGTCATACAAGTACCTTG
GTGTACTGATTGACTCCAAGCTGGACCATTCAGCATGGCTCAAGCAGAAACGGTCTGCAA
TCGAGCACACCATCTCGGCTCTTCACCCAGTGCTGGCTAACCACCAGCTAACGGTGAATT
ATCGATCTCGCATATTCTCTGCAGTGGTCATGGGCAAAGCCTATTATGGACTCGAGCTGG
TTGGTGGCAACAAGTCACACCTTGCACCACTGCAAACGACAATCAACAAGGGTATCCGAC
TGTTCACTGGTGCCCGACTCTCGACTGCCATTGGACCCCTTCTGGTTGAAACTGGGATTG
GGTCACTTCTCACTCGCTCATTGGTATCACGGGTACGCTTGTTGGAGCGATCTGTGACCA
AGAGAACACCCATCAATGCCATCTGCTCTGGTACAGACAATGACGTGTTTACACTGAATG
TCCAAGGGCAGTTGGTAAGATCCCAGCGCTGGTTCTGGTCTCGTCGGACCAAACAGCTAT
ACAGGAACAGATACTGGCTGACACCACAGGTCAAACCAAAGACAGTCAAGCAACGACACT
CGTTTGCATTGATGGAGACTCTGCGAACATGTGGAGACTCTGCATCGCTCCAAAAGTATG
TCACTCGACAATTCTTGGACACTTCTGGGTTCTTCAAGGATCCCAGTTTCGATCAATCGC
GAGCACATGGCACAAGATATCTGATGCTTGCGCGCATGGATGCTCTCTGGACAGCAAGAA
AAGCCATTCAGATTGGCATATTAGTCGACACCCACCCATTCTCAGTTGACCACTGCATAT
TATGCGACCAGCAGCTACTCAGCACATCCATTGCCCATCTCGTGGTGGAGTGTGAACAAG
TCACCGGCCATCGCATTCAGTCTGGACTAGTACCAGCAATTCAGAAATCACGACTCAGAT
TG

>LINE_scaffold0027-179418-179607-+
TGCCAGCCTATTGCCTGAATGGGGGTGTGGCTTGCCGCGTGTTTCATGAATCTGGTTTGA
CTATCAGATTCATACAACACTTACAGCACTTTGTACTTGTTGTTGTTGGGTGTTTATATT
CTTGACAATAAAGTCTATTTTTATATAAAACACACTCACACTGATTCAGGAATCACAGAG
CAATAAGTA

>LINE_scaffold0028-55540-56440-+
AGAAACAGCGACATTCTCGACCAGGATTTCTCGTGGGATCAGATTGCTGCAGCCCTTTGC
AAATGAGTCCACGGAAAGTACCTGGCGACAATGGTATATCCACTGCGTTCTACCAAGCGG
TACTCTACATGCTTGCCAACACCCAGAAGGTGTTCCACCAACTCCATTTGCCCGTGCTCT
GTTGAGAGTATGTGGTCAAGTATTCGCTTCAGCAACAATCCCCACGCATGGCTGTGTGCA
TCCATTGTTTCCATCGACAAGAAAGATGGCGACCTCTCAACCCAGGTGACAAGCGAGGCA
TTGCACTCATCAATGTCGGCCTGAAACTCGTCTGCAATGTTCTCCAAATGCGCATTGAGC
AATTTTTCGAGACCAACAACCTGCTGTCCTACGAATAGGCTGGGTTCCGTAAGCGCGAAG
AGTGTGTTGGACAAGTGGTCTCACTCGTCGACATCATTCAGCGCAGACAGAATGCTGGGC
TAAACACCCATGTTCTATTCATTGATATCCGCAAGGCATTTGATACAGTCCCAGTTGGTA
CACTGTTATGGAAGTTGCAGAACATGGGATTCCCTCGTCGTACTCTTGCCTTTCTCAAGG
CACTGTACACATTCTCATCTGCTCGAGCTCGGGCAGGCTCACTACTATCGGACCCCTTCC
CGGTACAGAGAGGGGTCAGACAGGGATGTCCATTGTCTGGACTGCTGTTCAATCTGTTTA
TCAACGACATTATCAATGGTGTCGCACCCATCACAGTTCCTGGACTGCCGCGTGACACCA
ACCCCATCCGAGGACTCATGTACGCAGACGATGTTGCAGTATTTTCTGACTCTGAGCAAT
CACTGTTGGCTGCGTCGACTGCTGTTGAGCAATGGGCCAATCGGTGGGAAATGCAGTTTG


>LINE_scaffold0028-56506-58023-+
CATCATCAGCTTCACTGGTCATCTAGCACCACGACTTGACAATCCATTGATATTCGACTC
CATGGACAGTTGGTCAGTCGTGTGAAGTCATACAAGTACCTTGGTGTACTGATCGACTCC
AAGCTAGACCACTCAGCATGGCTCAAGCAGAAACGGTCTGCACTTGAGCACACTATCTCG
GCTCTTCACCCAGTGCTGGCTAACCACCAGCTAACGGTGAACTACCGATCTTGCATATTC
TCTGCAGTGGTCATGAGCAAAGCCTACTATGGGCTCGAGCTAGTTGGTGGCAACAAGTTG
CACCTTGCACCACTGCAGACAACGATCAACAAGGGTATCCGACTGTTCACTGGCGCCCGA
CTCTCGACTGCCATTGGGCCCCTTCTAGTTGAAACTGGGGGTTGGGTCTCTTCTCACTCG
CCCATTGGTATCACGGGTACGCTTGTTGGAGCGGTCCGTGACCAAGAAAACACCCATCAA
CGCTATCTGCTAGGGTACAGACAATGACGTGTTTACACTGAATGTCCAAGGGGCAGTTGG
TAAGATCCCAGCGCTGGTTCTGGTCTCGTCGGACCAAACAGCTATACAGGAACAGATACT
GGCTGACACCACAAGTCAGACCAAAGACAGTCAAGCAACGGCACTCGTTTGCTCTGATGG
AGACTCTGCGAACAGGTGGAGACTCTGCATCGCTCCAAAAGTATGTCACTCGACAATTCT
TGGACACTTTTGGGTTCTTCAAGGATCCCAGTTTTGATCAATCGCGAGCACATGGCACAA
GATATCTGATGCTTGCACGCATGGATGCTGTATATGGAAAGCAAGAAAAGCCATTCAGAT
TGGCATATTAATCGACACCCACCCATTCTCAGTTGATCGCTGCATCCTATGCAACCAGCA
ACTACTCAGCACATCCATTGCTCATCTCGTGGTGGAGTGTGAACAAGTAGCTGGCCATCG
CATTCAGTCTGGGCTAGTACCAGCGATTCAGAAATCACGACTCAGACTACTGGGTCGCGC
ACTTGATCCGAGTGTGGAGAATGTATATACTTGGCTCCGCGGTGGAGTCTTAAACGGGCG
AAGCAGATCTGGACCAGCGTTGGTTGGACGGGACTGTGGAGCATGAATCTATGGGGACAA
GGCATGGTAATCGGGCGGATGGCAGCACGGTTAGCTGACTTCCTGCAGGTAGCGTACCGG
CAGTATCAATCCACATTGTGGGAATACCACCGGGATCGCCTTGTGGAAGTTGGCTAACTG
ACTTCTAGCACCGCCAGCCTATGCCTGAATGGGGTATGGCTTGCCGTGTTTTCATGGATT
TGATTTGACTATCAGATTCACAAAACACCTTTGGCATTCGTGCTTGTTGTTTGGGGTGTG
TGATTATATTCTTAAACAATTAGAATTCATTTAAAAAGAAAGTCAACACAATCGAGTCAA
GCAATAAATACTTTGAGAGTGATTGTCACACAAAGATGGGGTAGAGACTAACAAAAGGGA
CGACCGAGACTTATGGG

>LINE_scaffold0028-70452-70514-C
CCAATCAGCAGTAGTAGTAGTTAATGTAGTAGTAGTAGTAGTGGTAGTGCTGGTGGTTGG
TT

>LINE_scaffold0028-142680-148607-+
TGCCAGCACAACTATCAGCAGCTACCCACTACTACCACTACTCAGTACTGTGGTGATAGC
CTCAAGCCGCCCCCACTCCTCAGTCCCTCTCTCTCTCCTCTGTTGGACTACTCTCTCCTA
CACCTCCCCTCCTTCTGGCAGGACTTCTCCCTGTCAGAACACCAGCTCCCATTTCCCCAC
TACCAGTCACAGTTAGACTGCTCTAGTCAGGAAGCGAGCTCCCCCCCAGTGGTACTCTCA
GGCCCTCTCTCCTGTTGGGCACTAGTCTCTACTCTCTTTCCCTAGTGACCATCCTCTCTG
CCCTACCTCCCCCCAGAGTCAGAGCTAGGTCTGATACCTGAGCTCCTCTCAAAGGGGACA
CTCCAAGGCAGTAGAGGCTCTTAACAAAAAAACCCTCCTTCCCCGATCAGCAGCTCTGTT
GATCAAAAAAATCGAAAAAAAAAAATGTTGCAAAAAAATGCAACCCCAAAAAGCAACCAC
GGGAAAGGCAAACCCGCTCCCAGTGGTGCTTTCACTCACCGTATCCGCGAGGATGGTGAG
GTCTTTCCAGTGAGGAAGGTCGCGATGCCTCCTCAGATACTACTCCCCTTGCCTCCGTGG
CCGGGTCTGTTCGCATGCGATCGACTGACAGCGATCGCTCGGTCCGTGCGACACCGAAAA
AGGCGCGCGATGCCAGCCCACCACCCCAGGATGATCTGTGGGTGGTTGTGAAAAACCTCA
GCCAGCAATTTGCTGCTCAACAGACCGAGCTGGCTACTCTGAGTAACGCTTTGCTCTTCA
GCAGAAGACAATAGCTGACCTGGAGAAAATCAACCGAGACTTGGAGAAAGTCCTCAGCAA
CATGGCAAGTCAGATGACGTCGACCAGTGAGGCAAATCAAACTGCTCTTGCCGCTATTCT
AGCTAGACTAGAGGCTGGACCTGTTGCCCCACAAGTCGTAGTCGCTGATATTGACTATCC
TCCACTGAAGCAAACGGGTGCAAAGCCAAACGCAAGTCTGTGGCTACAAGCCAAACCCCA
CCACTACTACTACTGCTACTACTACCACTACTACCACTGATCAGCCCTCTAAGGACACTC
GATTTGCCGACGCTGTCAAAAAACGGCCCACCCACCAACAGCTGGTTGAACGTCAGCCTG
ACTTTCGTAAAGCTGGCGCTGCTGCTTGGCTTGCATTGAAACGAGAGACTTCAATCCCTG
CACAGTGCACCGAAAGTGGAGCTCTCCTCGGGTCTCCGACTTATTTATGCAAGCGGTTTT
CCTACGCTAAGCCTGGCAACCTTCGAAAGGCCATGCAGGAGCCCGCATCCGTACCAGTGC
GGTGCGTGATATTCGCTGGATCTCCCGTCAGGTTGTGCAGCTACTAGTCGACGCCGACTA
TGTGTCTGCTTTCACACGGATAATTACTAGTCTGGACGCGACTATCGTCAAGTCCTTCAA
AGCCTGGGTTCCTCGCTCCGAAGCAGCAGACAAGGATAAGCTCGCTGCTATCTCGTCTTT
TGCTGCAAAGACTGTTACAACCATCCAACGCAGTCCTGATGTCAAAGCCAGAAATTTCTT
CAGATCACTGCTCGCATCTATTGGTGGAAAAACCCTCGAGGCAGCCACTGCTGAGGCGGC
CAAGATTCGGGTTCAGACACCCGATTTTAGCATATCCACACTGGAGACAGTCCCAAAGGA
GTCTCTCCCAGTAAAGACGGCGACTGATAAGGAACCTGCTGAACCAGCAGTAGATCCACC
ATCTGAAATGGCTGCTGAGATTACTCCAGCAACCCAAGATGACGGTGTTACTCCTACAGT
CACCCCTATCGCTGACGTTGAAATGTGTTTGTAATGAGTGATACACCATTATCAACACAC
ACACCTTCACCAACTGATCACCTGCTACCTGACACTCCTCTATCCATGGCCAACTCTGAC
ATATCGGTTCCCTTTGTCGATCATCGACAAGAACCATCAACATCTACCACATTCTCGATA
TACGGCCTTGCAGCCGTCTCGATATCATACCTCCGCTCCATTCTCGCTCCAATTCTGGGC
CACCAGATGGAGCATGTCTCCAAGATCGATCGCCGTACCACAAAACACGGTGCTCGATTC
CGCATAACGTCCCTGAAGACCGACAACGCAATATTATCCAGCGCCTCGAGCGCCAAAGCA
AGCAAACCCACTGGCGTATTCGGCAAAACTACCGACATCGCCGTCCAGACCAGCCTCGAC
CAACAGCCCACCTCCACCACTATCACGGCAGATCCTCGCAGTCAATGTTGCCAATATCAG
CAACAAACGACCTGCTATCCGCCATATCGTCAGAACACCAGGCCTAGCCATCTCAGAGAC
CTGCATTACTCCTCAAATTCCGCTTTACTGTCCCTGGCTTCGATGTCATCCAGCATCCAG
CCACTGGACCTGGACGCAGAGGAATCGCCCTCGGTATCCCATCGTGCTTTGGTGGCCATG
AACATGGCAGTGCAGTTGGCACAATGATTCTCGCCAAGGTACCCAACTTCACTCCAGAAT
GTCTGTGGATAGTCGGATCTGTCTATGTAGGACATTCCGGAGCCACCACCAACTACAGTC
GCAGAGAGGCTTTTGCTAGTATTCGGCAAGCCCTCGACAGAGTTGTTTCTTTTGACAACA
ACCATCCTGTTCTCATCTTTGGAGACTGGAACACCGACCCGCAGCGCCTTCAGCGCATTG
TCCACTCGTGGGGTCATGGTCTGACTGTCATGCAGTTTTCTGGATCACAGATCACCAGAC
TCAGCACAGTCCATGGTCGACGTCATTCGTCAATCGACCACTTTGTGTGTAATGCACCAG
CACGCGCACTCCTTACCTCGCCGTGTGGACAGACAGACAGCAGTGGCCGACCACTTTGTC
ATTCGCACATCCATTCGAGCAGAGGCTCAAGGACAATCTCCTGTTCCTCGTGCTCCAACC
ATATCCCGACATCACTGTCTCGAAGCAACCGATCGAATTGCTACATCCAATTATTGGGAT
GTGCTAGCAGACGGTGCATCGGATGACACAGACACTGATACTGACGTCCACCAACTGACA
TCTCAGTTCTTGGAATCAGCCAATGCAGTCGCTGATCAATTGAGTCTTCGACTCACCACC
AGCCACTCGATTCAATCGCCGGCTTCTATCTGGCACAACCAAACGTGCCATATTGGCAAG
CAACACTGCACGGCAAGCATTCATTTCCGCTGCAACCAATCGCAACTCTGACCCAGTCCA
GTGCAACACTCTTCGAGATGAGTGGTCTCGACTCAAGGCTGCTGCCACCCAACTCGAGAG
AGTGGATGGTCGCAAACAATGGGTCAAGCACGCTGACAATCTTGACCGTGCTGTATCAGA
CGGTCGAACCGATCTCGTATTCTCTGCTGCACGTGCCATGTCTGGAAACAGTTCCCGTAG
TGCTGCAGTCACTCCACTGTACAACTCCGATGGCATAGTACAGTACGATCCAACATCGAT
CCTGCGTGTCATGCAAGGTCACTATGGTTCATTGGCAGCCGATACCACAGGTCACTCACT
GGACTTGCAATACTGGCATGATCGTCAGCCTATTCAAGTTCCTCTCAATACACCAACCAT
CAGAAACAGTGACATTCTCGACCAGGATTTCTCGTGGAATCAGATTGCTGCAGCCCTGTT
GCAGATGAGTCCACGGAAAGCACCTGGCGACGATGGTATAACCACTGCGTTCTACCAAGC
GGCACTCTATATGCCTGCCAACACCCAAGAAGGCGTCCCACCAACCCCATTTGCTCGTGC
TCTGTTGAGAATATGTGGTCAGGTATTCGCTTCAGCAACAATCCCCCGTGCATGGCTGTG
TGCATCCATTGTCTCCATCGACAAGAAAGATGGCGACCCTCTCAACCCAGGCGACAAGCG
AGGCATTGCCCTCATCAATGTCGGTCTGAAACTCGTATGCAAGGTGCTCCAAATGCGCAT
TGAGCGATTTGTCGAGACCAACAACCTGCTGTCCTACGAACAGGCTGGGTTCCGCAAGCG
CGAAGAGTGTGTTGGACAAGTAGTCTCACTTGTTGACATCATTCAGCGCAGACAGAATGC
TGGGATAAACACCCATGTTCTATTCATCGATATCCTAAAGGCATTCGATACAGTCCCAGT
TGGTGCACTGTTATGGAAGCTGCAGAACATGGGATTCCCTCGTCGTACTCTTGCCTTTCT
CAAGGCATTGTACACATCCTCATCTGCTCGAGCTCGGGCAGGATCACTACTATCGGACCC
ATTTCCGGTACAGAGAGGGGTCAGACAGGGATGTCCATTGTCTGGACTACTATTCAATCT
GTTCATCAACGACATTCTCGATGGTGTCGCACCCATCACAGTCCCTGGACTACCGCGAGA
CACGAACCCCATCCGAGGACTCATGTACGCAGACGATGTGGCAGTGTTTGCTGACTCTGA
GCAATCACTGTTGGCTGCGTCGACTGCTATCGAGCAATGGGCCAATCGATGGGAGATGCA
GTTTGGTGTGGCCAAGTGTGGCATCATTAGCTTCACTGGCCATCTAGCACCACGACTTGA
CAACCCATTGGATATTCGACTCCATGGACAGTTGGTCAGTCGTGTGAGTCATACAAGTAC
CTTGGTGTACTGATTGACTCCAAGCTAGATCACTCAGCATGGCTCAAGCAGAAACGGTCT
GCACTTGAGCACACCATTTCGGCTCTTCACCCAGTGCTGGCTAATCACCAGCTAACGGTG
AATTATCGTTCTCGCATATTCTCTGCAGTGGTCATGGGCAAAGCCTATTATGGGCTTGAG
CTGGTTGGTGGAAACAAGTCGCACCTTGCACCACTGCAGACAACGATCAACAAGGGTATC
CGACTGTTCACTGGTGCCCGACTCTCGACTGCCATTGGACCCCTTCTGGTTGAAACTGGG
ATTGGGTCACTTCTCACTCGCTCATTGGTTTCACGAGTACGCTTGTTGGAGCGGTCCGTG
ACCAAGAGAACACCCATCAATGCCATCTGTTCGGGTACAGACAATGACGTGTTTACATTG
AATGTCCAAGGGCAGTTGGTAAGATCCCAGCGCTGGTTCTGGTCTCGTCGGACTAAACAG
CTATACAGAAACAGATACTGGCTGACACCACAAGTCAGACCAAAGACAGTCAAGCAACGG
CATTCGTTTGCATTGATGGAGACTCTGCGAACATGTGGAGACTCTGCATCGCTCCAAAGT
ATGTCACTCGACAATTATTGGACACTTCTGGGTTCTTCAAGGATCCCAGTTTCGACCAAT
CGCGAGCACATGGCACAAGATATCTGATGCTTGCGCGCATGGATGCTCTCTGGACAGCAA
GAAAAGCCATTCAGATTGGCATATTAGTCGACACCCACCCATTCTCCAGTTGACCGCATA
TTATGCGACCAGCAACTACTCAGCACATCCATTGCCCATCTCGTGGTGGAGTGTGAACAA
GTCACCGGCCATCGCATTCAGTCTGGATTAGTACCAGCATTCAGAAATCCCGACTCAGAT
TGCTGGGTCGCGCACTCGATCCGGGTGTGGAGAATGTATATACCGGCTCCGCGGTGGAGT
CTTGAATGGCGAAGCAGATCTGGACCAGCAGTGGTTGGACGGGACTGTGGAGCATGAATC
TATGGGGACGAGGCATGATAATCGGGCGCTGGCAGCACGGTTAGCTGACTTCCTGCAGGT
AGCGTACCGGCAGTATCAATCCACATTGTGGAAATATCACCGGGATCGCCTTGTGGAAGT
TGGCTAACTGACTTCTAGCACCGCCAGCCTATGCCTGAATGGGTATGGCTTGCCGTGTTT
TCATGGATTTGATTTGACTATCAGATTCATAAAACACCATTGGCATTCGTGCTTGTTTGT
TTGGGGTGTGATTATATTCTTAACAATAAAGTTCATTCAAAAAAAAA

>LINE_scaffold0035-67488-67759-+
ATGATCGTCAGCCCATTCAAGTCTCTCGTGACACACCACCAATCAGAAACAGTGACATTT
TCGACCAGGATTTTTCGTGGAATCAGATTGCTGCAGCCCTTTTGCAAATGAGTCCACGGA
AAGCACCTAGCGACGATGGTATAACCACTGCGTTCTACCAAGCGGCACTCTACATGCCTG
CCAACATCCAAGAAGGCGCCCCACCAACCCCATTTGCTCGTGCTCTGTTGAGAGTATGTG
GTCAAGTATTCGCTTCAGCAACAATCCTACG

>LINE_scaffold0035-156839-157059-C
TATGATTAAAATAGAGTCTGTGGAGATCATATATGGATCAAGTTAGGCTGGGGATAATAT
CAATAATGAATGGATTGATGTAATTGTTGATATATTGAATGCATTCCCCTATTGGTGATA
TTGATATGCTGTTTGTGGATCTGGCTTTAATGCACACACGCTGGAAACCCCCTTCATTGT
GTAATTGAACTAATATGTATCATTGAGATACACATACATT

>LINE_scaffold0035-189824-190325-C
GTTGTGTACTGTTGATGTTTTTTTGAATGAACTTTATTGTTAAGAATATAATCACACACC
TCAAACAACAAGCACGAGTGCCAATGGTGTTTTTGTGAACCTGATAGTCAAATCAAATCC
ATGAAACACAGGCAAGCCATACCCCATTCAGGCATAGGCTGGCGGTGCTAGAAGTCAGTT
TTAGCCAACTTCATACAAAGCAATTCTGGTGGTATTGTGCCACAATGTGGATTGATACTG
CCGGTACGCTACCTGCAGGAAGTCAGCTAACCGTGCTGCCAGCGCCCGATTGTCATGCCT
CGTCCCCATAGATTCATGCTCCACAGTCCCGTCCAACCAACGCTGGTCCAGATCTGCTTC
GCCATTTAAGACTCCACCGCGGAGCCAAGTATATACATTCTCCACACCCGGATCGAGTGC
GCGACCCAGCAGTCTGAGTCGTGATTTCTGAATTGCTGGTACTAGTCCAGACTGAATGCG
ATGGCCAGTTACTTGTTCACA

>LINE_scaffold0035-272928-273981-+
CACTGGTGCCCGACTTTCGACTGCCATTGGGACCCCTTCTGGTTGAAACTGGGATTGGCT
CACTTCTCACTCGCTCATTGGTATCACGGGTACGCTTGTTGGAGCGATCTGTAACCAAGA
GAACACCCATCAATGCCATCTGCTCTGGTACAGACAATGACGTGTTTACACTGAATGTCC
AAGGACAGTTGGTAAGATCCTAGCGCTGGTTCTGGTCTCGTCGGACCAAACAGCTGTACA
GGAACAGATACTGGCTGACACCACAAGTCAGACCAAAGACAGTCAAGCAACGACACTCGT
TTGCATTGATGGAGACTCTACAAACATGTGGAGACTCTGCATCGCTCCAAAAGTATGTCA
CTCGACAATTATTGGACACCTCTGGATTCTTCAAGGATCCCAGTTTCGATCAATCGCGAG
CACATGGCACAAGATATCTGATGCTTGCGCGCATGGATGCTCTCTGGACAGCAAGAAAAG
CCATTCAGATTGGCATACTAGTCGACACCCACCCATTCTCAGTTGATCACTGCATATTAT
GCGACCAGCAGCTACTCAGCACATCCATTGCTCATCTCGTGGTGGACTGTGAACAAGTGA
CTGGCCATCGCATTCAGTCTGGACTAGTACCAGCAATTCAGAAATCACGACTCAGACTGC
TGGGTCGCGCACTCGGTCCGGGTGTGGAGAATGTATATATTTGCGGTGGAGTCTAAATGG
CGAAGCAGACCTGACCAGCGTTGGTTGGACGGGACTGTGGAGCATGATGGGGACGAGGCA
TGATAATAGGGCGCTGGCAGCACGGTTAGCTGACTTCCTGCAGGCAGCGTACGGGCAGTA
TCAATCCACACTGCGGAATATCACCGATCGCCTTGTGGAAGTTGGCTAACTGACTTCTAG
CACCGCCTGCCTATGCCTGAATGGGTATGGCTTGCCGTGTTTCATGGATATGATTTGACT
ATCAGATTCACAAAACACCATTGGCATTCGTGCTTGTTGTTGTGTGATTATATTCTTGAC
AATAAAGTTCATTCAAAAAAAAAAAAACGGCAA

>LINE_scaffold0035-389260-389447-+
ATGGGTTGGAGTGGTTGCACACCATAGTAGTGTTCTGGTGTTGTAATTGATGTGTTAATT
CGATTGGACAATGAGAGAGGGGGGGTCAGTGTGTGTGCACTAGGAACCCATATCTACGCC
GTCTTATCATTATCTTTAGAGAGATGCGGTCGATATCTCGGTACTTCTGATCTATCTACT
GATTACT

>LINE_scaffold0035-666554-667221-C
ATTTGTTGAGATATTGACTGCATCCCCTTTGGTAGCAGTGACGAGTTGTTTGTGGGTATG
GGTTTCAATGTGCACATACTGAAACCCTCGTTGTCTAGTTACACCAACCGCATAGTATTG
AGACTCGCCGCACACTATGGTAGGTATTACTCCAATTCCTGCAAACTTTGGCCGCAGATC
ATCTTTATATATCTCTCTATCTATGACTCTTTATCCACCCTGTCCATATGATGTGTCGCA
TTCTCTACCTGTTCAATCTACGCATATTACTTTTTTTTGAATGAACTTTATTGTCAAGAA
TATAATCACACCCCAAACAAACAAGCACGAATGCCAATGGTGTTTTGTGAATCTGATAAT
CAAATCAGATACATGAAACACGGCAAGCCATACCCCATCCAGGCATAGGCTGGCGGTGCT
ACAAGTCAGTTTAGCCAACTTCCACAAGGCGATCCCGGTGGTATTTCCACAATGTGGATT
GATACTGCCGGTACGCTACATGCAAAAAGTCAGCTAACCGTGCTGCTAGTGCCCGATTAT
CATGCCTCGTCCCCATAGATTTATGCTCTACAGTCCCGTCCAACCACCGTTGGTCCAGAT
CTGCTTTGCCATTTAAGACTCCGCCGCGGAGCCAAGTATATACATTCTCCACACCCAGGA
TCGAGTG

>LINE_scaffold0035-670090-671791-C
TTTTTTTGAATGAACTTGATTGTTAAGAATATATTCAGATCACATCCCAAAACAAACAAG
TAACGAGTGCCAAAGGTGTTTTGTGAATCTGATAGTCAAATCAAATCCATGAAACACGGC
AAGCCATACCCATTCAGGCATGGACTGGCGGTGCTAGAAGTCAGTTAGCCAACTTCCACA
AGGCGATCCCGGTGGTATTCACCACAATGTGGATTGATACTGTCGGTACGCTACCTGCAG
GAAGTCAGCTAACCTGTTCTACCAGTGCCCGATTATCATGCCTCGTCCCCATAGATTCAT
GCTCCACAGTCCCGTCCAACCAACGCTGGTCCAGGTCTGCTTCGCCATTTATGACTCCAC
CGCGGAGCCAAGTATATACATTCTCCACACCCGGATCGAGTGCGCGACCCAGCAATCTGA
GTCGGGATTTCTGAATTGCTGGTACTAGTCCAGACTGAATGCGATGGCCAGTGACTTGTT
CACACTCCACCACGAGATGAGCAAATGGATGTGCTGAGTAGTTGCTGGTTGCATAATATG
CAGTGGTCAACTGAGAATGGGTGGGTGTCAACTAATATGCCAATCTGGATGGCTTTTCTT
GCTGTCCAGAGAGCATCCATGCGCGCAAGCATCAGATATCTTGTGCCATGTGCTCGTGAT
TGATCGAAACTGGGATCCTTGAAGAATCCAGAGGTGTCCAATAATTGTCGAGTGACATAC
TTTTGGAGTGATGCAGAGTCTCCACCTGTTTGTAGAGTCTCCATCAGAGCAAACGAGTGT
CGTTGCTTGACTGTCTTTGGTCTGACTTGTGGTGTCAGCCAGTATCTGTTCCTGTACAGC
TGTTTGGTCCGACGAGACCAGAACCAGCGCTGGGATCTTACCAACTGCCCTTTGGACATT
CAGTGTAAACACGTCATTGTCTGTACCCGAACAGATGGCATTGATGGGTGTTCTCTTGGT
CACAGACCGCTCCAACAAGCGTACTCGTGATACCAATGAGCGAGCTAAAAGTGACCCAAT
CCCAGTTTCAACCAGAAGGGGTCCAATGGCAGTCGAGAGTCGGGCACCAGTGAACAGTCG
GATACCCTTGTTGATCGTTGTCTGCAGTGGTGCAAGGTGCGACTTGTTGCCACCAACCAG
CTCGAGCCCATAGTAGGCTTTGCCCATGACCACTGCAGAGAATATGCGAGATCGATAATT
CACCGTTAGCTGGTGGTTAGCCAGCACTGGGTGAAGAGCCGAAATGGTGTGCTCGAGTGC
AGACTGTTTCTGCTTGAGCCATGCTGAGTGATCTAGCTTGGAGTCAATCAGCACACCAAG
GTACTTGTATGACTCCACACGACTGACCAACTGTCCATGGAGTCGAATATCCAATGGATT
GTCAAGTCGTGGTGCTAGATGGCCAGTGAAGCTGATGATGCCACACTTGGCCACACCAAA
CTGCATTTCCCACTGATTGGCCCATTGCTCAATAGCAGTCGACGCAGCCAATAGTGATTG
CTCAGAGTCAGCAAATACTGCAACATCGTCTGCGTACATGAGTCCTCTGATGGGGTTGAT
GTCTCGCGGTAGTCCAGGAACTGTGATGGGTGCCACACCATCGAGAATGTCGTTGATGAA
CAGATTGAACAGTAGTCCAGACAATGGACATCCCTGTCTGACACCTCTCTGTACTGGGAA
TGGGTCCGATAACAGTGAGCC

>LINE_scaffold0035-683114-683511-+
GTATGACTTACCGTGTTTTCATGGATTTGATTTGACTATCAGATTCATAAAACACAGTTT
GACACTCGTGCTTGTTTGTTTTGGGGTGTGATTATATTCTTAACAATAAAGTTCATTCAA
AAAAAAAAGTAATGTGTGTAGATTGAACAGGTAGAGAATGCGACACATCATGTGGACAGG
GTGGATAAAGAGTCATAGATAGAGAGATATAAAGATGATCTGCGGTCAAAGTTTGCAGGA
GTTGGAGTAATACCTACCATAGTGTGCGGCGAGTCTCAATACTATGCGGTTGGTGTAACT
AGACAACGAGGGTTTCAGTATGTGCATATTGAAAACCATACCCACAAACAACTCATCACT
GCTACCAAGGGGGATGCAGTCAATATCTCAACAAATC

>LINE_scaffold0035-694249-694463-+
CTCATTCTGGTAGGACCTCTCCCCTACCAGAACACTAGCTTCCATTCTCCACCATCAGTC
ACAGTAAGACTGCTCTGGTCAGAAGGCGAGCCCTTCTAGTAACACTCTCAAGCCCTCTCT
CCTGTTGGGCACTAGCTCACACTCTCTCCTCAGTGGATATCCTCTCTGCTCTACCTCCCC
CTAGAGTCAGGTATAATACCTGAGCTTTTCTCAA

>LINE_scaffold0036-74915-75121-+
TCAGTGATACGTATTAGTTCAATTACACAATGAAGGGGGTGTCAGTGTGTGTGCATTGAA
GCCATATCCACAAAAAGCCTATCACTATCACCAAAGAGGGAATGCATTCGATATATCAAC
AATTACATCAATCCATTCATTAATGATATTATCCCCAGCCTAACTTGAACTATATATGAT
CTTCACAGGCTCTATTTTAATCATAC

>LINE_scaffold0036-154652-157082-+
TAACCCAACATCCATTCGCGTGTCATGCAAGGTCACTATGGATCACTGGCAGCCGACACC
ACAGGTCACTCGCTGGACTTGCAACACTGGCATGATCGTCAGCCTATTCAAGTCTCTCGT
GACACACCAATCATCAGAAACAGTGACATTCTCGACCAGGATTTCTCGTGGAATCAGATT
GCTGCAGCCCTTTTGCAAATGAGTCCACGGAAAGCACCTGGTGACGATGGTATAACCACT
GCGTTCTACCAAGCGGCACTCTACATGCCTGCCAACACCCAAGAAGGCGTCCCACCAACC
CCATTTGCTCGTGCTCTGTTGAGAATATGTGGTCAAGTATTCGCTTCAGCAACAATTCCC
CGTGCATGGCTGTGTGCATCCATTGTTTCCATCGACAAGAAAGATGGCGACCCTCTCAAC
CCAGGCGACAAGCGAGGCATTGCACTCATCAATGTCGGCCTGAAACTCGTATGCAAGGTG
CTCCAAATGCGCATTGAGCGATTTGTCGAGACCAACAACCTGCTATCCTACGAGCAGGCT
GGGTTCCGCAAGCGCGAAGAGTGTGTTGGACAAGTAGTCTCACTTGTCGACATCATTCAG
TGCAGACAAAATGCTGGGCTAAACACCTATGTTCTATTCATTGATATCCGAAAGGCATTC
GATACAGTCCCCGTTGGTGCACTGTTATGGAAGTTGCAGAACATGGGATTCCCTCGTCGT
ACTCTTGCCTTTCTCAAGGCATTGTACACATCCTCATCTGCTCGAGCTCGGGCAGGATCA
CTACTATCGGACTCATTTCCGGTACAAAGAGGTGTCAGACAGGGATGTCCATTGTCTGGA
CTTCTGTTCAATTTGTTCATCAACGACATTCTCGATGGTGTCGCACCCATCACAGTCCCT
GGACTACCGCGAGACACCAACCCCATCCGAGGACTCATGTACGCAGACGATGTTGCAGTA
TTTGCTGACTCTGAGCAATCACTGTTGGCTGCGTCAACTGCTGTTGAGCAATGGGCCAAT
CAGTGGGAGATGCAGTTTGGTGTGGCCAAGTGTGGCATCATCAGCTTCACTGGTCATCTA
GCACCACGACTTGACAACCCATTGGATATTCGACTCCATGGACAGTTGGTCAGTCGTGTG
AGTCATCAAGTACCTTGGTGTACTGATTGACTCCAAGCTAGACCATTCAGCATGGCTCAA
GCAGAAACGGTCTGCACTCGAGCACACCATCTCGGCTCTTTACCCAGTGCTGGCTAACCA
CCAGCTAACGGTGAATTACCGATCTCGCATATTCTCTGCCGTGGTCATGGGCAAAGCCTA
CTATGGGCTCGAGCTGGTTGGTGGCAACAAGTCACACCTTGCACCACTACAGACGACAAT
CAACAAGGGAATCCGACTGTTCACTGGTGCCCGACTCTCGACTGCCATTGGACCCCTTCT
GGTTGAAACTGGGATTGGGTCACTTCTCACTCGCTCATTGGTATCACGAGTACGCTTGTT
GGAGCGATCCGTGACCAAAAGAACACCCATCAATGCCATCTGCTCCGGTACAGACAATGA
CGTGTTTACACTGAATGTCCAAGGGGCAGTTGGTAAGATCCCAGCGCTGGTTCTGGTCTC
GTCGGACCAAACAGCTGTACAGGAACAGATACTGGCTGACACCACAAGTCAGACCAAAGA
CAGTCAAGCAACGACACTCGTTTGCTCTGATGGAGACTCTACGAACATGTGGAGACTCTG
CATCGCTCCAAAAGTATGTCACTCGACAATTATTGGATACTTCTGGGTTTTTTCAAGGAC
CCCAGTTTCGATCAATCGCGAGCACATGGCACGAGATATCTGATGCTTGCGCGCATGGAT
GCACTCTGGACAGCAAGAAAAGCCATTCAGATTGGCATATTAGTCGACACCCACCCATTC
TCAGTTGATCACTGCATATTATGCGACCAGCAGTTACTCAGCACATTCATTGCTCATCTC
GTGGTGGAGTGTGAACAAGTAACTGACCATCGCATTCAGTCTGGACTAGTACCAGCAATT
CAGAAATCATGACTCGGGCTACTGGGTCGCGCAGCTCGATCCGGGTGTGAAGAATGTATA
TACTTGGCTCCGCGGTGGAGTCTTGAATGGCGAAGCAGATCTAGGCCAGCGTTGGTTGGA
CGGGACTGTGGAGCATGAATCTATGGGAATGAGGCATGACAATCGGGCACTGGCAGCACG
GTTAGCTGACTTCCTGCAGGTAGCGTACCGGCAGTATCAATCCACATTGTGGAAATACCA
CCGGGATCGCCTTGTGGAAGTTGGCTAACTGACTTGTAACACCCACCATCTTTATGCCTG
GGATGAAGTATATGTTTTCATGTATTTGATGTGACTATCAGGTTCATACAAAACACCTTT
TGGCATTTGTTACTTAGTATTTGGGATGTG

>LINE_scaffold0036-212916-213588-C
ATTGTTGGGACATTGTATGCATCCTCCTTGGTGACAAGTGATGGGTTGTTTGTGGATACG
AGAGCTCCTAGTGCACACACTGACACCATCACTGAATAGTTGTACCAACGTGTATCAAAC
TACAACACCACACACACACTATTGGTGTGCACCACTCCGACCCATGCAAACTTTTTCATG
TAGATCCCTGTACTCTCTCTCTCTCCCTCTCTCTGTGACTCTCTATCCACCCTGTTCATG
TGATGTGTCACACACTCTCTACCTGGCTCTATTTGTGTAAATTACTATCTTCTGAAAACA
CCTTTTTTGAATGCACTTTGATTGTTTAAGAATATAATCACACACTCCAAACAACAAGAA
CAGGTACCAAAGGTGTTGTGTGAATTTGATAGTCAAACCAGATCCATGAAACACGGCAAG
TCATACCTCCATCCAGGCATAGGATGGCGGTGCTAGAAGTCAGTTTAACCAACTTCCACA
AGGCGATCCCGGTGGTATTCACCACAATGTGAATTGATACTGCCGGTACGCTACCTGCAA
AAAGTCAGCCAACTGTGCTGCCAGCGCCCGATTGTCATGCCTCGTCCCCATAGATTCATG
CTCCACAGTCCCCGTCCAACCAACAACTGGTCCAGATCTGCTTCGGCATTTAAGACTCCA
CTGCGGAGTCAA

>LINE_scaffold0036-281417-283145-C
AAAGTCTCCATCAATGCAAACGAATGTCGTTGCTTGACTGTCTTTGGTCTGACTTGTGGT
GTCGGCCAGTATCTGTTTCTGTATAGCTGTTTGATCCGACGAGACCAGAACCAGCACTGA
GATCTTACCAACTGCCCTTGGACATTCAGTGTAAACACGTCATTGTCTGTACCGGAGCAG
ATGGCATTGATGGGTGTTCTCTTGGTCACAGATCGCTCCAACAAGCGTACCCGTGATACC
AATGAGCGAGTGAGAAGTGACCCAATCCCAGTTTCAACCAGAAGGGGTCCAATGGCAGTC
GAGGGTCGGGAAACCAGTGAACAGTCGGATACCCTTGTTGATTGTTGTTTGCAGCGGTGC
GAGGTGTGACTTGTTGCCACCAACCAGCTCAAGCCCATAGTAGGCTTTGCCCATGACCAC
TGCAGAGAATATGCGAGATCGGTAATTCACCGTTAGCTGGTGGTTAGCCAACACTGGGTG
AAGAGCCGAGATGGTGTGCTCAAGTGCAGACCGTTTCTGCTTGAGCCATACTAAGTGGTC
TAGCTTGGAGTCAATCAGCACACCAAGGTACTTGTATGACTCCACACGACTGACCAACTG
TCCATGGAGTCGAATATCCAATGGGTTGTCAAGTCGTGATACTAGATGGCCAGTGAAGCT
GATGATGCCACACTTGGCTACACCAAACTGCATCTCCCACCGATTGGCCCATTGCTCAAC
AGCAGTCGACACAGCCAACAGTGATTGCTCAGAGTCAGCAAACACTGCAACATCGTCTGC
GTACATAAGTCCTCGGATGGGATTGGTGTCTCGCAATAGTCCAGGGACTGTGATGGGTGC
GACACCATCGAGAATGTCGTTGATGAACAGATTGAACAGTAGTCCAGACAATGGACATCC
CTGTCTGACACCTCTCTGTACCGGGAATGGGTCTGATAGTAGTGATCCTGCCCGTGCTCG
AGCAGATGATGATGTGTACAATGCCTTGAGAAAGGCAAGAGTACGACGAGGGAATCCCAT
GTTCTGCAGCTTCCATAACAGTGCACCAACGGGGACTGTATCAAATGCCTTTCGGATATC
GATGAATAGAACATGGGTGTTTAGCCCAGCATTCTGTCTGCGCTGAATGATGTCGACAAA
TGAGACTACTTGTCCAACACACTCTTCGCGCTTGCGAACCCAGCCTGTTCGTAGGATAGC
AGGTTGTTTTGGTCTCAACAAATCGCTCAATGCGCATTTGAAGCACCTTGCAAACGAGTT
TCAGGCCGACATTGATGAGGGCAATGTCTCGCTTGTTGCCTGGGTTGAGAGGGTCACCAT
CTTTCTTGTCGATGGAGACGATGGATGCACACAGCCATGCACGGGGGATTGTTGCTGAAG
CGAATACCTGACCACATACTCTCAACAGAGCACGAGCAAATGGGGTTGGTGGGACGCCTT
CTTGGGTGTTGGCAGGCATGTAGAGTGCCGCTTGGTAGAACGCAGTGGTTATACCATCGT
CGCCAGGTGCTTTCCGTGGACTCATCTGCAAAAGGGCTGCAGCAATCTGATTCCACGAAA
AATCCTGGTCGAGAATGTCACTGTTTCTGATGATTAGTGGTGTGTTGGAGGAGACTTGAA
TAGGCTGACGATCATGCCAGTATTGCAAGTTCAGCGAGTGGCCTGTGGTGTCAGCTGCCA
GTGAACCATAGTGACCCTGCATGACACGCAGAATGGATGTTGGGTTAT

>LINE_scaffold0036-288815-291302-C
TTTTTGTTAAAATGAACTTTATTGTCAAGAATATAATCAGATCACACTCCCAAAACAACA
AGCACGAATGCCAAAAAGGTGTTTTGTGAACCTGACAGTCAGATCAAATCCATGAAACAC
GGCAAGCCATACCCATTCAGGCATAGGCTGATGGTGCTAGAAGTCAGTTAGCCAACTTCC
ACAAGGCGATCCCTAGTGATATTTTCACAATGTGGATTGGTACTGCCGGGTACGCTACCT
GCAGGAAAGTCAGCTAACCGTGCTGCCAGCGCCCGATTATCATGCCTCGTCCCCATAGAT
TCATGCTCCACAGTCCCCGTCCAACCAACAACTGGTCCAGATCTGCTTCGCCATTTAAGA
CTCCACCGCGGAGCTAAGTATATACATTCTCCACACCCGGATCGAGTGCGCGACCCAGCA
GTCTGAGTCGTGATTTCTGAATTGCTGGTACTAGTCCAGACTGAATGCGATGGCCGGTGA
CTTGTTCACACTCCACCACGAGATGAGCAATGGATGTGCTGAGTAGCTGCTGGTCGCATA
ATATGCAGTGTGTCAACTGAGAATGGGTGGGTGTCGACTAATATGCCAATCTGAATGGCT
TTTCTTGCTGTCCAGAGAGCATCCATGCGCGCAAGCATCAAATATCTTGTGCCATGGGCT
CGTGATTGATCGAAACTGGGATCCTTGAAGAACCCAGAAGTGTCCAATAATTGTCGAGTG
ACATACTTTTGGAGCGATGCAGAGTCTCCACATGTTCGTAGAGTCTCCATCAGAGCAAAC
AAGTGTCGTTGCTTAACTGTCTTTGGTCTGACTTGTGGTGTCAGCCAGTATCTGTTCCTG
TATAGCTGTTTGGTCCGACGAGACCAGAGCCAGCGCTGAGATCTTACCAACTGCCCCTTG
GACATTCAATGTAAACACGTCATTGTCTGTACTGGAGCAGATGGCATTGATTGGTGTTCT
CTTGGTCACAGACCGCTCCAACAAGCGTATCCGTGATACCAATGAGCGAGTGAGAAGTGA
CCCAATCCCAGTTTCAACCAAAAGGGGTTCGATGGCAGTCGAGAGTCGGACACCAGTGAA
CAGTCGGATACCCTTGTTGATCGTTGTCTGTAGTGGTGCGAGGTGTGACTTGTTGCCACC
AACCAGCTCAAGCCCATAGTAGGCTTTGCCCATGACCACAGCAGAGAATATGCGAGATCG
ATAATTCACCGTTAGCTGGTGGTTAGCCAACACTGGGTGAAGAGCCGAGATGGTGTGCTC
GAGTGCAGACCGTTTCTGCTTGAGCCATGCTGAATGGTCCAGCTTGGAGTCAATCAGCAC
ACCAAGGTACTTGTATGACTCCACACACGACTGACCAACTGTCCATGGAGTCGAATATCC
AATGGGTTGTCAAGTCGTGATACTAGATGGCCAGTGAAGCTGATGATGCCACACTTGGCC
ACACCAAACTGCATTTCCCACTGATTGGTCCATTGCTCGATAGCAGTCGACGCAGCCAAC
AGTGATTGCTCAGAGTCAGCAAACACTGCAACATCGTCTGCGTACATGAGTCCTCGGATG
GGGTCTGTGTCACGCGGTAGTCCAGGGACTGTGATGGGTGCGACACCATCGAGAATGTCG
TTGATGAACAGATTGAACAGTAGTCCAGACAATGGACATCCCTGTCTGACACCTCTCTGT
ACCGGGAATGGGTCCGATAGTAGTGAACCTGCCCTTGCTCGAGCAGATGAGGATGTGTAC
AATGCCTTGAGAAAGGCAAGAGTACGACGAGGGGATCCCATGTTCTGCAGCTTCCATAAC
AGTGCACCAACGGGGACTGTATCAAATGCCTTTCGGATATCGATGAATAGAACATGGGTG
TTTAGCCCAGCATTCTGTCTGCGCTGAATGATGTCGACAAATGAGACTACTTGTCCAACA
CACTCTTCGCGCTTGCGAACCCAGCCTGTTCGTAGGATAGCAGGTTGTTGGTCTCGACAA
ATCGCTCAATGCGCATTTGAAGCACCTTGCAAACGAGTTTCAGGCCGACATTGATGAGTG
CAATGCCTCGCTTGTCGCCTGGGTTGAGAGGGTCGCCATCTTTCTTGTCGATGGAGACAA
TGGATGCACACAGCCATGCACGGGGGATTGTTGCTGAAGCGAATACCTGACCATATACTC
TCAACAGAGCACGAGCAAATGGGGTTGGTGGGACGCCTTCTTGGGTGTTGGCAGGCATGT
AGAGTGCCGCTTGGTAGAACGCAGTGGTTATACCATCGTCGCCAGGTGCTTTCCGTGGAC
TCATTTGCAAAAGGGCTGCAGCAATCTGATTCCACGAAAAATCCTGGTCGAGAATGTCAC
TGTTTCTGATAATTGGTGGTGTATGAAAAGAGACTTGAATAGGCTGACGATCATGCCAGT
ATTGCAAGTCCAGCGAGTGGCCTGTGGTGTCAGCTGCCAGTGAACCATAGCGACCCTGCA
TGACACGCAGAATGGATGTTGGGTTAT

>LINE_scaffold0036-294398-296409-C
TTTTTTTGAATGAACTTTATTGTTTAAGAATATAATCAGATCACACTCCCAAAACAACAA
GGTATGAGTAGCAAAAGGTGCTTTACGAATCTGAAGGTCAAAACCAGATCCATGAAAATA
CGGCAAGTCATACCTCCATCAAGGCATAGGCTGGCGGTGCTAGAAGTCAGTTAGCCAACT
TCCACAAGGCGATCCCGGTGGTATTTTCACAATGTGGATTGGTACTGCCGGGTACGCTAC
CTGCAAAAAGTCAGCTAACCGTGCTGCCAGCGCCCGATTATCATGCCTCGTTCCCATAGA
TTCATGCTCCACAGTCCCGTCCAACCAACGCTGGTCCAGATCTGCTTCGCCATTTAAGAC
TCCACCGCGGAGCCAAGTATATACATTCTCCACACCCGGATCGAGTGCGCGACCCAGCAA
TCTGAGTCGTGATTTCTGAATTGCTGGTACTAGTCCAGACTGAATGTGATGTCCAGCTAC
TTGTTCACACTCCACCACGAGATGAGCAATGGATGTGCTGAGTAACTGCTGGTCGCATAA
TATGCAGTGGTCAACTGAGAATGGATAGGTGTCGACTAATATGCCAATCTGAATGGCTTT
TCTTGCTGTCCAGAGAGCATCCATGCGCGCAAGCATCAGATATCTTGTGCCATGTGCTCG
TGATTGATCGAAGCTGGGATCCTTGAAGAACCCAAAAGTGTCCAATAATTGTCGAGTGAC
ATACTTCTGGAGCGATGCAGAGTCTCCACATGTTTGTAGAGTCTCCATCAATGCAAACGA
GTGTCGTTGCTTGACTGTCTTTGGTCTGACTTGTGGTGTCAGCCAGTATCTGTTCATGTA
TAGCTGTTTGGTCCGACGAGACCAGAGCCAGCGCTGGATCTTACCAACTGCCCCTTGGAC
ATTCAATGTAAACACGTCATTGTCTGTACTGGAGCAGATGGCATTGATTGGTGTTCTCTT
GGTCACAGACCGTTCCAACAAGCGTACTCGTGATACCAATGAGCGAGTGAGAAGTGACCC
AATCCCAGTTTCAACCAGAAGGGGTCCGATGGCAGTTGAGAGTCGGGCAACCAGTGAACA
GTCGGATACCCTTGTTGATTGTTGTCTGCAATGGTACAAGGTGTGACTTGTTGCCACCAA
CCAGCTCAAGCCCATAGTAGACTTTTGTCCATGACCACAGCAGAGAATATGCGAGATCGG
TAATTCACCGTTAGCTGGTGGTTAGCCAGCACTGGGTGAAGTGCCGAGATGGTGTGCTCG
AGTGCAGACCGTTTCTGCTTGAGCCATGCTGAGTGGTCTAGCTTGGAGTCAATTAGCACA
CCAAGGTACTTGTATGACTCCACACGACTGACCAACTGTCCATGGAGTCGAATATCCAAT
GGACTGTCAAGTCGTGGTGCTAGATGGCCAGTGAAGCTGATGATGCCACACTTGGCCACA
CCAAACTGCATTTCCCACTGATTGGTCCATTGCTCGATAGCAGTCGACGCAGCCAACAGT
GATTGCTCAGAGTCAGCAAACACTGCAACATCGTCTGCGTACATAAGTCCTCGGATGGGA
TTGGTGTCTCGCGGTAGTCCAGGGACTGTGATAGGTGCGACACCATCGAGAATGTCGTTG
ATGAATAGATTGAACAGAAGTCCAGACAATGGACATCCATGTCTGACACCTCTCTGTACG
GCGAATGGGTCTGATAACAGTGATCCTGCCCTTGCTCGAGCAGATGAGGATGTGTACAAT
GCCTTGAGAAAGGCAAGAGTACGACGAGGGAATCCCATGTTCTGCAGCTTCCATAACAGT
GCACCAACTGGGACTGTATCGAATGCCTTTCGGATATCGATGACTAGAACATGGGTGTTT
AGCCCAGCATTCTGTCTGCGCTGAATGATGTCGACGAGTGAAACAACTTGTCCAACACAC
TCTTCGCGCTTACGGAGCCCAGCCTGTTCGTAGGATAGTAGGTTGTTTTGGTCTCAACAA
ATCGCTCAATGCACATTTCGGAGCACCTTGC

>LINE_scaffold0036-321206-324202-C
TTTTGTTAAAATGAACTTTAGTTGTTGAGAATAGAATCACACTCCCAAAACAATAATAAA
TACGAATGCCAATGGTGTTTTGTGAATCTGATAATCAAATCAGATACATGAAACATGGCA
AGCCATACCCCCATTCAGACATAGGCTGGCGGTGTTACAAGTCAGTTAGCCAACTTCCAC
AATGCGATCCCGGTGGTATTTCCACAATGTGGATTGATACTTCCCGGTACGCTACCTGCA
GGAAGTCAGCTAACCATGCTGCCAGCGCCCGATTATCATGCCTTGTCCCCATAGATTCAT
GCTCCACAGTCCCGTCCAACCACCGCTGGTCCAAATCTGCTTCGCCATTTAAGACTCCAC
CGCGGAGCCAAGTATATACATTCTCCACACCCGGATCGAGTGCGCGACCCAGCAATCTGA
GTCGTGATTTCTGAATTGCTGGTAACAATCCAGACTGAATGCGATGGCCGGTGACTTGCT
CGCACTCCACCACGAGATGGGCAATGGATGTGCTGAGTAGTTGCTGGTCGCATAATATGC
AGTGTGTCAACTGAGAATGGGTGGGTGTCGACTAGTATGCCAATTTGAATGGCTTTTCTT
GCTGTCCAGAGAGCATCCATGCGCGCAAGCATCAGATATCTTGTGACATGTGCTCGCGAT
TGATCGAAACTGGGATCCTTGAAGAATCCAGAAGTGTCCAAGAATTGTCGAGTGACATAC
TTCTGGAGCGATGCAGAGTCTCCACATGTTTGTAGAGTCTTCATCAATGCAAACGAGTGT
CGTTGCTTGACTGTATTTGGTCTGACTTGTGGTGTCAGCCAGTATCTGTTCCTGTATAGC
TGTTTGGTCCGACGAGACCAGAACCAGCGCTGGGATCTTACCAACTGCCCTTGGACACTC
AGTGTAAACACGTCATTGTCTGTACCAGAGCAGATAGCATTGATGGGTGTTCTCTTGGTT
ACAGATCGCTCCAACAAGCGTACCCGTGATACCAATGAGCGAGTGAGAAGTGACCCAATC
CCAGTTTCAACCAGAAGGGGTCCAATGGCAGTCGAGAGTTGGGCACCAGTGAACAGTCGG
ATTCCCTTGTTGATCGTTGTCTGCAGTGGTGCAAGGTGCGACTTGTTGCCACCAACCAGC
TCGAGTCCATAATAGGCTTTACCCATGACCACAGCAGAGAATATGCGAGATCGATAATTC
ACCGTTAACTGGTGGTTAGCCAGCACTGGGTGAAGTGCCGAGATAGTGTGCTCGAGTGCA
GACCGTTTCTGCTTGAGCCATGCTGAGTGATCTAGCTTGGAGTCAATCAGCACACCAAGG
TACTTGTATGACTCCACACGACTGACCAACTGTCCATGGAGTCGAATATCCAATGGGTTG
TCAAGTCGTGGTGCTAGATGGCCAGTGAAGCTGATGATGCCACACTTGGCCACACCAAAC
TGCATCTTCCACTGATTGGCCCATTGCTCAATAGCAGTCGACGCAGCCAACAGTGATTAC
TCAGAATCAGCAAAAACTGCAACATCGTCTGCGTACATGAGTTCTCGGATGGGGTTGGTG
TCTTGCGGTAGTTCAGGGACTGTGATGGGTGCGACACCATCGAGAATGTCGTTGATGAAC
AGATTGAACAGTAGTCCAGACAATGGACATCCCTGTCTGACACCTCTCTGTACTGGGAAT
GGGTCCGATAGTAGTGATCTTGCCTGAGCTCGAGCAGATGAGGATGTGTACAATGCCTTG
AGAAATGCAAGAGTACGACGAGGGAATCCCATGTTCTGCAGCTTCCATAACAGTGCACCA
ACTGGGACTGTATCGAATGCCTTTCGGATATCGATGAATAGAACATGGGTGTTTAGCCCA
GCATTCTGTCTGCGCTGAATGATGTCGACAAATGAGACTACTTGTCCAACACACTCTTCG
CGCTTGCGGAACCCAGCCTGTTCGTAAGATAGCAGGTTGTTGGTCTCGACAAATCGCTCA
ATGCGCATTTGGAGCACCTTGCATACGAGTTTCAGGCCGACATTGATGAGGGCAATGCCT
CGCTTGTCGCCTGGGTTGAGAGGGTCGCCATCTTTCTTGTCGATGGGAAACAATGGATGC
ACAGAGCCATGCACGGGGGATTGTTGCTGAAGCGAATACTTGACCACATACTCTCAACAG
AGCACGAGCAAATGGGGTTGGTGGAACGCCTTCTTGGGTGTTGGCAGGCATGTAGAGTGC
CGCTTGGTAGAATGCAGTGGTTATACCATCGTCACCAGGTGCTTTCCGTGGATTTATCTG
CAAAAAGGGCTGCAGCAATCTGATTCCATGAGAAATCCTGGTCGAGAATGTCACTGTTTC
TGATGGTTGGTGTGTTGGAAGAGACTTGAATAGGCTGACGATCATGCCAGTATTGCAAGT
CCAGCGAGTGACCTGTGGTGTCGGCTGCCAATGATCCATAGTGGCCTTGCATGACACGCA
GGATCGATGTTGGGTCGTACTGTACTATGCCATTGGAATTGTACAGTGGAGTGACTGCAG
CACTGCGGGAACTGTTTCCTGACATGGCACGTGCAGCAGCGAATACGAGATCGGTTCGAC
CGTCTGATACAGCGCGGTCAAGATTGTCGGCGTGCTTGACCCATTGTTTGCGATCATCCA
CTCTTTCGAGTTGGGTGGCAGCAGCCTTGAGTCGAGACCACTCATCTCGGAGAGTGTTGC
ACTGGACTGGGTCAGGGTTGGTATGAGTAGCAGCGGCAATGAATACTTGCCGTGCAATGT
TGCTTGTCAATATGGCACGTTTGGTTGTGCCAGATAGGAGCCGGCGATTGGATCGAGTGG
CTGGTGGTGAGAGTCGAAGACTCAAGTTATCAGCGACTGCATTTGCTGATTCCAAAAACT
GAGATGTCAGTTGGTGAATGTCTGTGTTTGTGTTGTCTGCTGCACCATCTGCTAGTACAT
CCCAATAATCGAATGTTGCAATCCGATCAGTTGCTTCGAGACAGTGATGGCGGGAT

>LINE_scaffold0036-398629-398673-+
AGGCAAAACCAGGGACTACTACTGCTACTGCTACTACTACTACT

>LINE_scaffold0036-594715-595030-+
TCTGGACTAGTACCAGCAATTCAGAAATCACGACTCAGATTGCTGGGTCGCGCACTCGAT
CCGGGTGTGGAGAATGTATATACTTGGCTCCGCGGTGGAGTCTTAAATGGCGAAGCAGAT
CTGGACCAGCGGTGGTTGAATAAGGACTGTGGAGCATGAATCTATGGGGACGAGGCATGA
TAATCGGGCGCTGGGCAGCACGGTTAGCTGACTTCCTGCAGGTAGCGTACTGGATAGTAT
CAATCCACATTGTGGCACAATACCACCGGGATCGCCTTGTGGACGTTGGCTAAACTGACT
TCTAGCACCGCCAGC

>LINE_scaffold0036-872220-872497-+
ACTGACCTCCTGCAGGTAGCGTACTGGGCAGTATCAATCCACATTGTGGCAAATACTACC
AGGATCGCCTTGTAGGAGTTGGCTAACTGACTTCTAGCACCGCCAGCCTATGCCTGAATG
GGTATGGCTTGCCGTATTTTCATGAGTCTGATATGACTATCAGATTCACAAAACACACTT
TGACATTCGTTACCTGTTTGTTGTGGGGGTGTGATTATATTATCAGCAATTAAAGTTTAT
TATAGATAATAATAAACATTTACCTGCATTCCTGTAT

>LINE_scaffold0036-1145247-1145979-+
TACTGGCGTATTCGCCAAAACTACCGACATATCGCCGTCCAGACCAGCCTCGACCAACAG
CCCCACCTCCACCACTATCACGGCAGATCCTCGCAGTCAATGTTGCCAACATCAGCAACA
AACGGCCTGCTATCCGCCATATCGTCAGGAACACCAGGATCTGGGCCATCTCAGAGACCT
GCATCACCTCATCAAAATTTCGCTTTACTGTCCTTGGATTCGATGTCATCCAGCATCCAG
CCACGGGACCTGGACGCAGAGGAATTGCCCTCGGTATCCCATCGTGCTTTGGTGGTCATG
AACATGGTAGTGCAGTTGGCACAATGATTCTCGCCAAGGTACCCAACTTCACTCCAGAAT
GTCTGTGGATAGTCGGATCTGTCTATGTAGGACATTCTGGAGCCACCACCAACTACAATC
GCAGAGAGGTTTTTGCTAGTATTCGGCAAGCTCTCGACAGAGTTGTGCCGTTTGACAACA
ATCATCCTGTTCTCATCTTTGGAGACTGGAACACCGACCCACAGTGCCTTCAGCGCATTG
TCCACTTGTGGGGCCATGGTCTGACTGTCATGCAGTTCTCTGGATCACAGATCACCAGAC
TCAGCACAGTCCATGGTCGACGTCATTCGTCAATCGACCACTTTGTGTGTAATGCACCAG
CCCGCGCACTTCTTACCTCGCCACGTGTGGACAGACAGACAGCAGTGGCCGACCACTTTG
TCATTCGCACAT

>LINE_scaffold0036-1217429-1219622-+
GGATGTTCCACCAACTCCATTTGCTCGTGCTCTGTTGAGAGTATGTGGTCAAGTATTCGC
TTCAGCAACAATCCCCCGTGCATGGCTGTGTGCATCCATCGTCTCCATCGACAAGAAAGA
TGGCGACTCTCTCAACCCAGGCGACAAGCGAGGCATTGCCCTCATCAATGTCGGCCTGAA
ACTCGTCTGCAAGGTGCTCCAAATGCGCATTGAGCGATTTGTCGAGACCAACAACCTGCT
GTCCTACGAACAGGCTGGGTTCCGCAAGCGCGAAGAGTGTGTTGGACAAGTAGTCTCACT
CGTCGACATCATTCAGCGCAGACAGAATGCTGGGCTAAACACCCATGTTCTATTCATCGA
TATCCGAAAGGCATTTGATACAGTCCCAGTTGGTGCACTGTTATGGAAGCTGCAGAACAT
GGGATTCCTTCGTCGTACTCTTGCCTTTCTCAAGGCATTGTACACATCCTCATCTGCTCG
AGCTCGGGCAGGATCACTGTTATCGGACCCCTTTCCAGTACAGAGGGGTGTCAGACAGGG
ATGTCCATTGTCTGGACTACTGTTCAATTTGTTCATCAACGACATTCTCGATGGTGTCGC
ACCCATCACAGTCCCTGGACTATCGTGAGACACCAACCCCATCCGAGGACTAATGTACGC
AGACGATGTTGCAGTCTTTGCTGACTCTGAGCAATCACTGTTGGCTGCGTCGACTGCTAT
TGAGCAATGGGCCAATTGGTGGGAAATGCAGTTTGGTGTGGCCAAGTGTGGCATCATCAG
CTTCACTGGCCATCTAGCACCACGACTTGACAGTCCATTGGATATTCGACTCCATGGACA
GTTGGTCAGTCGTGTGGAGTCTTACAAGTACCTTGGTGTACTGATTGACTCCAAGCTAGA
CCACTCAGCGTGGCTCAAGCAGAAACGGTCTGCACTCGAGCACACTATCTCGGCTCTTCA
CCCAGTGCTGGCTAACCACCAGCTAACGGTGAATTACCGATCTCGCATATTCTCTGCTGC
GGTCATGGGCAAAGCCTACTATGGGCACGAGCTGGTTGGTGGCAACAAGTCACACCTTGC
ACCACTGCAGACAACGATCAACAAGGGTATCCGACTGTTCACTGGTGCCCGACTATCGAC
TGCCATCGGACCCCTTCTGGTTGAAACTGGGATTGGGTCTCTTCTCACTCGCTCATTGGT
CTCACGGGTACGCTTGTTGGAGCGGTCTGTGACCAAGAGAACACCCATCAATGCCATCTG
TTCGGGTACAGACAATGACGTGTTTACATTGAATGTCCAAGGGCAGTTGGTAAGATCTCA
GCGCTGGTTCTGGTCTCGTCGGACCAAACAACTATACAGGAACAGATACTGGCTGACACC
ACAGATCAGACCAAAGACAGTCAAGCAACGACACTCGTTTGCATTGATGGAGACTCTGCG
AACATGTGGAGACTCTGCATCACTCCAAAAGTATGTCACTCGGCAATTATTGGACACTTC
TGGGTTCTTCAAGGATCCCAGTTTCGATCAATCGCAAACCCATGGTACAAGATATCTGAT
GCTTGCGCGCATGGATGCACTCTGGACAGCAAGAAAAGCCATTCAGATTGGCATATTAGT
CGACACCCACCCCATTCTTAGTTGACCACTGCATATTATGCGACCAGCAGCTACTCAGCA
CATCCATTGCTCATCTCGTGGTGGAGTGTGAACAAGTCACTGGCCATCGCATTCAGTCTG
GACTAGTACCAGCAATTCAGAAATCACAACTCAGATTGCTGGGTTGCGCACTCGATCCGG
GTGTGGAGAATGTATATACTTGGCTCCGCGGTGGAGTCTTAAATGGCGAAGCAGATCTGG
ACCAGTTGTTGGTTGAACGGGACTGTGGAGCATAAATCTATGGGGACGAGGCATGATAAT
CAGGTAACTGGCAGCACGGTTAGCTGACTTCCTGCAGGTAGCGTACCGGCAGTATCAATC
CACATTGTGGTACAATACCACCTGGGAATCGCCTTGTGGAAGTTGGCTAACTGACTTCTA
GCACCGCCAGCCTATGCCTGAATGGGTATGGCTTGTCGTGTTTTTTTGTGGGATTTGATT
TGATTATCAGATTCACAAAACACCATTGGCATTCGTGCTTGTTGTTTGGGGTGTGTGATT
ATATTCTTAACAATAAAGTTCATTCAAAAAAAA

>LINE_scaffold0036-1561773-1563817-C
TTTTTTTTTGAATGAACTTTATTGTTAAGAATATAATCACACACCCCCAAACAAACAAGT
AACGAATGCCAATGGTGTTTTGTGAATCTGATAGTCAAATCAGATCCATGAAAACACGGC
AAGCCATACCCCATTCAGGCATAGGCTGGCGGTGCTAGAAGTCAGTTAGCCAACTTCCAC
AAGGCGATCCCGGTGGTATTTCCACAATGTGGATTGATACTGCCGGTACGCTACCTGCAG
GAAGTCAGCTAACCGTGCTGCCAGCGCTCGATTATCATGCCTCGTCCCCATAGATTCATG
CTCCACAGTCCCGTCCAACCAACGTTGGTCCAGATCTGCTTCGCCATTTAAGACTCCACC
GCGGAGCCAAGTATATACATTCTCCACACCCGGATCGAGTGCGCGACCCAGCAATCTGAG
TCGTGATTTCTGAATTGCTGGTACTAGCCCAGACTGAATGCGATGGCCAGTTACTTGTTC
ACACTCCACCACGAGATGAGCAATGGATGTGCTGAGTAGCTGCTGGTCGCATAATATGCA
GCGATCAACTGAGAATGGGTGAGTGTCGACTAATATGCCAATCTGAATGGCTTTTCTTGC
TGTCCAGAGAGCATCCATGCGCGCAAGCATCAGATATCTTGTGCCATGTGCTCGTGATTG
ATCAAAACTGGGATCCTTGAAGAACCCTGAAGTGTCCAATAATTGTCGAGTGACATACTT
TTGGAGCGATGCAGAGTCTCCACATGTTCGCAGAGTCTCCATCAATGCAAACGAGTGTCG
TTGCTTGACTGTCTTTGGTCTGACTTGTGGTGTCAGCCAGTATCTGTTTCTGTATAGCTG
TTTGGTCCGACGAGACCAGAACCAGCGCTGGGATCTTACCAACTTCCCTTGGACATTCAG
TGTAAACACGTCATTGTCTGTTCCAGAGCAGATAGCATTTATGGGTGTTCTCTTGGTTAC
AGATCGCTCCAACAAGCGTACCCGTGATACCAATGAGCGAGTGAGAAGTGACCCAATCCC
AGTTTCAACCAGAAGGGGTCCAATGGCAGTCGAGAGTCGGGCACCAGTGAACAGTCGGAT
ACCCTTGTTGATTGTCGTCTGCAGTGGTGCAAGGTGTGACTTGTTGCCACCAACCAGCTC
GAGCCCATAGTAGGCTTTGCCCATGACCACAGCAGAGAATATGCGAGATCGGTAATTCAC
CGTTAGCTGGTGGTTAGCCAACACTGGGTGAAGAGCCGAGATGGTGTGCTCGAGTGCAGA
CCGTTTCTGCTTGAGCCATGCTGAGTGGTCTAGCTTGGAGTCAATTAGCACACCAAGGTA
CTTGTATGACTCCACACGACTGACCAACTGTCCATGGAGTCGAATATCCAATGGACTGTC
AAGTCGTGGTGCTAGATGGCCAGTGAAGCTAATGATGCCACACTTGGCCACACCAAACTG
CATCTCCCATTGATTGGCCCATTGCTCGATAGCAGTCGACGCAGCCAACAGGGATTGCTC
AGAGTCAGCAAAGACTGCAACATCGTCTGCGTACATGAGTCCTCGGATGGGGGTTGTGTC
TCGCGGTAGTCCAGGGACTGTGATGGGTGCGACACCATCGAGAATGTCGTTGATGAATAG
ATTGAACAGTAGTCCAGACAATGGACATCCCTGTCTGACACCCCTCTGTACTGGGAATGA
GTCTGATAACAATGATCCTGCCCGTGCTCGAGCAGATGAGGATGTGTACAGTGCCTTGAG
AAAGGCAAGAGTACGACGAGGGAATCCCATGTTCTGCAGCTTCCATAACAGTGCACCAAC
GGGGACTGTATCGAATGCCTTTTGGATATCGATGAATAATACATGGGTGTTTAGCCCAGC
ATTTTGTCTGCGCTGAATGATGTCGACAAGTGAAACTACTTGTCCAACACACTCTTCGCG
CTTGCGGAACCCAGCCTGTTCGTAAGATAGCAGGTTGTTGGTCTCGACAAATTGCTCAAT
GCGCATTTGGAGCACCTTGCATACGAGTTTCAGACCGACATTGATGAGGGCAATGCCTCG
CTTG

>LINE_scaffold0036-1839725-1845688-C
TTTTTTTTTTTTTGAATGAACTTTATTGTCAAGAATATAATCACACACTCCAAACAACAA
GCACGAATGCCAATGGTGTTTTATGAATCTGATAGTCAAATCAAATCCATGAAAACACGG
CAAGCCATACCCATTCAGGCATAGGCTGGCGGTGCTAGAAGTCAGTTAGCCAACTTCCAC
AAGGCGATCCCGGTGGTATTTCCACAATGTGGATTGATACTGCCGGTACGCTACCTGCAG
GAAGTCAGCTAACCGTGCTGCCAGCGCCCGATTATCATGCCTCGTCCCCATAGATTCATG
CTCCACAGTCCCGTCCAACCACTGCTGGTCCAGATCTGCTTCGCCATTTAAGACTCCACC
GCGGAGCCAAGTATATACATTCTCCACACCCGGATCGAGTGCGCGACCCAGCAGTCTGAG
TCGTGATTTCTGAATTGCTGGTACTAGCCCAGACTGAATGCGATGGCCAGTTACCTGTTC
ACACTCCACCACGAGATGAGCAATGGATGTGCTGAGTAACTGCTGGTCGCATAATATGCA
GCGATCAACTGAGAATGGGTGAGTGTCGACTAGTATGCCAATCTGAATGGCTTTTCTTGC
TGTCCAGAGTGCATCCATGCGCGCAAGCATCAGATATCTCGTGCCATGTGCTCGTGATTG
ATCAAAACTGGGATCCTTGAAGAACCCAGAAGTGTCCAAGAATTGTCGAGTGACATACTT
TTGGAGCGATGCAGAGTCTCCACATGTTCGTAGAGTCTCCATCAATGCAAACGAATGCCG
TTGCTTGACTGTCTTTGGTCTGACTTGTGGTGTCAGCCAGTATCTGTTCCTGTACAGCTG
TTTGGTCCGACGAGACCAGAACCAGCGCTGGGATCTTACCAACTGCCCTTGGACATTCAG
TGTAAACACGTCATTGTCTGTACCGAAGCAGATGGCATTGATGGGTGTTCTCTTGGTTAC
AGATCGCTCCAACAAGCGTACCCGTGATACCAATGAGCGAGTGAGAAGTGACCCAATCCC
AGTTTCAACCAGAAGGGGCCCAATGGCAGTCGAGAGTCGGGCACCAGTGAACAGTCGGAT
ACCCTTGTTGATTGTCGTCTGCAGTGGTGCAAGGTGTGACTTGTTGCCACCAACCAGCTC
GAGCCCATAATAGGCTTTGCCCATGACCACAGCAGAAAATATTCGAGATCGGTAATTCAC
CGTTAGCTGGTGGTTAGCCAGCACTGGGTGAAGAGCCGAGATGGTGTGCTCGAGTGCAGA
CCGTTTCTGCTTGAGCCATGCTGAGTGATCTAGCTTGGAGTCAATTAGCACACCAAGGTA
CTTGTATGACTCCACACGACTGACCAACTGTCCATGGAGTCGAATATCCAATGGACTGTC
AAGTCGTGGTGCTAGATGGCCAGTGAAGCTAATGATGCCACACTTGGCCACACCAAACTG
CATCTCCCATCGATTGGCCCATTGCTCGATAGCAGTCGACGCAGCCAACAGTGATTGCTC
AGAGTCAGCAAACACTGCCACATCGTCTGCATACATGAGTCCTCGGATGGGGGTTGTGTC
TCGCGATAGTCCAGGGACTGTGATGGGTGCGACACCATCGAGAATGTCGTTGATGAACAG
ATTGAATAGTAGTCCAGACAAAGGACATCCCTGTCTGACACCCCTCTGTACTGGGAATGA
GTCTGATAACAATGATCCTGCCCGTGCTCGAGCAGATGAGGATGTGTACAATGCCTTGAG
AAAGGCAAGAGTACGACGAGGGAATCCATGTTCTGCAGCTTCCATAACAGTGCACCAACT
GGGACTGTATCAAATGCCTTTCGGATATCGATGAATAGAACATGGGTGTTTAGCCCAGCA
TTCTGTCTGCGCTGAATGATGTCGACAAGTGAGACTACTTGTCCAACACACTCTTCGCGC
TTGCGGAACCCAGCCTGTTCGTAGGACAGCAGGTTGTTGGTCTCGACAAATCGCTCAATG
CGCATTTGGAGCACCTTGCATACGAGTTTCAGGCCGACATTTATGAGTGCAATGCCTCGC
TTGTCGCCTGGGTTGAGAGGGTCGCCATCTTTCTTGTCGATGGAGACAATGGATGCGCAC
AACCATGCACGGGGGATTGTTGCTGAAGCGAATACCTGACCACATACTCTCAACAGAGCA
CGAGCAAATGGAGTTGGTGGGACGCCTTCTTGGGTGTTGGCAGGCATGTAGAGTGCCGCT
TGGTAGAACGCAGTGGTTATACCATCGTCGCCAGGTGCTTTCCGTGGACTCATCTGCAAA
AGGGCTGCAGCAATCTGATTCCACGAGAAATCCTGGTCGAGAATGTTACTGTTTCTGATG
GTTGGTGTATTTGGAGAGGCTTGAATAGGCTGACGATCATGCCAGTATTGCAAGTCCAGC
GAGTGACCTGTGGTATCGGCTGCCAATGAACCATAGTGACCTTGCATGACACGCAGGATC
GATGTTGGATCGTACTGTACTATGCCATCGGAGTTGTACAGTGGAGTGACTGCAGCACTA
CGGGAACTGTTTCCAGACATGGCACGCAGCAGCGAATACGAGATCGGTTCGACCGTCTGA
TACAGCACGGTCGAGATTGTCAGCGTGCTTGACCCATTGTTTGCGACCATCCACTCTCTC
GAGTTGGGTGGCAGCAGCCTTGAGTCGAGACCACTCATCTCGAAGAGTGTTGCACTGGAC
TGGGTCAGGGTTGCGATTGGTTGCAGCGGCAATGAATGCTTGTCGTGCAGTGTTGCTTGC
CAATATGGCACGTTTGGTTGTGCCAGATAGAAGCCGGCGATTGAATCGAGTGGCTGGTGG
TGAGAGTCGAAGACTCAAGTTGTCAGCGACTGCATTGGCTGATTCCAAGAACTGATATGT
CAGTTGGTGGACGTCAGTATCAGTGTCTGTGTCATCCGATGCACCGTCTGCTAGCACATC
CCAGTAATTTGATGTAGCAATTCGATCAGTGGCTTTGAGACAATGATGGCGGGATATGAT
TGGAGCACGAGGAACAGGGGGTTGTCCTTGAGCTTCTGCTCGAATGGATGTGCGAATGAC
AAAGTGGTCGGCCACTGCTGTCTGTCTGTCCACACGTGGCGAGGTAAGGAGTGCGCGGGC
TGGTGCATTGCACACAAAGTGGTCAATTGACGAATGACGTCGACCATGGACTGTGCTGAG
CCTGGTGATCTGTGATCCAGAGAACTGCATGACAGTCAATCCATGACCCCACGAGTGGAA
AATACGTTGAAGGCGCTGCGGGTTGGTGTTCCAGTCTCCAAAGATGAGAACAGGATGGTT
GTTGTCGAATGGCACAACTCTGTCGAGGGATTGCCGAATACTAGCAAATGCCTCTCTGCG
ACTGTAGTTGGTGGTGGCCCCAGAATGTCCTACATAGACAGACCCGACTATCCACAGACA
TTCTGGAGTGAAGTTGGGTACCTTGGCGAGAATCATTGTGCCAACTGCACTACCATGTTC
ATGACCACCAAAGCATGATGGGATACCGAGGGCGATTCCTCTGCGTCCAGGTCCCGTGGC
TGGATGCTGATGACATCGAATCCAGGGACAGTAAAGCGAAATTTAGATGAAGTGATGCAG
GTCTCTGAGATGGCCCAGAGCCTGGTGTTCCTGACAATGTGGCGGATAGCAGGCCGTTTG
TTGCTGATATTGGCAACATTGACTGCGAGAATCTGCCGTGATAGTGGTGGAGGTGGGGCT
GTTGGTCGAGGCTGGTCTGGACGGCGATGTCGGTAGTTTTGCCGAATACGCCAGTGGGTT
TGCTTGCTTTGGCGCTCGAGGCGCTGGATGATGTTGTGTTGTCGGTCTTCGGGGACCGTT
ATGCGAAATCGAGCACCGTGTTTTGTGGTGCGGCGGTCGATCTTGGAGACATGCTCCATC
TGGTGACCCAGGATTGGAGCGAGAATAGAACGGAGGTATGTGATCGAGACGGCTGCAAGG
CCGTATATCGAGAATGTGGTAGATGTTGATGGTTCTTGTCGATGATCGACAGAGGGAACC
GATATGTCAGAGTTGGCCATGGATAGAGGAGTGTCAGGTAGCAGATAATCAGTTTGTGAA
GGTGTATGTGTTGATAATGGTGTATCACTCATTACAAACACATTTCAACGTCAGCGATAG
GGGTGACTGTAGGAGCAACACCGTCAATTTGGATTGCTGGAGTAACCTCAGCAGCCGTGT
CCAATGGTGGATCTACTGCTGGTGCAGCAGATTCCTTATCAGTCGCCTTCTTGACTGGGA
GAGACTCCTTGGGGACTGTCTCCAGTGTGGATATGCTAAAATCGGGTGTCTGAACCCGAA
TCTTGGCCGCCTCAGCAGTGGCTGCCTCGAGGGTCTTGCCACCAATAGATGCGAGCAGAG
ATCTGAAGAAGTTTCTGGCTTTTACATCAGGACTGCGCTGGATGGTAGTGACCGTCTTTG
CAGCAAACGACGAGATAGCAGCGAGCTTATCCTTGTCTGCTGCTTCGGAGCGAGGAACCC
AGGCTTTGAAGGACTTAACGATAGTCGCGTCCAGACTGGTAATTATCCGTGTGAAAGCAG
ACACATAGTCGGCGTCGACTAGTAGCTGCACAACTTGACGGGATATCCAGCGAATGTCAC
GCACCGCACTGGTACGGATGCGGGCTCCTGCATTGCCTTTCGAAGGTCGCCAGGCTTAGC
GTAGGAAAACCGCTTGCATAAATAAGTCGGAGACCCGAGGAGAGCTCCACTTTGGGTGCA
CTGTGTGCAGGGACTGAAGTCTCACGCTTTAGAGCGAGCCAAGCAGCAGCACCAGCTTTG
CGAAATTCAGGCTGGCGTTCAACCAGCTGTTGGTGGGTGGGCCGCCTTTTGACAGCGTCG
GCAAATCGAGTGTTCTTAGAGGGCTGGTCAGTTGTAGTAGAAGTAGTAGCAGTAGTGGTG
GTGGGGTTTGGCTTGGTAGCCACAGTCTTGCGTTTGGAGGTTGCACCCGTTGGTGGTAGC
GGAGGGTAGTCAATATCAGCGACTACAACTTTCGGGACATCAGGTTTGACTTCCAGTCTG
GCTAGAATGGCAGCCAGAGCAGTTTGAGTTGTCTCATTGGTCGACGTCATCTGACTTGCC
ATGTTGCTGAGGACTTTCTCCAAGTCTCGGTTGATTTTCTCCAGGTCAGCTATTGTCTTC
TGCTGAAGAGCAAAAGCGTTACTCAGAGTAGCCAGCTCGGTCTGTTGAGCAGCAAATTGC
TGGCTGAGGTTCTTCACAACCACCCACAGATCATCCTGGGGTGGTGGGCTGGCATCGCGC
GCCTTTTTCGGTGTCGCACAAACAGATCGATCGCTGTCAGTCGATCGCATGCGAACAGAC
CCGGCCACGGAGGCAAGGGGAGTAGTATCTGAGGAGGTATCGCGACCTTCCTCACTGGAA
AAGACCTCACCATCCTCGCGGATACGGTGAGTGAAAGCACCACTGGGAGCGGGTTTGCCT
TTCCCGTGGTTGCTTTTGGGTTTGCATTTTTGCAACATTTTTTTCGTTTTTTTTTTTTTT
TAAAATCAACCAAGCTGCTGATCGGGGAAAGGGAGGGGGTTTTTTTGTTAAGAGCCTCTA
CTGCCTTTGGAGTGTCCCCTTTGAGAGGAGCTCAGGTATCAGACCTAGCTCTGACTCTGG
GGGGAGGTAGGGCAGAGAGGATGGTCACTAGGGAAAGAGAGTAGGAGACTAGTGCCCAAC
AGGAGAGAGGGCCTGAGAATACCACTGGGGGGGGAGCTCGCTTCCTGACTAGAGCAGTCT
TACTGTGACTGGTAGTGGAGGATGGAAGCTGGTGTTCTGGTAGGGGAGAGGTCCTGCCAG
AAAGAGGGGTGGGGAGAAGAGTAGGGCAAGAAGGCCACTACAGAGGAGAGAGAGAGTGAC
TGAGGAATGGGGGCGGCTTGAGGCTATCACCACAGTACTGAGTAGTGGTAGTAGTGGGTA
GCTGCTGGTAGTTGTGCTGGCAC

>LINE_scaffold0037-49654-50072-+
ATTGTGTCGCGGATTCGATCCGGGTGTGGAGAATGTATAGACTTGGCTCCGCGGTGGAGT
CTTAAATGGCGAAGCAGATCTGGACCAGCTGTTGGTTAGACGGGACTGTGGAGCATGAAT
CTATGGGAACAAGGCATGATAATCGGGCGCTGGCAGCAACGGGTTAGCTGACTTCCTGCA
GGTAGCGTACCGGCAGTATCAATCCACATTGTGGCAAATATCAACAGGGATCGCCTTGTG
GAAGTTGGCTAACTGACTTGTAGCACCGCCAGCCTATGCCTGAATGGGTATGGCTTGCCG
TGTTTTCATGGATCTGATTTGACTATCAGATTCATAAAATACCTTTGGCACTTGTGCTTG
TTGTTTGGGGTGTGTGATTATATTCTTAACAATAAGGTTTATTCAAAAAAAAAAAGAA

>LINE_scaffold0037-132595-132764-+
TTCCTGAATGGGGGTATGGCTTGCCGTGTTTCATGGGATCTGATTTGACTATCAGATTCA
TAAAAAAACCTTTGACATTCGTGCTTGTTTGTTTGGGGTGTGCCCATTTCATCTTTAATA
AAAAGCTCTCTTCAAACCAAAACAAAAATCAAAATATAGAATCGAGTCA

>LINE_scaffold0037-256498-256553-C
AGTAGTAAGCAGTAGTAGTAATAGTAGTAGGAACAGTAGTAATAGTAGGTTGTTT

>LINE_scaffold0041-222494-222597-+
CACTCGTGCCTATTGGTTTTTTCTGGAGGAGGGGGGGTGTGATTATCTTCTTAACAATTA
AAGTTTATTCAAAAAAAAAAAAAATCGAAAACACTATGGGATC

>LINE_scaffold0043-84815-84975-C
TTTTTTTTTATTTTTAAATATCAACTTTAGTGTCAGGAATACAAACACTTCACTCTTCCT
AAAAGCAACCAAGACAGGTGTCAAAAAGGCCGATCATGGATCTGATCATCGATGCATGAA
AAGTAACACAAGCTGTATACATCCCAGGTATAGACTGGTG

>LINE_scaffold0043-134887-135117-+
ATTAGACACAAAAGTGTGTGTGTATCTCAATGATACGTATTAGTTCAATTACACAATGAA
GGGGGTTTCAGTGTGTGTGCATTGAAGCCATATCCACAAACAGCTCATCACTATCACCAA
AGAAGGAATGCATTCAATATATCAACAATTACATCAATCTATTCATTATTGATATTGTAC
CAGCCTAACTTGATCCATATATAATCTCCACAAGTTCTATTCTAATCATA

>LINE_scaffold0043-238460-244359-+
TGCCAGCACAACTACCAGCAGCTGCCCACCACTACCACTACTCAGTACTGTGGTGACAGC
CTCTAGCCGGCCCCCATTCCTCAGTCACTCTCTCTCTCTCCTCTGTAGTGGCCTTCTTGC
CCTACTCTTCTCCCCACCCCTCTTTCTGGCAGTGACCTCTCCCTACCAGAACACCAGCTT
CCATCCTCCACTATCAGTCACAGTTAGACTGCTCTAGTCAGGAAGCGAGCTCCCCCCCCA
GTGGTACTCTCAGGCCCTCTCTCCTGTTGGGCACTCAGTCTCCTACTCTCTTTCCCTAGT
GGCCATCCTCTCTGCCCTACCTCCTAGAGTCAGGTCTGATACCTGAGCTCTTCTCAAAGG
GGACACTCCAAAGGCAGTAGAGGCTCTTAACAAAACCCCCTCCCTTTCCCCGATCAGCAG
CTTGGTTGATTTTAAAAAAACGAAAAAAAAATGTTGCAAAAATGCAAACCCAAAAGCAAC
CACGGGAAAGGCAAACCTGCTCCCAGTGGTGCTTTCACCACCGTATCCGCGAGGATGGTG
AGGTCTTTTCCAGTGAGGAAGGTCGCGATACCTCCTCAGATACTACTCCCCTTGCCTCCG
TGGCCGGGTCTGTTCGCATGCGATCGACTGACAGCGATCGCTCGGTCCGTGCGACACCGA
AAAGGCGCGCGATGCCAGCCCACCACCCCAGGATGATCTGTGGGTGGTTGTGAAGAACCT
CAGCCAGCAATTTGCTGCTCAACAGACCGAGCTGGCTACTCTGAGTAACGCTTTTTCTTC
AGCAGAAGACAATAGCTGACCTGGAGAAAATCAACCGAGACTTGAGAAAGTCCTCAGCAA
CATGGCAAGTCAGATGACGTCGACCAATGAGACAACTCAAACTGCTCTGGCTGCCATTCT
AGCCAGACTGGAAGTCAAACCTGATGTCCCGAAAGTTGTAGTCGCTGATATTGACTACCC
TCCGCTACCACCAACGGGTGCAACCTCCAAACGCAAGACTGTGGCTACCAAGCCAAACCC
CACCACTACTACTGCTACTATTGCTACTACCACTGACCAGCCCTCTAAGAACACTCGATT
TGCCGACGCTGTCAAAAGGCGGCTCACCCATCAACAGCTGGTTGAACGCCAGCCTGAATT
TCGCAAAGCTGGTGCTGCTGCTTGGCTCGCTCTAAAGCGTGAGACTTCAGTCCCTGCACA
CAGTGCACCCAAAGTGGAGCTCTCTTCGGGTCTCCGACTCATTTATGCAAGCGGTTTTCC
CTACGCTAAGCCTGGCGACCTTCGAAAGGCAATGCAGGGAGCCCGCATCCGTACCAGTGC
GGTGCGTGACATTCGCTGGATATCCCGTCAAGTTGTGCAGCTACTAGTCGACGCCGACTA
TGTGTCTGCTTTCACACGGATAATTACCAGTCTGGACGCGACTATCGTTAAGTCCTTCAA
AGCTCGGGTTCCTCGCTCCGAAGCAGCTGAAAAGGATAAGCTCGCTGCTATCTCGTCGTT
TGCTGTAAAGACGGTCACTACCATCCAGCGCAGTCCTGATGTAAAAGCCAGGAACTTCTT
CAGATCACTGCTCGCATCTATTGGTGGCAAGACCTCGAGGCAGCCACTGCTGAGGCGGCC
AAGATTCGGGTTCAGACACCCGGTTTTGACATATCAACAATGGAGACAGTCCCCAAGGAG
TCTCTCCAGTCAAGAAGGCGACTGAACAGGAACCTGCTGCACCAGCAGTAGATCCACCAT
CAGACATGGCTGCTGAGATCACTCCAGCAATCCAAAGTTGTTACTTCTACAGTCACCCCT
ATCGCTGACGTTGAAATGTGTTTGTAATGGTGATACACCATTATCAACACACACACCTTC
ACCAACTGATCACCTATTACCTGACACCTCTATCCATGGCCAACTCTGAAATATCGGTTT
CCTCTGTCGATCATCGGCAAGAACCATCACCATCTACCACATTTCGATATACGGCCTTGC
AGCCGTCTCGATCCTCCGTTCTATTCTCGCCCAATCCTGGGTCACCAGATGGAGCATGTC
TCCAGATCGACCGCCGCACCACAAAACACGGTGCTCGATTTCGCATAACGGTCCCCGAAG
ACCGACAACGCAACATCATCCAGCGCCTCGAGCGCCAAAGCAAGCAAAACCCACTGGCGT
ATTCGGCAAAACTACCGACATCGCCGTCCAGACCAGCCTCGACCAACAGCCCCACCTCCA
CCACTATCACGGCAGATCCTCGCAGTCAATGTTGCCAATATCAGCAACAAACGACCTGCT
ATCCGCCATATCGTCAGGAACACCAGGCTCTGGGCCATCTCAGAGACCTGCATTACTTCA
TCTAAATTTCGCTTTACTGTCCCTGGATTCGATGTCATCCAGCATCCAGCCACGGGACCT
GGACGCAGAGGAATCGCCCTCGGTATTCCATCGTGCTTGTGGTCATGAACATGGTAGTGC
AGTTGGCACAATGATTCTCGCCAAGGTACTTAACTTTACCCCAGAATGTCTGTGGATAGT
CGGATCTGTCTATGTAGGACATTCTGGGGCCACCACCAACTACAGTCGCAGAGAGGCATT
TGCTAGTATTCGGCAAGCTCTCGACAGAGTTGTGCCATTCGACAACAACCATCCTGTTCT
CATTTTTGGAGACTGGAACACCGATCCACAGCGCCTTCAGCGCATTGTCCACTCGTGGGG
TCATGGTCTGACTGTCATGCAGTTCTCTGGATCACAGATCACCAGACTCAGCACAGTTCA
TGGTCGACGTCATTCGTCAATCGACCACTTTGTGTGTAATGCACCAGCCCGCGCACTTCT
TACCTCGCCACGTGTGGACAGACAGACAGCAGTGGCCGACCATTTTGTCATTTGCACATC
CATTCGAGCAGAGGCTCAAGGACAACCCCCTGTTCCTCGTGCTCCAACCATATCCCGACA
TCACTGTCTCGAAGCAACCGATCGAATTGCTACATCCAATTATTGGGATGTGCTAGCAGA
CGGTGCATCGGATGACACAGACACTGATACTGACGTCCACCAACTGACATCTCAGTTCTT
GAATCAGCCAATGCAGTCGCTGATCAATTGAGTCTTCGACTCACCACCAGCCACTCGATT
CAATCGCCGGCTTATATCTGGCACAACCAAACGTGCCATATTGGCAAGCAACACTGCACG
GCAAGCATTCATTGCCGCTGCAACCAATCGCAACCCTGACCCAGTCCAGTGCAACACTCT
ACGAGATGAGTGGTCTCGACTCAGGCTGCTGCCCCCAACTCGAGAGAGTGGATGGTCGCA
AACAATGGGTCAAGCACGCTGACAATCTCGACCGTGCTGTATCAGACGGTCGAACCGATC
TCGTATTCGCTGCTGCACGTGCCATGTCTGGAAACAGTTCCCGCAGTGCTGCAGTCACTC
CATGTACAACTCCGATGGCATAGTACAGTACGATCCAACATCGATCCTGCGTGTCATGCA
AGGTCACTATGGATCACTGGCAGCCGATACCACAGGTCACTCGTTGGACTTGCAATACTG
GCATGATCGTCAGCCTATTCAAGTTCCTCTCAATACACCACCAATCAGAAACAGTAACAT
TCTCGACCAGGATTTCTCGTGGAACCAAATTGCTGCAGCCCTTTTGCAGATGAGTCCACG
GAAAGCACCTGGCGACGATGGTATAACCACTGCGTTCTACCAAGCGGCACTCTACATGCC
TGCCAACACCCAAGAAGGCGTCCCACCAACTCCATTTGCTCGTGCTCTGTTGAGAGTATG
GTCAGGTATTCGCTTCAGCAACAATCCCCGTGCATGGTTGTAGTGCATCCATTGTCTCCA
TCGACAAGAAAGATGGCGACCCTCTCAACCCAGGCGACAAGCGAGGCATTGCACTCATAA
ATGTCGGCCTGAAACTCGTATGCAAGGTGCTCCAAATGCGCATTGAGCGATTTGTCGAGA
CTAACAACCTGCCATCTTACGAACAGGCTGGGTTCCGCAAGCGCGAAGAGTGTGTTGGAC
AAGTAGTCTCACTTGTCGACATCATTCAGCGCAGACAGAATGCTGGGCTAAACACCCATG
TTCTATTCATCGATATCCGAAAGGCATTTGATACAGTCCCCGTTGGTGCACTGTTATGGA
AGTTGCAGAACATGGATTCCTCGTCGTACTCTTGCCTTTCTCAAGGCATTGTACACATCC
TCATCTGCTCGAGCACGGCAGGATCACTACTATCGGACCCATTTCCGGTACAGAGAGGGG
TCAGACAGGGATGTCCATTGTCTGGACTACTATTCAATCTGTTCATCAACGACATTCTCG
ATGGTGTCGCACCCATCACAGTCCCTGGACTACCACGAGACACGAACCCCATCCGAGGAC
TCATGTACGCAGACGATGTGGCAGTGTTTGCTGACTCTGAGAAATCACTGTTGGCTGCGT
CGACTGCTATCGAGCAATGGGCCAATCGGTGGGAGATGCAGTTTGGTGTGGCCAAGTGTG
GCATCATTAGCTTCACTGGCATCTAGCACCACGACTTGACAACCCATTGGATATTCGACT
CCATGGACAGTTGGTCAGTCGTGTGATCATACAAGTACCTTGGTGTACTGATTGACTCCA
AGCTAGATCACTCAGCATGGCTCAAGCAGAAACGGTCTGCACTGAGCACACCATTTCGCT
CTTCACCCAGTGCTGGCTAATCACCAGCTAACGGTGAATTATCGTTCTCGCATATTCTCT
GCAGTGGTCATGGGCAAAGCCTACTATGGGCTTGAGCTGGTTGGTGAAACAAGTCGCACC
TTGCACCACTGCAGACAACGATCAACAAGGGTATCCGACTGTTCACTGTGCCCGACTCTC
GACTGCCATTGGACCCTTCTGGTTGAAACTGGGATTGGGTCACTTCTCACTCGCTCATTG
GTTTCACGAGTACGCTTGTTGGAGCGGTCCGTGACCAAGAGAACACCCATCAATGCCATC
TGTTCGGGTACAGACAATGACGTGTTTACATTGAATGTCCAAGGGCAGTTGGTAAGATCC
CAGCGCTGGTTCTGGTCTCGTCGGACCAAGCAGCTATACAGGAACAGATACTGGCTGACA
CCACAAGTCAGACCAAAGACAGTCAAGCAACGGCATTCGTTTGCATTGATGGAGACTCTG
CGAACATGTGGAGACTCTGCATCGCTCCAAAAGTATGTCACTCGACAATTATTGACACTT
CTGGGTTCTTCAAGGATCCCAGTTTCGACCAATCGCGAGCACATGGCACAAGATATCTGA
TGCTTGCGCGCATGGATGCTCTCTGGACAGCAAGAAAAGCCATTCAGATTGGCATATTAT
CGACACCCACCCATTCTCAGTTGACCACTGCATATTATGCGACAGCAACTACTCAGCACA
TCCATTGCCCATCTCGTGGTGGAGTGTGAACAAGTCACCGGCCATCGCATTCAGTCTGGA
TTAGTACCAGCATTGAAATCCTGACTCAGATTGCTGGGTCGCGCACTGATCCGGGTGTGG
AGAATGTATATACTTGGCTCCGCGGTGGAGTCTTGAATGGCGAAGCAGATCTGGACCAGC
AGTGGTTGGACGGGACTGTGGACATGAATCTATGGGGACGAGGCATGATAATCGGGCGCT
GGCAGCACGGTTAGCTGACTTCTGCAGGTAGCGTACCGGCAGTATCAATCCACATTGTGA
AATACCACCGGGATCGCCTTGTGGAAGTTGGCTAACTGACTTCTAGCACCGCCAGCCTAT
GCCTGAATGGGTATGGCTTGCCGTGTTTTCATGGGATTTGATTTGACTATCAGATTCATA
AAACACCTTTGGCATTCGTGCTTGTTTGTTTGGGGTGTGTGATTATATTCTTAACAATAA
AGTTCATTCAAAAAAAAAA

>LINE_scaffold0043-298645-299460-C
TTTGTTTGAATGAACTTTATTGTTAATAATATAATCATACACCCCAAACAAACAAGTAAC
GAGTGCCAAAAAGGTGTTTTGTGAATCTGATAGTCAAATCAGATCCATGAAAACACAGGC
AAGCCATACCCATTCAGGCATAGGCTGGTGGATGCTACAAGTCGGTTTAACCAACTTCCA
CAAGGCGATCCCGGTGGTATTTCCACAATGTGGATTGATACTGCCGGGTACGCTACCTGC
AGGAAGTCAGCTAATCGTGCTACCAGCGCCCGATTATCATGCCTCGTCCCCATAGATTCA
TGCTCCACAGTCCCGTCCAACCAACGCTGGTCCAGATCTGCTTCGCCATTTAAGACTCCA
CCGCAGATCCAAGTATATACATTCTCCACACCCGGATCGAGTGCGCGACCCAGCAATCTG
AGTCGTGATTTCTGAATTACTGGTAACAATCCAGACTGAGTTCGATGGCCATTTACTTGC
TCACACTCCACCACGAGATGAGCAAATGGATGTGCTGAGTAGCTGCTGGTTGCATAATAT
GCAATGGTCAGCTGAGAATGGGTGGGTGTCGACTAATATGCCAATCTGAATGGCTTTTCT
TGCTGTCCAGAGTGCATCCATGCGCGCAAGCATCAGATATCTTGTGCCATGGGCTCGTGA
TTGATCAAAACTGGGATCCTTGAAGAACCCTGAAGTGTCCAATAATTGTCGAGTGACATA
CTTTTGGAGCGATGCAGAGTCTCCACATGTTCGCAGAGTCTCCATCAATGCAAACGAGTG
TCGTTGCTTGACTGTCTTTGGTCTGACTTGTGGTG

>LINE_scaffold0043-422283-422560-C
GAATGTGAATTGGGGTAATGCCATTCAAAACGCCGTTGATGAACAGATTAAACAGCAACC
TTGCTAGTGAACATTCCTATTGTACATCACGATATACTGTAAAGGGGTCCGAGAGGGAGG
TATCAGCACGAGCACTGCTGGTGGTGGTGCTGTGTGTACAGGTTGGCTAGAAACTTGAGG
ATGCGTGATGGTATCCTATGCTGCAGCTTTCACAGCAGTGCACCAATAGATATAATGTCA
AACTCTTCCTTGATGTCAATATACATAACCATGTGTG

>LINE_scaffold0043-453586-454175-C
TTTTTTTTTTTTGAATGAGCTCTATTGCTTAAGAATAGAATCACACTCCCAAAACAAACA
AGTAACGAGTGTCCAAAAGGTGTTTTGTGAATCTGATAATCAAATCAAATCCATGAACAC
ACGGCAAGCCATACCCATTCAGGCATAGGCTGGCGGGTACTACAAGTCAGTTAACCAACT
TCCACAAAGCGATCCCGGTGGTATTTGCCACAGAGTGGATTGATACTGCCGGTACGCTAC
CTGCAGGAAGTCAGCCAACCGTTGCTGCCAGAGCCCGATTATCATGCCTCGTCCTCATAG
ATTCATGCTCCACAGTCCCGTCCAACCAACCACTGCTGGTCCAGATCTGCTTCGCCATTT
AAGACTCCACCGCGGAGCCAAGTATATACATTCTCCACACCCGGATCGAGTGCGCGACCC
AGCAGTCTGAGTCGTGATTTCTGAATTGCTGGTACTAGTCCAGACTGAATGCGATGGCCA
GCTACTTGCTCACATTCCACCACGAGATGAGCAAGTGGATGTGCTGAGTAGCTGCTGGTC
GCATAATATGCAGTGATCCGCTGAGAATGGGTGGGTGTCGACTAATATG

>LINE_scaffold0043-457570-458173-C
CGATTGGATTGAGTGGCTGGTGGTGAGAGTCGAAGACTCAAGTTATCAGCGACTGCATTT
GCTGATTCCACCAACTGAAATGTCAGTTGGTGAATGTCAGTGTCTGTGTTTGTGTCGTCT
GTTGCACCATCTGCTCGTACATCCCAGTAATTGGATGTTGCAATTCGATCGGTTGCTTCG
AGACAGTGATGGCGGGATAGGGTTGGAGCACGAGGAACAGGGGGTTGTCCCTGAGCCTCT
GCTCGAATGGATGCGCGAATGGATGCGCGAATGACAAAGTGGTCGGCCACTGCTGTCTGT
CTGTCCACACGTGGCGAGGTGAGCAGTGCGCGGGCTGGTGCATTACACACAAAGTGGTCG
ATTGACGAATGACGTCGACCATGGACTGTGCTGAGCCTGGTGATCTGTGATCCAGAGAAC
TGCATGACAGTCAGACCATGACCCCACGAGTGGACAATGCGCTGAAGGCGCTGTGGGTCG
GTGTTCCAGTCTCCGAAAATGAGAACAGGATGGTTGTTGTCAAATGGAACAACTCTGTCG
AGGGATTGCCGAATACTAGCAAAGGCTTCTCTGCAACTGTAGTTGGTGGTGGCTCCAGAA
TGT

>LINE_scaffold0048-11773-11854-+
GATTTCTGGATGTGTCCATTAAAACCATATTAAAAAAGAATTTATCGATATCAAAAAAGG
GGTGCTGTCAATATCCCAACA

>LINE_scaffold0048-17954-18134-C
TTATAAATTGCTTGATTTGGAACTTGGATGTGTTGAGATATCAAATGCATCCCCTTGGTG
ATAGTGACAACGTTGTTTATGAATACGAGTTTATAGTGCATATATTGAAACTCCCCCCCA
TCCCATTTGTCTAATTGAACTAATCGTGTATCATTGAGACATACACTACTCCGACCCATG


>LINE_scaffold0048-25484-25777-+
CTAGCTGACTTTCTGCAGGTAGCGTACTGGCAGTATCACTACACATTGTGGAAATACCAT
CAGGGATCGCCCTGTGGAAGTTGGCTAACTGACTTGTAACACCCACCAGTCTATGTCTGA
ATTGGGGTATGGCTTGCCGTGTTTTCATGAATCTGATATGATTATCAGATTCACAAAACA
CCATTGGCATTCATGCTTGTTGTTTGGGGGGTGTGATTATACTCTTAAACAATAAAGCCC
ATTCAAAAAAGCACTCTAAAACGACGTTACAATTGAACAAGTGACTGGATACT

>LINE_scaffold0048-25831-25912-+
GATTTCTGGATGTGTCCATTAAAACCATATTAAAAAAGAATTTATCGATATCAAAAAAGG
GATGCTGTCAATATCCCAACA

>LINE_scaffold0048-28440-32453-C
TTTTTTTTTTTGAATGAACTTTATTGTTAAGAATATAATCACACCCCAAACAACAAGCAC
GAATGCCAAAGGTGTTTTGTGAATCTGATAATCAAATCAAATCCATGAAACACGGCAAGC
CATACCCATTCAGGCATAGGCTGGCGGTGCTAGAAGTCAGTTAGCCAACTTCCACAAGGC
GATCCCGGTGGTATTTCCACAATGTGGATTGATACTGCCGGTACGCTACCTGCAGGAAGT
CAGCTAACCGTGCTGCCAGTGCCCGATTGTCATGCCTCGTCCCCATAGATTCATGCTCCA
CAGTCCCGTCCAACCAACGCTGGTCCAGATCTGCTTCGCCATTTATGACTCCACCGCGGA
GCCAAGTATATACATTCTCCACACCCGGTTCGAGTGCGCGACCCAGCAGTCTGAGTCGTG
ATTTCTGAATTGCTGGTACTAGTCCAGACTGAATGCGATGGCCATTTACTTGTTCACACT
CCACCACGAGATGGGCAATGGATGTGCTGAGTAGCTGCTGGTCGCATAAGATGCAGTGGT
CAACTGAGAATGGGTGGGTGTTGACCAATATGCCAATCTGAATGGCTTTTCTTGCTGTCC
AGAGAGCATCCATGCGTGCAAGCATCAGATATCTTGTGCCATGTGCTCGCGATTGATCAA
AACTGGGATCCTTGAAGAATCCAGAAGTATCCAATAATTGTCGAGTGACATACTTTTGGA
GCGATGCAGAGTCTCCACATGTTTGTAGAGTCTCCATCAATGCAAACGAGTGTCGTTGCT
TGACTGTCTTTGGTCTGACTTGTGGTGTCAGCCAGTATCTGTTCCTGTATAGCTGTTTGG
TCCGACGAGACCAGAACCAGCGCTGGGATCTTACCAACTGCCCTTGGACATTCAGTGTGA
ACACGTCATTGTCTGTACTGGAGCAGATGGCATTGATGGGTGTTCTCTTGGTCACAGATC
GCTCCAACAAGCGTACTCGTGATACCAATGAGCGAGTGAGAAGTGACCCAATCCCAGTTT
CAACCAGAAGAGGTCAATGGCAGTCGAGTCGGGCACCAGTGAACAGTCGGATACCCTTGT
TGATTGTCGTTTGCAGTGGTGCGAGGTGTGACTTGTTGCTACCAACCAGTTCGAGCCCAT
AGTAGGCTTTTCCCATGACCACTGCAGAGAATATGCGAGATCGATAATTCACCGTTAACT
GGTGGTTAGCCAGCACTGGGTGAAGTGCCGAGATGGTGTGCTCGAGTGCAGACCGTTTTT
GCTTGAGCCATGCTGAATGGTCCAGCTTGGAGTCAATCAGTACACCAAGGTACTTGTATA
ACTCCATACGACTGACCAACTGTCCATGGAGTCGAATATCCAATGGGTTGTCAAGTCGTG
GTGCTAGATGGCCAGTGAAGCTGATGATGCCACACTTGGCCACACCAAACTGCATTTCCC
ACTGATTTGCCCATTGTTCGATAGCAGTCGACGCAGCCAACAGTGATTGCTCAGAGTCAG
CAAACACTGCCACATCGTCTGCGTACATGAGTCCTCGGATGGGGTTCGTGTCTCGCGGTA
GTCCAGGGACTGTGATGGGTGCGACACCATCGAGAATGTCGTTGATGAACAAATTGAACA
GCAATCCAGACAATGGACATCCCTGTCTGACACCCCTCTGTACTGGGAATGGGTCCGATA
GTAGTGATCCTGCCCGTTCTCGAGCAGATGAGGATGTGTACAATGCCTTGAGAAAGGCAA
AGAGTACGACGAGGAATCCCATGTTTTGCAGCTTCCATAACAGTGCACCAACGGGGACTG
TATCGAATGCCTTTCGGATATCGATGAATAGAACATGGGTGTTTAGCCCAGCATTCTGTC
TGCGCTGAATGATGTCAACAAGTGAGACTACTTGTCCAACACACTCTTCGCGCTTGCGGA
ACCCAGCCTGTTCGTAGGACAGCAGGTTGTTAGTCTCGACAAATCGCTCAATGCGCATTT
GGAGCACCTTACATACGAGTTTCAGGCTGACATTGATGAGGGCAATGCCTCGCTTGTCGC
CTGGGTTGAGAGGGTCGCCATCTTTCTTGTCGATGGAGACAATGGATGCACAGAGCCATG
CACGAGGGATTGTTGCTGAAGCGAATACTTGACCACATACTCTCAACAGAGCACGAGCAA
ATGGAGTTGGTGGGACGCCTTCTTGGGTGTTGGCAGGCATATAAAGTGCCGCTTGGTAGA
ACGCAGTGGTTATACCATCGTCGCCAGGTGCTTTCCGTGGACTCATCTGCAAAAGGGCTG
CAGCAATCTGATTCCACGAGAAATCCTGGTCGAGAATGTCACTGTTTCGAATTGGTGGTG
TGTCACGAGAGACTTGAATAGGCTGACGATCATGCCAGTATTGCAAGTCCAGCGAGTGAC
CTGTGGTGTCAGCTGCCAATGATCCATAGTGACCTTGCATGACACGCAGGATCGATGTTG
GGTCGTACTGTACTATGCCATCGGAGTTGTACAGTGGAGTGACTGCAGCACTACGGGAAC
TGTTTCCAGACATGGCACGTGCAGCAGAGAATACGAGATCGGTTCGACCGTCTGACACAG
CGCGGTCAAGATTGTCCGCGTGCTTGACCCATTGTTTACGACCATCCACTCTCTCGAGTT
GGGTGGCAGCAGCCTTGAGTCGAGACCACTCATCTCGTAGAGTGTTGCACTGGACTGGGT
CAGGGTTGGTATGAGTTGCAGCGGCAATGAATGCTTGCCGTGCAGTGTTGCTTGCCAATA
TGGCACGTTTGGTTGTGCCAGATAAAAGCCGGCGATTGGATCGAGTGACTGGTGGTGAGA
GTCGCAGACTCAAGTTATCAGCGACTGCATTTGCTGATTCCAAGAACTGAGATGTCAGTT
GGTGGACGTCAGTATCAGTGTCTGTGTCATCCGATGCACCGTCTGCTAGCACATCCCAGT
AATTGGATGTAGCAATTCGATCAGTGGCTTCGAGACAGTGATGGCGGGATATGGTTGGAG
CACGAGGAACAGGGGGTTGTCCTTGAGCCTCTGCTCGAATGGATGTGCGAATGACAAAGT
GGTCGGCCACTGCTGTCTGTCTGTCCACACGTGGCGAAGTGAGCAGTGCGCGTGCTGGTG
CATTACACACAAAGTGGTCGATTGACGAATGACGTCGACCATGGACTGTGCTGAGTCTGG
TGATCTGTGATCCAGAGAACTGCATGACAGTCAACCCATGACCCCACGAGTGGACAATGC
GCTGAAGGCGCTGTGGGTCGGTGCTCCAGTCTCCGAACATGATAACAGGATGGTTGTTGT
CAAACGGAACAACTCTGTCGAGAGCTTGCCGAATACTAGCAAAAGCCTCTCTGCGACTGT
AGTTGGTGGTGGCTCCAGAATGTCCTACATAGACAGATCCGACTATCCACAGACATTCTG
GAGTGAAGTTGGGTACCTTGGCGAGAATCATTGTGCCAACTGCACTGCCATGTTCATGGC
CACCAAAGCACGATGGGATACCCAGGGCGATTCCTCTGCGTCCAGGTCCCGTGGCTGGAT
GCTGAATGACATCGAATCCAGGGACAGTGAAGCGGAATTTAGATGAAGTGATGCAGGTCT
CTGAGATGGCCCAGAGCCTGGTGTTCCTGACGATATGGCGAATAGCAGGACGTTTGTTGC
TGATGTTGGCAACATTGACTGCGAGAATCTGCCGTGATAGTGGTGGAGGTGGGGCTGTTG
GTCGAGGCTGGTCTGGACGGCGATGTCGGTAGTTTTGCCGAATACGCCAGTGGGTTTTGC
TTTGGCGCTCGAGGCGCTGGATGATGTTTCGTTGTCGGTCTTCGGGGACCGTTATGCGGA
ATCGAGCACCGTGTTTTGTAGTACGGCGATCGATCTTGGAGACATGCTCCATCTGGTGAC
CCAGAATTGGAGCTAGAATGGAGCGGAGGTAAGTGATTGAGACGGCTGCAAGGCCGTATA
TCGAGAATGTGGTAGATGGTGATGGTTCTTGTCGATGATCGACAGAGGGAACC

>LINE_scaffold0048-58853-59352-+
GTGGCATTGTGAGCAAAGTAGCTGGCCGTCGCATTCAGTATGGACTAGTACCAGCAATTC
AGAAATCACAACTCAGATTGCTGAGTCGCAGCACTCGATCCGGGTGTGGAGAATGTATAT
ACTTGGCTCCGCGGTGGAGTCTTAAATGGCGAGGCAGATCTGGATCAGTCTATGCTTGGA
CGGGACTGTGGAGCATGAATCTATGGGGACGAGGCATGACAATCGAATGTTGAGCAGCAC
GTGTTAGCTGACTTCCTGCAGGTAGCGTACCGAGCAGTATCAATCCACATTGTGGCAAAT
ACCACCAGGGATCGTCTTGAGGAAGTTGGTTAACTGACTTGTTAGCACCAATCCATTCTA
TGCTTGGAATTGGTATGGCTTGCCGTGTGTTTCATGGATCTGATTTTGGCTTTCAGATTC
ACAAAACACCTTTGGCACTCGTTGCTTGTTTGTTTGGGGTGTGTGATTCTATTCTTAATA
ATAAAGTTCATTCAAAAAA

>LINE_scaffold0048-63536-64037-+
GTGGCATTGTGAGCAAGTAGCTGGCCATCGCATTCAGTCTGGACTAGTAACAGTAATTCA
GAAATCACGACTCAGATTGCTGAGTCGCAGCACTCGATCCGGGTGTGGAGAATGTATATA
CTTGGCTCCGCGGTGGAGTCTTAAATGGCGAAACAGATCTGGACCAGCAGTGGTTGGACG
GGACTGTGGAGCATGAATCTATTAGGGAATGAGGCATGTCAATCGGGCACTGGCAGCACG
TGTTAGCTGACTTCCTGCAGGTAGCGTACCGAGCAGTATCAATCTACTCTGTAGCAAATA
TCACCAGGGGATCGCCTTGTGGAAGTTGGTTAAACTGACTTGTAGCACCCACCAGCCTAT
GTCTGAATGGGGTATGGCTTTGCTGTGTGTTTCATGGGATCTGATTTGAATTGCAGATTC
ACAAAACACAGGTTGGCACTCGTTACTTGTTTGTTTTGGGGGTGTGTGATTCTATTCTTG
ACAATTAAAGTTCATTTTAAA

>LINE_scaffold0048-111942-112008-C
GAGTTGCTTATAGGATAGTAATAGTAGTAGTAATAGTAATAGTAGTAGTAGCAGTAATAA
TAGTAG

>LINE_scaffold0048-214753-216378-C
TTGGACTTAGCGTTATTGTTAAGAATATAATCACACATTCCCAAACAACAAGATACGAAT
GACAAAGGGTGTTTTGTGAATCTGATAGTCAAATCAGATCCATGAAAACACGGCAAGCCA
TGCTCCATCCATCCTGACATAGGCTTGGTGTGTGCTAACAAGTCAGTTTAACCAACTTCC
ACAAGGCGATTTCAGGTGGTATTTGCCACAATGTGGATTGATACTGCATGGTACACTACC
TGCAGGAAGTCAGCTAACCGTTACTGACCAGCATCCGATTGTCATGCCTCGTCCCCATAG
ATTCATACTCCACAGTCCCGTCCAACCAACGTTGGTCCAGATCTGCTTCGCCATTTAAGA
CTCCACTGCGGAGCCAAGTATATACATTCTCTACACCTGGATCGAGTGCTGCGACCCAGC
AATCTGAGTCGTGATTTCTGAATTGCTGGTACTAGTCCACACTGAATGCGATGGTCAGTG
ACTTGCTCACACTCCACCACGAGATGGGCAAATGGATGTGCTGAGTAACTGCTGGTCGCA
TAGGATGCAGTGGTCAACTGAGAATGGGTGGGTGTCAACTAATATGCCAATCTGAATGGC
TTTTCTTGCTGTCCAGAGAGCATCCATGCGCGCAAGCATCAGATATCTTGTGCCATGTGC
TCGTGATTGATCGAAACTGGGATCCTTGAAGAATCCAGAGGTGTCCAATAATTGTCGAGT
GACATACTTTTGGAGCGATGCAGAGTCTCCGCATGTTCGTAGAGTCTCCATCAATGCAAA
CGAGTGTCGTTGCTTGACTGTCTTTGGTCTGACTTGTGGTGTCAGCCAGTATCTGTTCCT
GTACAGCTGTTTGGTCCGACGAGACCAAAACCAGCGCTGAGATCTTACCAACTGCCCTTG
GACATTCAGTGTAAACACGTCATTGTCTGTACCAGAGCAGATGGCATTGATGGGTGTTCT
CTTGGTCACGGACCGCTCCAACAAGCGTACCCGTGAGACCAATGAGCGAGTGAGAAGTGA
CCCAATCCCAGTTTCAACAAGAAGGGGCTAATGGCAGTCGAGAGTCGGGCACCAGTGAAC
AGTCGGATACCTTTGTTGATCGTTGTCTGTAGTGGTGCAAGGTGTGACTTGTTGCCACCA
ACCAGTTCAAGCCCATAGTAGGCTTTGCCCATGGCCACTGCAGAGAATATGCGAGATCGG
TAATTCACCGTTAACTGGTGGTTAGCCAGCACTGGGTGAAGAGCCGAGATGGTGTGCTCA
AGTGCAGACCATTTCTGCTTGAGCCATGCTGAGTGGTCTAGCTTGGAGTCAATCAGTACA
CCAAGGTACTTGTATGACTCCACACGACTGACCAACTGTCCATGGAGTCGAATATCCAAT
GGGTTGTCAAGTCGTGGTGCTAGATAGTCAGTGAAGCTGATGATGCCACACTTGGCCACA
CCAAACTGCATCTCCCACCGATTAGCCCATTGCTCGATAGCAGTCGACGCAGCCAACAGT
GATTGCTCAGAGTCAGCAAACACTGCCACATCGTCTGCGTACATGAGTCCTCGGATGAGG
TTGGTGTCTCGAGGTAGTCCAGGGACTGTGATGGGTGCGATACCATCGAGAATGTCGTTG
ATAAA

>LINE_scaffold0048-265296-271228-C
TTTTTTTTTTGAATGAACTTTATTGTTAAGAATGTAATCACACACCCCAAACAACAAGTA
ACGAATGCCAATGGTGTTTTGTGAATCTGATAGTCAAATCAGATCCATGAAAACACGGCA
AGCCATACCCATTCAGGCATAGGCTGGCGGTGCTAGAAGTCAGTTAGCCAACTTCCACAA
GGCGATCCCGGTGGTATTTCCACAATGTGGATTGATACTGCCGGTACGCTACCTGCAGGA
AGTCAGCTAACCGTGCTGCCAGCGCCCGATTATCATGCCTCGTCCCCATAGATTCATGCT
CCACAGTCCCGTCCAACCAACGTTGGTCCAGATCTGCTTCGCCATTTAAGACTCCACCGC
GGAGCCAAGTATATACATTCTCCACACCCGGATCGAGTGCGCGACCCAGCAATCTGAGTC
GTGATTTCTGAATTGCTGGTACTAGCCCAGACTGAATGCGATGGCCAGTTACCTGTTCAC
ACTCCACCACGAGATGAGCAATGGATGTGCTGAGTAACTGCTGGTCGCATAATATGCAGC
GATCAACTGAGAATGGGTGAGTGTCGACTAGTATGCCAATCTGAATGGCTTTTCTTGCTG
TCCAGAGTGCATCCATGCGCGCAAGCATCAGATATCTCGTGCCATGTGCTCGTGATTGAT
CAAAACTGGGATCCTTGAAGAACCCAGAGTGTCCAATAATTGTCGAGTGACATACTTTTG
GAGCGATGCAGAGTCTCCACATGTTCGTAGAGTCTCCATCAATGCAAACGAATGCCGTTG
CTTGACTGTCTTTGGTCTGACTTGTGGTGTCAGCCAGTATCTGTTTCTGTATAGCTGTTT
GGTCCGACGAGACCAGAACCAGCGCTGGGATCTTACCAACTTCCCTTGGACATTCAGTGT
AAACACGTCATTGTCTGTACTGGAGCAGATAGCATTGATGGGTGTTCTCTTGGTTACAGA
TCGCTCCAACAAGCGTACCCGTGATACCAATGAGCGAGTGAGAAGTGACCCAATCCCAGT
TTCAACCAGAAGGGTCCAATGGCAGTCGAGAGTCGGGCACCAGTGAACAGTCGGATACCC
TTGTTGATTGTCGTCTGCAGTGGTGCAAGGTGCGACTTGTTACCACCAACCAGCTCGAGC
CCATAATAGGCTTTGCCCATGACCACAGCAGAAAATATTCGAGATCGGTAATTCACCGTT
AGCTGGTGGTTAGCCAGCACTGGGTGAAGAGCCGAGATGGTGTGCTCAGTGCAGACCGTT
TCTGCTTGAGCCATGCTGAATGGTCTAGCTTGAGTCAATCAGCACACAAAGGTACTTGTA
TGACTCCACACGACTGACCAACTGTCCATGGAGTCGAATATCCAATGGACTGTCAAGTCG
TGGTGCTAGATGGCCAGTGAAGCTAATGATGCCACACTTGGCCACACCAAACTGCATCTC
CCACTGATTGGCCCATTGCTCAACAGCAGTCGACGCAGCCAACAATGATTGCTCAGAATC
AGCAAATACTGCCACATCGTCTGCATACATGAGTCCTCGGATGGGGGTTGTGTCTCGCGA
TAGTCCAGGGACTGTGATGGGTGCGACACCATCGAGAATGTCGTTGATGAACAGATTGAA
CAGTAGTCCAGACAATGGACATCCTTGTCTGACACCTCTGTACTGGGAATGGGTCCGATA
ACAGTGATCCTGCCCAGCTCGAGCAGATGAGGATGTGTACAATGCCTTGAGAAGGCAAGA
GTACGACGAGGGAATCCCATGTTCTGCAGCTTCCATAACAGTGCACCAACTGGGACTGTA
TCAAATGCCTTTCGGATATCGATGAATAGAACATGGGTGTTTAGCCCAGCATTCTGTCTG
CGCTGAATGATGTCGACAAGTGAGACTACTTGTCCAACACACTCTTCGCGCTTGCGGAAC
CCAGCCTGTTCGTAAGATAGCAGGTTGTTGGTCTCGACAAATCGCTCAATGCGCATTTGG
AGCACCTTGCATACGAGTTTCAGGCCGACATTTATGAGTGCAATGCCTCGCTTGTCGCCT
GGGTTGAGAGGGTCGCCATCTTTCTTGTCGATGGAGACAATGGATGCGCACAACCATGCA
CGGGGGATTGTTGCTGAAGCGAATACCTGACCACATACTCTCAACAGAGCACGAGCAAAT
GGAGTTGGTGGGACGCCTTCTTGGGTGTTGGCAGGCATGAGTGCCGCTTGGTAGAACGCA
GTGGTTATACCATCGTCGCCAGGTGCTTTCCGTGGACTCATCTGCAAAGGGCTGCAGCAA
TCTGATTCCACGAGAAATCCTGGTCGAGAATGTCACTGTTTCTGATTGGTGGTGTATTTG
GAGAGGCTTGAATAGGCTGACGATCATGCCAGTATTGCAAGTCCAGCGAGTGACCTGTGG
TATCGGCTGCCAATGAACCATAGTGACCTTGCATGACACGCAGGATCGATGTTGGATCAT
ACTGTACTATGCCATCGGAGTTGTACAGTGGAGTGACTGCAGCACTACGGGAACTGTTTC
CAGACATGGCACGTGCAGCAGCGAATACGAGATCGGTTCGACCGTCTGATACAGCACGGT
CGAGATTGTCAGCGTGCTTGACCCATTGTTTGCGACCATCCACTCTCTCGAGTTGGGTGG
CAGCAGCCTTGAGTCGAGACCACTCATCTCGAAGAGTGTTGCACTGGACTGGGTCAGGGT
TGCGATTGGTTGCAGCGAAATAAATGCTTGCCGTGCAGTGTTGCTTGTCAATATGGCACG
TTTGGTTGTGCCAGATATAAGCCGGCGATTGAATCGAGTGGCTGGTGGTGAGTCGAACTC
AATTGATCAGCGACTGCATTGGCTGATTCCAAAAACTGAGATGTCAGTTGGTGGACGTCA
GTATCAGTGTCTGTGTCATCCGATGCACGTCTGCTAGCACATCCCAGTAATTTGATGTAG
CAATTCGATCAGTGGCTTCGAGACAATGATGGCGGGATATGGTTGGAGCACGAGGAACAG
GGGGTTGTCCTTGAGCTTCTGCTCGAATGGATGTGCGAATGACAAAGTGGTCGGCCACTG
CTGTCTGTCTGTCCACACGTGGCGAGGTAAGGAGTGCGCGTGCTGGTGCATTACACACAA
AGTGGTCAATTGACGAATGACGTCGACCATGGACTGTGCTGAGCCTGGTGATCTGTGATC
CAGAGAACTGCATGACAGTCAATCCATGACCCCACGAGTGGAAAATACGTTGAAGGCGCT
GCGGGTTGGTGTTCCAGTCTCCAAAGATGAGAACAGGATGGTTGTTGTCGAATGGCACAA
CTCTGTCGAGGATTGCCGAATACTAGCAAACGCCTCTCTGCGACTGTAGTTGGTGGTGGC
TCCAGAATGTCCTACATAGACAGACCGACTATCCACAGACATTCTGGAGTGAAGTTGGGT
ACCTTGGCGAGAATCATTGTGCCAACTGCACTACCATGTTCATGACCACCAAAGCATGAT
GGGATACCGAGGGCGATTCCTCTGCGTCCAGGTCCGTGGCTGGATGCTGGATGACATCGA
ATCCAGGGACAGTAAAGCGAAATTTAGATGAAGTGATGCAGGTCTCTGAGATGGCCCAGA
GCCTGGTGTTCCTGACGATATGGCGGATAGCAGGTCGTTTGTTGCTGATGTTGGCAACAT
TGACTGCGAGAATCTGCCGTGATAGTGGTGGAGGTGGGGCTGTTGGTCGAGGCTGGTCTG
GACGGCGATGTCGGTAGTTTTGCCGAATACGCCAGTGGGTTTGCTTGCTTTGGCGCTCGA
GGCGCTGGATGATGTTGTGTTGTCGGTCTTCGGGGACCGTTATGCGAAATCGAGCACCGT
GTTTTGTGGTGCGGCGGTCGATCTTGGAGACATGCTCCATCTGGTGACCCAGGATTGGAG
GCGAGAATAGAACGGAGGTATGTGATCGAGACGGCTGCAAGGCCGTATATCGAAATGTGG
TAGATGGTGATGGTTCTTGCCGATGATCGACAGAGAAACCGATATTTCAGAGTTGGCCAT
GGATAAAGGTGTCAGGTAGCAGGTAATCAGTTTGTGAAGGTGGATGTGTTGATAATGGTG
TATCACTCATTACAAACACATTTCAACGTCAGCGATAGGGGTGACTGTAGGAGTAGCACC
GTCAACTTGGATTGCTGGAGTGACCTCAGCAGCCGTGTCCAATGGTGGATCTACTGCTGG
TGCAGCAGGTTCCTTATCAGTCACCTTCTTGACTGGAGAGACTCCTGGGGACTGTCTCCA
TTGTTGATATGTCAAAACCGGGTGTCTGAACCCGAATCTTGGCCGCCTCAGCAGTGGCTG
CCTCGAGGTCTTGCCACCAATAGATGCGAGCAGAGATCTGAAGAAGTTTCTGGCTTTTAC
ATCAGGACTGCGCTGGATGGTAGTGACCGTCTTTGCAGCAAACGACGAGATAGCAGCGAG
CTTATCCTTGTCTGCTGCTTCGGAGCGAGGAACCCAGGCTTTGAAGGACTTAACGATAGT
CGCGTCCAGACTGGTAATTATCCGTGTGAAAGCAGACACATAGTCGGCGTCGACTAAGTA
GCTGCACAACTTGACGGGAGATCCAGCGAATATCTCGTACTGCGCTTGTACGGATGCGGG
CTCCCTGCATGGCCTTTCGAAGGTCGCCAGGCTTAGCGTAGGGAAAACCGCTTGCATAGA
TGAGTCGGAGACCCGAAGAGCTCCACTTTCGGTGCACTGTGTGCAGGGACTGAAGTCTCA
CGCTTTAGAGCGAGCCAAGCAGCAGCACCAGCTTTGCGAAATTCGGGCTGGCGTTCAACC
AGCTGTTGGTGGGTGGGCCGCCTTTTGACAGCGTCGGCAAATCGAGTGTTCTTAGAGGGC
TGGTCAGTTGTAGTAGAAGTAGTAGCAGTAGTGGTGGTGGGGTTTGGCTTGGTAGCCACA
GTCTTGCGTTTGGAGGTTGCACCCGTTGGTGGTAGCGGAGGGTAGTCAATATCAGCGACT
ACAACTTTCGGGACATCAGGTTTGACTTCCAGTCTGGCTAGAATGGCAGCCAGAGCAGTT
TGAGTTGTCTCATTGGTCGACGTCATCTGACTTGCCATGTTGCTGAGGACTTTCCAAGTC
TCGGTTGATTTTCTCCAGGTCAGCTATTGTCTTCTGCTGAAGAGCAAAAGCGTTACTCAG
AGTAGCCAGCTCGGTCTGTTGAGCAGCAAATTGCTGGCTGAGGTTCTTCACAACCACCCA
CAGATCATCCTGGGGTGGTGGGCTGGCATCGCGCGCCTTTTTCGGTGTCGCACGGACCGA
GCGATCGCTGTCAGTCGATCGCATGCGAACAGACCCGGCCACGGAGGCAAGGGGAGTAGT
ATCTGAGGAGGTATCGCGACCTTCCTCACTGGAAAGACCTCACCATCCTCGCGGATACGG
TGAGTGAAAGCACCACTGGGAGCGGGTTTGCCTTTCCCGTGGTTGCTTTTTGGGTTTGCA
TTTTTGCAACATTTTTTTCGTTTTTTTTTTTTTTTAAAATCAACAAGCTGCTGATCGGGG
AAAGGGAGGGGGTTTTTTTGTTAAGAGCCTCTACTGCCTTTGGAGTGTCCCCTTTGAGAG
GAGCTCAGGTATCAGACCTAGCTCTGACTCTGGGGGGAGGTAGGGCAGAGAGGATGGTCA
CTAGGGAAAGAGAGTAGGAGACTAGTGCCCAACAGGAGAGAGGGCCTGAGAATACCACTG
GGGGGGGAGCTCGCTTCCTGACTAGAGCAGTCTTACTGTGACTGGTAGTGGAGGATGGAA
GCTGGTGTTCTGGTAGGGGAGAGGTCCTGCCAGAAAGAGGGGTGGGGAGAAGAGTAGGGC
AAGAAGGCCACTACAGAGGAGAGAGAGTGACTGAGGAATGGGGGCGGCAGGGCTATCACC
ACAGTACTGAGTAGTGGTAGTAGTGGGTAGCTGCTGGTAGTTGTGCTGGCAC

>LINE_scaffold0051-174827-179056-+
GAAAGGAACCTGCTGCACCAGCAGTAGATCCACCATCTGACATGGCTGCTGAGGTTACTT
CAGCAACCCAAGATGACGGTGTTACTCCTACAGTCACCCCTATCGCTGACGTTGAAATGT
GTTTGTAATGAGTGATACACCATTATCAACACATCCACCTTCACCAACTGATTACCTGCT
ACCTGACACTCCTCTATCCATGGCCAACTCTGACATATCGGTTCCCTCTGTCGATCATCG
GCAAGAACAATCAACATCTACTACATTCTCGATATACGGCCTTGCAGACGTCTCGATATC
ATATCTCCGCTCCATTCTAGCTCCAATTCTGGGTCACCAGATGGAGCATGTCTCCAAGAT
CGATCGCCGTACTACAAAACACGGTGCTCGATTCCGCATAACGGCCCCCGAAGACCGACA
ACGAAATATCATCCAGCGCCTCGAGCACCAAAGCAAGCAAACCCACTGGCGTATTCGGCA
AAACTACCGACATCGCCGTCCAGACCAGCCTCGACCAACAGCCCCACCTCCACCACTATC
ACGGCAGATCCTCGCAGTCAATGTTGCCAACATCAGCAACAAACGTCCTGCTATTCGCCA
CATTGTCAGGAACACCAGGCTCTGGGCCATCTCAGAGACCTGCATCACTTCCTCAAAATT
CCGCGTCACTGTCCCTGGATTCGATGTCATACAGCATCCAGCCACGGGACCTGGACGCAG
AGGAATCGCCCTCGGTATCCCATCGTGCTTTGGTGGCCATGAACATGGCAGTGCAGTTGG
CACAATGATTCTCGCCAAGGTACCCAACTTCACTCCAGAATGTCTGTGGATAGTCGGATC
TGTCTATGTAGGACATTCTGGGGCCACCACCAACTACAGTCGCAGAGAGGCTTTTGCTAG
TATTCGGCAAGCCCTCGACAGAGCTGTGCCATTTGACAACAACCATCCTGTTCTCATTTT
TGGAGACTGGAACACCGACCCGCAGCGCCTTCAGCGCATTGTCCACTTGTGGGGTCATGG
GTTGACTGTTATGCAGTTCTCTGGATCACAGATCACCAGGCTCAGCACAGTCCATGGTCG
ACGTCATTCGTCAATCGACCACTTTGTGTGTAATGCACCAGCACGCGCACTCCTTACCTC
GCCACGTGTGGACAGACAGACAGCAGTGGCCGATCACTTTGTCATTCGCACATCCATTCG
AGCAGAGGCTCAAGGACAACCCCCTGCTCCTCGTGCCCCAACCATATCCCGCCATCACTG
TCTCGAAGCAACCGATCAAATTGCCACATCCAATTATTGGGATGTACTAGCAGACGGTGC
ATCGGACAACACTGACACGGACACTGACATTTCACCAACTGACATCTCAGTTTTTGGAAT
CAGCAAATGCAGTCGCTGATAACTTGAGTCTTCGACTCTCACCACCAGCCACTCGACCCA
ATCGCCGGCTTCTATCTGGCACAACCAAACGTGCCATATTGGCAAGCAACATTGCACGGC
AAGCATTTATTGCCGCTGCAACCAATCCTAATCCTGACCCAGTCCAGTGCAACACTCTAC
GAGATGAGTGGTCTCGACTCAAGGCTGCTGCCACCCAACTTGAGAGAGTGGATGGTCGTA
AACAATGGGTCAAGCACGCGGACAATCTCGACCGCGCTGTGTCAGACGGTCGAACCGATC
TCGTATTCTCTGCTGCACGTGCCATGTCTGGAAACAGTTCCCGCAGTGCTGCAGTCACTC
CACTGTACAACTCCAATGGCATAGTACAGTACGACCCAACATCGATTCTGCGTGTCATGC
AAGGTCACTATGGATCACTGGCAGCCGACACCACAGGTCACTCGCTGGACTTGCAATACT
GGCATGATTGTCAGCCCATTCAAGTCTTTTGTGATACATCAACCATCCGAAACAGTGACA
TTCTCGACCAGGATTTCTCGTGGAATCAGATTGTTGCAGCCCTTTTGCAGATGAGTCCAC
GGAAAGCACCTGGCGACGATGGTATAACCACTGCGTTCTACCAAGCGGCACTCTATATGC
CTGCCAACACCCAAGAAGGCGTCCCACCAACCCCATTTGCTCGTGCTCTGTTGAGAGTAT
GTGGTCAAGTATTCGCTTCAGCAACAATCCCTCGTGCATGGCTGTGTGCATCCATTGTCT
CCATCGACAAGAAAGATGGCGACCCTCTCAACCCAGGCGACAAGCGAGGCATTGCACTCA
TCAATGTCGGCCTGAAACTCGTATGCAAGGTGCTCCAAATGCGCATTGAGCGATTTGTCG
AGACCAACAACCTGCTGTCCTACGAACAGGCTGGGTTCCGCAAGCGCGAAGAGTGTGTTG
GACAAGTAGTCTCACTCATCGACATCATTCAGCGCAGACAGAATGCTGGGCTAAACACCC
ATGTATTATTCATCGATATCCGAAAGGCATTCGATACAGTCCCAGTTGGTGCACTGTTAT
GGAAGTTGCAGAACATGGGATTCCCTCGTCGTACTCTTGCATTTCTCAAGGCATTGTACA
CATCCTCATCTGCTCGAGCAAGGGCAGAATCACTGTTATCAGACCCATTCCCGATACAGA
GGGGGTGTCAGACAGGGATGTCCATTGTCTGGGCTACTGTTCAATCTGTTTATCAACGAC
ATTCTTGATGGTGTCGCACCCATCACAGTCCCTGGACTATCGCGAGACACCAACCCCATC
CGAGGACCTATATGTACGCAGACGATGTGGCAGTGTTTGCTGACTCTGAGCAATCACTGT
TGGCTGCGTCGACTGCTATCGAGCAATGGGCCAATCAGTGGGAGATACAGTTTGGTGTGG
CCAAGTGTGGCATCATCAGCTTCACTGGCCATCTAGCACCACGACTTGACAACCCATTGG
ATATTCGACTCCATGGACAGTTGGTCAGTCGTGTGGAGTCATACAAGTACCTTGGTGTAC
TAATTGACTCCAAGCTAGATCACTCAGCATGGCTCAAGCAAAAACGGCCTGCACTCGAGC
ACACCATCTCGGCTCTTCACCCAGTGTTGGCTAACCACCAGCTAACGGTGAATTACCGAT
CTCGCATATTCTCTGCAGTGGTCATGGGAAAAGCCTATTATGGGCTCGAGCTGGTTGGTG
GCAACAAGTCACGCCTTGCACCACTACAGACAACGATCAACAAGGGTATCCGACTGTTCA
CTGGGGCCCGACTCTCAACTGCCATTGGGTCACTTCTCACTCGCTCATTGGTATCACGAG
TACGCTTGTTGGAGCGGTCTATGACCAAGAGAACACCCATCAATGCCATCTGCTCTAGCA
CAGACAATGATGTGTTTACACTGAATGTCCAAGGGCGGTTGGTAAGATCCCAGCGCTGGT
TCTGGTCTCGTCGGACCAAACAGCTATACAGGAACAGATACTGGCTGACACCACAAGTCA
GACCAAAGACAGTCAAGCAATGACACTCGTTTGCTCTGATGGAGACTCTACAAACATGTG
GAAACTCTGCATCGCTCCAAAAGTATGTCACTCGACAATTATTGGATACTTTTGGGTTCT
TCAAGGATCCCAGTTTTGATCAATCGCGAGCACATGGCACAAGATATCTGATGCTTGCGC
GCATGGATGCTCTCTGGACAGCAAGAAAAGCCATTCAGATTGGCATATTAGTCGACACCC
ATCCATTCTCAGCTGACCACTGCATATTATGCGACCAGCAGTTACTCAGCACATCCATTG
CTCATTTCGTGGTGGAGTGCGAGCAAGTAGCTGGCCATCGCATTCAGTCTGGACTAGTAC
CAGCAATTCAGAAATCACGACTCAGATTGCTGGGTCGCGCACTCGATCCGGGTGTGGAGA
ATGTATATACTTGGCTCCGTGGTGGAGTCATAAATGGCGAAGCGGATCTGGATCAGTTTG
TTGGTTGGACGGGATTGTGGAGCATGAATCTATGGGGACGAGGCATGATAATCGGGCGCT
GGCAGCACGGTTAGCTGACTTCCTGCAGGTAGCGTACCGGCAGTATCAATCCACATTGTG
GAAATACCACCGGGATCGCCTTGTGGAAGTTGGTTAAACTGACTTGTAGCATCTACCAAT
TCAAACTATGCCTGAATGAGTATGGCTTGCCTGTGTTTCATGGATTTGATTTGACTATCA
AATCCACAAAACACCTATTGAGCACTCGTGCTTGTTTGTTTGGGGTGTGTGATTATATTC
TTAACAATAAAGTTCATTCAAAAAAGAAA

>LINE_scaffold0053-271171-273797-C
TATTTTTTGAATGAACTTTAATTGTCAAGAATACAATCACATCCCAAACAACAAGCACGA
ATGCCAAAGGTGTTTTGTGAATCTGATAATCAAATCAAATCCATGAAAACACGGCAAGCC
ATACCCATTCAGGCATAGGCTGGCGGTGCTAGAAGTCAGTTAGTCAACTTCCACAAGACA
ATCCCAGTGGTATTGTGCTACAATATGGATTGGTACTGCCGGTACGCTACCTGCAGGAAG
TCAGCTAACCGTGCTTCCAGCGCCCGATTATCATGCCTCGTTCCCATAGATTCATGCTCC
ACAGTCCCGTCCAACCAACACTGGTCCAGATTTGCTTCGCCATTTAAGACTCCACCGCGG
AGCCAAGTATATACATTCTCCACACCCGGATCGAGTGCGCGACCCAGCAATCTGAGTCGT
GATTTCTGAATTTCTGGTACTAGTCCAGACTGAATGCAATGGCCAGTTACTGGTTCACAC
TCCACCACGAGATGAGCAATGGATGTGCTGAGTAGTTGCTGGTCGCATAATATGCAGTGG
TCAACTGAGAATGGGTGGGTGTCGACTAATATGCCAATCTGAATGGCCTTTCTTGCTGTC
CAGAGAGCATCCATGCGCGCAAGCATCAGATATCTTGTGCCATGTGCTCGCGATTGGTCG
AAACTGGGATCCTTGAAGAACCCTGAAGTATCCAATAATTGTCGAGTGACATACTTTTGG
AGCGATGCAGAGTCTCCACTTGTTCGTAGAGTCTCCATCAATGCAAACGAGTGTCGTTGC
TTGACTATCTTTGGTCTGACTTGTGGTGTCAGCCAGTATCTGTTCCTGTATAGCTGTTTG
GTCCGACGAGACCAGAACCAGCGCTGGGATCTTACCAACTTCCCTTGGACATTCAATGTA
AACACGTCATTGTCTGTACTCGAACAGATGGCATTGATGGGTGTTCTCTTGGTCACGGAC
CGCTCCAACAGGCGTACTCGTGAGACCAATGAGCGAGTAATAAGAGACCCAATCCCAGTT
TCAACCAGAAGGGGCCCGATGGCAGTCGAGAGTCGGGCACCAGTGAACAGTCGGATACCC
TTGTTGATTGTTGTCTGCAGTGGTGCAAGGTGTGACTTGTTGCCACCAACCAGCTCAAGC
CCATAATAGGCTTTACCCATGACCACTGCAGAGAATATGCGAGATCGGTAGTTCACCGTT
AGCTGGTGGTTCGCCAACACTGGGTGAAGAGCCGAGATAGTGTGCTCGAGTGCAGACCGT
TTCTGCTTGAGCCACGCTGAATGGTCCAGCTTGGGAGTCAATCAGTATACCAAGGTACTT
GTATGACTCCACCACGACTGACCAACTGTCCATGGAGTCGAATATCCAATGGATTGTCAA
GTCGTGGTGCTAGATGGCCAGTGAAGCTGATGATGCCACACTTGGCCACACCAAACTGCA
TTTCCCACTGATTGGCCAATTGCTCAATAGCAGTCGACGCAGCCAACAGTGATTGCTCAG
AGTCAGCAAACACTGCCACATCGTCTGCGTACATGAGTCCTCGGATGGGGTTGGTGTCTC
GCGATAGTCCAGGGACTGTGATGGGTACAACACCATTGATAATGTCGTTGATGAACAGAT
TGAACAGTAGTCCAGACAATGGACATCCCTGTCTGACCCCTCTCTGTACTGGGAATGGGT
CCGATAACAGTGATCCTGCCCGTGCTCGAGCAGATGAGGATGTATACAGTGCTTTAAGAA
AGGCAAGAGTACGACGAGGGAATCCCATGTTCTGCAGCTTCCATAACAGTGCACCAACTG
GGACTGTATCGAATGCCTTTTGGATATCGATGAATAGAACATGGGTGTTTAGCCCAGCAT
TTTGTCTGCGCTGAATGATGTCGACAAGTGAGACTACTTGTCCAACACACTCTTTGCGCT
TGCGGAACCCAGCCTGTTCGTAGGACAGCAGGTTGTTGGTCTCGACAAATCGCTCAATGC
GCATTTGGAGCACCTTGCATACGAGTTTCAGGCCGACATTGATGAGGGCAATGCCTCGCT
TGTCGCCTGGGTTGAGAGGGTCGCCATCTTTCTTGTTGATGGAAACAATGGACGCACACA
GCCATGCACGGGGGATTGTTGCTGAAGCGAATACTTGACCACATACTCTCAACAGAGCAC
GAGCAAATGGAGTTGGTGGGACACCTTCTTGGGTGTTGGTAGGCATGTAGAGTGCCGCTT
GGTAGAGCGCAGTGGTTATATCATCATCGCCGGGTGCTTTCCGTGGACTCATCTGCAAAA
GGGCTGCAGTAATCTGGTTCTACGAGAAATCCTGGTCGAGAATGTCACTGTTTCTGATTG
GTGGTGTATTGGGGAGACTTGAATAGGCTGACGATCATGCCAGTATTGCAAGTCCAGCGA
GTGACCTGTGGTGTCGGCTGCCAGTGATCCATAGTGACCTTGCATAACACGCAGGATCGA
TGTTGGGTCGTACTGTACTATGCCATCGGAGTTGTACAGTGGAGTGACTACAGCACTACG
GGAACTGTTTCCAGACATGGCACGTGCAGCAGCAAATACGAGATCGGTTCGACCGTCTGA
TACAGCGCGGTCGAGATTGTCAGCGTGCTTGACCCATTGTTTTCGA

>LINE_scaffold0053-325869-326735-+
CTCGCATATTCTCTGCAGTAGTCATGGGCAAAGTCTATTATGGGCTCCAGCTGGTTGGTG
GCAACAAGTCACACCTCGCACCACTACAGACAACGATCAACAAGGGTATCCGACTGTTCA
CTGGTGCCCGACTCTCAACTGCCATTGGATCCCTTCTGGTTGAAACTGGGATTGGGTCTC
TTCTCACTCGCTCATTGGTATCACGGGTACGCTTGTTGGAGCGGTCTGTGACCAAGAAAA
CACCCATCAATGCCATCTGCTCTGGTACAGACAATGACGTGTTTACACTGAATGTCCAAG
GGCAGTTGGTAAGATCCCAGCGCTGGTTCTGGTCTCGTCGGACCAAACAGCTATACAGGA
ACAGATACTGGCTGACACCACAAACAAGACCAAAGACAGTCAAGCAACGACACTCGTTTG
CTCTGATGGAGACTCTACAAACATGCGGAGACTCTGCATCGCTCCAAAAGTATGTCACTC
GACAATTATTGGCACTTCTGGATTCTTCAAGGATCCCAGTTTCGATCAATCGCGAGCACA
TGGCACAAGATATCTGATGCTTGGCGCGCATGGATGCTCTCTGGACAGCAAGAAAGGCCA
TTCAGATTGGCATATTAGTCGACACACACCCATTCTCAGTTGATCGCTGCATATTATGCG
ACCAGCAGTTACTCAGCACATCCATTGCTCATCTCGTGGTGGAGTGTGAACAAGTCACTG
GCCATCGCATTCAGTCTGGACTAGTACCAGCAATTCAGAAATCACGACTCAGATTGCTGG
GTCGCAGCACTCGATCCGGGTGTGGAGAATGTATATACTTGGCTCCGCGGTGGAGTCTTA
AATGAGCGAAGCAGATCTGGACCAGC

>LINE_scaffold0053-384398-385483-+
GGGTATCCGACTGTTCACTGGTGCCCGACTCTCAACTGCCATTGGATCCCTTCTGGTTGA
AACTGGGATTGGGTCTCTTCTCACTCGCTCATTGGTATCACGGGTACGCTTGTTGGAGCG
ATCTGTGACCAAGAGAACACCCATCAATGCCATCTGCTCCGGTACAGACAATGACGTGTT
TACACTGAATGTCCAAGGGCGGTTGGTACGATCCCAGCGCTGGTTCTGGTCTCGTCGGAC
CAAACAGCTATACAAAAACAGATACTGGCTGACACCACAAACAAGACCAAAGACAGTCAA
GCAACGGCATTCGTTTGCATTGATGGAGACTCTGCGAACATGTGGAGACTCTGCATCGCT
CCAAAAGTATGTCACTCGACAATTATTGGACACTGCTGGGTTCTTCAAGGATCCCAGTTT
TGATCAATCGCGAGCACATGGCACAAGATATCTGATGCTTGCGCGCATGGATGCTCTCTG
GACAGCAAGAAAAGCCATTCAGATTGGCATATTAGTCGACACCCACCCATTCTCAGTTGA
CCACTGCATCCTATGCGACCAGCAACTACTCAGCACATCTATTGCTCATCTCGCGGTGGA
GTGTGAGCAAGTAGCTGGCCATCGCATTCAGTCTGGACTAATACCAGCAATTCAGAAATC
CCGACTCAGATTGCTGGGTCGCGCACTCGATCCGGGTGTGGAGAATGTATATATTTGGCT
CCGTGGTGGAGTCTTAAATGGCGAAGCAGATCTGGACCAACGTTGGTTGGACGGGACTGT
GGAGCATGCAATCCATGGGAACGAGGCATGATAATCGGGCGCTGGCAGCACGGTTAGCTG
ACTTCCTGCAGGTAGCGTACCGGCAGTATCAATTCACTTTGTGGCACAATACCACATGGG
ATCGCCTTGTGGAAGTTGGTTAAAATGACTTGTAGCACCCAACCAGCCTATGCCTGAATG
GGTATGGCTTGCCGTGTTTCATGGGTCTGATTCGACTATCAGATTCACAAAACACCATTG
ACACTCGTTACCTGTTGTTTTGGGTATGAATATATTCTTAACAATAAAGTTCATTCAAAA
AAAAA

>LINE_scaffold0053-531010-531076-C
AGTAGTGGTAGTAGTAGTAGTAGTAGCAGCAGCAGTCAGACTAGTGTTGATGGGCGTGGG
CGTAGT

>LINE_scaffold0053-880996-881247-C
TATGATTAGAATCGAGCTTGTGGAGACATATATGGATCTAGTTAGGCTGGTATAATATCA
ATAATGAATGGATTGATGTAATTGTTGATATATTGAACGCATCCTTTTCTTGGTGATAGT
GATAAACTGTTTGTGGATATGAGAGTTTCAAGTGGATACACTGAAACCCCCCCCCATTGG
ATAACTGAACTAATACGTATCATTGAGATACACACACCACATACTATGGTGTAGTACTAC
CCTGACTCCTG

>LINE_scaffold0053-903990-905802-C
CCCCCCCGATTGGCCCATTGCTCAATAGCAGTCGATGCAGCCAACAGTGATTGCTCAGAG
TCAGCAAACACTGCAACATCGTCTGCGTACATGAGTCCTCGGATGGGGTTCGTGTCTCGC
GGCAGTCCAGGGACTGTAATGGGTGCGACACCATCGAGAATGTCGTTGATGAACAGATTG
AACAGCAATCCAGACAATGGACATCTCGTCTGACCCTCTCTGCACTGGAAAGGGGTCCGA
TAGTAGTGATCCTGCCTGAGCTCGAGCAGATGAGGATGTGTACAATGCCTTGAGAAAGGC
AAGAGTACGACGAGGGAATCCCATGTTCTGCAGCTTCCATAACAGTGCATCAACTGGGAC
TGTATCGAATGCCTTTGATATCGATAAATAGAACATGGGTGTTTAGCCCAGCATTCTGTC
TGCGCTGAATGATGTCGACGAGTGAGACAACTTGTCCAACACACTCTTCGCGCTTGCAGA
ACCCAGCCTGTTCGTAGGGTAGCAGGTTGTTGGTCTCGACAAATCGCTCAATGCGCATTT
GGAGCACCTTGCATACGAGTTTCAAGCCGACATTGATGAAGGCAATGCCTCGCTTGTCGC
CTGGGTTGAGAGGGTCGCCATCTTTCTTGTCGATGGAGACAATGAATGCACACAGCCATG
CACGGGGGATTGTTGCTGAAGCGAATACTTGACCACATACTCTCAACAGAGCACGAGCAA
ATGGAGTTGGTGGTACACCTTCTTGGGTGTTGGCAGGCATATAAAGTGCCGCTTGGTAGA
ACGCAGTGGATATACCATCGGCGCCAGGTGCTTTCCGTGGACTCATCTGCAAAAGGGTTG
CAGCAATCTGATTCCACGAGAAATCCTGGTCGAGAATGTCACTGTTTCGAATTGGTGGTG
TGTCACGAGAGACTTGAATAGGCTGACGATCATGCCAGTATTGCAAGTCCAGTGAGTGAC
CTGTGGTGTCGGCTGCCAATGATCCATAGTGACCTTGCATGACACGCAGGATCGATGTTG
GGTCGTACTGTACTATGCCATCGGAGTTGTACAGTGGAGTGACTGCAGCACTACGGGAAC
TGTTTCCAGACATGGCACGTGCAGCAGAGAGAATACGAGATCGGTTCGACCGTCTGATAC
AGCGCGGTCGAGATTGTCGGCGTGCTTGACCCATTGTTTGCGACCATCCACTCTTTCGGA
GCGGTGGCAGCAGCCTTGAGTCGAGACCACTCATCTCGTAGAGTGTTGCACTGGACTGGG
TCAGGGTTGGTATGAGTTGCAGCGGCAATGAATGCTTGCCGTGCAGTGTTGCTTGCCAAT
ATGGCACGTTTGGTTGCGCCAGATAGAAGCCGGCGATTGATCGAGTGGCTGGTGGTGAGA
GTCGAAGACCTGTTATCAGCGACTGCATTGGCTGATTCCAAAACTGAGATGTCAGTTGGT
GAATGTCAGTTCCTGTGTCTGTGTCTGTGTCGTCTGTTGCACTATCTGCTAGCACATCCC
AGTAATTGAATGTGGCAATTCGATCGGTTGCTTTGAGACAGTGATGGCGGGATATTGTTG
GAGCACGAGGAACAGGGGGTTGTCCTTGAGCCTCTGCTCGAATGGATGTGCGAATGACAA
AGTGGTCGGCCACTGCTGTTTGTCTGTCCACACGTGGCGAAGTAAGGAGTGCGCGGGCTG
GTGCATTACACAAAGTGGTCGATTGACGAATGACGTCGACCATGGACTATGCTGAGTCTA
GTAACTGTGATCCAGAAAACTGCATGACAGTCAGACCATGACCCCACAAGTAGACAATGC
GCTGAAGGCGCT

>LINE_scaffold0053-1313990-1314055-+
CATATTAGCAAGCAACACTGCACGGCAAGTATTCATTGCCGCGCTACTCATATCAGCCCT
GACTC

>LINE_scaffold0053-1377454-1382540-C
TTTTTTGAATGAACTTTATTGTTAAGGATATAATCACACACCCAAACAACAAGCACGAGT
GCCAATGGTGTTTTGTGAATCTGATAGTCAAATCAGATCCATGAAAACACGGCAAGCCAT
ACCCATTCAGGCATAGGCTGGCGGTGCTAGAAGTCAGTTAGCCAACTTCCACAAGGCGAT
CCCGGTGGTATTTCCACAATGTGGATTGATACTGCCGGTACGCTACCTGCAGGAAGTCAG
CTAACCGTGCTGCCAGCGCCCGATTATCATGCCTCGTCCCCATAGATTCATGCTCCACAG
TTCCCGTCCAACCAACGCTGGTCCAGATCTGCTTCGCCATTTAAGACTCCACCGCGGAGC
CAAGTATATACATTCTCCACACCCGGATCGAGTGCGCGACCCAGCAATCTGAGTCGTGAT
TTCTGAATTGCTGGTACTAGTCCAGACTGAATGCGATGTCCAGTTACTTGTTCACACTCC
ACCACGAGATGAGCAATGGATGTGCTGAGTAGTTGCTGGTTGCATAATATGCAGTGGTCA
ACTGAGAATGGGTGGGTGTCGACTAATATGCCAATTTGAATGGCTTTTTTTGCTGTCCAG
AGAGCATCCATGCGCGCAAGCATCAGATATCTTGTGCCATGTGCTCGCGATTGATCGAAA
CTGGGATCCTTGAAGAATCCAGAAGTGTCCAATAATTGTCGAGTGACATACTTTTGGAGC
GATGCAGAGTCTCCACATGTTCGTAGAGTCTCCATCAATGCAAACGAGTGTCGTTGTTTG
ACTGTCTTTGGTCTGACTTGTGGTGTCAGCCAGTATCTGTTCTTGTATAGCTGTTTGGTC
CGACGAGACCAGAACCAGCGCTGGGATCTTACCAACTGCCCTTGGACATTCAATGTAAAC
ACGTCATTGTCTGTACCGGAGCAGATGGCATTGATGGGTGTTCTCTTGGTCACAGATCGC
TCCAACAAGCGTACTCGTGAGACCAATGAGCGAGTGAGAAGTGACCCAATCCCAGTTTCA
ACCAGAAGGGGTCCAATGGCAGTCGAGAGTCGGGCACCAGTGAACAGCCGAATACCTTTG
TTGATCGTTGTCTGCAGTGGTGCAAGGTGCGACTTGTTGCCACCAACCAGCTCGAGTCCA
TAGTAGGCTTTTCCCATGACCACAGCAGAGAATATGCGAGATCGGTAATTCACCGTTAGC
TGGTGGTTAGCCAACACTAGGTGAAGAGCTGAAATGGTGTGCTCGAGTGCAGACCGTTTC
TGCTTGAGCCATGCTGAGTAATCTAGCTTGGAGTCAATTAGCACACCAAGGTACGTGTAT
GACTCCACACGACTGACCAATTGTCCATGGAGTCGAATATCCAATGGGTTATCAAGTCGT
GGTGCTAGATGGCCAGTGAAGCTAATGATGCCACACTTGGCCACACCAAACTGCATCTCC
CACTGATTGGCACATTGCTCGATAGCAGTCGACGCAGCCAACAGTGATTGCTCAGAGTCA
GCAAATACTGCAACATCGTCTGCGTACATGAGTCCTCGGATGGGGTTGGTGTCTCGCGGT
AGTCCAGGGACTGTGATGGGTGCGACACCATCGAGAATGTCGTTGATGAACAAATTGAAC
AGAAGTCCAGACAATGGACATCCCTGTCTGACACCTCTCTGTACCGGGAATGGGTCCGAT
AACAGTGATCCTGCCCTTGCTCGAGCAGATGAGGATGTGTACAATGCCTTGAGAAAGGCA
AGAGTACGACAAGGGAATCCCATGTTCTGCAGCTTCCATAACAGTGCACCAACTGGGACC
GTATCGAATGCCTTTCGGATATCGATGAATAGAACATGGGTGTTTAGCCCAGCATTCTGT
CTGCGCTGAATGATGTCGACAAGTGAGACTACTTGTCCAACACACTCTTCGCGCTTGCGG
AACCCAGCCTGTTCGTAGGATAGCAGGTTGTTGATCTCGACAAATCGCTCAATGCGCATT
TGGAGCACCTTGCATACGAGTCTCAGGCCGACATTGATGAGTGCAATGCCTCGCTTGTCG
CCTGGGTTGAGAGGGTCGCCATCTTTCTTGTCGATGGAGACAATGGATGCACACAGCCAT
GCACGGGGGGATTGTTGCTGAAGCGAATACTTGACCACATACTCTCAACAGAGCACGAGC
AAATGGGGTTGGTGGGATACCTTGTAGGGTGTTGGCAGGCATGTAGAGTGCCGCTTGGTA
GAATGCAGTGGATATACCATCATCGCCAGGTGCTTTCCGTGGACTCATTTGCAAAAGGGC
TGCAGCAATCTGATTCCACGAGAAATCCTGGTCGAGAATGTCACTGTTTCTGATTAGTGG
TGTGTCACGAGAGACTTGAATGGGCTGACGATCATGCCAGTATTGCAAGTCCAGCGAGTG
ACCTGTGGTGTCGGCTGCCAGTGATCCATAGTGACATTGCATGACACGCAGGATCGATAT
TGGGTCGTACTGCACTATGCCATTGGAGTTGTACAGTGGAGTGACTGCAGCACTACGGGA
ACTGTTTCCAGACATGGCACGTGCAGCAGAGAATACGAGATTGGTTCGACCGTCTGATAC
AGCACGGTCGAGATTGTCGGCGTGCTTGACCCATTGCTTGCGACCATCCACTCTCTCGAG
TTGGGTGGCAGCAGCCTTGAGTCGAGACCACTCATCTCGTAGAGTGTTGCACTGGACTGG
GTCAGGATTGGTATTGGTAGCAGCGGCAATGAATGCTTGCCGTGAAATGTTGCTTGCCAA
TATGACACGTTTGGTTGTGCCAGATAGGAGCCGGCGATTGGATCGAGTGGCTGGTGGTGA
GAGTCAAAGACTCAAGTTATCAGCGACTGAATTTGCTGATTCCAAGAACTGAGATGTCAG
TTGGTGGATGTTTGTGTCAGTGTCGGTGTCGGTGTCGTCCGATGCACCGTCTGCTAGCAC
ATCCCAGTAATTGGATGTGGCAATCCGATCGGTTGCTTCGAGACAGTGATGGCGGGATAT
GGTTGGAGCACGAGGAACAGGGGGTTGTCCTTGAGCCTCTGCTCGAATGGATGTGCGAAT
GACAAAGTGGTCGGCCACTGCTGTCTGTCTGTCCACACGTGGCGAGGTGAGCAGTGCGCG
GACTGGTGCATTACACACAAAGTGGTCGATTGACGAATGACGTCGACCATGGACTGTGCT
GAGTCTGGTGATCTGTGATCCAGAGAACTGCATGACAGTCAGACCATGGCCCCACGAGTG
GACAATGCGCTGAAGGCGCTGTGGGTCGGTGTTCCAGTCTCCAAAATGAGAACAGGATGG
TTGTTGTCAAACGGCACAACTCTGTCGAGGGCTTGCCGAATACTAGCAAATTCCTCTCTG
CGACTGTAGTTGGTGGTGGCTCCAGAATGTCCTACATAGACAGATCCGACTATCCACAGA
CATTCTGGAGTGAAGTTGGGTACCTTGGCGAGAATCATTGTGCCAACTGCACTACCATGT
TCATGACCACCAAAGCACGATGGGATACTGAGGGCGATTCCTCTACGTCCAGGTCCAGTG
GCTGGATGCTGGATGCTGGATGACATCGAATCCAGGGACAGTGAAGCGGAATTTTGAGGA
AGTGATGCAGGTCTCTGAGATGGCCCAGAGCCTGGTGTTTCTAACAATGTGGCGGATAGC
AAGCCGTTTGTTGCTGATATTGGCAACATTGACTGCGAGAATCTGCCGTGATAGTGGTGG
AGGTAGGGCTGTTGGTCGAGGCTGATCTGGACGGCGATGTCGGTAGTTTTGCCGAATACG
CCAGTGGGTTTGCTTGCTTTGGCGCTCAAGGCGCTGGATGATGTTGCGTTGTCGGTCTTC
AGGGACCGTTATGCGGAATCGAGCACCGTGTTTTGTGGTACGGCGGTCGATCTTGGAGAC
ATGTTCCATCTGGTGGCCCAGGATTGGAGCGAGAATGGAGCGGAGGTAGGTGATTGAGAC
GGCTGCAAGGCCGTATCGAGAATGTAGTAGATAGTAAGGATTCTTGTCGATGATCGACAG
AGGGAACCGATATGTCAGAGTTGGCCATGGATAGAGGAGTGTTAGGTAGCAGGTGATCAG
TTAGTGAAGGTGGATGTGTTGATAATGGTGTATCACTCATTACAAACACATTTCAACGTC
GGCGATAGGGGTGACTGTAGAACAACACCATCATCTTGGATTGCTGGAGTAACCTCAGCA
GCCATGTCAGATGGTGAATCTACTGCTGGTGCAACAGGTTCCTGTTCAGTCACCTTCTTG
ACTGGGAGAGACTCCTTAGAAACTATCTCCATTGTTGATATGTCAAAACCGGGTGTCTGA
ACCCGAATCTTGGCCGCCTCAGCAGTGGCTGCCTTGAGGGTCTTGCCACCAATAAATGCG
AGCAGTGATCTGAAGAAGTTCCTGGCTTTTACATCAGGACTGCGTTGGATGGTAGTGACC
GTCTTTGCAGCAAACGACGAGATAGCAGCGAGCTTGTCCTTGTCTGCTGCTTTGGAGCGA
GGAACCCAGGCTTTGAAGGACTTGACGATAGTCGCGTCCAGACTGGTAATTATGCGAGTG
AATGCAGACACATAGTCGGCGTCGACTAGTAGCTGCACAACCTGACGGGAGATCCAGCGA
ATATCACGTACTGCGCTTGTACGGATGCGGGCTCCCTGCATTGCCTTTCGAAGGTCGCCA
GGCTTTGCGTAGGAAAACCGCTTGCATAGATGAGCCGGAGACCCGAGGAGAGCTCCACTT
TTGGTGCACTGTGTGCAGGGACTGAAGTCTCTCGTTTCAATGCAAGCCAAGCAGCAGCAC
CAGCTTTCCGAAAGTCAGGCTGGCGTTCAACCAGCTGTTGGTGAGTGGGTCGCCTTTTGA
CAGCATCAGCAAATCGAGTGTCCTTAGAGGGCTGGTCAGTAGTAGTAGAAGAAGTAGAAG
TAGTAGTGGTAGTAGTGGTGGCGATATTAGAATTTGGCTTGGTAGCCATAGTCTTGCTTT
TGGGCTTTGCACCCGTTTGCAGAAGTGGAGGGTAGTCCTTGTTATTGGGGACTACGACTT
GTGAGGCAACAGGCCCGACTTCCAGTCTAGCTAGGATAGCAGCCAG

>LINE_scaffold0054-203657-204888-C
TTCTCTTTCTTGAATGAACTTTGATTGTTAAGAATATAACCACACACCCCTAAACAAGCA
AGCACGAATGCCAATGGTGTTTTGTGAATCTGATAGTCAAATCAAATCCATGGAAACACG
GCAAGCCATACCCATTCAGGCATAGGCTGGTGGATGCTAACAAGTCAGTTAGCCAACTTC
ACGCAAGGCGATCCCAGGTGGTATTTGCCACAATGTGGATTGATACTGCCGGTACGCTAC
CTGCAGGAAGTCAGCTAACCCGTGCTGCCAGCGCCCGATTATTATGCCTCGTCCCCATAG
ATTCATGCTCCACAGTCCCGTCCAACCAACGTTGGTCCAGATCTGCTTCGCCATTTAAGA
CTCCACCGCGGAGCCAAGTATATACATTCTCCACACCCGGATCGAGTGCGCGACCCAGCA
ATCTGAGTCGGGATTTCTGAATTGCTGGTACTAGTCCAGACTGAATGCGATGGCCAGTTA
CCTGTTCACACTCCACCACGAGATGGGAAATGGATGTGCTGAGTAGCTGCTGGTCGCATA
ATATGCAGTGTATCAACTGAGAATGGGTGGGTGTCGACTAATATGCCAATCTGAATGGCT
TTTCTTGCTGTCCAGAGAGCATCCATGCGCGCAAGTATCAGATATCTTGTGCCATGTGCT
CGTCATTGATCGAAACTGGGATCTTTGAAGAATCTAGAGGTGTCCAAGAATTGTCGAGTG
ACATACTTTTGGAGCGATGCAGAGTCTCCACATGTTTGTAGAGTCTCCATCAATGCAAAC
GAGTGTCGTTGCTTGACTGTCTTTGGTCTGACTTGTGGTGTCAGCCAGTATCTGTTTTTG
TATAGCTGTTTGGTCCGACGAGACCAGAACCAGCGCTGGGATCTTACCAACTGCCCTTGG
ACATTCAGTGTAAACACGTCATTGTCTGTACCAGAGCAGATGTCATTGATGGGTGTTTTC
TTGGTCACAGACCGCTCCAACAAGCGTACTCGTGATACCAATGAGCGAGTGAGAAGAGAC
CCAATCCCAGTTTCAACTAAAAGGGGTCCAATGGCAATCGAGAGTCGGGCAACCAGTGAA
CAGTCGAATACCCTTGTTGATTGTCGTTTGCAGTGGTGCGAGGTGTGACTTGTTGCCACC
AACCAGCTCGAGCCCATAATAGGCTTTGCCCATGACCACTGCAGAGAATATGCGAGAGCG
ATAATTCACTTTGTTGTGGTGTAGTGGTTAG

>LINE_scaffold0054-205035-205062-+
ATGGTCTAATGATCATTTATTATTCAT

>LINE_scaffold0057-103569-103730-+
ATGGGTCGGAGTAGCTGCACATCATAGTATGTGGTGTGTGCCTCGATAGTAGTGTTGATG
CAATTAGACAATGAGAGAGTTTCAGTGTGTGTACATACTGAAACTCATATCTATGAATAA
TTCCAACATTATTGCGAAGATAAGATATCCCACATATCAAC

>LINE_scaffold0058-85903-86278-C
GAATGAACTTTAATTGCTAAGAATAGAACCACACCCTAAATAAACAAGTAACGAGTGTTT
AAAGGGTGTTTTGTGAATCTGATAATCAAATTAGACCCATGAAACCACGGCAAGCCATAC
CCATTCAGGCATAGGCTGGCGGTGCTAGAAGTCAGTTAGCCAACTTCCACAAGGCGATCC
CGGTGGTATTGTACCACAAAGTAGATTGATACTTCCCGGTATGTTACCTGCAGGAAAGTC
AGCTAACCTGTACTTCCAGTGCCCGATTATCATGCCTCGTCCCAATAAGATTCATGATTC
ACAGTCCCGTCCAACCAACGTTGATCCAGATCTGCTTCTCCCATTTAAGAATCCACCATG
GAGCCAAATACACAC

>LINE_scaffold0065-2292-2907-+
TGGCTTTGTAGTAGAATCTTAAATGGCAAAGCATACCTGGACCAGTTTGTTGGTTGGACA
GGGACTATGGAGCATGAATCTATTGGGAATGAGATCATGATAATCGGGCACTGGTAGCAA
CGGTTAGCTGACTTCCTGCAGGTAGAGCAGTGGCTCTATAGTATCAATCCACATTGTGGG
AATATCACTGGACCGCCTTGTGGAAGTGGTATCAACCACTCTAGCACCCACCAGCTTATT
TTTGAATGGGGTATATGTGGTGTTTCATAGTCTGATTTGACTATCAGGTTCACAAAACAC
TTTTGGCACTCGTGCTTGTTGTTTGGGGTGTGTGATTATATTCTTAAACAATAAAGGTCA
TTTAAAACAAATGGGTAGATGATTGGGTGAACATATATAGAGAGTCATACAAAGAAAAAG
AGTACAGAGATCTGCAATGAAAGTTTGCACGGGTCAGAGTAGTTGCATACCATAGTGTGA
GGTGTGTGTCTCAATGATATGCAGTTGATGCAATTAGATAATGAGAGGTGGTTCAGTATG
TGCACATATTAAAACCCATATCCATAAACAACTTGTCACTATCACCAATGGAAATGCATT
CAATATCTCGACAGT

>LINE_scaffold0065-20484-20494-+
CAGGTACAAC

>LINE_scaffold0065-141844-142068-+
GTGTGTGTGTATCTCAGTGATACGTATTAGTTCAACTACACAATGAAAGGGGGTTTCAGT
GTGTGCACTTGAAACTCTCATATCCACAAACAGCCCATAACTATCACCAAAGAGGGAATG
CATTCAATATATCAACAATTACATCAATCCATTCATTATTGATATTGTACCAACCTAACT
TGATCCATATATGATCTCCAAAAGTTCTATTCTAATAATACCCC

>LINE_scaffold0065-177947-178175-C
TATGATTAGAATAGAGCCTGTGAAGATCATATATGGATCAAGTTAGGCTGGTATAATATC
ATTAATGCATAGATTGATGTAATTGTTTGATAGATTGAATGTATCCGATTTGGTGATAGT
GATGGGCTGTCTGTGGACATGGCTTCAATGCACACACACTGAAACCCCCTTCATTGTGTA
ATTAAACTGATATGTATCATTGGGATCCACACACTTTTGTGTCTAATA

>LINE_scaffold0067-15302-15405-C
GTAATGGTAGTAACAGTAGTGGTAGTGGGATTTGGTTTGGTAGCCACAGTCCTGCTTTTG
GGCTTTGCACCTGTTTGCGGCAGTGGAGGGTAGTCCTTGTTAT

>LINE_scaffold0067-40651-41742-+
CCCTATCACTGACACTGAAATGTGTTTGCAATGAGTGATACACCATTATCAACACATACA
CCTTCACCAACTGATCACCTGCTACCTGACACTCCTCTATCCATGGCCAACTCTGACATA
TCGGTTCCCTCTGTCGATCATTGACAAGAAAAATCATCATTCACTATATTCTCGATATAC
GGCCTTGCAGCCGTCTCGATCACTTACCTCCGCTCCATTATCGCTCCAATTCTGGGTCAC
CAGATGGAGCATATCTCAAGATCGACTGCCGCACCACAAAACACGGTGCTCAATTCCGCA
TAACGGTCCCCGAAGACCGACAACGAAACATCATTCAGCGCCTTGAACGCCAAAGCAAGC
AAACCCACTGGCGTATTCGGCAAAACTACCGACATCGCCGTCCAGACCAACCTCGACCGA
CAGCCCCACCTCCACCGCTATCACGGCAGATCCTCGCAGTCAATGTTGCCAACATCAGCA
ACAAACGGCCTGCTATTCGCCATATCGTCAGGAACACCAGGCTCTGGGCCATCTCAGAGA
CCTGCATCACCTCATCCAAATTCCGCTTTACTGTCCCTGGATTCGATGTCATCCAGCATC
CAGCCACTGGACCTGGACGCAGAGAATCACCTTCGGTATCCCATCGTGCTTTGGTGGTCA
TGAACATGGTAGTGCAGTTGGCACAATGATTCCCGCCAAGGTACCCAACTTCACTCCAGA
ATGTCTGTGGATAGTCGGATCTGTCTATGTAGGACATTCTGGGGCCACCACCAACTACAG
TCGCAGAGAGGCGTTTGCTGGTATTCGGCAATCCCTTGACAGAGTTGTTCCGTTTGACAA
CAACCATCCTGTTTTCATTTTTGGAGACTGGAACACTGACCCACAGCGCCTTCAGCGCAT
TGTCCACTCGTGGGGTCATGGTCTGACTGTCATGCAGTTCTCTGGATCACAGATCACCAG
AATCAGCACAGTCCATGGTCGACGTCATTCGTCAATCGACCACTTTGTGTGTAATGCACC
AGCCCGCGCACTGCTCACCTCGACACATGTGGACAGACAGACAGCAGTGGTCGATCATTT
GTCATTCGCAC

>LINE_scaffold0067-46793-47003-+
CCTGCTTTTATTTTTTTCTATCAATGCATATGACTGCTCTAGTTAATCCTCCCTAGTGTT
ATTTTTAAACCCTCTTTCTCTCTGTCACATGGTGATATTCTTTTATGACCATCCTCACTA
CCCTACTTCCCTCTAGATTCAGGTTTGGTATCTGAACTATGTTCAGAGGACAACCCAAGG
TAATAGAGGCTCTTAACTACAAAACAAAAA

>LINE_scaffold0067-47825-48902-+
TCCTATCGCTGACGTTGAAATGTGTTTGTAATGAGTGATACACCATTATCAACACATACA
CCTTCACCAACTGATCACCTGCTACCTGACACTCCTCTATCCATGGCCAACTCTGACATA
TCGGTTCCCCTGTCGATCATTGACAAGAAAAATCATCATTCACTATATTCTCGATATACG
GCCTTGCAGCCGTCTCGATCACCTCCGCTTTATTCTCGCTCCAATTCTGGGTCACCAGAT
GGAGCATATCTCCAAGATCGACTGCCGCACCACAAAACACGGTGCTCAATTCTGCATAAC
GGTCCCCGAAGACCGACAACGAAACATCATTCAGCGCCTCAAGCGCCAAAGCAAGCAAAC
CCACTGGCGTATTCGCAAAATACCGACATCGCCGTCCAGACCAACCTCGACCAACAGCCC
CACCTCCACCGCTATCACGGCAGATCCTCGCAGTCAATGTTGCCAACATCAGCAACAAAC
GGCCTGCTATTCGTCATATCGTCAGGAACACCAGGCTCTGGGCCATCTCAGAACCTGCAT
CACCTCATCCAAATTCCGCTTTACTGTCCCTGGATTCGATGTCACCAGCATCCAGCCACT
GGACCTAGACGCAGAAATCACCTTCGGTATCCCATCGTGCTTTGGTGGTCATGAACATGG
TAGTGCAGTTGGCACAATGATTCCCGCCAAGGTACCCAACTTCCTCCAGAATGTCTGTAT
AGTCGGATCTGTCTATGTAGGACATTCTGGGGCCACCACCAACTACAGTCGCAGAGGCGT
TTGCTAGTATTCGGCAATCCCTTGACAGAGTTGTTCCGTTTGACAACAACCATCCTGTTT
TCATTTTTGGAGACTGGAACACTGACCCACAGCGCCTTCAGCGCATTGTCCACTCGTGGG
GTCATGGTCTGACTGTCATGCAGTTCTCTGGATCACAGATCACCAGGATCAGCACAGTCC
ATGGTCGACGTCATTCGTCAATCGACCACTTGTGTGTAATGCACCAGCCCGCGCACTGCT
CACCTCGACACATGTGGACAGACAGACAGCAGTGGTCGATCATTTTGTCATTCGCAC

>LINE_scaffold0067-132985-138907-C
TTTTTTTTTTTTTGAATGAACTTTATTGTTAAGAATATAATCACACCCCAAACAAACAAG
CACGAATGCCAAAGGTGTTTTATGAATCTGATAGTCAAATCAAATCCCATGAAAACACGG
CAAGCCATACCCATTCAGGCATAGGCTGGCGGTGCTAGAAGTCAGTTAGCCAACTTCCAC
AAGGCGATCCCGGTGGTATTTCCACAATGTGGATTGATACTGCCGGTACGCTACCTGCAG
GAAGTCAGCTAACCGTGCTGCCAGCGCCCGATTATCATGCCTCGTCCCCATAGATTCATG
CTCCACAGTCCCGTCCAACCACTGCTGGTCCAGATCTGCTTCGCCATTCAAGACTCCACC
GCGGAGCCAAGTATATACATTCTCCACACCCGGATCGAGTGCGCGACCCAGCAATCTGAG
TCGGGATTTCTGAATTGCTGGTACTAGTCCAGACTGAATGCGATAGCCAGCTACTTGTTC
ACACTCCACCACGAGATGAGCAATGGATGTGCTGAGTAGTTGCTGGTCGCATAATATGCA
GTGATCAACTGAGAATGGGTGGGTGTCGACTAATATGCCAATCTGAATGGCTTTTCTTGC
TGTCCAGAGAGCATCCATGCGCGCAAGCATCAGATATCTTGTGCCATGTGCTCGCGATTG
GTCGAAACTGGGATCCTTGAAGAATCCAGAAGTGTCCAATAATTGTCGAGTGACATACTT
TTGGAGCGATGCAGAGTCTCCACATGTTCGCAGAGTCTCCATCAATGCAAACGAATGCCG
TTGCTTGACTGTCTTTGGTCTGACCTGTGGTGTCAGCCAGTATCTGTTCCTGTATAGTTG
TTTGGTCCGACGAGACCAGAACCAGCGCTGGGATCTTACCAACTGCCCTTGGACATTCAA
TGTAAACACGTCATTGTCTGTACCCGAACAGATGGCATTGATGGGTGTTCTCTTGGTCAC
AGACCGCTCCAACAAGCGTACCCGTGATATCAATGAGCGAGTGAGAAGTGACCCAATCCC
AGTTTCAACCAGAAGGGGTCCAATGGCAGTCGAGAGTCGGGCACCAGTGAACAGTCGGAT
ACCCTTGTTGATCATCGTCTGCAGTGGTGCAAGGTGCGACTTGTTACCACCAACCAGCTC
AAGCCCATAATAGGCTTTGCCCATGACCACTGCAGAGAATATGCGAGAACGATAATTCAC
CGTTAGCTGGTGATTAGCCAACACTGGGTGAAGAGCCGAAATGGTGTGCTCAAGTGCAGA
CCGTTTCTGCTTGAGCCATGCTGAGTGATCTAGCTTGGAGTCAATCAGTACACCAAGGTA
CTTGTATGACTCCACACGACTGACCAACTGTCCATGGAGTCGAATATCCAATGGGTTGTC
AAGTCGTGGTGCTAGATGACCAGTGAAGCTGATGATGCCACACTTGGCCACACCAAACTG
CATCTCCCACTGATTGGCCCATTGCTCGATAGCAGTCGACGCAGCCAACAGTGACTGCTC
AGAGTCAGCAAACACTGCCACATCGTCTGCGTACATGAGTCCTCGGATGGGGTTGGTGTC
TCGTGGTAGTCCAGGGACTGTGATGGGTGCCACACCATCGAGAATGTCGTTGATGAACAG
ATTGAACAAAAGTCCAGACAATGGACATCCCTGTCTGACACCTCTCTGCACTGGAAATGG
GTCTGATAACAGTGAGCCCGCTCGTGCTCGAGCAGATGAGGATGTGTACAATGCCTTGAG
AAAGGCAAGAGTACGACGAGGGAATCCCATGTTCTGCAGCTTCCATAACAGTGCACCAAC
TGGGACTGTATCAAATGCCTTTCGGATATCGATGAATAATACATGGGTGTTTAGCCCAGC
ATTCTGTCTGCGCTGAATGATGTCGACAAGTGAGACTACTTGTCCAACACACTCTTCGCG
CTTGCGGAACCCAGCCTGTTCGTAGGATAGCAGGTTGTTGGTCTCGACAAATCGCTCAAT
GCGCATTTGGAGCACCTTGCATACGAGTTTCAAGCCGACATTGATGAGGGCAATGCCTCG
CTTGTCGCCTGGGGGTTGAGAGGGTCGCCATCTTTCTTGTCGATGGAGACAATAGATGCG
CACAACCATGCACGGGGGGATTGTTGCTGAAGCGAATACTTGACCACATATTCTCAACAG
AGCACGAGCAAATGGGGTTGGTGGTACACCTTCTTGAGTGTCAGCAGGCATATAAAGTGC
CGCTTGGTAGAACGCAGTGGTTATACCATCGTCGCCAGGTGCTTTCCGTGGACTCATCTG
CAACAGGGCTGCAGCAATCTGATTCCACGAGAAATCCTGGTCGAGAATGTCACTGTTTCT
GATTGGTGGTGTATTAGGGGAGACTTGAATAGGCTGACGATCATGCCAGTATTGCAAGTC
CAGTGAGTGACCTGTGGTGTCGGCTGCCAGTGATCCATAGTGACCTTGCATGACACGCAG
GATGGATGTTGGGTCGTACTGTACTATGCCATCGGAGTTGTACAGTGGAGTGACTGCAGC
ACTACGGGAACTGTTTCCAGACATGGCACGTGCAGCAGAGAATACGAGATCGGTTCGACC
GTTGATACAGCGCGGTCGAGATTGTCCGCGTGCTTGACCCATTGTTTACGACCATCCACT
CTTTCGAGCTGCGGCAGCAGCCTTGAGGCAAGACCACTCATCTCGAAGAGTGTTGCACTG
GATTGGGTCAGGGTTGGTATGAGTTGCAGCGGCAATGAATGCTTGCCGTGCAGTGTTGCT
TGCCAATATGGCACGTTTAGTGGTGCCAGATAGGAGCCGGCGATTGGATCGAGTGGCTGG
TGGTGAGAGTCGAAGACTCAAGTTATCAGCGACTGCATTGGCTGATTCCAAGAACTGAGA
TGTCAGTTGGTGGATGTCTGTGCCTGTGTCTGTGTCATCTGTTGCACCGTCTGCTAGTAA
ATCCCAGTAATTGGATGTAGCAATCCGATCAGTGGCTTCGAGACAGTGATGGCGGGATAT
GGTTGGAGCACGAGGAGCAGGGGGTTGTCCTTGAGCCTCTGCTCGAATGGATGTGCGAAT
GACAAAGTGGCCGGCCACTGCTGTCTGTCTATCCACACGTGGCGAGGTGAGGAGTGCGCG
GGCTGGTGCATTGCACACAAAGTGGTCGATTGACGAATGACGTCGACCATGGACTGTGCT
GAGTCTGGTGATCTGTGATCCAGAAAACTGCATGACAGTCAGACCATGACCCCACGAGTG
GACAATGCGCTGAAGGCGCTGTGGGTCGGTGTTCCAGTCTCCAAAAATGAGAACAGGATG
GTTGTTGTCAAATGGAACAACTCTGTCGAGGGATTGCCGGATACTAGCAAACGCCTCTCT
GCGACTGTAGTTGGTGGTGGCTCCAGAATGTCCTACATAGACAGATCCGACTATCCACAG
ACATTCTGGCGTGAAGTTGGGTACCTTGGCGAGAATCATTGTGCCAACTGCACTACCATG
TTCATGGCCACCAAAGCATGATGGGATACCTAGGGCGATTCCTCTGCGTCCAGGTCCCGT
GGCTGGATGCTGGATGACATTGAATCCAGGGACAGTGAAGCGGAATTTTGATGAGGTGAT
GCAGGTCTCTGAGATGGCCCAGAGCCTGGTGTTCCTGACGATATGGCGGATAGCAGGACG
TTTGTTGCTGATGTTGGCAACATTGACTGCGAGGATCTGCCGTGATAGTGGTGGAGGTGG
GGCTGTTGGTCGAGGCTGGTCTGGACGGCGATGTCGGTAGTTTTGCCGAATACGCCAGTG
GGTTTGCTTGCTTTGGCGCTCGAGGCGCTGGATGATGTTGCGTTGTCGGTCTTCGGGGAC
CGTTATGCGGAATCGAGCACCGTGTTTTGTGGTGCGGCGGTCGATCTTGGATACATGCTC
CATCTGGTGACCCAGTATTGGAGCGAGAATGGAGCGAAGATATGATATCGAAACGGCTGC
AAGGCCGTATATCGAGAATGTGGTAGATGTTGATGGTTCTTGTCGATGATCGACAGAGGG
AACCGATATGTCAGAGTTGGCCATGGATAGAGGAGTGTCAGGTAGCAGGTAATCAGTTGG
TGAAGGTGTATGTGTTGATAATGGTGTATCACTCATTACAAACACATTTCAACGTCAGCG
ATAGGGGTGACTGTAGGAGTAACACCGTCATCTTGGATTGCTGGAGTGACCTCAGCAGCC
ATGTCAGATGGTGGATCTACTGCTGGTGCAGCAGGTTCCTTTTCCGTCGCCGTCTTTACT
GGGAGAGACTCCTGGGGACTATCTCCAGTGTTGATATGCTAAAGTTAGGGTTTGAACCCG
AATCTTGGTCGCCTCGGCAGTGGCTGCCTCGAGGGTTTTGCCACCAATAGATGCGAGCAG
AGATCTGAAGAAGTTCCTGGCTTTGACATCAGGACTGCGTTGGATGGTCGTAACAGTTTT
TGCGGCAAACGACAAAATAGCAGCGAGCTTATCCTTGTCTGCTGCCTCGGGACGAGGAAT
CCAGGCTTTGAAGGACTTGACGATAGTCGCGTCCAGACTAGTAATTATGCGAGTAAATGC
AGACACATAGTCGGCGTCGACTAGTAGCTGCACAACTTGACGGGATATCCAGCGAATATC
ACGTACTGCGCTTGTACGGATGCGAGCTCCCTGCATTGCCTTTCGAAGGTCGCCAGGCTT
TGCGTAGGGAAAACCGCTTGCATAAATGAGTCGAAGACCCGAGGAGAGCTCCACTTTTGG
TGCACTGTGTGCAGGGACTGATGTCTCGCGCTTCAATGCAAGCCAAGCAGCAGCACCAGC
TTTACGAAATTCGGGCTGGCGTTCAACCAGCTGTTGGTGAGTGGGTCGCCTTTTGACAGC
ATCAGCGAATCGGGTGTCCTTAGAGGGCTGGTCAGTGGTAGTAGCAATAGTAGCAGTAGT
AGTGGTAGCAGTAGTGGTGTTTGGCTTGGTAGCCACAGTCTTGCGTTTGGGGGTTGCACC
CGTTTGCTTCAGTGGAGGGTAGTCCTTGTTATTGGGGACTACGACTTGGGGAACAACAGG
TTTGACTTCCAGCCTGGCTAGAATAGCAGCCAGAGCAGCTTGAGTCGCCTCACTGGTTGA
CGCTGCCTGACTTGCCATATTGCTAAGGATTTTCTCCAGGTTGGCTGTTGCCTTTGCTGG
AGAGCAATAGTGTTGCGCAAAGCATCCATCTCGGCCTGCTGAGCAGCGACTTGCTGGCTA
AGATTCTTCACTACCACCCACAGATCGTCCTGGGGTGGTGGGCTGGCATCGCGAGCCTTT
TTTGGTGTCGCACGAACAGATCGATCGCTGTCAGTCGATCGCATGCGAACAGATCCTGCC
ACGGAGGCAAGGGGGGTAGTGTCAGAGGAGGTCTCGCGACCTTCCTCACTGGAGAAAACC
TCACCATCCTCGCGGATACGGTGAGTGAAAGCACCACTGGGAGCGGGTTTGCCTTTCCCG
TGGTTGCTTTTGGGTTTGCATTTTTGCAACATTTTTTTGATTTTCTTTTTTTGATTTTTT
TTTTCTTGGTTGATCAACAGAGCTGCTGATTGGAGGAAGGGAGGGGGGGTTTTTTTCTGT
AGTAGTTAGGAGCCTCTACTGCCTTTGGGGTGTCCCCTTTGAGAAGAGCCCAGGTATTAA
CCTAGACTCTAGGGGGAGGTAGGGCAGAGAGGATGGTCACTAGGGAAAGAGAGTAGGAGA
CTAGTGCCCAACAGGAGAGAGGGCTTGAGAATACCACTGGGGGGGGGAGCTCGCTTCCTG
ACTAGAGCAGTCTGACTGTGACTGATAGTGGAGGATAGAAGCTGGTGTTCTGGTAGGGGA
GAAGTCCTACCAGAAAGAGGGGTGGGGAGAAGAGTAGGGCAAGAAGGCCACTACAGAGAG
GAGAGAAAGAGGGACTGAGAAGTGGGGGCCGACCACAGTACT

>LINE_scaffold0067-160137-160357-+
GTGTGTGTGTATCTCAATGATACGTATTAGTTCAGTTACACGATGAAAGGGGGTTTCAGT
GTGTGTGCATTGAAGCCATATCCACAAACAGCCTATCATTATCACCAATGGGGAAATGCA
TTCGATATATTAGCAATTACATCAATCTATTCATTATTGATATTATCCCCAGCCTAACTT
GATCCATATATGATCTTCACAGGCTCTATTCTAATCATAC

>LINE_scaffold0071-33655-34247-+
CCAACAGCAACTGCCGATATTCAAGAAAAAAAAAATCAAAAATGCAAAAAAATACAAATT
CAAAAGGCAACCACGGGAAAGGCAAACCCGCTCCCAGTGGTGCCTTCACTCACCATATCC
GCGAGGATGGTGAGGTCTTTCCAGCGAGAAGGTCGCGATACCTCCTCAGACACTACTCCC
CTTGCCTCCGTGGCCGGGTCTGTTCGCATGCGGTCGACTGACAGCGATCGATCTGTTCGT
GCGACACCGAAAAAGGCTCGCGATGCCAGCCCACCACCCCAGGACGATCTGTGGGTGGTC
GAAGAACCTTAGTCAGCAAGTCGCTGCTCAGCAGGCCGAATTGGACGCTTTGCGCAACGC
TTTCGCCCTTCAGCAAAAGACATCAGCAACATGGCAAGTCAGATGACGTCGACCAGTGAG
GCGAATCAAACTGCTCTGGCTGCTATCCTAGCCAGACTGGAAGTCGGACCCGTTGTTCCC
AAGTCGTAGTCCCCAATAAGGACTACCTCCACTTCTGGAAACGGGTGCAAAGCCTGCGGC
AAAGACTGTGGCATCAAGCCAATCCCACCACTAATATTACTTCTACTACCGA

>LINE_scaffold0071-34276-38239-+
ACCAGCCCTCTAAGGACACCCTGATTTTGCCGACGCTGTCAAAAAACGGCTTACCCATCA
ACAGCTGGTTGAACGCCAGCCTGACTTTCGCAAAGCTGGTGCTGCTGCTTATTTACCAAA
CGAGAGACTTCAGTCCCCGCACACAGTGCACCAAAAGTGGAGCCTCCTGAGTCTCCGACT
CATTTATGCAAGCGGATTCCCTACGCAAAGCCTGGCGACCTTCGAAAGGCAATGCAGGAG
CTCGCATCCGTACAAGTGCAGTACGTGATATTCGCTGGATATCCTGACAAGTTGTGCAGC
TGCTAGTCGATGCCGACTATGTGTCTGCTTTCACTTGGATAATCACCAGTCTGGACGCGA
CTATCGTCAAGTCCTTCAAAGCCTGGTTCCTCGCCCGAAGCAGACAAGGATAAGCTCGCT
GCTATCTCTTCTTTTGCTGCAAAAGACTGTTACGAACTATTCAACGCAGTCCTGACGTCA
AAGCCAGGAACTTCTTCAGATCACTGCTCGCATCTATTGGTGGCAAGACCCTCGAGGCAG
CCACTGCTGAGGCGACCAAGATTCGGTTCAGACACCTGATTTTAGCATATCAACAATGGA
GATAGTCCCAAGGAGTCTTCTCCCAGTCAAGAAGGCGACTGAACAGGAACCTGCTGCACC
AGCAGTAGATTCACCATATGACATGGCTGCTGAGGTCAATCCAGCAATCCAAGATGACGG
TGTTGCTCCTACAGTCACCCCTATCGCTGACGTTGAATGTGTTTGTAATGTGATACACCA
TTATCAACACATCCACCTTCACCAACTGATCACCGCTACCTGACACTCCTCTATCCATGG
CCAACTCTGACATATCGGTTCCCTCGTCGTCGATCATCGGCAAGAACAATCACTATCTAC
TACATTTCCGATATACGGCCTTGCAGCCGTCTCAATCACTTACCTCCGCTCCATTCTCGC
TCCAATCCTGGGTCACCAGATGGAGCATGTCTCCAAGATCGACCGCCGTACCACAAAACA
CGGTGCTCGATTCCGCATAACGGTCCCTGAAGACCGACAACGCAACATCATCCAGCGCCT
CGAGCGCCAAAGCAAGCAAACCCACTGGCGTATTCGCCAAAACTACCGACATCGACGTCC
AGACCAGCCTCGACCAACAGCCCCACCTCCACCACTATCACGGCAGATCCTCGCAGTCAA
TGTTGCCAACATCAGCAACAAACGTCCTGCTATCCGCCATATCGTCAGGAACACCAGGCT
CTGGGCCATCTCAGAGACCTGCATTACTTCCTCAAAATTTCGCTTTACTGTCCCTGGATT
CGATGTCATCCAGCATCCAGCCACGGGACCTGGACGCAGAGGAATCGCCCTCGGTATCCC
ATCGTGCTTTGGTGGCCATGAACATGGTAGTGCAGTTGGCACAATGATTCTCGCCAAGGT
ACCAACTTCACTCCAGAATGTCTGTGGATAGTCGGATCTGTCTATGTAGGACATTCTGGA
GCCACCACCAACTACAGTCGCAGAGAGGTTTGCTAGTATTCGGCAATCCCTCGACAGAGT
TGTTCCATTGACAACAACCATCCTGTTCTCATTTTGGAGACTGGAACACTGACCCACAGC
GCCTTCAGCGCATTGTCCACTCGTGGGGTCATGGATTGATCTGTCATGCAGTTTTCTGGA
TCACAGATCACCAGACTCAGCACAGTCCATGGCCGACGTCATTCGTCAATCGACCACTTT
GTGTGTAATTCACCAGCCCGCGCACTCCTCACCTCGCCACGTGTGGACAGACAGACAGCA
GTGGCCGACCACTTTGTCATTCGCACATCCATCCGAGCAGATGCTCAAGGACAACCCCCT
GTCCCTCGTGCTCCAACCATATCCCGCCATCACTGCCTCGAAGCAACCGATCGGATTGCA
ACATCCAATTACTGGGATGTGCTAGCAGACGGTGCAACAGACGACACTGACACAGACGTC
CACCAACTGACATTTCAGTTTTTGGAATCAGCCAATGCAGTCGCTGATAACTTGAGTCTT
CGACTCTCACCACCAGCCACTGATCCAATCGCCGGCTTCTATCTGGCACCACTCAAACGT
GCCATATTGGCAAGCAACACTGCACGGCAAGCATTCATTGCCGCTGCAACTCATACCAAC
CCTGACCCAGTCCATTGCAACACTCTTCGGGATGAGCGGTATTGACTCAAGGCTGCTGCC
ACTCAACTCAAGAGAGTGGATGGTCGCAAGCAATGGGTCAAGCACGCTGACAATCTTGAC
CGCGCTGTATCAGACGGTCGAACCGATCTCGTATTTGCTGCTGCACGTGCCATGTCTGGA
AACAGTTCCCGTAGTGCTGCAGTCACCCACTGTACAACTCCAATGGCATAGTACAGTACG
ACCCAACATCGATCCTGCGTGTAATGCAAGGTCACTATGGATCATTAGCAGCCGACACCA
CAGGTCACTCGCTGGACTTGCAATACTGACATGATCGTCAGCCCATTCAAACCTCTCCAA
ATACACCAACCATCAGAAACAGTGACATTCTCGACCAGGATTTCTCGTGGAATCAGATTG
CTGCAGCCCTTTGCAGATGAGTCCACGGAAAGCACCTGGCGACGATGGTATAACCACTGC
GTTCTACCAAGCGGCACTCTACATGCCTGCCAACACCCAAAAAGGCGTCCCACCAACCCC
ATTTGCTCGTGCTCTGTTGAGAGTATGTGGTCAAGTATTCGCTTCAGCAACAATCCTCGT
GCATGGCTGTGTGCATCCATTGTCTCCATCGACAAGAAAGATGGCGATTCTCCAACCCAG
GCGACAAGCGAGGCACGCCCTCATCAATGTCGGCCTGAAACTCGTATGCAAGGTGCTCCA
AATGCGCATTGAGCGATTTGTCGAGACCAACAACCTGCTGTCCTACGAACAGGCTGGGTT
CCGCAAGCGCGAAGAGTGTGTTGACAAGTAGTCTCACTTGTCGACATCATTCAGCGCAGA
CAGAATGCTGGGCTAAACACCCATGTTCTATTCATCGATATCCGAAAGGCATTCGATACA
GTCCCCTGCTGGTGCACTGTTATGGAAGCTGCAGAACATGGGATTCCCTTGTCGTACTCT
TGCCTTTCTCAAGGCACTGTACACATCCTCATCTGCTCGAGCTCGCAGGATCACTACTAT
CGGACCCCTTTCCAGTACAGAAAGGTGTCAGACAGGGATGTCCATTGTCTGGACTACTAT
TCAATCTGTTCATCAACGACATTCTCGATGGTGTCGCACCATCACAGTCCCTGGACTATC
GCGAGACACCAACCCCATCCGAGGACTCATGTACGCAGACGATGTGGCAGTCTTTGCTGA
CTCTGAGCAATCACTGTTGGCTGCGTCGACTGCTATCGAGCAATGGGCCAATTGTGGGAG
ATGCAGTTTGTGTGGCCAAGTGTGGCATCATCAGCTTCACTGGCCATCTAGCACCACGAC
TTGACAGTCCATTGGATATTCGACTCCATGGACAGTTGGTCAGTCGTGTGGAGTCATACA
AGTACCTTGGTGTACTGATTGACTCCAAGCTAGACCACTCAGCATGGCTCAAGCAGAAAC
GGTCTGCACTCGAGCACACCATCTCGGCTTTCACCCAGTGTTGGATAACCACCAGCTAAC
GGTGAACTACCGATCTCGCATATTCTCTGCAGTGGTCATGGGCAAAGCCTACTATGGGCT
TGAGCTGGTTGGTGGCAACAAGTCACACCTTGCACCACTGCAGACGACAATCAAGGTATC
CGACTGTTCACTGGCGCCCGACTCGACTGCCATTGACCCCTTCTGGTTGAAACTGGGATT
GGGTCACTCTCACTCGCTCATTGGTATCACGGGTACGCTTGTTGGAGCGGTCCGTGACCA
AGAGAACACCCATCAATGCCATATGCTCGGGTACAGACAATGACGTGTTTACACTGAATG
CCC

>LINE_scaffold0071-341019-345563-+
TGCCAGCACAACTACCAGCAGCTACCCACTACTACCACTACTCAGTACTGTGGTGATAGC
CTCAAGCCGCCCCCATTCCTCAGTCACTCTCTCTCTCTCCTCTGTAGTGGCCTTCTTGCC
CTACTCTTCTCCCCACCCCTCTTTCTGGCAGGACCTCTCCCCTACCAGAACACCAGCTTC
CATCCTCCACTACCAGTCACAGTAAGACTGCTCTAGTCAGGAAGCGAGCTCCCCCCCCAG
TGGTATTCTCAGGCCCTCTCTCCTGTTGGGCACTAGCCTCCTACTCTCTTTCCCTAGTGG
CCATCCTCTCTGCCCTACCTCCCCCCAGAGTCAGAGCTAGGTCTGATACCTGAGCTCCTC
TCAAAGGGGACACTCAAAGGCAGTAGAGGCTCCAACAAAAAAACCCCTCCCTTTCCCCGA
TCAGCAGCTTGGTTGATTTTAAAAAAAAACGAAAAAAATGTTGCAAAAAATGCAAACCAA
AAAGCAACCACAGGAAAGGCAAACCCGCTCCCAGTGGTGCTTTCACTCACCGTATCCGCG
AGGATGGTGAGGTCTTTTCCAGTGAGGAAGGTCGCGATACCTCCTCAGATACTACTCCCC
TTGCCTCCGTGGCCGGGTCTGTTCGCATGCGATCGACTGACAGCGATCGATCTGTTTGTG
CGACACCGAAAAAGGCGCGCGATGCCAGCCCACCACCCCAGGATGATCTGTGGGTGGTTG
TGAAGAACCTCAGCCAGCAATTTGCTGCTCAACAGACCGAGCTGGCTACTCTGAGTAACG
CTTTTGCTCTTCAGCAGAAGACAATAGCTGACCTGGAGAAAATCAACCGAGACTTGGAGA
AAGTCCTCAGCAATATGGCAAGTCAGGCAGCGTCAACCAGTGAGGCGACTCAAGCTGCTC
TGGCTGCCATCCTAGCCAGACTGGAAGTCGGACCTGTTGCCTCACAAGTCTTAGTCCCCA
ATAACAAGGACTACCCTCCACTGAAGCAAACGGGTGCAACCCCCAAACGCAAGACTGTGG
CTACCAAGCCAAACACCACTACTGCTACCACTACTACTGCTACTATTGCTACTACCACTG
ACCAGCCCTCTAAGGACACCCGATTCGCTGATGCTGTCAAAAGGCGACCCACTCACCAAC
AGCTGGTTGAACGCCAGCCCGAATTTCGTAAAGCTGGTGCTGCTGCTTGGCTTGCATTGA
AGCGCGAGACATCAGTCCCTGCACACAGTGCACCAAAAGTGGAGCTCTCTCGGGTCTTCG
ACTCATTTATGCAAGCGGTTTTCCCTACGCAAAGCCTGGCGACCTTCGAAAGGCAATGCA
GGGTGCCCGCATCCGTACAAGCGCAGTACGTGATATTCGCTGGATATCCCGTCAGGTTGT
GCAGCTACTAGTCGACGCCGACTATGTGTCTGCATTTACTCGCATAATTACCAGTCTGGA
CGCGACTATCGTCAAGTCCTTCAAAGCCTGGATTCTCGTCCCGGGCAGCAGACAGGATAA
GCTCGCTGCTATTTTGTCGTTTGCCGCAAAAACTGTTACGACCATCCAACGCAGTCCTGA
TGTCAAAGCCAGGAACTTCTTCAGATCTCTGCTCGCATCTATTGGTGGCAAAACCCTCGA
GGCAGCCACTGCCGAGGCGACCAAGATTCAGGTTCAAACCCTAACTTTAGCATATCAACA
CTGGAGATAGTCCCCAAGAGTCTCTCCCAGTAAAGACGGCGACGAAGGAACCTGCTGCAC
CAGCAGTAGATCCACCATCTGACATGGCTGCTGAGGCTCCAGCAATCCAAGATGACGGTG
TTGCTCCTACAGTCACCCCTATCGCTGACGTTGAAATGTGTTTGTAATGAGTGATACACC
ATTATCAACACATACACCTTCACCAACTGATTACCTGCTACCTGACACTCCTCTATCCAT
GGCCAACTCTGACATATCGGTTCCCTCTGTCGATCATCGACAGAACCATCAACATCTACC
ACATTCTCGATATACGCCTGGCAGCCGTTTCGATATCATATCTTGCTCCATTCTCGCTCC
AATACTGGGCCACCAGATGGAGCATGTCTCAAGATCGACCGCCGCACCACAAAACACGGT
GCTCGATTCCGCATAACGGTCCCCGAAGACCGACAACGCAATATCATCCAGCGCCTCGAA
GCGCCAAGCAACAAACTCACTGGCGTATTCGGCAAAACTACCGACATCGCCGTCCAGACC
AGCCTCGACCAACAGCCCACCTCCATATATCACGGCAGATCCTCGCAGTCAATGTTGCCA
ACATCAGCAACAAACGGCCTGCTATCCGCCACATTGTCAGGAACACCAGGCTCTGGGCCA
TCTCAGAGACCTGCATTACTTCATCTAAATTCGCTTCACTGTCCCTGGATTCGATGTCAT
CAGCATCCAGCCACCGGACCTGGACGCAGAGGAATCGCCCTCGGTATCCCATCGTGCTTT
GGTGGTCATGAACATGGTAGTGCAGTTGGCACAATGATTCTCGCCAAGGTACCCAACTTC
ACCAGAATGTCTGTGGATAGTCGGATCTGTCTATGTAGGACATTCTGGAGCCCCACCAAC
TACAGTCGCAGAGAGGCGTTTGCTAGTATCCGGCAATCCCTCGACAGAGTTGTTCCATTT
GACAACAACCATCCTGTTCTCATTTTTTTGGAGACTGGAACACCGACCCACAGCGCCTTC
AGCGCATTGTCCACTCGTGGGGTCATGGTCTGACTGTCATGCAGTTTTCTGGATCACAGA
TCACCAGACTCAGCACAGTCCATGGTCGACGTCATTCGTCAATCGACCACTTTGTGTGCA
ATGCACCAGCCCGCGCACTCCTCACCTCGCCACGTGTGGATAGACAGACAGCAGTGGCCG
ACCACTTTGTCATTCGCACATCCATCGAGCAGAGGCTCAAGGACAACCCCTGCTCCCGTG
CTCCAACAATATCCCGCCATCACTGTCTCGAAGCCACCGATCGGATTGCTACATCCAATT
ACTGGGATGTGCTAGCAGACGGTGCAACAGACACTGACACAAACACAGACATCCACCAAC
TGACATCTCAGTTTTTGGAATCAGCAAATGCAGTCGCTGATAACCGAGTCTTCGACTCTC
ACCACCAACCACTCGATCCAATCGCCGGCTCCTATCTGGCACAACCAAACGTGCCATATT
GGCAAGCAACACTGCACGGCAAGCATTCATTGCCGCTGCAACTCATACCAACCCTGACCC
AATCCAGTGCAACACTCTTCGAGATGAGTGGTCTTGCCTCAAGCTGCTGCCACCAACTCG
AAGAGTGGATGATCGTAAACAATGGGTCAAGCACGCGGACAATCTCGACCGCGCTGTATC
AGACGGTCGACCGATCTCGTATTCTCTGCTGCGTGCCATGTCTGGAAACAGTTCCCGTAG
TGCTGCAGTCACTCCACTGTACAACTCCGATGGCATAGTACAGTACGACCCAACATCCAT
CCTGCGTGTCATGCAAGGTCACTATGGATCACTGGCAGCCGACACCACAGGTCACTCACT
GGACTTGCAATACTGGCATGATCGTCAGCCTATTCAAGTTCCTCTCAATACACCAACCAT
CAGAAACAGTGACATTCTCGACCAGGATTTCTCGTGGATCAGATTGCTGCAGCCCTGTTG
CAGATGAGTCCACGCAAAGCTTGGCGACGATGGTATAACCACTGCGTTCTACCAAGCGGC
ACTTTATATGCCTGCTGACACTCAGAAGGTGTACCACCAACCCCATTTGCTCGTGCTCTG
TTGAGAATATGTGGTCAAGTATTCGCTTCAGCAACAATCCCCCGTGCATGGTTGTGTGCA
TCCATTGTTTCCATCGACAAGAAAGATGGCGACCCTCTCAGCAGGCGACAAGCGAGGCAT
TGCACTCATCAATGTCGGTCTGAAACTCGTATGCAAGGTGCTCCAAATGCGCATTGAGCG
ATTTATCCGAGACCAACAACCTGCTGTCCTACGAACAGGCTGGGTTCCGCAAGCGCGAAG
AGTGTGTTGGACAAGTAGTCTCACTTGTCGACATCATTCAACGCAGACAGAATGCTGGGC
TAAACACCCATGTATTATTCATCGATATCCGAAAGGCATTTGATACAGTCCCCGTTGGTG
CACTGTTATGGAAGCTGCAGAACATGGGTTCCCTCGTCATACTCTTTCCTTTCTCAGGCA
TTGTATACATCCTCATCTGCTCGAGCTCGGGAAGGATCACTACTATCGGACCCATTTCCG
GTACAGAGGGGTGTCAGACAGGGATGTCCATTGTCTGGATTGCTGTTCAATCTGTTCATC
AACGACATTCTCGATGGTGTCGCACCCATCACAGTCCCTGGACTACCGCGAGACACGAGC
CCCATCCGAGGACTCATGTACGCAGACGATGTTGCAGTGTTTGCTGACTCTGAGCAATCA
CTGTTGGCTGCGTCGACTGCTATTGAGCAATGGGCCAATCAGTGGGAGATGCAGTTTGGT
GTGGCCAAGTGTGGCATCATTAGCTTCACTGGCCATCTAGCACC

>LINE_scaffold0071-345613-345724-+
TGCCAGCACAACTACCAGCAGCTACCCACTACTACCACACTCAGTACTGTGGTGATAGCC
TCAAGCCGCCCCCACTCCTCAGTCCCTCTCTCTCTCCTCTGTTGGACTACT

>LINE_scaffold0071-378435-378990-C
TATTTATTGATGGACCAGTTGCTATACGCTGATATTATTATTTTTTGAATGAACTTTGAT
TGTTTAAGAATAGAATCACATCCCAAAACAACAAGCACGAATGCCAAAGGTGTTTTGTGA
ATCTGATAGTCATATCAAATATATGAAACACGGCAAGACATACTCATTCAGGCATAGGCT
GGCGGTGCTAGAAGTCAGTTAGCCAACTTCCACAAGGCGATCCCGGTAGTATTTGCCACA
ATGTGGATTGGTACTGCTGGTACGCTACCTGCAGGAAGTCAGCTAACCGTGCTGCCAGCA
CCCGATTGTCATGCCTCGTCCCCATAGCTTCATGCTCCACAGTCCTGTCCAACCAACAGC
TGGTCCAGATCTGCTTCACCATTTAAGACTCCACCGCAGAGCCAAGTATATACATTCTCC
ACACCCGGATCGAGTGCGCGACCCAGCAATCTGAGTCGTGATTTCTGAATTGCTGGTACT
AATCCAGACTGAATGCGATGGCCGGTGACTTGCTCACACTCCACCACGAGATGAGCAATG
GATGTGCTGAGTAAC

>LINE_scaffold0071-385463-385574-C
TATGATTAGAATAGAGCCTGTGAAGATCATATATGGATCAAGTTAGGCTGGGGATAATAT
CAATAATGAATGGATTGATGTAATTGCTGATATATTTCGCATGGATGCTCT

>LINE_scaffold0072-221532-221732-+
ACCACCGGGATCGCCTTGTGGAAGTTGGCTAACTGACTTCTAGCACCGCCAGCCTATGCC
TGAATGGGTATGGCTTGCCGTGTTTCATGGGTCTGATTTGATTATCAAATTCACAAACAC
CATTGGCATTCGTGCTTGTTTGTTTGGGGTGTGTGATTATATTCTTAACAATAAAGTTCA
TTCAAAAAAAAAAAAAAATC

>LINE_scaffold0072-237190-243146-+
AGTACTGTGGTGACAGCCTCTAGCCGGCCCCCATTCCTCAGTCACTCTCTCTCTCTCCTC
TGTAGTGGCCTTCTTGCCCTACTCTTCTCCCCACCCTCTTTCTGGCAGGACCTCTCCCCT
ACCAGAACACCAGCTTCCATCCTCCACTATCAGTCACAGTTAGACTGCTCTAGTCAGGAA
GCGAGCTCCCCCCCAGTGGTACTCTCAGGCCCTCTCTCCTGTTGGGCACTAGTCTCCTAC
TCTCTTTCCCTAGTGGCCATCCTCTCTGCCCTACCTCCCCCTAGAGTCAGGTCTGATACC
TGAGCTCTTCTCAAAGGGGACACTCCAAAGGCAGTAGAGGCTCTTAACTACTACAGAAAA
AAACCCCCTCCCTTCCCTCGATCAGCAGCTCTGTTGATCAAAAAAAAAATCAATAATCAA
AAATCAAAAAAAAAATGTTGCAAAAAAATGCAACCCCAAAAAGCAGCCACGGGAAAGGCA
AACCCGCTCCCAGTGGTGCTTTCACTCACCGTATCCGCGAGGATGATGAGGTCTTTTCCA
GTGAGGAAGGTCGCGATACCTCCTCGGACACTACTCCCCTTGCCTCCGTGGCCGGGTCTG
TTCGCATGCGATCGACTGACAGCGATCGCTCGGTCCGTGCGACACCGAAAAAGGCGCGCG
ATGCCAGCCCACCACCCCAGGATGATCTGTGGGTGGTTGTGAAGAACCTCAGCCAGCAAT
TTGCTGCTCAACAGACCGAGCTGGCTACTCTGAGTAACGCTTTTGCTCTCCAGCAGAAGA
CAATAGCTGACCTGGAGAAAATCAACCGAGACTTGGAGAAAATCCTTGGCAACATGGCAA
GTCAGATGACGTCGACCAGTGAGGCAAATCAAACTGCTCTGGCCGCTATTCTAGCCAGGC
TAGAAGCTGGACCTGTTGCCTCACAAGTCGTAGTCCCCAATAACAAGGACTACCCTCCGC
TGAAGCAAACGGGTGCAACCTCCAAACGCAAGACTGTGGCTACCAAGCCAAACCCCACCA
CTACTACTACTGCTACTACTACCACTACTACCACTGACCAGCCCTCTAAGGACACTTGTT
TCGCTGATGCTGTCAAAAGGCGGCCCACCCACCAACAGCTGGTTGAACGCCAGCCCGAAT
TTCGTAAAGCTGGTGCTGCTGCATGGCTCGCTCTGAAGCGCGATACATCAGTCCCTGCAC
ACAGTGCACCGAAAGTGGAGCTCTCCTCGGGTCTCCGAATCATTTATGCAAGTGGTTTCC
CTTATGCAAAGCCTGGCGACCTTCGAAAGGCAATGCAGGGTGCCCGCATCCGTACAAGCG
CAGTACGTGACATTCGCTGGATATCCCGTCAGGTTGTGCAGCTACTAGTCGACGCCGACT
ATGTGTCTGCATTTACTCGCATAATCACCAGTCTGGACGCGGCCATCGTCAAGTCCTTCA
AAGCATGGACTCCTCGTCCCGAGGCAGCTGACAAGGATAAGCTCGCTGCAATTTCTTCTT
TTGCTGCAAAGACTGTTACAACCATCCAGCGCAGCCCTGATGTCAAAGCAAGGAACTTCT
TTAGATCACTGCTCGCATCTATTGGTGGCAAGACCCTCGAGGCAGCCACTGCTGAGGCGA
CCAAGATTCGGGTTCAAACACCCGATTTTAGCATATCCACACTGGAGACAGTCCCCAAGG
GAGTCTATCCCAGTCAAGAAGGCGACTGAAAAGGAACCTGCTGCACCAGCAGTAGATTCA
CCATCTGACACGGCTGCTGAGGTTACTCCAGCAATCCAAGATGACGGTGTTGCTCCTACA
GTCACCCCCTATCGCTGACGTTGAAATGTGTTTGTAATGAGTGATACACCATTATCAACA
CATCCACCTTCACAAACTGATCACCTATTACCTGACACTCCTCTATCCATGGTCAACTCT
GACATATCGGTTTCCTCTGTCGATCATCGACAAGAACCATCAACATCTACCACATTCTCG
ATATACGGCCTTGCAGCCGTCTCAATCACTTACCTCCGCTCCATTCTCGCTCCAATCCTG
GGTCACCAGATGGAGCATGTCTCCAAGATCGACCGCCGCACCACAAAACACGGTGCTCGA
TTCCGCATAACGGTCCCCGAAGACCGACAACGCAACATCATCCAGCGCCTCGAGCGCCAA
AGCAAGCAAACCCACTGGCGTATTCGGCAAAACTACCGACATCGCCGTCCAGACCAGCCT
CGACAAACAGCCCCACCTCCACCACTATCACGGCAGATCCTCGCAGTCAATGTTGCCAAC
ATCAGCAACAAACGTCCTGCTATTCGCCATATCGTCAGGAACACCAGGCTCTGGGCCATC
TCAGAGACCTGCATTACTTCCTCAAAATTCCGCTTTACTGTCCCTGGATTCGATGTCATT
CAGCATCCAGCCACTGGACCTGGACGCAGAGGAATCGCCCTAGGTATCCCATCGTGCTTT
GGTGGCCATGAACATGGTAGTGCAGTTGGCACAATGATTCTCGCCAAGGTACCCAACTTC
ACTCCAGAATGTCTGTGGATAGTCGGATCTGTCTATGTAGGACATTCTGGAGCCACCACC
AACTACAGTCGCAGAGAGGCTTTTGCTAGTATTCGGCAAGCCCTCGACAGAGTTGTTCCA
TTTGACAACAACCATCCTGTTCTCATTTTTGGAGACTGGAACACCGACCCGCAGCGCCTT
CAGCGCATTGTCCACTCGTGGGGTCATGGGTTGACTGTTATGCAGTTTTCTGGATCACAG
ATCACCAGACTCAGCACAGTCCATGGTCGACGTCATTCGTCAATCGACCACTTTGTGTGC
AATGCACCAGCACGCGCACTCCTTACCTCGCCACGTGTGGACAGACAGACAGCAGTGGCC
GACCACTTTGTCATTCGCACATCCATCCGAGCAGAGGCTCAAGGACAACCCCCTGCTCCT
CGTGCTCCAATCATATCCCGCCATCACTGTCTCGAAGCAACCGATCGAATTGCAACATCC
AATTACTGGGATGTGCTAAGCAGACGGTGCATCGGACAACACTGACACAGACACAGACAT
TCACCAACTGACATCTCAGTTTTTGGAATCAGCCAATGCAGTCGCTGATAACTTGAGTCT
TCGACTCTCACCACCAGTCACTCGATCCAATCGCCGGCTTCTATCTGGCACCACTAAACG
TGCCATATTGGCAAGCAACACTGTACGGCAAGCATTCATTGCCGCTGCAACTCATACCAA
CCCTGACCCAGTCCAGTGCAACACTCTACGAGATGAGTGGTCTCGACTCAAGGCTACTGC
CACCCAACTCGAAAGAGTGGATGGTCGTAAACAATGGGTCAAGCACGCGGACAATCTCGA
CCGTGCTGTATCAGACGGTCGAACCGATCTCGTATTCTCTGCTGCACGTGCCATGTCTGG
AAACAGTTCCCGTAGTGCTGCAGTCACTCCACTGTACAACTCCGATGGCATAGTACAGTA
CGATCCAACATCGATCCTGCGTGTCATGCAAGGTCACTATGAATCACTGGCAGCTGACAC
CACAGGCCACTCGCTGGACTTGCAATACTGGCATGATCGTCAGCCTATTCAAGTCTCTCG
TGACACACCACCAATTCGAAACAGTGACATTCTCGACCAGGATTTCTCGTGGAATCAGAT
TGCTTCAGCCCTTTTGCAGATGAGTCCACGGAAAGCACCTGGCGACGATGGTATATCCAC
TGCATTCTACCAAGCGGCACTCTACATGCCTGCTAACACTCAAAAAGGCGTCCCACCAAT
CACATTTGCTCGTGCTCTGTTGAGAGTATGTGGTCAAGTATTCGCTTCAGCAACAATCCC
CCGTGCATGGCTGTGTGCATCCATCGTCTCCATCGACAAGAAAGATGGCGACTCTCTCAA
CCCAGGCGACAAGCGAGGCATTGCACTCATCAATGTCGGTCTGAAACTCGTATGCAAGGT
GCTCCAAATGCGCATTGAGCGATTTGTCGAGACCAACAACCTGTTGTCCTACGAACAGGC
TGGGTTCCGCAAGCGCGAAGAGTGTGTTGGACAAGTAGTCTCACTTGTCGACATCATTCA
GCGCAGACAGAATGCTGGGCTAAACACCTATGTATTATTCATCGATATCCGAAAGGCATT
TGATACAGTCCCAGTTGGTGCACTGTTATGGAAGCTGCAGAACATGGGATTCCCTCGTCG
TACTCTTGCCTTTCTCAAGGCATTGTACACACATCATCATCTGCTCGAGCTCGGGCAGGT
TCACTACTATCGGACCCATTCCCGGTACAGAGAGGGTGTCAGACAGGGATGTCCATTGTC
TGGACTTCTGTTCAATTTGTTCATCAACGACATTCTCGATGGTTTCGCACCCATCACAGT
CCCTGGACTACCGCGAGACACGAACCCCATCCGAGGACTTATGTACGCAGACGATGTGGC
AGTGTTTGCTGACTCTGAGCAATCACTGTTGGCTGCGTCGACTGCTATCGAGCAATGGGC
CAATCGGTGGGAGATGCAGTTTGGTGTGGCCAAGTGTGGCATCATTAGCTTCACTGGCCA
TCTAGCACCACGACTTGACAACCCATTGGATATTCAACTCCATGGACAGTTGGTCAGTCG
TGTGGAGTCATACAAGTACCTTGGTGTACTGATTGACTCCAAGCTGGACCATTCAGCATG
GCTCAAGCAGAAACGGTCTGCACTCGAGCACACCATCTCGGCACTTCACCCAGTGCTGGC
TAACCACCAGTTAACGGTGAATTACCGATCTCGCATATTCTCTGCAGTGGTCATGGGTAA
AGCCTACTATGGGTTTGAGCTGGTTGGTGGCAACAAGTCACACCTTGCACCACTGCAAAC
GACAATCAACAAGGGTATCCGACTGTTCACTGGTGCCCGACTCTCGACTGCCATTGGACC
CCTTCTGGTTGAAACTGGGATTGGGTCACTTCTCACTCGCTCATTGGTATCACGAGTACG
CTTGCTGGAGCGATCTGTGACCAAGAAAACACCCATCAATGCTATCTGCTCTGGTACAGA
CAATGATGTGTTTACACTGAATGTCCAAGGGCAGTTGGTACGATCCCAGCGCTGGTTCTG
GTCTCGTCGGACCAAACAGCTATACAGGAACAGATACTGGCTGACACCACAGGTCAGACC
AAAGACAGTCAAGCAACGACACTCGTTTGCATTGATGGAGACTCTTCGAACAGGTGGAGA
CTCTGCATCGCTCCAAAAGTATGTCACTCGACAATTATTGGACACTTCTGGATTCTTCAA
GGATCCCAGTTTCGATCAATTGCGAGCACATGGCACAAGATATCTGATGCTTGCGCGCAT
GGATGCTCTCTGGACAGCAAGAAAAGCCATTCAGATTGGCATATTGGTCAACACCCACCC
ATTCTCAGTTGACCACTGCATATTATGCGACCAGCAGCTACTCAGCACATCCATTGCTCA
TCTCGTGGTGGAGTGTGAACAAGTAACTGGCCATCGCATTCAGTCTGGACTAGTACCAGC
AATTCAGAAATCACGACTCAGACTACTGGGTCGCGCACTCGATCCGGGTGTGGAGAATGT
ATATACTTGGCTCCGCGGTGGAGTCTTAAATGGCGAAGCAGATCTGGACCAGTTGTTGGT
TGGACGGAACTGTGGAGCATGAATCTATGGGGACGAGGCATGATAATCGGGCGCTGGCAG
CACGGTTAGCTGACTTCCTGCAGGTAGCGTACCGGCAGTATCAATCCACATTGTGGAAAT
ACCACCGGGATCGCCTTGTGGAAGTTGGCTAAACTGACTTCTAGCACCGCCAGCCTATGC
CTGAATGGGTATGGCTTGCCGTGTTTCATGGGATCTGATTTGACTATCAGATTCATAAAA
CACCTTTGGCATTCGTGCTTGTTGTTTGGGGTGTGATTATATTCTTAACAATAAAGTTCA
TTCAAAAAAAAAAAAA

>LINE_scaffold0072-243156-243267-+
ACAATCACTGTTGGCTGCGTCGACTGTTATCGAGCAATGGGCCAATCAGTGGGAGATGCA
GTTTGGTGTGGCCAAGTGTGGCATCATTAGCTTCACTGGCCATCTAGCACC

>LINE_scaffold0076-53248-57133-C
GATATACATTCTCACACCCGGATCGAGTGCGCGACCCAGCAATCTGAGTCGGGATTCTGG
TACTGGTACTAGTCCAGACTGAATGCGATGGCCAGTTATTTGTTCACACTCCACCACAAG
ATGAGAAATGGATGTGCTGAGTAGTTGCTGGTCGCATAATATGCAGTGGTCAACTGAGAA
TGGATGGGTGTCGACCAATATGCCAATCTGAATGGCCTTTCTTGCTGTCCATAGAGAATC
CATGCGCGCAAGCATCAGATATCTTGTGCCATGTGCTCGTGATTGATCGAAACTGGGATC
CTTGAAGAATCCAGAGGTGTCCAATAATTGTCGATTGACATACTTCTGGAGCGATGCAGA
GTCTCCACATGTTCGCAGAGTCTCCATCAATGCAAACGAGTGTCGTTGCTTGACTGTCTT
TGGTCTGACTTGTGGTGTCAGCCAGTACCTGTTCCTGTATAACTGTTTTGTCCGACGAGA
CCAGAACCAGCGCTGGGATCTTACCAACTGCCCTTGGACATTCAGTGTAAACACGTCATT
GTCTGTACCCGAACAGATGGCATTGATGGGTGTTCTCTTGATCACAGATCGCTCCAACAA
GCGTACTCATAATACCAGTGAGCGAGTGAGAAGTGAGCCAATCCCAGTTTCAACCAGAAG
GGGTCCAATGGCAGTCGAGAGTCGGGCACCAGTGAACAGTCGGATACCCTTGTTGATTGT
CGTCTGCAGTGGTGCAAGGTGTGACTTGTTGCCACCAACCAGCTCGAGTCCATAATAGGC
TTTGCCCATGACCACTGCAGAGAATATGCGAGATCGGTAATTCACCGTTAGCTGGTGGTT
AGCCAGCACTGGGTGAAGAGCCGAGATAGTGTGCTCAAGTGCAGACCGTTTCTGCTTGAG
CCATGCTGAATGGTCTAGCTTGGAGTCAATCAGCACACCAAGGTACTTGTATGACTCCAC
ACGACTGACCAACTGTCCATGGAGTCAAATATCCAATGGACTGTCAAGTCGTGGTGCTAG
ATGACCAGTGAAGCTGATGATGCCACACTTGGCCACACCAAACTGCATTTCCCACTGATT
GGTCCATTGCTCAACAGCAGTCGACGCAGCCAACAGTGATTGCTCAGAGTCAGCAAATAC
TGCAACATCGTCTGCGTACATGAGTCCTCTGATGGGGTTGGTGTCTCGCGGTAGTCCAGG
GACTGTGATGGGTGCGACACCATCAAGAATATCGTTGATGAACAGATTGAACAGTAGTCC
AGACAATGGACATCCCTGTCTAACACCCCTCTGTACTGGGAATGGGTCTGATAGTAGTGA
TCCTGCCCGTGCTCGAGCAGATGAGGATGTGTACAATGCCTTGAGAAAGGCAAGAGTACG
ACGAGGGAATCCCATGTTCTGCAGCTTCCATAACAGTGCACCAACTGGGACTGTATCGAA
TGCCTTTCGGATATCGATGAATAGAACATGGGTGTTTAGCCCAGCATTCTGTCTGCGCTG
AATGATATCGACAAGTGAGACTACTTGTCCAACACACTCTTCGCGCTTGCGGAACCCAGC
CTGTTCGTAGGATAGCAGGTTGTTGGTTTCGACAAATCGCTCAATGCGCATTTGGAGCAC
CTTGCATACGAGTTTCAGGCCGACATTGATGAGGGCAATGCCTCGCTTGTCGCCTGGGTT
GAGAGGGTCGCCATCTTTTTTGTCGATGGAAACAATGGATGCACACAGCCATGCACGGGG
GATTGTTGCTGAAGCGAATACTTGACCACATACTCTCAACAGAGCACGAGAAAATGGGGT
TGGTGGGACGCCTTCTTGGGTGTTGGCAGGCATATAGAGTGCCGCTTGGTAGAACGCAGT
GGTTATACCATCGACGCCAGGTGCTTTCCGTGGGTTCATCTGCAACAGGGCTGCAGCAAT
CTGATTCCACGAGAAATCCTGGTCGAGAATGCCACTGTTTCTGATGGTTGGTGTATTAGG
AGAGACTTGAATAGGCTGACGATCATGCCAGTAGTGCAAGTCCAACGAGTGGCCTGTGGT
GTCAGCTGCCAGTGATCCATAGTGACATTGCATGACACGCAGGATCGATGTTGGGTCGTA
TTGCACTATGCCATTGGAGTTGTACAGTTGAGTGACTACAGCACTACAGGAACTGTTTTC
AGACATGGCACGTGCAGCAGCGAATACGAGATCGGTTCGACCGTCTGATACAGCGCGGTC
AAGATTGTCAGCGTGCTTGACCCATTGTTTACGACCATCCGCCCTCTCGAGTTGGGTGGC
AGCAGCCTTGAGTCGAGACCACTCATCTCGTAGAGTGTTGCACTGGACTGGGTCAGGGTT
GGTATGAGTTGCAGCGGCAATGAATGCTTGCCGTGCAGTGTTGCTTGCCAATATGGCACG
TTTGGTTGTGCCAGATAGAAGCCGGCAATTGGATCGAGTGGCTGGTGGTGAGAGTCGAAG
ACTCAAGTTATCAGCGACTGCATTGGCTGATTCCAAAAACTGAGGTGTCAGTTGGTGGAT
GTCTGTGTCAGTGTCAGTGTTGTCTGTTGCACCGTCTGCTAGCACATCCCAGTAATTGGA
TGTAGCAATCCGATCGGTTGCTTCGAGACAGTGATGGCGGGATATGGTTGGTGCACGAGG
AGCAGGGGGTTGTCCTTGAGCCTCTGCTCGGATGGATGTGCGAATGACAAAGTGGTCGGC
CACTGCTGTCTGTCTGTCCACACGTGGCGAGGTAAAGTGCGCGGGCTGGTGCATTACACA
CAGTGGTCGATTGACGAATGACGTCGACCATGAACTGTGCTGAGTCGAGTGATCTGTGAT
CCAGAGAACTGCATGACAGTCAAGCCATGACCCCACGAGTGGACAATGCGCTGAAGGCGC
TGTGGGTCGGTGTTCCAGTCTCCGAAAATGAGAACTGGATGGTTGTTGTCAAACGACACA
ACTCTGTCGAGGGATTGCCGAATACTAGAAAACGCCTCTCTGCGACTGTAGTTGGTGGTG
GCTCCAGAATGTCCTGCATAGACAGATCCGACTATCCAGACATTCTGGAGTGAAGTTGGG
TACCTTGGCGAGAATCATTGTGCCAACTGCACTGCCATGTTCATGGCCACCAAAGCACGA
TGGAATACCGAGGGCGATTCCTCTGCGTCCAGGTCCAGTGGCTGGATGCTGGATGACATC
GAAGCCAGGGACAGTAAAGCGAAATTTCGAGGAAGTGATACAGGTCTCTGATGGCCCAGA
GCCTGGTGTTCCTGACGATATGGCGGATAGCAGGTCGTTTGTTGCTGATATTGGCAACAT
TGACTGCGAGGATCTGCCGTGATAGTGGTGGAGGTGAGGCTGTTGGTCGAGGCTGGTCTG
GACGGCGATGTCGGTAGTTTTGCCGAATACGCCAGTGGGTTTGCTTGGGCGCTCGAGGCG
CTGGATAATGTTGCGTTGTCGGTCTTCAGGGACCGTTATGCGGAATCGAGCACCGTGTTT
TGTGGTACGGCGATCGATCTTGGAGACATGCTCCATCTGGTGACCCAGAATTGGAGCGAG
AATGGAGCGGAGGTATGATATCGAGACGGCTGCAAGGCCGTATATCGAGAATGTAGTAGA
TGTTGATGGTGATGGTTCTTGTCGATGATCGACAGAGGAAACCGATATGTCAGAGTTGGC
CATGGATAGAGGAGTGTCAGGTAGTAGGTAATCAGTTGGTGAAGGTGGATGTGTTGATAA
TGGTGTATCACTCATTACAAACACATTTCAATGTCAGCGATAGGGGTGACTGTAGGAGTA
ACACCGTCAACTTGGATTGCTGGAGTAATCTCAGCAGCCATGTCCGATGGTGAATCTACT
GCTGGTGCAGCAGGTTCCTGTTCAGTCGCCTTCTTGACTGGGAGA

>LINE_scaffold0076-144879-145051-C
CTTTTTTTTTTTAAAAATTTGAGAATGAACTTTAATTGTTGAGAATCGAATCACACACAC
AAACAAACAAACAAGCACAAGTGTCAAGGGGCGTTTGGTGAATCTGAATTGCCAACTCCA
ATACACAGCAAAGCCATTCTACAAGTACAAGCAATAGGCTGGTGATACGAAG

>LINE_scaffold0076-211894-212633-C
TTTTTGACTGAACCTTTATTGTTTAAGAATATAATCACACCCCAAACAAACAAGGTACGA
ATGCCAAATGTGTTTTGTGAATCTGATAGTCAGATCAGACCCATGAAACACAGGCAAGCC
ATACCCATTCGGGCATAGGATTGTGGATGCTAAAAGTCAGTTTAGCCAACTTCCACAAAG
CGATCCCGGTGGTATTTGCCACAGTGTAGATTGATACTGCCGGTACGCTACCTGCAAAAA
GTCAGCTAACCGTGCTGCCAGTATCCGATTATCATGTCTCGTCCCCATAGATTCCATGCT
CCACAGTCCCATCCAACCACCGCTGGTTTAGATCTGCTTCGCCATTTAAGACTCCACCGC
AGAGCCAAGTATATACATTCTCCACACCCGGATCGAGTGCGCGACCCAGCAATCTGAGTC
GTGATTTCTGAATTGCTGGTACTAGTCCAGACTGAATGCGATGGCCAGCTACTTGTTCAC
ACTCCACCACAAGATGAGCAATGGATGTGCTGAGTAGCTGCTGGTTGCATAATATGCAGT
GGTCAACTGAGAATGGGTGGGTGTCGACTAATATGCCAATCCGAATGGCTTTTCTTGCTG
TCCATAAAGCATCCATGCGCGCAAGCATCAGATATCTTGTGCCATGTGCTCGTGATTGAT
CGAAACTGGGGATCCTTGAAGAATCCAGAAATGTCACAAGAATTGTCGAGTGACATACTT
TTGGAGCGATGCAGAGTTT

>LINE_scaffold0076-455084-456130-+
TGCCAGCACAACTACCAGCAGCTGCCCACCACTACTACTACTCAGTACTGTGATTGACAG
CCTCGAGCCGGCCCCCACTTCTCAGTCCCTCTCTCTCTCTCTCTGTAGTGGCCTTCTTGC
TCTACTCTTCTCCCCACCCCATTCTGGTAGGACCTCTCCCCTACCAGAACACCAGCTTCC
ATCCTCCACTATCAGTCACAGTAAGACTGCTCTAGTCAGGAAACGAGCTCCCCCAGTGGT
ACTCTCAGGCCTCTTCCCTCTGTCGGGCACTAGTCTCCTACTTTCTTTCCTAGTGACCAT
CCTCTCTGCCCTACCCCCTAGAGTCAGGTCTGATACCTGAGCTCCTCTCAAAGGGGACAC
CCCAAAGGTAGCAGAGGCTCTCATCGAAAAAAAACCCCCCTCCCTTCCTCCAATCAGCAG
CTTGGTTGATTAAAAAAAAAAAAATCAAAAAGAAAAAATGTTCACGCAAAAAACCCCAAC
CCCAAAAAAGCAACCAAAATTCAAAAGGCAGCCACGGGAAAGGCAAACCCGCTCCCAGTG
GTGCTTTCACTCACCGTATCCGCGAGGATGGTGAGATCTTCTCTAGTGAAGAAGGTCGCG
ATACCTCCTCTGACACTACCCCCCTTGCCTCCGTGGCAGGATCTGTTCGCATGCGATCGA
CTGACAGCGATCGATCTGTTCGTGCGACACCAAAAAAGGCTCGCGATGCTAGCCCACCAC
CCCAGGACGATCTGTGGGTGGTCGTGAAGAATCTTAGTCAGCAAGTTGCTGCTCAGTAGG
CCGAGCTGGATGCTTTGCGCAACGCTATTGCTCTCCAGCAGAAGGCAACAGCCAACCTGG
AGAAAATCCTCAGCAACATGGCAAGTCAGGCAGCGTCAACTAGTAAAGCAACTCAAACTG
CTCTGGCTGCTATCCTAGCTAGACTAGAGGCTGGACTTGTTGTTCCCCAAGTCGTAGTCC
CCAATAACAAGGACTACCCTCCGCTACCACCAACGGGTGCAAAGCCCAAAAGCAAGACTA
TGGCTACCAAGCCACATCCCACCACC

>LINE_scaffold0076-456182-461071-+
ACCAACTTGTCAAGAACACTCGATTCGCCGAAGCTGTCAAAAAACGGCCCACCCACCAAC
AGCTGGTTGAACGCCAGCCTGACTTTTGCAAAGCTGGTGCCGCTGCTTGGCTCGCTCTGA
AGCGTGAAACTTCAGTCCCTGCACACACTGCACCAAAAGTGGAGCTCTCCTCGGGTCTCC
GAATCATTTATGCAAGTGGATTCCCATACGCAAAGCCTGGCGACCTTCGAAAGGCAATGC
AGGGAGCTCGCATCAGTACAAGCGCAGTACGAGATATTCGCTGGATATCCTGTCAGGTTG
TGCAGCTACTAGTTGACGCCGACTATGTATCTACATTTACTCGCATAATCACCAGTCTGG
ACGCGATTATCGTCAAGTCCTTCAAAGCCTGGACTCCTCGCTCCGAAGCAGCTGAAAAGG
ATAAGCTCGCTGCTATCTTGTCGTTTGCTGCAAAGACAGTCACAACCATCCAGCGCAGTC
CTGATGTCAAAGCCAGGAACTTCTTCAGATCTTTGCTTGCATCTATTGATGGCAAGACCC
TCGAGGCAGCCACTGTTGAGGCGACCAAGATTCGGGTTCAGACACCCAGCTTTAGCATAG
TCGCACTGGAGATGATTCCCAAGGAGTCTCTGCCAGTCAAGAAGGCAACGGAAAAGGAAC
CTGCTGCACCAGCAGTAGATCCACCATCAGACATGGCTGCTGAGATCACTCCAGCAATCC
AAGATGACAGTGTTACTCCTACAGTCACCCCTATCGCTGACATTGAAATGTGTTTGTAAT
GAGTGATACACCATTATCAACACATCCACCTTCACAACCTGATAACCTATTACCTGACAC
TCCTTTATCCATGGCCAACTCTGACATATCGGTTCCCTCTGTCGATCATCGACAAGAACC
ATCATTACACACAACATTCTCAATATACGGCCTTGCAGCCGTCTCAATCACTTACCTCCG
TTCTATTCTCGCTTCAGTCCTGGGTCACCAGATGAAACATGTCTCCAAGATCGACCGCCG
TACCACAAAACACGGTGCTCGATTCCGCATAACGGTCCCTGAAGACCGACAACGAAATAT
CATTCAGCGCCTCGAGCGCCAAAGCAAGCAAACCCACTGGCGTATTCGGCAAAACTACCG
ACATCGCCGTCCAGACCAGACTCGACCAACAGCCCCACCTCCACCACTATCACGGCAGAT
CCTCGCAGTCAATGTTGCCAATATCAGCAACAAACGTCCTGCTATTCGCCACATTGTCAG
GAACACCAGGCTCTGGGCCATCTCAGAGACCTGCATCACTTCCTCAAAATTCCGCTTTAC
TGTCCCTGGATTCGATGTCATCCAGCATCCAGCCACTGGACCTGGACGCAGAGGAATCGC
CCTCGGTATCCCATCGTGCTTTGGTGGTCATGAACATGGCAGTGCAGTTGGCACAATGAT
TCTCGCCAAGGTACCCAACTTCACGCCTGAATGTCTGTGGATAGTCGGATCTGTCTATGT
AGGACATTCTGGAGCCACTACCAACTACAGTCGCAGAGAGGCGTTTGCTAGTATCCGGCA
AGCTCTCGACAGAGTTGTGCCATTCGACAACAACCATCCTGTTCTCATTTTCGGAGACTG
GAACACCGACCCACAGCGCCTTCAGCGCATTGTTCACTCGTGGGGTCATGGTCCGACTGT
CATGCAGTTCTCTGGGTCACAGATCACCAGACTCAGCATAGTCCATGGTCGACGTCACTC
GTCAATCGACCACTTTGTGTGCAATGCATCAGCCCGCGCACTCCTTACCTCGCCACGTGT
GGACAGACAGACAGCAGTGGCCGACCACTTTGTCATTCGCACATCCATTCGAGCAGAGGC
TCAAGAACAACCCCCTGTTCCTCGTGCTCCAACAATATTACGACATCACTGTCTCGAAGC
AACCGATCGAATTGCCACATCCAATTATTGGGATGTGCTAGCAGACGTTGCAACAGACAA
CACTGACACAGACACAAACATCCACCAACTGACATGTCAGTTCTTGGAATCAGCAAATGC
AGTCGCTGATCAATTGAGTCTCCGACTCTCACCACCAGCTACTCAATTCAATCGCCGGCT
TCTATCTGGCACAACCAAACGTGCCATCTTGGCAAGCAACACTGCACGGCAAGCATTCAT
TGCCGCTGCAACTCATACCAACCCTGACCCAGTCCAGTGCAACACTCTACGGGATGAGTG
GTCTCAACTCAAGGCTGCTGCCACCCAACTCAAGAGAGTGGATGGTCGCAAACAATGGGT
CAAGCACGCCGACAATCTCGACCGCGCTGTATCAGACGGTCGAACCGATCTCGTATTCGC
TGCTGCACGTGCCATGTCTGGAAACAGTTCCCGTAGTGCTGCAGTCACTCCACTGTACAA
CTCCGATGGCGTAGTGCAATACGATCCAACATCCATCCTGCGTGTCATGCAAGGTCACTA
TGAATCACTAGCAGCCGACACCACAGGTCACTCGCTGGACTTGCAATACTGGCATGATCG
TCAGCCTATTCAAGTCTCTCGTGATACACCAACCATCAGAAACAGTGACATTCTCGACCA
GGATTTCTCATGGAATCAGATTGCTGCAGCCCTGCTGCAGATGAGTCCACGGAAAGCACC
TGGCGACGATGGTATAACCACTGCATTCTATCAAGCGGCACTCTACATGCCTGCCAACAC
CCAAGAAGGTGTACCACCAACCCCATTTGCTCGTGCTCTGTTGAGAATATGTGGTCAAGT
ATTCGCTTCAGCAACAATCCCCCGTGCATGGTTGTGCGCATCCATTGTCTCCATCGACAA
GAAAGATGGCGACCCTCTCAACCCAGGCGACAAGCGAGGCATTGCTCTCATCAATGTCGG
TCTGAAACTCGTATGCAAGGTTCTACAAATGCGCATTGAGCGATTTGTCGAGACCAACAA
CCTGCTATCCTACGAGCAGGCTGGGTTCCGCAAGCGCGAAGAGTGTGTTGGACAAGTGGT
CTCACTTGTCGACATCATTCAGCGCAGACAGAATGCTGGGCTAAACACCCATGTTCTATT
CATCGATATCCGAAAGGCATTCGATACAGTCCCAGTTGGTGCACTGTTATGGAAGCTGCA
GAACATGGGATTCCCTCGTCGTACTCTTGCATTTCTCAAGGCATTGTACACATCCTCATC
TGCTCGAGCTCGGGCAGGTTCACTACTATCGAACCCATTCCCGGTACAGAGAGGGGTCAG
ACAGGGATGTCCCTTGTCTGGACTACTGTTCAATTTTGCTTATCAACGACATTCTCAATG
GTGTCGCACCCATCACAGTCCCTGGACTACCGCGAGACACAAACCCCATCCGAGGACTCA
TGTACGCAGACGATGTTGCAGTGTTTGCTGACTCTGAGCAATCACTGTTGGCTGCGTCGA
CTGCTGTTGAGCAATGGGCCAATCGGTGGGAAATGCAGTTTGGTGTGGCCAAGTGTGGCA
TTATCAGCTTCACTGGCCATCTAGCACCACGACTTGACAGTCCATTGGATATTCGACTCC
ATGGACAGTTGGTCAGTCGTGTGGAGTCATACAAGTACCTTGATGTACTGATTGACTTCA
AGCTAGACCACTCAGCATGGCTCAAGCAGAAACGGTCTGCACTCGAGCACACTATCTTGG
CTCTTCACCCAGTGCTGGCTAACCACCAGCTAACGGTGAATTACCGCTCTCGCATATTCT
CTGCAGTGGTCATGGGAAAAGTATACTATGGGCTTGAGCTGATTGGTGGCAACAAGTCAC
ACCTTGCACCACTGCAGACAACGATCAACAAGGGTATCCGACTATTCACTGGTGCCCGAC
TCTCGACTGCCATTGGACCCCTTCTGGTTGAAACTGGGATTGGGTCTCTTCTCACTCGCT
CATTGGTCTCACGGGTACGCTTGTTGGAGCGGTCTGTGACCAAGAAAACACCAATCAATG
CTATCTGCTCTGGTACAGACAATGACGTGTTTACACTGAATGTCCAAGGGTAGTTGGTAA
GATCCCAGCGCTGGTTGTGGTCTCGTCGGACCAAACAGCTATACAGGAACAGATACTGGC
TGACACCACAAGTCAGACCAAAGACAGTCAAGCAACGACACTCGTTTGCTCTGATGGAGA
CTCTGCAAACATGTGGAGACTCTGCATCGCTCCAAAAGTATGTCACTCGACAATTATTGG
ACACTTCTGGATTCTTCAAGGATCCCAGTTTCGATCAATCGTGAGCACATGGCACAAGAT
ATCTGATGCTTGCGCGCATGGATGCTCTCTGGACAGCAAGAAAAGTCATTCAGATTGGCA
TATTAGTCGACACCCACCCATTCTCAGCTGATCACTGCATATTATGCGACCAGCAGTTAC
TCAGCACATCCATTGCTCATCTCGTGGTGGAGTGTGAGCAAGTAACTGGCCATCGCATTC
AGTCTGGACTAGTACCAGCAATTCAGAAATCACGACTCAGATTGCTGGGTCGCGCACTCG
ATCCGGGTGTAGAGAATGTATATACTTGGCTCTGCGGTGGAGTCTTAAATGGCGAAGCAG
ATCTAGACCAGCGTTGGTTGGACGGGAATGTGGAGCATGAATCTATGGGAGCGAAGCATG
ACAATCGGGCGCTGGCAGCATGGTTAGCTGACTTCCTGCAGGTAGCGTACCGGCAGTATC
AATCCACATTGTGGAAATACCACCGGGATCGCCTTGTATGAAGTTGGCTAACTGACTTCT
AGCACCGCCAGCCTATGCCTGAATGGGTATGGCTTGCCGTGTTTCATGGGTCTGATCTGA
CTATCAGATTCACAAAACACCTTTGGCATTCGTACCTTGTTGCTTTTGGGAGAGTGATTT
GATTATATTCTTAACAATTAAGGTTTATT

>LINE_scaffold0076-568732-574658-+
TGCCAGCACAACTACCAGCAGCTGCCCACTACTACTACTACTACTCAGTACTGTGGGTGA
CAGACTCAAGCCGGGCCCCACTTCTCAGTTCCTCTCTCTCTCTCTCTCTCTCTGTGGCCT
TCTTGCCCTACTCTTCCTCCCCACCCTCTTTCTGGCAGGACCTCTCCCTACCAGAACACC
AGCTTCCATCCTCCACTATCAGTCACAGTCAGACTGCTCTAGTCAGGCGAGCTCCCCCAG
TGGTACTCTCAGGCCTCTCTCTGTTGGGCACTAGTCTCCTACTCTCTTTCCTAGTGACCA
TCCTCTCTCTACCTCCCCCCCTAGAGTCTAGGTTAATACCTGGGCTCTTCTCAAAGGGAC
ACCCCAAAGGCAGTAGAGGCTCTAACTACTACAGAAAAACCCCCTCCCTTCCTCCAATCA
GCAGCTCTGTTGATCAACAAGAAAAAAATCAAAAAGAAAATCAAAAAATGTTGCAAAAAA
TGCAAACTCCAAAAAGCAACCACGGGAAAGGCAAACCCGCTCCCAGTGGTGCTTTCACTC
ACCGTATCCGCGAGGATGGTGAGGTTTTCTCCAGTGAGGAAGGTCGCGAGACCTCCTCTG
ACACTACCCCTGCCTCCGTGGCAGGATCTGTTCGCATGCGATCGACTGACAGCGATCGAT
CTGTTCGTGCGACACCAAAAAGGCTCGCGATGGCCCACCACCCCAGGTGATCTGTGGGTG
GTGAGAATCTCAGCCAGCAAGTCGCTGCTCAGCAGGCTGAGATGGATGCTTTGCGCAACA
CTATTGCTCTCCAGCAGAAGGCAACAGCCAACCTGGAGAAATCCTTAGCAATATGGCAAG
TCAGGCAGCGTCAACCAGTGAGGCGACTCAAGCTGCTCTGGCTGCCATCCTAGCCAGACT
GGAAGTCAAACCTGTTGTTCCCAAGTCGTAGTCCCCAATAACAAGGACCCTCCACTGAAG
CAAACGGGTGCAACCCCAAACGCAAGACTGTGGCTCCAAGCCAAACACCACTACTGCTAC
CACTACTACTGCTACTATTGCTACTACCACTGACCAGCCCTCTAAGGACACCCGTTTCGC
TGATGCTGTCAAAAGGCGACCCACTCACCAACAGCTGGTTGAACGCCAGCCCGAATTTCG
TAAAGCTGGTGCTGCTGCTTGGCTTGCATTGAAGCGCGAGACATCAGTCCCTGCACACAG
TGCACCAAAAGTGGAGCTCTCCTCGGGTCTTCGACTCATTTATGCAAGCGGTTTTCCCTA
CGCAAAGCCTGGCGACCTTCGAAAGGCAATGCAGGGAGCTCGCATCCGTACAAGCGCAGT
ACGTGATATTCGCTGGATATCCCGTCAGGTTGTGCAGCTGCTAGTCGATGCCGACTATGT
GTCTGCATTTACTCGCATAATTACTAGTCTGGACGCGACTATCGTCAAGTCCTTCAAAGC
CTGGATTCCTCGTCCCGAGGCAGCTGACAAGGATAAGCTCGCTGCTATTTTGTCGTTTGC
CGCAAAAACTGTTACGACCATCCAACGCAGTCCTGATGTCAAAGCCAGGAACTTCTTTAG
ATCTCTGCTCGCATCTATTGGTGGCAAAACCCTCGAGGCAGCCACTGTTGAGGCGACCAA
GATTCGGGTTCAAACACCCGGTTTTGACATATCCACACTGGAGATAGTCCCCAAGGAGTC
TCTCCCAGTCAAGAAGGCGACTGAACAGGAACCTGCTGCACCAGCAGTAGATTCACCATT
GGACATGGCTGCTGAGATCAGTCCAGCAATCCAAGTTGACGGTGTTACTCCTACAGTCAC
CCCTATCGCTGACATTGAAATGTGTTTGTAATGAGTGATACACCATTATCAACACATCCA
CCTTCACAAACTGATTACCTGCTACCTGACACTCCTCTATCCATGGCCAACTCTGACATA
TCGGTACCCTCTGTCGATCATCGACAAGAACCATCAACATCTACCACATTCTCGATATAC
GGCCTTGCAGCCGTTTCGATATCATATCTTCACTCCATTCTCTCCAATACTGGGTCACCA
GATGGAGCATGTCTCCATCGACCGCCGCACCACAAAGGGTGCTCGATTCCGCATAACGGT
CCCCGAAGACCGACAACGCATATATCATCCAGCGCCTCGAGCGCCAAAGCAAGCAAACTC
ACTGGCGTATTCGGCAAAACTACCACATCGCCGTCCAGACCAACCTCGACCAACAGCCCC
ACCTCCACCACTATCACGGCAGATCCTCGCAGTCAATGTTGCCAACATCAGCAACAAACG
TCCTGCTATTCGCCACATTGTCAGGAACACCAGGCTCTGGGCCATCTCAGAGACCTGCAT
TACTTCATCTAAATTTCGCTTCACTGTCCCTGGATTCGATGTCATCCAGCATCCAGCCAC
TGACCTGGACGCAGAGGAATCGCCCTCGGTATCCCATCGTGCTTTGGTGGCCATGAACAT
GGTAGTGCAGTTGGCACAATGATTCTCGCCAAGGTACCCAACTTCACGCCAGAATGTCTG
TGGATAGTCGGATCTGTCTATGTAGGACATTCTGGAGCCACCACCAACTACAGTCGCAGA
GAGGCGTTTGCTAGTATCCGGCAAGCCCTCGACAGAGTTGTTCCATTTGACAACAACCAT
CCTGTTTCATCTTTGGAGACTGGAACACTTACAGCGCCTTCAGCGCATTGTCCACTCGTG
GGGTCATGGTCTGACTGTCATGCAGTTTTCTGGATCACAGATCACCAGACTCAGCACAGT
CCATGGTCGACGTCATTCGTCAATCGACCACTTTGTGTGCAATGCACCAGCCCGCGCACT
CCTCACCTCGCCACGTGTGGATAGACAGACAGCAGTGGCCGACCACTTTGTCATTCGCAC
ATCCATTCGAGCAGAGGCTCAAGGACAACCCCCTGTTCCTCGTGCTCCAACAATATCCCG
CCATCACTGTCTCGAAGCAACCGATCGGATTGCTACATCCAATTACTGGGATGTACTAGC
AGACGGTGCAACAGACAACACTGACACAGACACTGACACAGACATCCACCAACTGACATG
TCAGTTCTTGGAATCAGCCAATGCAGTCGCTGACAACTTGAGTCTTCGACTCTCACCACC
AGCCACTCGATCCAATCGCCGGCTTCTATCTGGCGCAACCAAACGTGCCATATTGGCAAG
CAACACTGCACGGCAAGCATTCATTGCCGCTGCAACTCATACCAACCCTGACCCAATCCA
GTGCAACACTCTTCGAGATGAGTGGTCTTGCCTCAAGGCTGCTGCCACCCAACTCGAAAG
AGTGGATGGTCGTAAACAATGGGTCAAGCACGCGGACAATCTCGACCGCGCTGTATCAGA
CGGTCGAACCGATCTCGTATTCTCTGCTGCACGTGCCATGTCTGGAAACAGTTCCCGTAG
TGCTGCAGTCACTCCACTGTACAACTCCGATGGCATAGCACAGTACGACCCAACATCGAT
TCTGCGTGTTATGCAAGGCCACTATGGATCATTGGCAGCCGACACCACAGGTCACTCGCT
GGACTTGCAATACTGGCATGATCGTCAGCCTATTCAAGTTCCTCTCAATACACCAACCAT
CAGAAACAGTGACATTCTCGACCAGGATTTCTCGTGGAATCAGATTGCTGCAGCCCTGTT
GCAGATGAGTCCACGGAAAGCACCTGGAGACGATGGTATAACCACTGCGTTCTACCAAGC
GGCACTCTACATGCCTGCCAATACCCAAGAAGGTGTACCACCAACCCCATTTTCTCGTGC
TCTGTTGAGAATATGTGGTCAAGTATTCGCTTCAGCAACAATCCCCCGTGCATGGCTGTG
TGCATCCATGTCTCCATCGACAAGAAAGATGGCGACCCTCTCAACCCAGGCGACAAGCGA
GGCATTGCCCTCATCAATGTCGGCCTGAAACTCGTATGCAAGGTGCTCCAAATGCGCATT
GAGCGATTTGTCGAGACCAACAACCTGCTGTCCTACGAACAGGCTGGGTTCCGCAAGCGC
GAAGAGTGTGTTGGACAAGTAGTCTCACTTGTCGACATCATTCAGCGCAGACAGAATGCT
GGGCTAAACACCCATGTATTATTCATCGATATCCGAAAGGCATTCGATACAGTCCCAGTT
GGTGCACTGTTATGGAAGCTGCAGAACATGGGATTCCCTCGTCGTACTCTTTCCTTTCTC
AAGGCATTGTATACATCCTCATCTGCTAGAGCACGGGCAGGATCATTACTATCGGACCCA
TTCCCAGTACAGAGGGGTGTCAGACAGGGATGTCCATTGTCTGGACTACTATTCAATCTG
TTCATCAACGACATTCTCGATGGTGTCGCACCCATCACAGTCCCTGGACTACCGCGAGAC
ACGAGCCCCATCCGAGGACTCATGTACGCAGACGATGTCGCAGTGTTTGCTGACTCTGAG
CAATCACTGTTGGCTGCGTCGACTGCTATCGAGCAATGGGCCAATCAGTGGGAAATGCAG
TTTGGTGTGGCCAAGTGTGGCATCATTAGCTTCACTGGCCATCTAGCACCACGACTTGAC
AACCCATTGGATATTCGACTCCATGGACAGTTGGTCAGTCGTGGGAGTCATACAAGTACC
TTGGTGTACTGATTGACTCCAAGCTAGATCACTCAGCATGGCTCAAGCAGAAACGGTCTG
CACTTGAGCACACCATTTCGGCTCTTCACCCAGTGCTGGCTAATCACCAGCTAACGGTGA
ATTATCGATCTCGCATATTCTCTGCAGTGGTCATGGGCAAAGCCTATTATGGGCTTGAGC
TGGTTGGTGGAAACAAGTCGCACCTTGCACCACTGCAGACAACGATCAACAAGGGTATCC
GACTGTTCACTGGTGCCCGACTCTCGACTGCCATTGGACCCCTTCTGGTTGAAACTGGGA
TTGGGTCACTTCTCACTCGCTCATTGGTATCACGAGTACGCTTGTTGGAGCGATCTGTAA
CCAAGAGAACACCCATCAATGCTATCTGCTCCAGTACAGACAATGACGTGTTTACATTGA
ATGTCCAAGGGCAGTTGGTAAGATCCCAGCGCTGGTTCTGGTCTCGTCGGACCAAACAAC
TATACAGGAACAGATACTGGCTGACACCACAGGTCAGACCAAAGACAGTCAAGCAACGGC
ACTCGTTTGCATTGATAGAGACTCTGCGAACATGTGGAGACTCTGCATCGCTCCAAAAGT
ATGTCACTCGACAATTATTGGACAGTTCTGGGTTCTTCAAGGATCCCAGTTTCGACCAAT
CGCGAGCACATGGCACAAGATATCTGATGCTTGCGCGCATGGATGCTCTCTGGACAGCAA
GAAAAGCCATTCAGATTGGCATATTGGTCGACACACACCCATTCTCAGTTGACCACTGCA
TATTATGCGACCAGCAGCTACTCAGCACATCCATTGCCCATCTCGTGGTGGAGTGTGAAC
AAGTAACCGGCCATCGCATTCAGTCTGGATTAGTACCAGCAATTCAGAAATCCCGACTCA
GATTGCTGGGTCGCGCACTCGATCCGGGTGTGGAGAATGTATATACTTGGCTCCGCGGTG
GAGTCTTGAATGGCGAAGCAGATCTGGACCAGCAGTGGTTGGACGGGACTGTGGAGCATG
AATCTATGGGGACGAGGCATGATAATCGGGCGCTGGCAGCACGGTTAGCTGACTTCCTGC
AGGTAGCGTACCGGCAGTATCAATCCACATTGTGGAAATACCACCGGGATCGCCTTGTGG
AAGTTGGCTAACTGACTTCTAGCACCGCCAGCCTATGCCTGAATGGGTATGGCTTGCCGT
GTTTCATGGGATTTGATTTGACTATCAGATTCATAAAACACCTTTGGCATTCGTGCTTGT
TTGTTTGGGGTGTGATTATAACAATAAAGTTCATTCAAAAAAAAAA

>LINE_scaffold0076-580626-586554-+
TGCCAGCACAATTACCAGCAGCTGCCCACTACTACTACTACTCAGTACTGTGGTGATAGC
CTCATGCCGCCCCCACTCCTCAGTCACTCTCTCTCTCTCTCTAGTGGCCTTCTTGCCCTA
CTCTTCTCCACCCCTCTTCTGGCAGGACCTCTCCCCTACCAGAACACCAGCTCCATCCTC
CACTACCAGTCACAGTAAGACTGCTCTAGTCAGGAAGCGAGCTCCCCCCCCAGTGGTATT
CTCAGGCCCTCTCTCCTGTTGGGCACTAGTCTCCTACTCTCTTTCCCTAGTGACCATCCT
CTGCCCTACCTCCCCCAGAGTCAGAGCTAGGTCTGATACCTGAGCTCCTCTCAAAGGGGA
CACTCAAAGGCAGTAGAGGCTCTTAACAAAAAACCCCCCTCCCTTTCCCCGATCAGCAGC
TTGGTTGATTTTAAAAAAACGAAAAAAAAATGTTGCAAAAATGCAAACCCAAAAAGCAAC
CACGGGAAAGGCAAACCCGCTCCCAGTGGTGCTTTCACTCACCGTATCCGCGAGGATGGT
GAGGTCTTTTCCAGTGAGGAAGGTCGCGATACCTCCTCGGACACTACTCCCCTTGCCTCC
GTGGCAGGATCTGTTCGTATGCGATCCACTGACAGCGATCGTTCGGTTCTTGTGACACCG
AAAAAGGCGCGCGATGCCAGCCCACCACCCCAGGATGATCTGTGGGTGGTTGTGAAGAAC
CTCAGCCAGCAATTTGCTGCTCAACAGACCGAGCTGGCTACTCTGAGTAACGCTTTTGCT
CTTCAGCAGAAGACAATAGCTGACCTGGAGAAAATCAACCGAGACTTGGAGAAAGTCCTC
AGCAACATGGCAAGTCAGATGACGTCGACCAATGAGACAACTCAAACTGCTCTGGCTGCC
ATTCTAGCCAGACTGGAAGTCAAACCTGATGTCCCGAAAGTTGTAGTCGCTGATATTGAC
TACCCTCCGCTACCACCAACGGGTGCAACCTCCAAACGCAAGACTATGGCTACCAAGCCA
AACCCCACCACTACCATTACTGCTACCGATACTACTACTTCTACTGACCAGCCCTCTAAG
GACACTCGATTTGCCGACGCTGTCAAAAAACGGCCCACCCACCAACAGCTGGTTGAACGC
CAGCCTGAATTTCGCAAAGCTGGTGCTGCTGCTTGGCTCGCTCTGAAGCGTGAGACTTCA
GTCCCTGCACACAGTGCACCCAAAGTGAGCTCTCTCGGGTCTCCGACTTATTTATGCAAG
CGGTTTTCCTACGCTAAGCCTGGCGACCTTCGAAAGGCAATGCAGGGAGCCCGCATCCGT
ACCAGTGCGGTGCGTGACATTCGCTGGATATCCCGTCAAGTTGTGCAGCTACTAGTCGAC
GCCGACTATGTGTCTGCTTTCACACGGATAATTACCAGTCTGGACGCGACTATCGTTAAG
TCCTTCAAAGCCTGGGTTCCCTCGCTCCGAAGCAGCAGACAAGGATAAGCTCGCTGCTAT
CTCGTCGTTTGCTGCAAAGACGGTCACTACCATCCAGCGCAGTCCTGATGTAAAAAGCCA
GAAACTTCTTCAGATCTCTGCTCGCATCTATTGGTGGCAAGACCCTCGAGGCAGCCACTG
CTGAGGCGGCCAAGATTCGGGTTCAGACACCCGGTTTTGACATATCAACAATGGAGACAG
TCCCCAAGGAGTCTCTCCCAGTCAAGAAGGTGACTGATAAGAACCTGCTGCACCAGCAGT
AGATCCACCATTGGACACGGCTGCTGAGATCACTCCAGCAATCCAAGTTGACGGTGTTAC
TCCTACAGTCACCCCTATCGCTGACGTTGAAATGTGTTGTAATGAGTGATACACCATTAT
CAACACATCCACCTTCACCAACTGATCACCTGCTACCTGACACCTCTATCCATGGCCAAC
TCTGAAATATCGGTTTCCTCTGTCGATCATCGGCAAGAACCATCACCATCTACCACATTC
TCGATATACGGCCTTGCAGCCGTCTCGATCACATACCTCCGTTCTATTCTCGCTCCAATC
CTGGGTCACCAGATGGAGCATGTCTCCAAGATCGACCGCCGCACCACAAAACACGGTGCT
CGATTTCGCATAACGGTCCCCGAAGACCGACAACACAACAACATCATCCAGCGCCTCGAG
CGCCAGAAGCAAGCAAACCCACTGGCGTATTCGGCAAAACTACCGACATCGCCGTCCAGA
CCAGCCTCGACCAACAGCCCCACCTCCACCACTATCACGGCAGATTCTCGCAGTCAATGT
TGCCAATATCAGCAACAAACGACCTGCTATCCGCCATATCGTCAGGAACACCAGGCTCTG
GGCCATCTCAGAGACCTGCATCACTTCATCTAAATTTCGCTTTACTGTCCCTGGATTCGA
TGTCATCCAGCATCCAGCCACGGGACCTGGACGCAGAGGAATCGCCCTCGGTATCCCATC
ATGCTTTGGTGGTCATGAACATGGTAGTGCAGTTGGCACAATGATTCTCGCCAAGGTACC
CAACTTCACTCCAGAATGTCTGTGGATAGTCGGATCTGTCTATGTAGGACATTCTGGGGC
CACCACCAACTACAGTCGCAGAGAGGCATTTGCTAGTATTCGGCAATCCCTCGACAGAGT
TGTGCCATTCGACAACAACCATCCTGTTCTCATCTTTGGAGACTGGAACACCAACCCGCA
GCGCCTTCAACGTATTTTCCACTCGTGGGGTCATGGATTGACTGTCATGCAGTTCTCTGG
ATCACAGATCACCAGGCTCAGCACAGTCCATGGTCGACGTCATTCGTCAATTGACCACTT
TGTGTGTAATGCACCAGCACGCGCTCCTTACCTCGCCACGTGTGGACAGACAGACAGCAG
TGGCCGACCACTTTGTCATTCGCACATCCATTCGAGCAGAGGCTCAAGGACAACCCCCTG
CTCCTCGTGCTCCAACCATATCCCGCCATCACTGTCTCGAAGCCACTGATCGAATTGCTA
CATCAAATTACTGGGATGTGCTAGCAGACGGTGCATCGGATGACACAGACACTGATACTG
ACGTCCACCAACTGACATCTCAGTTCTTGGAATCAGCCAATGCAGTCGCTGATCAATTGA
GTCTTCGACTCTCACCACCAGCCACTCGATTCAATCGCCGGCTTATATCTGGCACAACCA
AACGTGCCATATTGACAAGCAACACTGCACGGCAAGCATTCATTTCCGCTGCAACCAATC
GCAACCCTGACCCAGTCCAGTGCAACACTCTTCGAGATGAGTGGTCTCGACTAAGGCTGC
TGCCACCAACTCGAGAGAGTGGATGGTCGCAAACAATGGGTCAAGCACGCTGACAATCTC
GACCGTGCTGTATCAGACGGTCGAACCGATCTCGTATTCGCTGCTGCACGTGCCATGTCT
GGAAACAGTTCCCGTAGTGCTGCAGTCACTCCACTACAACTCCGATGGCATAGTACAGTA
CGATCCAACATCGATCCTGCGTGTCATGCAAGGTCACTATGGTTCATTGGCAGCCGATAC
CACAGGTCACTCGCTGGACTTGCAATACTGGCATGATCGTCAGCCTATTCAAGCCTCTCC
AAATACACCAACCATCAGAAACAGTAACATTCTCGACCAGGATTTCGTGGAATCAGATTG
CTGCAGCCCTTTGCAGATGAGTCCACGGAAAGCACCTGGCGACGATGGTATAACCACTAC
GTTCTAGCGGCACTCTACATGCCTGCCAACACCCAAGAAGGCGTCCCACCAACTCCATTT
GCTCGTGCTCTGTTGAGATATGGTCAGGTATTCGCTTCAGCAACAATCCCCGTGCATGGC
TGTGCGCATCCATTGTCTCCATCGACAAGAAAGATGGCGACCTCTCAACCCAGGCGACAA
GCGAGGCATTGCCCTCATAAATGTCGGCCTGAAACTCGTATGCAAGGTGCTCCAAATGCG
CATTGAGCGATTTGTCGAGACCAACAACCTGCTGTCCTACGAACAGGCTGGGTTCCGCAA
GCGCGAAGAGTGTGTTGGACAAGTAGTCTCACTTGTCGACATCATTCAGCGCAGACAGAA
TGCTGGGCTAAACACCCATGTTCTATTCATCGATATCCGAAAGGCATTCGATACAGTCCC
AGTTGGTGCACTGTTATGGAAGCTGCAGAACATGGGATTCTCGTCGTACTCTTGCCTTTC
TCAAGGCATTGTACACATCCTCATCTGCTCGAGCACGGGCAGGATCATTGTTATCAGACT
CATTCCCAGTACAGAGGGGTGTCAGACAGGGATGTCCATTGTCTGGACTACTATTCAATC
TGTTCATCAACGACATTCTCGATGGTGTCGCACCCATCACAGTCCCTGACTATCGCGAGA
CACAACCCCATCCGAGGACTCATGTATGCAGACGATGTGGCAGTGTTTGCTGACTCTGAG
CAATCACTGTTGGCTGCGTCGACTGCTATCGAGCAATGGGCCAATCGATGGGAGATGCAG
TTTGTGTGGCCAAGTGTGGCATCATTAGCTTCACTGGCCATCTAGCACCACGACTTGACA
GTCCATTGGATATTCGACTCCATGGACAGTTGGTCAGTCGTGTGGAGTCATACAAGTACC
TTGGTGTACTGATTGACTCCAAGCTAGATCACTCAGCATGGCTCAAGCAGAAACGGTTTG
CACTCGAGCACACCATCTCGGCTCTTCACCCAGTGCTGGCTAACCACCAGCTAACGGTGA
ATTACCGATCTCGAATATTTTCTGCTGTGGTCATGGGCAAAGCCTATTATGGGCTCGAGC
TGGTTGGTGGCAACAAGTCACACCTTGCACCACTGCAGACGACAATCAACAAGGGTATCC
GACTGTTCACTGGGGCCCGACTCTCGACTGCCATTGGGCCCCTTCTGGTTGAAACTGGGA
TTGGGTCTCTTCTCACTCGCTCATTGGTATCACGGGTACGCTTGTTGGAGCGATCTGTAA
CCAAGAGAACACCCATCAATGCCATCTGCTTCGGTACAGACAATGACGTGTTTACACTGA
ATGTCCAAGGGCAGTTGGTAAGATCCCAGCGCTGGTTCTGGTCTCGTCGGACCAAACAGC
TGTACAGGAACAGATACTGGCTGACACCACAAGTCAGACCAAAGACAGTCAAGCAACGCA
TTCGTTTGCATTGATGGAGACTCTACGAACATGTGGAGACTCTGCATCGCTCCAAAAGTA
TGTCACTCGACAATTCTTGGACACTTCTGGGTTCTTCAAGGATCCCAGTTTTGATCAATC
ACGAGCACATGGCACGAGATATCTGATGCTTGCGCGCATGGATGCTCTCTGGACAGCAAG
AAAAGCCATTCAGATTGGCATATTAGTCGACACCCACCCATTCTCAGTTGACCACTGCAT
ATTATGCGACCAGCAGTTACTCAGCACATCCATTGCTCATCTCGTGGTGGAGTGTGAACA
GGTAACTGGCCATCGCATTCAGTCTGGGCTAGTACCAGCAATTCAGAAATCACGACTCAG
ACTGCTGGGTCGCGCACGATCCGGGTGTGGAGAATGTATATACTTATTCCGCGGTGGAGT
CTTAAATGGCGAAGCAGATCTGGACCAGCAGTGGTTGGACGGGACTGTGGAGCATGAATC
TATGGGGACGAGGCATGATAATCGGGCGCTGGCAGCATGGTTAGCTGACTTCCTGCAGGT
AGCGTACCGGCAGTATCAATCCACATTGTGGAAATACCACCGGGATCGCCTTGTGGAAGT
TGGCTAACTGACTTCTAGCACCGCCAGCCTATGCCTGAATGGGTATGGCTTTCCGTGTTT
TATGGATTTAATTTGACTATCAGATTCACAAAACACCTTTGGCATTCGTGCTTGTTTGTT
TTGGGAGTGTGATTATATTCTTGACAATAAAGTTCATTCAAAAAAAAA

>LINE_scaffold0076-595624-595667-+
ATCACTACTGCTGCTGCTACTGCTACTGCTGCCAAGACAGCTG

>LINE_scaffold0080-75617-76441-+
TACAAGTCAGACCAAAGACAGTCAAGCAACGGCACTCGTTTGCTCTGATGGGGACTCTGC
GAACATGTGGAGACTCTGCATCGCTCCAAAAGTATGTCACTCGACAATTATTGGACACTT
GTGGGTTCTTCAAGGATCCCAGTTTCGATCAATCACGAGCACATGGCACAAGATATCTGA
TGCTTGCGCGCATGGATGCTTTCTGGACAGCAAGAAAAGCCATTCAGATTGGCATATTAG
TCGACACCCACCAATTCTCAGTTGACCACTGCATCTTATGCGACCAGCAGCTACTCAGCA
CATTCATTGCTCATCTCGTGGTGGAGTGTGAACAAGTTACTGGCCATCGCATTCAGTCTG
GACTAGTACTAGCAATTCAGAAATCACGACTCAGACTACTGGGTCGCGCACTCGATCCGG
GTGTGGAGAATGTATATACTTGGCTCCGCGGTGGAGTCTTAAATGGGCAAAGCAGATCTG
GACCAGTGTTGGTTGGACGGGACTGTGGAGCATGAATCTATGGGGACGAGGCATGATAAT
CGGGTACTTGGGAAGCACGGTTAGCTGATTTCCTGCAGGTAGCGTACCGGCAGTATCAAT
CCACATTGTGACAAATACCATCAGGGATCGCATTGTGGAAGTTGGCTAACTGACTTCTAG
CACCGCCAGCCCTATGCCTGAATGGGTATGGCTTGCTGTATTTTCATGGATTTGATTTGA
ATCTCAGATTCACAAAACACAGTTTGGCACTCGTGCTTGTGTTGTTTGGGGAGTGTGATT
ATATTCTTAAACAATAAAGTTCATTCAAAATAAAAACAATGTTA

>LINE_scaffold0080-165145-171100-C
TTTTTTTTTTTGAATGAACTTTATTGTTAAGAATATAATCACACCCCAAACAACAAGCAC
GAATGCCAAAGGTGTTTTGTGAATCTGATAGTCAAATCAGACCCATGAAAACACGGCAAG
CCATACCCATTCAGGCATAGGCTGGCGGTGCTAGAAGTCAGTTAGCCAACTTCCACAAGG
CGATCCCGGTGATATTTCCACAATGTGGATTGATACTGCCGGTACGCTACCTGCAGGAAG
TCAGCTAACCGTGCTGCCAGCGCTCGATTATCATGCCTCGTCCCCATAGATTCATGCTCC
ACAGTCCCGTCCAACCAACGCTGGTCCAGATCTGCTTCGCCATTTAAGACTCCACCGCGG
AGCCAAGTATATACATTCTCCACACCCGGATCGAGTGCGCGACCCAGCAATCTGAGTCGT
GATTTCTGAATTGCTGGTACTAGTCCAGACTGAATGCGATGGCCAGTTACTTGTTCACAC
TCCACCACGAGATGAGCAATGGATGTGCTGAGTAGCTGCTGGTCGCATAATATGCAGTGG
TCAACTGAGAATGGGTGGGTGTCGACTAATATGCCAACCTGAATGGCTTTTCTTGCTGTC
CAGAGAGCATCCATGCGCGCAAGCATCAGATATCTTGTGCCATGTGCTCGTGATTGATCG
AAACTGGGATCCTTGAAGAACCCAGCAGTGTCCAATAACTGTCGAGTGACATACTTTTGG
AGCGATGCAGAGTCTCTACATGTTCGTAGAGTCTCCATCAATGCAAACGAGTGTCGTTGC
TTGACTGTCTTTGGTCTGACTTGTGGTGTCAGCCAATATCTGTTCCTGTATAGCTGTTTG
GTCCGACGAGACCAGAACCAGCGCTGGGATCTTACCAACTGCCCTTGGACATTCAGTGTA
AACACGTCATTGTCTGTACCAGAGCAGATGGCATTGATGGGTGTTCTCTTGGTTACAGAT
CGCTCCAACAAGCGTACCCGTGATACCAATGAGCGAGTGAGAAATGACCCAATCCCAGTT
TCAACCAGAAGGGGTCCAATTGCAGTCGAGAGTCGGGCACCAGTGAACAGTCGGATACCC
TTGTTGATTGTCGTCTGCAGTGGTGCAAGGTGTGACTTGTTGCCACCAACCAGCTCGAGT
CCATAATAGGCTTTACCCATGACCACAGCAGAAAATATTCGAGATCGGTAATTCACCGTT
AGCTGGTGGTTAGCCAGCACTGGGTGAAGAGCCGAGATAGTGTGCTCAAGTGCAGACCGT
TTCTGCTTGAGCCATGCTGAATGGTCCAGCTTGGAGTCAATCAGTACACCAAGGTACTTG
TATGACTCCACACGACTGACCAACTGTCCATGGAGTCGAATATCCAATGGGTTGTCAAGT
CGTGGTGCTAAATGGCCAGTGAAGCTGATGATGCCACACTTGGCCACACCAAACTGCATT
TCCCACTGATTGGCCCATTGCTCGATAGCAGTCGACGCAGCCAACAGTGATTGCTCAGAG
TCAGCAAACACTGCCACATCGTCTGCGTACATGAGTCCTCGGATGGGGTTCGTGTCTCGC
GGTAGTCCAGGGACTGTGATGGGTGCGACACCATCGAGAATGTCGTTGATGAACAGATTG
AACAGTAGTCCAGACAATGGACATCCCTGTCTGACACCTCTCTGTACTGGGAATGGGTCC
GATAGTAGTGATCCTGCCCGAGCTCGAGCAGATGAAGATGTGTACAATGCCTTGAGAAAG
GCAAGAGTACGACGAGGGAATCCCATGTTCTGCAGCTTCCATAACAGTGCACCAACTGGG
ACTGTATCAAATGCCTTTCGGATATCGATGAATAGAACATGGGTGTTTAGCCCAGCATTC
TGTCTGCGCTGAATAATGTCGACAAGTGAGACTACTTGTCCAACACACTCTTCGCGCTTG
CGGAACCCAGCCTGTTCGTAGGATAGCAGGTTGTTGGTCTCGACAAATCGCTCAATGCGC
ATTTGGAGCACCTTGCATACGAGTTTCAGGCCAACATTGATGAGGGCAATGCCTCGCTTG
TCGCCTGGGTTGAGAGGGTCGCCATCTTTCTTGTCGATGGAGACAATGGATGCACACAGC
CATGCACGAGGAATTGTTGCTGAAGCGAATACTTGACCACATACTCTCAACAGAGCACGA
GCAAATGGGGTTGGTGGGACGCCTTCTTGGGTGTTGGCAGGCATGTAGAGTGCCGCTTGG
TAGAACGCAGTGGTTATACCATCGTCGCCAGGTGCTTTCCGTGGACTCATCTGCAAAAGG
GCTGCAACAATCTGATTCCACGAGAAATCCTGGTCGAGAATGTCACTGTTTCTGATTAGT
GGTGTATTGAGAAAGACTTGAATAGGCTGACGATCATGCCAGTATTGCAAGTCCAGCGAG
TGACCTGTGGTGTCGGCTGCCAGTGAACCATAGTGACCTTGCATGACACGCAGGATCGAT
ATTGGGTCGTACTGTACTATGCCATTGGAGTTGTACAGTGGAGTGACTGCAGCACTGCGG
GAACTGTTTCCAGACATGGCACGTGCAGCAGAGAATACGAGATCGGTTCGACCGTCTGAT
ACAGCGCGGTCGAGATTGTCAGCGTGCTTGACCCATTGTTTGCGACCATCCGCTCTCTCG
AGTTGGGTGGCAGTAGCCTTGAGTCGAGACCACTCATCTCGGAGAGTGTTGCACTGGACT
GGGTCAGGGTTGGTATGAGTTGCAGCGGCAATGAATGCTTGCCGTGCAGTGTTGCTTGCC
AATATGGCACGTTTAGTTGTGCCAGATAGGAGCCGGCGATTGGATCGAGTGGCTGGTGGT
GAGAGTCGCAGACTCAAGTTATCAGCGACTGCATTTGCTGATTCCAAGAACTGACATGTC
AGTTGGTGGATGTCTGTGTCGGTGTCTGTGTTGTCTGTTGCACCGTCTGCTAGCACATCC
CAGTAATTGGATGTTGCAATCCGATCGGTTGCTTCGAGACAGTGATGTCGGGATATTGTT
GGAGCACGAGGGACAGGGGGTTGTCCTTGAGCCTCTGCTCGAATGGATGTGCGAATGACA
AAGTGGTCGGCCACTGCTGTCTGTCTATCCACACGTGGCGAGGTAAGGAGTGCGCGGGCT
GGTGCATTGCACACAAAGTGGTCGATTGACGAGTGACGTCGACCATGGACTGTGCTGAGC
CTGGTGATCTGCGATCCAGAAAACTGCATGACAGTCAGACCATGACCCCACGAGTGGACA
ATGCGCTGAAGGCGCTGTGAATCGGTGTTCCAGTCTCCGAAAATGAGAACAGGATGGTTG
TTGTCAAATGGAACAACTCTGTCGAGGGCTTGCCGAATACTAGCAAAAGCCTCTCTGCGA
CTGTAGTTGGTGGTGGCTCCAGAATGTCCTACATAGACAGATCCGACTATCCACAGACAT
TCTGGAGTGAAGTTGGGTACCTTGGCGAGAATCATTGTGCCAACTGCACTACCATGTTCA
TGACCACCAAAGCACGATGGGATACCGAGGGCGATTCCTCTGCGTCCAGGTCCCGTGGCT
GGATGCTGGATGACATCGAATCCAGGGACAGTAAAGCGGAATTTAGATGAGGTGATGCAG
GTCTCTGAGATGGCCCAGAGCCTGGTGTTCCTGACAATGTGGCGGATAGCAGGACGTTTG
TTGCTGATGTTGGCAACATTGACTGCGAGGATCTGCCGTGATAGTGGTGGAGGTGGGGCT
GTTGGTCGAGGCTGATCTGGACGGCGATGTCGGTAGTTTTGCCGAATACGCCAGTGAGTT
TGCTTGCTTTGGCGCTCGAGGCGCTGGATGATATTGCGTTGTCGGTCTTCGGGGACCGTT
ATGCGGAATCGAGCACCGTGTTTTGTGGTACGGCGATCGATCTTGGAGACATGCTCCATC
TGGTGACCCAGGATTGGAGCGAGAATGGAGCGGAGGTAAGTGATTGAGACGGCTGCAAGG
CCGTATATTGAGAATGTTGTGTGTAATGATGGTTCTTGCCGATGATCGACAGAGGGAACC
GATATGTCAGAGTTGGCCATGGATAAAGGAGTGTCAGGTAATAGGTGATCAGTTGGTGAA
GGTGGATGTGTTGATAATGGTGTATCACTCATTACAAACACATTTCAACGTCAGCGATAG
GGGTGACTGTAGGAGTAGCACCGTCATCTTGGATTGCTGGAGTAATCTCAGCAGCCATGT
CAGATGGTGGATCTACTGCTGGTGCAGCAGGTTCCTTATCAGTCGCCTTCTTGACTGGGA
GAGACTCCTTTGGGACTGTCTCCAGTGTGGATATGCTAAAATCGGGTGTTTGAACCCGAA
TCTTGGCCGCCTCAGCAGTGGCTGCCTCGAGGGTTTTTCCACCAATAGATGCGAGCAGTG
ATCTGAAGAAATTCCTGGCTTTGACATCAGGACTGCGTTGGATGGTTGTAACAGTCTTTG
CAGCAAACGACAAAATAGCAGCGAGCTTATCCTTGTCTGCTGCTTCGGAGCGAGGAATCC
AGGCTTTGAAGGACTTGACGATAGTCGCGTCCAGACTGGTAATTATCCGTGTGAAAGCAG
ACACATAGTCGGCGTCGACTAGTAGCTGCACAACTTGACGGGAGATCCAGCGAATATCAC
GCACCGCACTGGTACGGATGCGGGCTCCCTGCATGGCCTTTCGAAGGTTGCCAGGCTTAG
CGTAGGGAAAACCGCTTGCATAAATAAGTCGGAGACCCGAGGAGAGCTCCACTTTCGGTG
CACTGTGTGCAGGGATTGAAGTCTCTCGTTTCAATGCAAGCCAAGCAGCAGCCCAGCTTT
ACGAAATCAGGCTGGCGTTCAACCAGCTGTTGGTGGGTGGGCCGTTTTTTGACAGCGTCG
GCAAATCGAGTGTCCTTAGAGGGCTGATCAGTGGTAGTAGTGGTAGTAGTAGCAGTAGTA
GTAGTGGTGGGGTTTGGCTTGGTAGCCACAGACTTGCGTTTGGGCTTGCACCCGTTTGCT
GGTAGTGGAGGATAGTCAATATCAGCGACTACGACTTGTGAGGCAACAGGCCCAGCCTCT
AGTCTAGCTAGAATAGCGGCAAGAGCAGTTTGATTTGCCTCACTGGTCGACGTCATCTGA
CTTGCCATGTTGCTGAGGACTTTCTCCAAGTCTCGGTTGATTTTCTCCAGGTCAGCTATT
GTCTTCTGCTGAAGAGCAAAGCGTTACTCAAAGTAGCCAGCTCGGTCTGTTGAGCAGCAA
ATTGCTGGCTGAGGTTCTTCACAACCACCCACAGATCATCCTGGGGTGGTGGGCTGGCAT
CGCGCGCCTTTTTCGGTGTCGCACGGACCGAGCGATCGCTGTCAGTCGATCGCATGCGAA
CAGACCCGGCCACGGAGGCAAGGGGAGTAGTATCTGAGGAGGTATCGCGACCTTCCTCAC
TGGAAAAAGACCTCACCATCCTCGCGGATACGGTGAGTGAAAGCACCACTGGGAGCGGGT
TTGCCTTTCCCGTGGTTGCTTTTTGGGTTTGCATTTTTGCAACATTTTTTCGTTTTTTTT
TTTTTAAAATCAACCAAGCTGCTGATCGGGGAAAGGAGGGGTTTTTTTGTTAAGAGCCTC
TACTGCCTTTGGAGTGTCCCTTTGAGAAGAGCTCAGGTATCAGACCTGACTCTAGGGGAG
GTAGGGCAGAGAGGATGGCCACTAGGGAAAGAGAGTAGGAGACTAGTGCCCAACAGGAGA
GAGGGCCTGAGAGTACCACTGGGGGGGAGCTCGCTTCCTGACTAGAGCAGTCTAACTGTG
ACTGATAGTGGAGGATGGAAGCTGGTGTTCTGGTAGGGGAGAGGTCCTGCCAGAAAGAGG
GTGGGAGAAGAGTAGGGCAAGAAGGCCACTACAGAGGAGAGAGAGAGTGACTGAGGAATG
GGGGCCGGCTAGAGGCTGTCACCACAGTACTGAGTAGTAGTAGTGGTGGGCAGCTGCTGG
TAGTTGTGCTGGCAC

>LINE_scaffold0080-201678-207652-C
TTGTTTTTAATGAACTTTATTGTTTAAGAATATAATCACACATCCCAAAACAACAAGCAC
GAGTGCCAATGGTGTTTTGTGAACCTAATAATCAAATCAGATCCATGAAAACACGGCAAG
CCATACCCATTCAGGCATAGGCTGGCGGTGCTACAAGTCAGTTAGCCAACTCCCACAAGG
TGATCCCGGTGGTATTTCCACAATGTGGATTGATACTGCCGGTACGCCACCTGCATGAAG
TCAGCTAACCGTGCTGCCAGCGCCTGATTATCATGCCTCGTCCCCATAGATTCATGCTCC
ACAGTCCCGTCCAACCAACGTTGGTCCAGATCTGCTTCGTCATTTAAGACTCCACCGCGG
AGCCAAGTATATACATTCTCCACACCCGGATCGAGTGCGCGACCCAGCAATCTGAGTCGT
GATTTCTGAATTGCTGGTACTAGTCCAGACTGAATTCGATGGCCAGTGACTTGTTCACAC
TCCACCACGAGATGGGCAATGGATGTGCTGAGTAACTGCTGATCGCATAATATGCAGTGG
TCAACTGAGAATGGGTGGGTGTCGACTAATATGCCAATCTGAATGGCTTTTCTTGCTGTC
CGGAGAGCATCCATGCGCGCAAGCATCAGATATCTTGTAGCCATGTGCTCGTGATTGATC
GAAACTGGGATCCTTGAAGAACCCAGAAGTGTCCAATAATTGTCGAGTGGCATACTTTTG
GAGCGATGCAGAGTCTCCATCAATGCAAACGAGTGTCGTTGCTTGACTGTCTTTGGCCTG
ACTTGTGGTGTCAGCCAGTATCTGTTTCTGTATAGTTGTTTGGTCCGACGAGACCAGAAC
CAGCGCTGGGATCTTACCAACTGCCCTTGGACATTCAGTGTGAACACGTCATTGTCTGTA
CCCGAGCAGATGGCATTGATGGGTGTTCTCTTGGTCACGGACCGCTCCAACAAGCGTACC
CGTGATATCAATGAGCGAGTGAGAAGTGACCCAATCCCAGTTTCAACCAGAAGGGGTCCG
ATGGCAGTCGAGAGTCGGGCGCCAGTGAACAGTCAGATACCCTTGTTGATTGTCGTCTGC
AGTGGTGCAAGGTGTGACTTGTTGCCACCAACCAGCTCGAGTCCATAATAGGCTTTACCC
ATGACCACTGCAGAGAATATGCGAGATCGGTAATTCACCGTTAGCTGGTGGTTAGCCAGC
ACTGGGTGAAGTGCCGAGATGGTGTGCTCGAGTGCAGACCGTTTTTGCTTGAGCCATGCT
GAGTGATCTAGCTTGGAGTCAATCAGTACACCAAGGTACTTGTATGACTCCACACGACTG
ACCAACTGTCCATGGAGTTGAATATCCAATGGGTTGTCAAGTCGTGGTGCTAGATGGCCA
GTGAAACTGATGATGCCACACTTGGCTACACCAAACTGCATCTCCCACCGATTGGCCCAT
TGCTCAACAGCAGTCGACGCAGCCAACAGTGATTGCTCAGAGTCAGCAAACACTGCCACA
TCGTCTGCGTACATAAGTCCTCGGATGGGGTTCGTGTCTCGCGGTAGTCCAGGGACTGTG
ATGGGTGCGACACCATCGAGAATGTCGTTGATGAACAAATTGAACAGCAGTCCAGACAAT
GGACATCCCTGTCTGACATCTCTCTGTACCGGGAATGGGTCCGATAACAGTGATCCTGCC
CGAGCTCGAGCAGATGAGGATGTGTACAATGCCTTGAGAAAGGCAAGAGTACGACGAGGG
AATCCCATGTTCTGCAGCTTCCATAACAGTGCACCAACGGGGACTGTATCGAATGCCTTT
CGGATATCGATGAATAGAACATGGGTGTTTAGCCCAGCATTCTGTCTGCGCTGAATAATG
TCGACAAGTGAGACTACTTGTCCAACACACTCTTCGCGCTTGCGGAACCCAGCCTGTTCG
TAGGATAGCAGGTTGTTGGTCTCGACAAATCGCTCAATGCGCATTTGGAGCACCTTGCAT
ACGAGTTTCAGGCCAACATTGATGAGGGCAATGCCTCGCTTGTCGCCTGGGTTGAGAGGG
TCGCCATCTTTCTTGTCGATGGAGACAATGGATGCACACAGCCATGCACGAGGAATTGTT
GCTGAAGCGAATACTTGACCACATACTCTCAACAGAGCACGAGCAAATGGGGTTGGCGGG
ACGCCTTCTTGGGTATTGGCAGGCATGTAGAGTGCCGCTTGGTAAAACGCAGTGGTTATA
CCATCGTCGCCAGGTGCTTTCCGTGGACTCATCTGCAACAGGGCTGCAGCAATCTGATTC
CATGAGAAATCCTGGTCGAGAATGTCACTATTTCTGATAGTTGGTGTATTGAGAGGAACT
TGAATAGGCTGACGATCATGCCAGTATTGCAAGTCCAGTGAGTGACCTGTGGTGTCGGCT
GCTAGTGATCCATAGTGACATTGCATAACACGCAGGATCGATGTTGGGTCGTACTGTACT
ATGCCATCTGAGTTGTACAGTGGAGTGGCTGCAGCACTGCGGAAACTGTTTCCAGACATG
GCACGTGCAGCAGCAAATACAAGATCAGTTCGACCGTCTGATACAGCGCGGTCAAGATTG
TCAGCGTGCTTGACCCATTGTTTGCGACCATCCGCTCTCTCGAGTTGGGTGGCAGCAGCC
TTGAGTCGAGACCACTCATCTCGTAGAGTGTTGCACTGGACTGGGTCAGGGTTGGTATGA
GTTGCAGCGGCAATGAATGCTTGCCGTGCAGTGTTGCTTGCCAATATGGCACGTTTGGTT
GCGCCAGATAGAAGCCGGCAATTGGATCGAGTGGCTGGTGGTGAGAGTCGAAGACTCAAG
TTGTCAGCGACTGCATTTGCTGATTCCAAAAACTGAGATGTCAGTTGGTGGATGTTTGTG
TCTGTGTCAGTGTTGTCTGCTGCAACGTCTGCTAGCACATCCCAGTAATTGGATGTAGCA
ATCCGATCGGTTGCTTCGAGACAGTGATGGCGTGATATGGTTGGAGCACGAGGAACAGGG
GGTTGTCCTTGAGCCTCTGCTTGAATGGATGTGCGAATGACAAAGTGGTCGGCCACTGCT
GTCTGTCTGTCCACACGTGGCGAGGTGAGAAGTGCGCGGGCTGGTGCATTACACACAAAG
TGGTCGATTGACGAATGACGTCGACCATGGACTGTGCTGAGTCTGGTGATCTGTGATCCA
GAGAACTGCATGACAGTCAGACCATGACCCCACGAGTGGACAATACGTTGAAGGCGCTGT
GGGTCGGTGTTCCAGTCTCCAAAGATGAGAACAGGATGGTTGTTGTCAAACAGAACAACT
CTGTCAAGGGCTTGCCAAATACTAGCAAAAGCCTCTCTGCGACTGTAGTTGGTGGTGGCC
CCAGAATGTCCTACATAGACAGATCCGACTATCCACAGACATTCTGGCGTGAAGTTGGGT
ACCTTGGCGAGAATCATTGTGCCAACTGCACTACCATGTTCATGACCACCAAAGCACGAT
GGAATACCGAGGGCGATTCCTCTGCGTCCAGGTCCCGTGGCTGGATGCTGGATGACATCG
AAACCAGGTACAGTAAAGCGAAATTTAGATGAAGTGATGCAGGTCTCTGAGATGGCCCAG
AGCCTGGTGTTCCTGACGATATGGCGGATAACAGGACGTTTGTTGCTGATATTGGCAACA
TTGACTGCGAGGATCTGCCGTGATAGTGGTGGAGGTGGGGCTGTTGGTCGAGTCTGGTCT
GGACGGCGATGTCGGTAGTTTTGCCGAATACGCCAGTGAGTTTGCTTGCTTTGGCGCTCA
AGGCGCTGGATGATATTTCGTTGTCGGTCTTCAGGGACCGTTATGCGGAATCGAGCACCG
TGTTTTGTGGTGCGGCGGTCGATCTTGGATACATGTTCCATCTGGTGACCCAGGATTGGA
GCGAGAATGGAGCGGAGGTAAGTGATTGAGACGGCTGCAAGGCCGTATATCGAGAATGTA
GTAGATGTTGATGGTTCTTGCCGATGATCGACAGAGGGAACCGATATGTCAGAGTTGGCC
ATGGATAGAGGAGTGTCAGGTAGCAGGTGATCAGTTGGTGAAGGTGTATGTGTTGATAAT
GGTGTATCACTCATTACAAACACATTTCAATGTCAGCGATAGGGGTGACTGTAGGGAGTA
ACACCGTCATCTTGGATTGCTGGAGTGATCTCAGCAGCCATGTCTGATGGTGGATCTACT
GCTGGTGCAGCAGGTTCCTTTTCCGTCGCCTTCTTGACTGGGAGAGACTCCTTGGGGACT
ATCTCCAGTGTTGATATGCTAAAATCGGGTGTTTGAACCCGAATCTTGGTCGCCTCAACA
GTGGCTGCCTCGAGGGTCTTGCCACCAATAGATGCGAGCAGAGATCTAAAGAAGTTCCTG
GCTTTGATGTCAGGGCTGCGTTGGATGGTCGTGACCGTCTTTACAGCAAACGACGAGATA
GCAGCGAGCTTATCCTTGTCTGCTGCTTCGGAGCGAGGAACCCAGGCTTTGAAGGACTTG
ACGATAGTCGCGTCCAGACTGGTAATTATGCGAGTAAACGCAGACACATAGTCGGCATCG
ACTAGTAGCTGCACAACCTGACGGGAGATCCAACGAATATCACGCACCGCACTGGTACGG
ATGCGGGCACCCTGCATTGCCTTTCGAAGGTCGCCAGGCTTAGCATAAGGGGAAACCGCT
TGCATAGATGAGTCGGAGACCCGAGGAGAGCTCCACTTTCGGTGCACTGTGTGCAGGGAC
TGATGTCTCGCGCTTCAGAGCGAGCCATGCAGCAGCACCAGCTTTACGAAATTCGGGCTG
GCGTTCAACCAGCTGTTGATGGGTGGGCCGTTTTTTGACAGCGTCGGCAAATCGAGTGTC
CTTAGAGGGCTGGTCAGTAGAAGTAGTAGTATCGGTAGCAGTAATGGTAGTGGTGGTGTT
TGGCTTGGTAGCCACAGACTTGCGTTTGAGCTTTGCACCCGTTTGCTTCAGCGGAGGGTA
GTCCTTGTTATTGGGGACTACGACTTGGGGAACAACAGGTCCGACTTCTAGCCTGGCTAG
AATAGCGGCCAGAGCAGTTTGATTTGCCTCACCGGTCGACGCCATCTGACTTGCCATGTT
GCTGAGGACTTTCTCCAAGTCTCGGTTGATTTTCTCCAGGTTGGCTGTTGCCTTCTGCTG
GAGAGCAAAAGCGTTACTCAGAGTAGCCAGCTCGGTCTGTTGGGCAGCAAATTGCTGGCT
GAGGTTCTTCACAACCACCCACAGATCATCCTGGGGTGGTGGGCTGGCATCGCGCGCCTT
TTTCGGTGTCGCACGGACCGAGCGATCGCTGTCAGTCGATCGCATGCGAACAGACCCGGC
CACGGAGGCAAGGGGAGTAGTGTCCGAGGAGGTATCGCGACCTTCCTCACTGGAAAAGAC
CTCACCATCCTCGCGGATACGGTGAGTGAAAGCACCACTGGGAGCGGGTTTGCCTTTCCG
TGGTTGCTTTTGGGTTTGCATTTTTGCAACATTTTTTTTTGATTTTGATTATTGATTTTT
TTTTTGATCAACAGAGCTGCTGATTGAGGGAAAGGAGGGGGGGGTTTTTTTTCTGTAGTA
GTTAAGAGCCTCTACTGCCTTTGGAGTGTCCCCTTTGAGAAGAGCTCAGGTATCAGACCT
GACTCTAGGGGGAGGTAGGGCAGAGAGGATGGTCACTAGGGAAGAGAGTAGGAGACTAGT
GCCCAACAGGAGAGAGGGCCTGAGAGTACCACTGGGGGGGGGAGCTCGCTTCCTGACTAG
AGCAGTCTTACTGTGACTGATGGTGGAGGATGGAAGCTGGTGTTCTGGTAGGGGAGAGGT
CCTGCCAGAAAGAGGGGTGGGGAGAAGAGTAGGGCAAGAAGGCCACTACAGAGGAGAGAA
AGAGAGTGACTGAGGAATGGGGGCCGGCTAGAGGCTGTCACCACAGTACTGAGTAGTAGT
AGTGGTGGGCAGCTGCTGGTAGTTGTGCTGGCAC

>LINE_scaffold0083-74398-78186-+
GGCAAGTAAAAACCCACTGGCGTATTCGGCAAAACTACCGACATCGACGTCCAGACCAGC
CTCGACCAACAGGCCCACCTCCGCCACTATCACGGCAGATCCTCGCAGTCAATGTTGCCA
ACATCAGCAACAAACGGCTTGCTATCCGCCATATCGTCAGAAACACCAGGCTCTGAGCCA
TCTCAGAGACCTGCATCACTTCCTCAAAATTTCGCTTCACTGTCCCTGGTTTCGATGTCA
TCCAGCATCCAGCCACTGGACCTGGACGCAGAGGAATCGCCCTCGGTATCCCATCGTGCT
TTGGTGGTCATGAACATGGTAGTGCAGTTGGCACAATGATTCTTGCCAAGGTACCCAACT
TCACTCCAGAATGTCTGTGGATAGTCGGATCTGTCTATGTAGGACATTCTGGAGCCACCA
CCAACTACAGTCGCAGAGAGGCGTTTGCTAGTATTCGGCAAGCCCTCAACAGAGTTGTGC
CATTTGACAACAACCATCCTGTTCTCATTTTTGGAGACTGGAACACCGACCCACAGCGCC
TTCAGCGCGTTATCCACTGTGGGGTCATGGATTGACTGTCATGCAGTTCTCTGGATCACA
GATCACCAGACTCAGCACAGTCCATGGTCGACGTCATTCGTCAATTGACCACTTTGTAAT
GCACCAGCCTGGCGCACTCTCACCTTGCCAGGTGTGGACAGACAGACAGCAGTGGCCGAC
CACTTTGCCATTCGCACATCCATTCGAGCAGAGGCTCAAGGACAACCCCCTGTTCCTCGT
GCTCCAACAATATCACGACATCACTGTCTCGAAGCAACCGATCAAATTGCTACATCCAAC
TATTGGGATGTGCTAGCAGACGGTGCATCGGATGACAGAGACACTGATACTGACATCCAC
CAACTGACATCTCAGCTTTGAATCAGCCAATGCAGTCGCTGATAACTTGAGTCTTCGACT
CTCACCACCAGCCACTCGATCCAATCGCCGGCTTCTATCTGGCACAACCAAACGTGCCAT
ATTGGCAAGCAACACTGCACGGCAAGCATTCATTGCCGCTGCTACTCATACCAACCCTGA
CCCAGTCCAGTGTAACACTCTCCGAGATGAGTGGTCTCGACTCAAGGCTGCTGCCACCCA
ACTCGAGAGAGTGGATGGTCGCAAACAATGGGTCAAGCACGCCGACAATCTTGACCGTGC
TGTGTCAGACAGTCGAACCGATCTCGTATTCGCTGCTGCACGTGCCATGTCTGGAAACAG
TTCCCGTAGTGCTGCAGTCACTCCACTGTACAACTCCGATGGCATAGTACAGTACGACCC
AACATCGGTCCTGCGTGTCATGCAAGGTCACTATGGATCACTAGCAGCCGACACCACAGG
TCACTCGCTGAACTTGCAATACTGGCATGATCGTCAGCCTATTCAAGTCTCTCGTGACAC
ACCACCAATCAGAAACAGTGACATTCTCGACCAGGATTTCTCGTGGAATCAGATTGTTGC
AGCCCTTTTGCATATGAGTCCACGGAAAGCACCTGGCGATGATGGTATAACCACTGCGTG
CTACCAAGCGGCACTCTACATGCCTGCCAACACCCAAGAAGGCGTTCCACCAACTCCATT
TGCTCGTGCTCTGTTGAGAGTATGTGGTCAAGTATTCGCTTCAGCAACAATCCCTCGTGC
ATGGCTGTGTGTATCCATCGTCTCCATCGACAAGAAAGATGGCGACCCTCTCAACCCAGG
CGACTAGCGAGGCATTGCCCTCATCAATGTTGGCCTGAAGCTCGTATGAAAGGTGCTCCA
AATGCGCATTGAGCGATTTGTCGGGACCAACAACCTGCTATCCTACGAACAGGCTGGGTT
TCGTAAACGCGAAGAGTGTGTTGGACAAGTAGTCTCACTCATCGACATCATTCAGCGCAG
ACAGAATGCTGGGCTAAACACCCATGTTCTATTCATTGATATCCGAAAGGCATTCGATAC
AGTCCCAGTTGGTGCACTGTTATGGAAGCTGCAGAACATGGGATTCCCTCGTCGTACTCT
TGCCTTTCTCAAGGCACTGTACACATCCTCATCTGCTCGAGCACGGGCAGAATCACTACT
ATCGGACCCATTCCCAGTACAGAGAGGTGTCAGACAAGGATGTCCATTGTCTGGATTACT
GTTCAATCTGTTCATCAACGACATTCTCGATGGTGTCGCACCCATCACAGTCCCTGGACT
ACCGCGAGACACGAGCCCCATACGAGGACTTATGTACGCAGACGATGTTGCAGTATTTGC
TGACTCTGAGCAATCACTGTTGGCTGCGTCAACTGCTGTTGAGCAATGGGCCAATCAGTG
GGAAATGCAGTTTGGTGTGGCCAAGTGTGGCATCATCAGCTTCACTGGCCATCTAGCACT
GCCACGACTCGACAACCCATTGGATATTCGACTCCATGGACAGTTGGTCAGTCGTGTGGA
GTCATACAAGTACCTTGGTGTACTGATTGACTCCAAGCTAGATCACTCAGCATGGCTCAA
GCAGAAGCGGTCTGCACTTGAGCACACCATTTCGGCTTTTCACCCAGTGCTGGCTAACCA
CCAGCTAACGGTAAACTACCGATCTCGCATATTCTCTGCAGTAAAGTCATTCAAAAAAGC
CTAATATGGGCTTGAACTGGTTGGTGGTAACAAGTCACACCTTGCACCACTACAGACGAC
AATCAACAAGGGTATCCGACTATTCACTGGTGCCCGACTCTCGACTGCCATTGGACCCCT
TCTGGTTGAAACTGGGATTGGGTCACTTCTCACTCGCTCATTGGTCTCACGGGTACGCTT
GTTGAAGCGATCTGTGACCAAGAGAACACCCATCAATGCCATCTGTTCGGGTACAGACAA
TGACGTGTTTACACTGAATGTCCAAGAGCAGTTGGTAAGATCTCAGCGCTGGTTCTGGTC
TCGTCGGACCAAACAACTATACAGGAACAGATACTGGCTGACACCACAGATCAGACCAAA
GACAGTCAAGCAACGCCACTTGTTTGCATTGATGGAGACTCTACGAACATGTGGAGACTC
TGCATCGCTCCAAAAATATGTCACTCGACAATTCCTGGACACTTCTGGGTTCTTCAAGGA
TCCCAGTTTTGATCAATCGCGAGCCCATGGCACAAGATATCTGATGCTTGCGCGCATGGA
TGCTCTCTGGACAGCAAGAAAAGCCATTCAGATTGGCATATTGTCGACACCCACCCATTC
TCAGTTGACCACTGCATCCTATGCGACCAGCAACTACTCAGCACATCCATTGCTCATCTC
GTGGTGGAGTGTGAACAAGTAGCTGGCTATCGCATTCAGTCTGGACTAGTACCAGCAATT
CAGAAATCACGGCTCAGGCTACTGGGTCGCGCACTCGATCCGGTGTGGAGAATGTATATA
CTTGGCTCCGCGGTGGAGTCTTAAATGGCGAAGCAGATCTGGACCAACGTTGGTTGGACG
GGGAATGTGGAGCATGAATCTATTGGGACGAGGCATGATAATCGGGCGCTGGCAGCACGG
TTAGCTGACTTCCTGCAGGTAGCGTACCGGCAGTATCAAACCACATTGTGGAAATATCAC
CAGGGACCGCCTTGTGGGAGTTGGCTAACTGACTTCTAGCACCGCCAGCCTATGCCTGAA
TGGGTATGGCTTGCCGTGTTTTCATGGATTTGATTTGACTATCAGATTCATAAAACACCA
TTGGCACTCGTGCTTGTTGTTTGGGTGTGTGATTATATTCTTAAACAATAAAGTTCATTC
AAAACAAA

>LINE_scaffold0083-115950-116013-+
TGGTCACCATCCCACCACCACCACTACTGCTACTGCTGCTACTGTCCTCTTTTACTCCAA
CTG

>LINE_scaffold0087-22174-22430-+
ATGAGTCAAAAGTAGTATCACACCATAATGTGTGTGTTGTGTATCTCAATGATATACATT
AACTCCATTAGATAATGAAGGGGGTTTCAGCATGTGGACATTGAAGCCATATCCACAAAC
AACATTATCACTATCACCAATGAGGATATATTCAATACATCAACAATTATATCAGTCTAT
TAATTAATGATACTATTCCAGGTTAACTTGATCTATATATGATCTTCACAAGCTTTATTC
TAATCATACTTCATTT

>LINE_scaffold0087-43475-43573-C
AATGAAGTATGATTAGAATAAAGCTTGTGAAGATCATATATAGATCAAGTTAACCTGGAA
TAGTATCATTAATTAATAGACTACAATATAATTGTTGA

>LINE_scaffold0087-52953-53248-C
AATGAAGTATGCTTAGAATAAAGCTTGTGAAGATTATATATAGATCAAGTTAGGCTGGAA
TGGTATCATTAATTAATAGACTGATATAATTGCTGATGAATTGAACGTGTCCTCCTTGGT
GATAGTGATAATGTTGTTTGTGAATATGGCTTCAATGTCCACATGCTGAAACCCCCTTCA
TTATCTAATGGAGTTAATGTATATCATTGAGATACACAACACACACATTATGGTGTGATA
CTACTTTTGACTCATGCAAACTTTCACTGTAGATTCCTATATTCTTGATCTCTAC

>LINE_scaffold0087-66521-70832-+
CGGTTTCAGCATATCAACACTGGAGACAGTCCCCAAGAAGTCTCTCCCAGTCAAGACGGC
GACGGAAAAGGAACCTGCTACACCAGCAGTAGATTTACCATCTGACATGGCTGCTGAGAT
CACTCCAGCAATCCAAGATGACGGTGTTGCTCCTACAGTCATCCCTATCGCTGACGTTGA
AATGTGTTTGTAATGAGTGATACACCATTATCAACACATCCACCTTCACCAACTGATCAC
CTATTACCTGACACCTCTATCCATGGCCAACTCTGACATATCGGTTCCCTCTGTCGATCA
TCGACAAGAACCATCAACATCTACTACATTCTCGATATACGGCCTTGCAGCCGTCTCGAT
CACTTACCTCCGTTCCATTCTCGCTCCAATCCTGGGTCACCAGATGGAGCATGTCTCCAA
GATCGACCGCCGTACCACAAAACACGGTGCTCAATTCCGCATAACGGTCCCCGAAGACCG
ACAACGCAACATCATCCAGCGCCTCGAGCGCCAAAGCAAGCAAACCCACTGGCGTATTCG
GCAAAACTACCGACGTCGCCGTCCAGACCAGCCTCGACCAACAGCCCCACCTCCACCACT
ATCACGGCAGATCTTCGCAGTCAATGTTGCCAACATCAGCAACAAACGTCCTGCTATCCG
CCATATCGTCAGGAACACCAGGCTCTGGGCCATCTCAGAGACCTGCATCACCTCTTCTAA
ATTTCGCTTTACTGTCCCTGGATTCGATGTCATCCAGCATCCAGCCACTGGACCTGGACG
CAGAGGAATCGCCCTCGGTATTCCATCGTGCTTTGGTGGTCATGAACATGGTAGTGCAGT
TGGCACAATGATTCTTGCCAAGGTACCCAACTTCACTCCAGAATGTCTGTGGATAGTCGG
ATCTGTTTATGTAGGACATTCTGGAGCCACCATCAACTACAGTCGCAGAGAGGCTTTTGC
TAGTATTCGGCAAGCTCTCGACAGAGTTGTGTCGTTTGACAACAACCATCCTGTTCTCAT
TTTTGGAGACTGGAACACCGATCCACAGCGCCTTCAACGCATTGTCCACTCGTGGGGTCA
TGGCTTGACTGTCATGCAGTTTTCTGGATCACATATCACCAGACTCAGCACAGTCCATGG
TCGATGTCATTCGTCAATCGACCACTTTGTGTGTAATGCACCAGCACGCGCACTCCTCAC
TTCGCCACGTGTGGACAGACAGACAGCAGTGGCCGACCATTTTGTCATTCGCACATCCAT
TCGAGCAGAGGCTCAAGGACAACCCCCTGTTCCTTGTCCTCCAACCATATCCCGACATCA
CTGTCTCGAAGCAACCGATCGGATTGCTACATCAAATTATTGGGATGTGCTAGCAAATGG
CGCAACAGACAACATAGACACTGACACTGACATTCACCAACTGACATGTCAGTTTTTGTA
ATCAGCAAATTCAGTCGCTGATAACTTGAGTATTCGACTCTCACCACCAGCCACTCAATC
CAATCGCCGGCTCCTATCTGGCACAACCAAACGTGTCATATCGGCAAGCAACACTGCACG
GCAAGCATTCATTGCTGCTGCAACCAATCCTAATCCTAACCCAGTCCAGTGCAACACTCT
ACGAGATGAGTGGTATCAACTCAAGGCTGCTGCCACCCAACTCGAGAGAGTGGATGATCG
CAAACAATGGGTCAAGCACGCCGACAATCTCGACCGTGCTGTATCAGACAGTCGAATCGA
TCTCGTATTCGCTGCTGCACGTACCATGTCTGGAAACAGTTCCCGTAGTGCTGCAGTCAC
TCCACTGTACAATTCCAATGGCATAGTACAGTACGACCCAACATCGATTCTGCGTGTCAT
GCAATGTCACTATGGATCACTAGCAGCCGACACCACAGGTCACTCGCTGGACTTGCAATA
CTGGCATGATCGTCAGCCTATTCAAGTTCCTCTCAATACACCAACCATCAGAAACAGTGA
CATTCTCGACCAGGATTTCTCGTGGAATCAGATTGCTGCAGCCCTTTTGCAGATGAGTCC
ACGGAAAGCACCTGGCGACGATGGTATAACCACTGCGTTCTACCAAGCGGCACTCTACAT
GCCTGCCAACACTCAAGAAGGCGTCCCACCAACTCCATTTGCTCGTGCTCTGTTGAGAGT
ATGTGGTCAAGTATTCGCTTCAGCAACAATCCCTCGTGCATGGCTGTGTGCATCCATTGT
CTCCATCGACAAGAAAGATAGCGACCCTCTCAACCCAGGCGACAAGCGAGGCATTTCCCT
CATCAATGTCGGTCTGAAACTCGTATGCAAGGTGCTCCAAATGCGCATTGAGCGATTTGT
CGAGATCAACAACCTGCTATCTTACGAACAGGCTGGGTTCCGCAAGCGCGAAGAGTGTGT
TGGACAAGTAGTTTCACTTGTCGACATCATTCAGCGCAGACAGAATGCTGGGCTAAACAC
CCATGTTCTATTCATCGATATCCGAAAGGCATTCGATACGGTCCCCGTTAGTGCATTGTT
ATGGAAGCTGCAGAACATGGGATTCCCTCGTCGTACTCTTGCCTTTCTCAAGGCATTGTA
CACATCATCATCTGCTCGAGCACGGGCAGGATCACTACTATCGGACCCATTCCCAGTACA
GAGAGGTGTCAGACAGGGATGTCCATTGTCTGGACTACTATTCAATCTATTCATCAATGA
CATTTTCGATGGTGTCGCACCCATCACAGTCCCTGGACTACCACGAGACACGAACCCCAT
CCGAGGACTCATGTACGCAGACGATGTGGCAGTGTTTGCTGACTCTGAGCAATCACTGTT
GGCTGCGTTGACTGCTATCGAGCAATGGGCCAATCAGTGGGAGATGCAGTTTGGTGTGGC
CAAGTGTGGCATCATCAGCTTTACTGGCCATCTAGCACCACGACTTGACAACCCATTGGA
TATTCGACTCCATGGACAGTTGGTCAGTCGTGTGGAGTCATACAAGTACCTTGGTGTGCT
AATTGACTCCAAGCTAGACCACTCAGCATAGCTCAAGCAGAAACGGTCTGCACTTGAGCA
CACCATTTCGGCTCTTCACCCAGTGCTGGCTAATCACCAGCTAACGGTGAATTACCGATC
TCGTATATTCTCTGCTGTGGTCATGGGCAAAGCCTATTATGGGCTTGAGCTAGTTGGTGG
CAACAAGTCACACCTTGCACCACTGCAGAAAACGATCAACAAGGGTATCCGACTGTTCAC
TGGGGCCCGACTCTCGACTGCCATTGGACCCCTTCTGGTTGAAACTAGATTGGGTCACTT
CTCACTCGCTCACTGGTATCACGGGTACGCTTGTTGGAGCGATCTGTGACCAAGAGAACA
CCCATCAATGCCATCTGTTCGGGTACAGACAATGACGTGTTTACACTGAATGTCCAAGGG
GCAGTTGGTAAAATCCCAGCGCTGGTTATGGTCTCGTCGGACCAAACAGCTGTACAGGAA
CAGATACTGGCTGACACCACAGGTCAGACCAAAGACAGTCAAGCAACGACACTCGTTTGC
ATTGATGGAGACTCTACGAACATGTGGGGACTCTGCATCGCTCCAAAGTATGTCACTCGA
CAATTATTGGACACTTCTGGGTTCTTCAAGGATCCCAGTTTCAATCAATCGCGAGCACAT
GGCACAAGATATCTGATGCTTGCGCGCATGGATGCACTCTGGACAGCAAGAAAAGCCATT
CAGATTGGCATATTAGTCGACACCCACCCATTCTCAGTTGATCGCTGCATCCTATGCGAT
CAGCAACTACTCAGTACATCCATTGCTTATTTTGTGGTGGAGTGTGAACAAGTCACTGGT
CATCGCATTCAGTCTGGACTAGCACCAGCAATTCAGAAATCACGACTCAGATTGCTGGGT
CGCGGCACTCGATCCGGGTGTGGAGAATGTATATACTTGGCTCCGCGGTGGAGTCTTAAA
TGGCGAAGCAGATCTGGACCAACGTTGGTTGGACGGGACTGTGGAGCATGAATCTATGGG
GACGAGGCATGATAATCGGGCGCTGGCAGCACGGTTAGCTGACTTCCTGCAGGTAGCGTA
CCAGGCAGTATCAATCCACACTGTGGAAATACCATCGGGATCGCCTTGTGGAAGTTGGTT
AAACTGACTTGTAGCAACCAACCAGCCTATGCCTGAATGGGGTATGGCTTGTCATGTGTT
TCATGGACCTGATTTGACTTTCAGATTCACAAAACACCATTGGCATTCGTGCTTGTTTGT
TTAGGGTGTGTGATTATATTTTTGACAATTAAAGTCCATTCAAGCAAATAA

>LINE_scaffold0087-194952-195155-C
GAATGGATTGTTTAAGTTGTTTTTTTGTTGTTTTTTTGAATGAACTTTATTGTTAAGAAT
ATAATCACACACCCCAAACAAACAAGCACGAATGTCAATGGTGTTTTGTGAATCTGATAG
TCAAATCAGATCCCATGAAACACGGCAAGCCATACCCCATTCAGGCATAGGATGGTGAGT
GCTAACAAGTCAGTTTAACCAAC

>LINE_scaffold0087-239435-244672-C
TATTTTTTTTTTTTGAATGAACTTTATTGTTAAGAATATAATCACACCCCAAACAACAAG
CACGAATGCCAAAGGTGTTTTGTGAATCTGATAGTCAAATCAGATCCATGAAAACACGGC
AAGCCATACCCCATCCAGGCATAGGCTGGCGGTGCTAGAAGTCAGTTTAGCCAACTTCCA
CAAGGCGATCCCGGTGGTATTTCCACAATGTGGATTGATACTGCCGGTACGCTACCTGCA
GGAAGTCAGCTAACCGTGCTGCCAGCGCCCGATTATCATGCCTCGTCCCCATAGATTCAT
GCTCCACAGTCCCGTCCAACCAACGCTGGTCCAGATCTGCTTCGCCATTTAAGACTCCAC
CGCGGAGCCGAGTATATACATTCTCCACACCCGGATCGAGTGCGTGACCCAGCAGTCTGA
GTCGTGATTTCTGAATTGCTGGTACTAGTCCAGACTGAATGCGATGGCCAGTTACTTGCT
CACACTCCACCACGAGATGAGCAATGGATGTGCTGAGTAACTGTTGGTCGCATAATATGC
AGCGATCAACTGAGAATGGGTGAGTGTCGACTAATATGCCAATCTGAATGGCTTTCCTTG
CTGTCCAGAGAGCATCCATGCGCGCAAGCATCAGATATCTCGTGCCATGTGCTCGTGATT
GATCGAAACTGGGATCCTTGAAGAATCCAGAGGTGTCCAAGAATTGTCGAGTGACATACT
TTTGGAGCGATGCAGAGTCTCCACATGTTCGTAGAGTCTCCATCAATGCAAACGAATGCC
GTTGCTTGACTGTCTTTGGTCTGATCTGTGGTGTCAGCCAGTATCTGTTCCTGTATAGTT
GTTTGGTCCGACGAGACCAGAACCAGCGCTGGGATCTTACCAACTGCCCTTGGACATTCA
GTGTAAACACGTCATTGTCTGTGCCGGAGCAAATGGCATTGATGGGTGTTCTCTTGGTCA
CAGATCGCTCCAACAAGCGTACTCGTGATACCAATGAGCGAGTGAGAAGAGACCCAATCC
CAGTTTCAACCAGAAGAGGTCCAATGGCAGTCGAGAGTCGGGCACCAGTGAACAGTCGTA
TACCCTTGTTGATTGTCGTTTGCAGTGGTGCGAGGTGTGACTTGTTGCCACCAACCAGTT
CGAGCCCATAGTAGGCTTTTCCCATGACCACTGCAGAGAATATGCGAGATCGATAATTCA
CCGTTAACTGGTGGTTAGCCAGCACTGGGTGAAGTGCCGAGATGGTGTGCTCGAGTGCAG
ACCGTTTTTGCTTGAGCCATGCTGAATGGTCCAGCTTGGAGTCAATCAGTACACCAAGGT
ACTTGTATGACTCCACACGACTGACCAACTGTCCATGGAGTCGAATATCCAATGGAGTGT
CAAGTCGTGGTGCTAGATGGCCAGTGAAGCTGATGATGCCACACTTGGCCACACCAAACT
GCATCTCCCACTGATTGGCCCATTGCTCAATAGCAGTCGACGCAGCCAATAGTGACTGCT
CAGAGTCAGCAAAGACTGCCACATCGTCTGCGTACATGAGTCCTCGGATGGGGTTGGTGT
CTCGCGGCAGTCCAGGGACTGTGATGGGTGCGACACCATCGAGAATGTCGTTGATGAACA
AATTGAACAGCAATCCAGACAATGGACATCCCTGTCTGACACCCCTCTGTACTGGGAATG
GGTCCGATAACAGTGATCCTGCCCGTGCTCGAGCAGATGAGGATGTGTACAGTGCCTTGA
GAAAGGCAAGAGTACGACGAGGGAATCCCATGTTCTGCAGCTTCCATAACAGTGCACCAA
CGGGGACTGTATCGAATGCCTTTCGGATATCGATGAATAGAACATGGGTGTTTAGCCCAG
CATTCTGTCTGCGCTGAATAATGTCGACAAGTGAGACTACTTGTCCAACACACTCTTCGC
GCTTGCGGAACCCAGCCTGTTCGTAAGATAGCAGGTTGTTGGTCTCGACAAATCGCTCAA
TGCGCATTTGGAGCACCTTGCATACGAGTTTCAGACCGACATTGATGAGTGCAATGCCTC
GCTTGTCGCCTGGGTTGAGAGGGTCGCCATCTTTCTTGTCGATGGAGACGATGGATGCAC
ACAGCCATGCACGGGGGATTGTTGCTGAAGCGAATACCTGACCACATACTCTCAACAGAG
CACGAGCAAATGGAGTTGGTGGTACACCTTCTTGAGTGTTGGCAGGCATATAAAGTGCCG
CTTGGTAGAACGCAGTGGATATACCATCGTCGCCAGGTGCTTTCCGTGGACTCATCTGCA
AAAGGGCTGCAGCAATCTGATTCCACGAGAAATCCTGGTCGAGAATGTCACTGTTTCGAA
TTGGTGGTGTATTGAGAGGAACTTGAATAGGCTGACGATCATGCCAGTATTGCAAGTCCA
GCGAGTGACCTGTGGTGTCAGCTGCCAATGATCCATAGTGACCTTGCATGACACGCAGGA
TCGATGTTGGGTCGTATTGCACTATGCCATTGGAGTTGTACAGTGGAGTGACTGCAGCAC
TACGGGAACTGTTTCCAGACATGGCACGTGCAGCAGAGAATACGAGATCGGTTCGACCGT
CTGACACAGCGCGGTCGAGATTGTCAGCGTGCTTGACCCATTGTTTGCGACCATCCACTC
TCTCAAGTTGAGTAGCAGCAGCCTTGAGTTGAGACCACTCATCTCGAAGAGTGTTGCACT
GGACTGGGTTAGGGTTGGTATGAGTTGCAGCGGCAATGAATGCTTGCCGTGCAGTGTTGC
TTGCCAATATGGCACGTTTGGTTGTGCCAGATAGGAGCCGGCGATTGGATCGAGTGACTG
GTGGTGAGAGTCGAAGACTCAAGTTATCAGCGACTGCATTTGCTGATTCCAAAACTGAGA
TGTCAGTTGGTGGACGTCAGTATCAGTGTCTGTGTCATCCGATGCACCGTCTGCTAGCAC
ATCCCAATAATTGGATGTAGCAATTCGATCAGTGGCTTCGAGACAGTGATGGCGGGATAT
GGTTGGAGCACGAGGAACAGGGGGTTGTCCTTGAGCCTCTGCTCGGATGGATGTGCGAAT
GACAAAGTGGTCGGCCACTGCTGTCTGTCTGTCCACACGTGGCGAAGTGAGCAGTGCGCG
TGCTGGTGCATTACACACAAAGTGGTCGATTGACGAATGACGTCGACCATGGACTGTGCT
GAGTCTGGTGATCTGTGATCCAGAGAACTGCATGACAGTCAGACCATGACCCCACGAGTG
GACAATGCGCTGAAGGCGCTGCGGGTCGGTGTTCCAGTCTCCAAAAATGAGAACAGGATG
GTTGTTGTCGAATGGCACAACTCTGTCGAGGGCTTGCCGAATACTAGCAAACGCCTCTCT
GCGACTGTAGTTGGTGGTGGCTCCAGAATGTCCTACATAGACAGATCCGACTATCCACAG
ACATTCTGGAGTGAAGTTGGGTACCTTGGCGAGAATCATTGTGCCAACTGCACTACCATG
TTCATGGCCACCAAAGCACTATGGAATACCGAGGGCGATTCCTCTGCGTCCAGGTCCAGT
GGCTGGATGCTGAATGACATCGAATCCAGGGACAGTGAAGCGGAATTTAGATGAGGTGAT
GCAGGTCTCTGAGATGGCCCAGAGCCTGGTGTTCCTGACGATATGGCGAATAGCAGGACG
TTTGTTGCTGATGTTGGCAACATTGACTGCGAGAATCTGCCGTGATAGTGGTGGAGGTGG
GGCTGTTGGTCGAGGCTGGTCTGGACGGCGATGTCGGTAGTTTTGCCGAATACGCCAGTG
GGTTTGCTTGCTTTGGCGCTCGAGGCGCTGGATGATGTTTCGTTGTCGGTCTTCGGGGAC
CGTTATGCGGAATCGAGCACCGTGTTTTGTAGTACGGCGATCGATCTTGAGACATGCTCC
ATCTGGTGACCCAGAATTGGAGCTAGAATGGAGCGGAGGTAAGTGATTGAGACGGCTGCA
AGGCCGTATATCGAGAATGTGGTAGATAGTGATAGTTCTTGTCGATGATCGACAGAGGAA
ACCGATATGTTAGAGTTGGCCATGGATAGAGGAGTGTCAGGTAATAGGTGATCAGTTGGT
GAAGGTGAATGTGTTGATAATGGTGTATCACTCATTACAAACACATTTCAACGTCAGCGA
TAGGGGTGACTGTAGGAGTAGCACCGTCATCTTGGGTTGCTGGAGTAATCTCAGCAGCCG
TGTCAGATGGTGGATCTACTGCTGGTGCAGCAGGTTCCTGTTCAGTCGCCTTCTTGACTG
GGAGAGACTCCTTTGGGACTGTCTCCAGTGTGGATATGTCAAAATCGGGTGTTTGAACCC
GAATCTTGGTCGCCTCGGCAGTGGCTGCCTCGAGGGTCTTGCCACCAATAGATGCGAGCA
GTGATCTGAAGAAGTTCCTGGCTTTTACATCAGGACTGCGCTGGATGGTTGTGACGGTCT
TTGCAGCAAACGACAAAATAGCAGCGAGCTTATCCTTGTCTGCTGCTTCGGGCGAGGAAC
CCAGGCTTTGAAAGACTTGACGATAGTCGCGTCCAGACTGGTGATTATTCGAGTAAACGC
AGACACATAGTCGGCGTCGACTAGTAGCTGCACAACTTGTCGGGATATCCAGCGAATGTC
ACGTACTGCGCTTGTACGGATGCGGGCACCCTGCATTGCCTTTCGAAGGTCGCCAGGCTT
AGCGTAGGGAAAACCGCTTGCATAGATGAGTCGAAGACCCGAGGAGAGCTCCACTTTGGG
TGCACTGTGTGCAGGGACTGATGTCTCGCGCTTCAGAGCGAGCCATGCAGCAGCACCAGC
TTTACGAAATTCGGGCTGGCGTTCAACCAGCTGTTGATGGGTGGGCCGTTTTTTGACAGC
GTCGGCAAATCGAGTGTCCTTAGAGGGCTGGTCCGTAGTAGTAGTAGTAGTATCGGTAGC
AGTAATGGTAGTGGTGGGGTTTGGCTTGGTAGCCACAGACTTGCGTTTGAGCTTTGCACC
CGTTTGCTTCAGCGGAGGGTAGTCCTTGTTATTGGGGACTACGACTTGTGAGGCAACAGG
TCCAGCTTCTAGCCTGGCTAGAATAGCGGCAAGAGCAGTTTGATTTGCCTCACCGGTCGA
CGCCATCTGACTTGCCATGTTGCTGAGGACTTTCTCCAAGTCTCGGTTGATTTTCTCCAG
GTCAGCTATTGTCTTCTGCTGGAGAGCAAAAGCGTTACTCAGAGTAGCCAGCTCGGTCTG
TTGAGCAGCAAATTGCT

>LINE_scaffold0087-244672-249904-C
TTTTTTTTTTTTGAATGAACTTTATTGTTAAGAATATAATCACACCCCAAACAACAAGCA
CGAATGCCAAAGGTGTTTTGTGAATCTGATATTCAAATCAGATCCATGAAAACACGGCAA
GCCATACCCCATCCAGGCATAGGCTGGCGGTGCTAGAAGTCAGTTTAGCCAACTTCCACA
AGGCGATCCCGGTGGTATTTCCACAATGTGGATTGATACTGCCGGTACGCTACCTGCAGG
AAGTCAGCTAACCGTGCTGCCAGCGCCCGATTATCATGCCTCGTCCCCATAGATTCATGC
TCCACAGTCCCGTCCAACCAACGCTGGTCCAGATCTGCTTCGCCATTTAAGACTCCACCG
CGGAGCCAAGTATATACATTCTCCACACCCGGATCGAGTGCGCAACCCAGCAATCTGAGT
CGTGATTTCTGAATTGCTGGTACTAGTCCAGACTGAATGCGATGGCCAGTGACTTGCTCA
CACTCCACCACGAGATGAGCAATGGATGTGCTGAGTAGCTGCTGGTCGCATAATATGCAG
TGATCAACTGAGAATGGGTGAGTGTCGACTAATATGCCAATCTGAATGGCTTTCCTTGCT
GTCCAGAGAGCATCCATGCGCGCAAGCATCAGATATCTCGTGCCATGTGCTCGTGATTGA
TCGAAACTGGGATCCTTGAAGAATCCAGAGGTGTCCAAGAATTGTCGAGTGACATACTTT
TGGAGCGATGCAGAGTCTCCACATGTTCGTAGAGTCTCCATCAATGCAAACGAGTGTCGT
TGCTTGACTGTCTTTGGTCTGACCTGTGGTGTCAGCCAGTATCTGTTCCTGTATAGCTGT
TTGGTCCGACGAGACCAGAACCAGCGCTGGGATCTTACCAACTGCCCTTGGACATTCAGT
GTAAACACGTCATTGTCTGTACCGGAGCAGATGGCATTGATGGGTGTTCTCTTGGTCACA
GATCGCTCCAACAAGCGTACTCGTGATACCAATGAGCGAGTGAGAAGAGACCCAATCCCA
GTTTCAACCAGAAGAGGTCCAATGGCAGTCGAGAGTCGGGCACCAGTGAACAGTCGGATA
CCCTTGTTGATTGTCGTTTGCAGTGGTGCGAGGTGTGACTTGTTGCCACCAACCAGTTCG
AGCCCATAGTAGGCTTTTCCCATGACCACTGCAGAGAATATGCGAGATCGATAATTCACC
GTTAACTGGTGGTTAGCCAGCACTGGGTGAAGTGCCGAGATGGTGTGCTCGAGTGCAGAC
CGTTTTTGCTTGAGCCATGCTGAATGGTCCAGCTTGGAGTCAATCAGTACACCAAGGTAC
TTGTATGACTCCACACGACTGACCAACTGTCCATGGAGTCGAATATCCAATGGAGTGTCA
AGTCGTGGTGCTAGATGGCCAGTGAAGCTGATGATGCCACACTTGGCCACACCAAACTGC
ATCTCCCACTGATTGGCCCATTGCTCAATAGCAGTCGACGCAGCCAATAGTGACTGCTCA
GAGTCAGCAAAGACTGCCACATCGTCTGCGTACATGAGTCCTCGGATGGGGTTGGTGTCT
CGCGGCAGTCCAGGGACTGTGATGGGTGCGACACCATCGAGAATGTCGTTGATGAACAAA
TTGAACAGCAATCCAGACAATGGACATCCCTGTCTGACACCCTCTGTACTGGGAATGGGT
CCGATAACAGTGATCCTGCCCGTGCTCGAGCAGATGAGGATGTGTACAGTGCCTTGAGAA
AGGCAAGAGTACGACGAGGGAATCCCATGTTCTGCAGCTTCCATAACAGTGCACCAACGG
GGACTGTATCGAATGCCTTTCGGATATCGATGAATAGAACATGGGTGTTTAGCCCAGCAT
TCTGTCTGCGCTGAATAATGTCGACAAGTGAGACTACTTGTCCAACACACTCTTCGCGCT
TGCGGAACCCAGCCTGTTCGTAAGATAGCAGGTTGTTGGTCTCGACAAATCGCTCAATGC
GCATTTGGAGCACCTTGCATACGAGTTTCAGACCGACATTGATGAGTGCAATGCCTCGCT
TGTCGCCTGGGTTGAGAGGGTCGCCATCTTTCTTGTCGATGGAGACGATGGATGCACACA
GCCATGCACGGGGGATTGTTGCTGAAGCGAATACCTGACCACATACTCTCAACAGAGCAC
GAGCAAATGGAGTTGGTGGTACACCTTCTTGAGTGTTGGCAGGCATATAAAGTGCCGCTT
GGTAGAACGCAGTGGATATACCATCGTCGCCAGGTGCTTTCCGTGGACTCATCTGCAAAG
GGCTGCAGCAATCTGATTCCACGAGAAATCCTGGTCGAGAATGTCACTGTTTCGAATTGG
TGGTGTATTGAGAGGAACTTGAATAGGCTGACGATCATGCCAGTATTGCAAGTCCAGCGA
GTGACCTGTGGTGTCAGCTGCCAATGATCCATAGTGACCTTGCATGACACGCAGGATCGA
TGTTGGGTCGTATTGCACTATGCCATTGGAGTTGTACAGTGGAGTGACTGCAGCACTACG
GGAACTGTTTCCAGACATGGCACGTGCAGCAGAGAATACGAGATCGGTTCGACCGTCTGA
CACAGCGCGGTCGAGATTGTCAGCGTGCTTGACCCATTGTTTGCGACCATCCACTCTCTC
AAGTTGAGTAGCAGCAGCCTTGAGTTGAGACCACTCATCTCGAAGAGTGTTGCACTGGAC
TGGGTTAGGGTTGGTATGAGTTGCAGCGGCAATGAATGCTTGCCGTGCAGTGTTGCTTGC
CAATATGGCACGTTTGGTTGTGCCAGATAGGAGCCGGCGATTGGATCGAGTGACTGGTGG
TGAGAGTCGAAGACTCAAGTTATCAGCGACTGCATTTGCTGATTCCAAAAACTGAGATGT
CAGTTGGTGGACGTCAGTATCAGTGTCTGTGTCATCCGATGCACCGTCTGCTAGCACATC
CCAATAATTGGATGTAGCAATTCGATCAGTGGCTTCGAGACAGTGATGGCGGGATATGGT
TGGAGCACGAGGAACAGGGGGTTGTCCTTGAGCCTCTGCTCGGATGGATGTGCGAATGAC
AAAGTGGTCGGCCACTGCTGTCTGTCTGTCCACACGTGGCGAAGTGAGCAGTGCGCGTGC
TGGTGCATTACACACAAAGTGGTCGATTGACGAATGACGTCGACCATGGACTGTGCTGAG
TCTGGTGATCTGTGATCCAGAGAACTGCATGACAGTCAGACCATGACCCCACGAGTGGAC
AATGCGCTGAAGGCGCTGCGGGTCGGTGTTCCAGTCTCCAAAAATGAGAACAGGATGGTT
GTTGTCGAATGGCACAACTCTGTCGAGGGCTTGCCGAATACTAGCAAACGCCTCTCTGCG
ACTGTAGTTGGTGGTGGCTCCAGAATGTCCTACATAGACAGATCCGACTATCCACAGACA
TTCTGGAGTGAAGTTGGGTACCTTGGCGAGAATCATTGTGCCAACTGCACTACCATGTTC
ATGGCCACCAAAGCACTATGGAATACCGAGGGCGATTCCTCTGCGTCCAGGTCCAGTGGC
TGGATGCTGAATGACATCGAATCCAGGGACAGTGAAGCGGAATTTAGATGAGGTGATGCA
GGTCTCTGAGATGGCCCAGAGCCTGGTGTTCCTGACGATATGGCGAATAGCAGGACGTTT
GTTGCTGATGTTGGCAACATTGACTGCGAGAATCTGCCGTGATAGTGGTGGAGGTGGGGC
TGTTGGTCGAGGCTGGTCTGGACGGCGATGTCGGTAGTTTTGCCGAATACGCCAGTGGGT
TGCTTTGGCGCTCGAGGCGCTGGATGATGTTTCGTTGTCGGTCTTCGGGGACCGTTATGC
GGAATCGAGCACCGTGTTTTGTAGTACGGCGATCGATCTTGGAGACATGCTCCATCTGGT
GACCCAGAATTGGAGCTAGAATGGAGCGGAGGTAAGTGATTGAGACGGCTGCAAGGCCGT
ATATCGAGAATGTGGTAGATAGTGATAGTTCTTGTCGATGATCGACAGAGGAAACCGATA
TGTTAGAGTTGGCCATGGATAGAGGAGTGTCAGGTAATAGGTGATCAGTTGGTGAAGGTG
AATGTGTTGATAATGGTGTATCACTCATTACAAACACATTTCAACGTCAGCGATAGGGGT
GACTGTAGGAGTAGCACCGTCATCTTGGGTTGCTGGAGTAATCTCAGCAGCCGTGTCAGA
TGGTGGATCTACTGCTGGTGCAGCAGGTTCCTGTTCAGTCGCCTTCTTGACTGGGAGAGA
CTCCTTTGGGACTGTCTCCAGTGTGGATATGTCAAAATCGGGTGTTTGAACCCGAATCTT
GGTCGCCTCGGCAGTGGCTGCCTCGAGGGTCTTGCCACCAATAGATGCGAGCAGTGATCT
GAAGAAGTTCCTGGCTTTTACATCAGGACTGCGCTGGATGGTTGTGACGGTCTTTGCAGC
AAACGACAAAATAGCAGCGAGCTTATCCTTGTCTGCTGCTTCGGAGCGAGGAACCCAGGC
TTTGAAAGACTTGACGATAGTCGCGTCCAGACTGGTGATTATTCGAGTAAACGCAGACAC
ATAGTCGGCGTCGACTAGTAGCTGCACAACTTGTCGGGATATCCAGCGAATGTCACGTAC
TGCGCTTGTACGGATGCGGGCACCCTGCATTGCCTTTCGAAGGTCGCCAGGCTTAGCGTA
GGGAAAACCGCTTGCATAGATGAGTCGAAGACCCCGAGGAGAGCTCCACTTTGGGTGCAC
TGTGTGCAGGGACTGATGTCTCGCGCTTCAGAGCGAGCCATGCAGCAGCACCAGCTTTAC
GAAATTCGGGCTGGCGTTCAACCAGCTGTTGATGGGTGGGCCGTTTTTTTGACAGCGTCG
GCAAATCGAGTGTCCTTAGAGGGCTGGTCCGTAGTAGTAGTAGTAGTATCGGTAGCAGTA
ATGGTAGTGGTGGGGTTTGGCTTGGTAGCCACAGACTTGCGTTTGAGCTTTGCACCCGTT
TGCTTCAGCGGAGGGTAGTCCTTGTTATTGGGGACTACGACTTGTGAGGCAACAGGTCCA
GCTTCTAGCCTGGCTAGAATAGCGGCAAGAGCAGTTTGATTTGCCTCACCGGTCGACGCC
ATCTGACTTGCCATGTTGCTGAGGACTTTCTCCAAGTCTCGGTTGATTTTCTCCAGGTCA
GCTATTGTCTTCTGCTGGAGAGCAAAGCGTTACTCAGAGTAGCCAGCTCGGTCTGTTGAG
CAGCAAATTGCT

>LINE_scaffold0087-249908-255907-C
TTTTTTTTTTTTTGAATGAACTTTATTGTTAAGAATATAATCACACCCCAAACAACAAGC
ACGAATGCCAAAGGTGTTTTGTGAATCTGATATTCAAATCAGATCCATGAAAACACGGCA
AGCCATACCCCATCCAGGCATAGGCTGGCGGTGCTAGAAGTCAGTTTAGCCAACTTCCAC
AAGGCGATCCCGGTGGTATTTCCACAATGTGGATTGATACTGCCGGTACGCTACCTGCAG
GAAGTCAGCTAACCGTGCTGCCAGCGCCCGATTATCATGCCTCGTCCCCATAGATTCATG
CTCCACAGTCCCGTCCAACCAACGCTGGTCCAGATCTGCTTCGCCATTTAAGACTCCACC
GCGGAGCCAAGTATATACATTCTCCACACCCGGATCGAGTGCGCAACCCAGCAATCTGAG
TCGTGATTTCTGAATTGCTGGTACTAGTCCAGACTGAATGCGATGGCCAGTGACTTGCTC
ACACTCCACCACGAGATGAGCAATGGATGTGCTGAGTAGCTGCTGGTCGCATAATATGCA
GTGATCAACTGAGAATGGGTGAGTGTCGACTAATATGCCAATCTGAATGGCTTTCCTTGC
TGTCCAGAGAGCATCCATGCGCGCAAGCATCAGATATCTCGTGCCATGTGCTCGTGATTG
ATCGAAACTGGGATCCTTGAAGAATCCAGAGGTGTCCAAGAATTGTCGAGTGACATACTT
TTGGAGCGATGCAGAGTCTCCACATGTTCGTAGAGTCTCCATCAATGCAAACGAGTGTCG
TTGCTTGACTGTCTTTGGTCTGACCTGTGGTGTCAGCCAGTATCTGTTCCTGTATAGCTG
TTTGGTCCGACGAGACCAGAACCAGCGCTGGGATCTTACCAACTGCCCTTGGACATTCAG
TGTAAACACGTCATTGTCTGTACCGGAGCAGATGGCATTGATGGGTGTTCTCTTGGTCAC
AGATCGCTCCAACAAGCGTACTCGTGATACCAATGAGCGAGTGAGAAGAGACCCAATCCC
AGTTTCAACCAGAAGAGGTCCAATGGCAGTCGAGAGTCGGGCACCAGTGAACAGTCGGAT
ACCCTTGTTGATTGTCGTTTGCAGTGGTGCGAGGTGTGACTTGTTGCCACCAACCAGTTC
AGCCCATAGTAGGCTTTTCCATGACCACTGCAGAGAATATGCGAGATCGATAATTCACCG
TTAACTGGTGGTTAGCCAGCACTGGGTGAAGTGCCGAGATGGTGTGCTCGAGTGCAGACC
GTTTTTGCTTGAGCCATGCTGAATGGTCCAGCTTGGAGTCAATCAGTACACCAAGGTACT
TGACTCCACACGACTGACCAACTGTCCATGAGTCGAATATCCAATGGACTGTCAAGTCGT
GGTGCTAGATGGCCAGTGAAGCTGATGATGCCACACTTGGCCACACCAAACTGCATCTCC
CACTGATTGGCCCATTGCTCGATAGCAGTCGACGCAGCCAATAGTGACTGCTCAGAGTCA
GCAAAGACTGCCACATCGTCTGCGTACATGAGTCCTCGGATGGGGTTGGTGTCTCGCGAT
AGTCCAGGGACTGTGATGGGTGCGACATCATCGAGAATGTCGTTGATGAACAAATTGAAC
AGCAATCCAGACAATGGACATCCCTGTCTGACACCCCTCTGTACTGGGAATGGGTCCGAT
AGTAGTGATCCCGCCCGTGCTCGAGCAGATGAGGATGTGTACAATGCCTTGAGAAAGGCA
AGAGTACGACGAGGGAATCCCATGTTCTGCAGCTTCCATAACAGTGCACCAACTGGGACT
GTATCGAATGCCTTTCGAATATCGATGAATAGAACATGGGTGTTTAGCCCAGAATTCTGT
CTGCGCTGAATGATGTCGACAAGTGAGACTACTTGTCCCAACACACTCTTCGCGCTTGCG
GAACCCAGCCTGTTCGTAGGATAGCAGGTTGTTGGTCTCGACAAATCGCTCAATGCGCAT
TTGGAGCACCTTGCATACGAGTTTCAGGCCGACATTGATGAGGGCAATGCCTCGCTTGTC
GCCTGGGTTGAGAGGGTCGCCATCTTTCTTGTCGATGGAGACGATGGATGCACACAGCCA
TGCACGGGGGGATTGTTGCTGAAGCGAATACCTGACCACATACTCTCAACAGAGCACGAG
CAAATGGAGTTGGTGGTACACCTTCTTGAGTGTTGGCAGGCATATAAAGTGCCGCTTGGT
AGAACGCAGTGGTTATACCATCGTCGCCAGGTGCTTTCCGTGGACTCATCTGCAAAAGGG
CTGCAGCAATCTGATTCCACGAGAAATCCTGGTCGAGAATGTCACTGTTTCTTATTGGTG
GTGTGTCACGAGAGACTTGAATAGGCTGACGATCATGCCAGTATTGCAAGTCCAGCGAGT
GACCTGTGGTGTCAGCTGCCAATGATCCATAGTGACATTGCATGACACGCAGGATCGATG
TTGGGTCGTATTGCACTATGCCATTGGAGTTGTACAGTGGAGTGACTGCAGCACTACGGG
AACTGTTTCCAGACATGGCACGTGCAGCAGCGAATACGAGATCGGTTCGACCGTCTGACA
CAGCGCGGTCGAGATTGTCCGCGTGCTTGACCCATTGTTTACGACCATCCACTCTCTCGA
GTTGGGTGGCAGCAGCCTTGAGTCGAGACCACTCATCTCGAAGAGTGTTGCACTGGACTG
GGTTAGGGTTGGTATGAGTTGCAGCGGCAATGAATGCTTGCCGTGCAGTGTTGCTTGCCA
ATATGGCACGTTTGGTTGTGCCAGATAGGAGCCGGCGATTGGATCGAGTGACTGGTGGTG
AGAGTCGAAGACTCAAGTTATCAGCGACTGCATTTGCTGATTCCAAGAACTGAGATGTCA
GTTGGTGGATGTCTGTGTCTGTGTCAGTGTTGTCTGTTGCAACGTCTGCTAGCACATCCC
AGTAATTGGATGTAGCAATTCGATCGGGTTGCTTCGAGACAGTGATGGCGGGATATGATT
GGAGCACGAGGAACAGGAGGTTGTCCTTGAGCCTCTGCTCGAATGGATGTGCGAATGACA
AAGTGGTCGGCCACTGCTGTCTGTCTGTCCACACGTGGCGAAGTGAGCAGTGCGCGTGCT
GGTGCATTACACACAAAGTGGTCGATTGACGAATGACGTCGACCATGGACTGTGCTGAGT
CTGGTGATCTGTGATCCAGAGAACTGCATGACAGTCAGACCATGACCCCACGAGTGGACA
ATGCGCTGAAGGCGCTGCGGGTCGGTGTTCCAGTCTCCAAAAATGAGAACAGGATGGTTG
TTGTCGAATGGCACAACTCTGTCGAGGGCTTGCCGAATACTAGCAAACGCCTCTCTGCGA
CTGTAGTTGGTGGTGGCTCCAGAATGTCCTACATAGACAGATCCGACTATCCACAGACAT
TCTGGAGTGAAGTTGGGTACCTTGGCGAGAATCATTGTGCCAACTGCACTACCATGTTCA
TGGCCACCAAAGCACTATGGAATACCGAGGGCGATTCCTCTGCGTCCAGGTCCAGTGGCT
GGATGCTGAATGACATCGAATCCAGGGACAGTGAAGCGGAATTTAGATGAGGTGATGCAG
GTCTCTGAGATGGCCCAGAGCCTGGTGTTCCTGACGATATGGCGAATAGCAGGACGTTTG
TTGCTGATGTTGGCAACATTGACTGCGAGAATCTGCCGTGATAGTGGTGGAGGTGGGGCT
GTTGGTCGAGGCTGGTCTGGACGGCGATGTCGGTAGTTTTGCCGAATACGCCAGTGGGTT
TGCTTGCTTTGGCGCTCGAGGCGCTGGATGATGTTTCGTTGTCGGTCTTCGGGGACCGTT
ATGCGGAATCGAGCACCGTGTTTTGTAGTACGGCGATCGATCTTGGAGACATGCTCCATC
TGGTGACCCAGAATTGGAGCTAGAATGGAGCGGAGGTAAGTGATTGAGACGGCTGCAAGG
CCGTATATCGAGAATGTGGTAGATGGTGATAGTAATGGTTCTTGTCGATGATCGACAGAG
GAAACCGATATGTTAGAGTTGGCCATGGATAGAGGAGTGTCAGGTAATAGGTGATCAGTT
GGTGAAGGTGGATGTGTTGATAATGGTGTATCACTCATTACAAACACATTTCAACGTCAG
CGATAGGGGTGACTGTAGGAGTAGCACCGTCATCTTGGGTTGCTGGAGTAATCTCAGCAG
CCGTGTCAGATGGTGGATCTACTGCTGGTGCAGCAGGTTCCTGTTCAGTCGCCTTCTTGA
CTGGGAGAGACTCCTTTGGGACTGTCTCCAGTGTGGATATGTCAAAATCGGGTGTTTGAA
CCCGAATCTTGGTCGCCTCGGCAGTGGCTGCCTCGAGGGTCTTGCCACCAATAGATGCGA
GCAGTGATCTGAAGAAGTTCCTGGCTTTACATCAGGACTGCGCTGGATGGTTGTGACGGT
CTTTGCAGCAAACGACAAAATAGCAGCGAGCTTATCCTTGTCTGCTGCTTCGGAGCGAGG
AACCCAGGCTTTGAAGGACTTGACGATAGTCGCGTCCAGACTGGTAATTATCCGTGTGAA
AGCAGACACATAGTCGGCGTCGACTAGTAGCTGCACAACTTGTCGGGATATTCAGCGAAT
GTCACGTACTGCGCTTGTACGGATGCGGGCACCCTGCATTGCCTTTCGAAGGTCGCCAGG
CTTTGCATAAGGGAAACCACTTGCGTAAATGATTCGGAGACCCGAGGAGAGCTCCACTTT
CGGTGCACTGTGTGCAGGGATTGAAGTTTCACGCTTCAGAGCGAGCCAAGCAGCAGCACC
AGCTTTACGAAAGTCAGGCTGGCGTTCAACTAGCTGTTGGTGCGTGGGCCGTTTTTTGAC
AGCGTCGGCAAATCGAGTGTCCTTAGAGGGCTGGTCCGTAGTAGTAGTAGTAGTATCGGT
AGCAGTAATGATAGTGGTGGGGTTTGGCTTGGTAGCCACAGACTTGCGTTTGAGCTTTGC
ACCCGTTTGCTTCAGCGGAGGGTAGTCCTTGTTATTGGGGACTACGACTTGTGAGGCAAC
AGGTCCAGCTTCTAGCCTGGCTAGAATAGCGGCAAGAGCAGTTTGATTTGCCTCACCGGT
CGACGCCATCTGACTTGCCATGTTGCTGAGGACTTTCTCCAAGTCTCGGTTGATTTTCTC
CAGGTCAGCTATTGTCTTCTGCTGGAGAGCAAAAGCGTTACTCAGAGTAGCCAGCTCGGT
CTGTTGAGCAGCAAATTGCTGGCTGAGGTTCTTCACAACCACCCACAGATCATCCTGGGG
TGGTGGGCTGGCATCGCGCGCCTTTTTCGGTGTCGCACGGACCGAGCGATCACTGTCAGT
CGATCGCATGCGAACAGACCCGGCCACGGAGGCAAGGGGAGTAGTGTCCGAGGAGGTATC
GCGACCTTCCTCACTGGAAAAGACCTCACCATCCTCGCGGATACGGTGAGTGAAAGCACC
ACTGGGAGCGGGTTTGCCTTTCCCGTGGTTGCTTTTGGGTTTGCATTTTTGCAACATTTT
TTTTTTTGATTATTGATTATTGATTTTTTTTTTTTGATCAACAGAGCTGCTGATTGAGGG
AAGGGAGGGGGTTTTCTGTAGTAGTTAAGAGCCTCTGCTACCTTTGGGGTGTCCCCTTTG
AGAAGAGCCCAGGTATTAACCTAGACTCTAGGGGGAGGTAGGGCAGAGAGGATGGCCACT
AGGGAAAGAGAGTAGGAGACTAGTGCCCAACAGGAGAGAGGGCCTGAGAGTACCACTGGG
GGAGCTCGCTTCCTGACTAGAGCAGTCTAACTGTGACTGATAGTGGAGGATGGAAGCTGG
TGTTCTGGTAGGGGAGAGGTCCTGCCAGAAAGAGGGGTGGGGAGAAGAGTAGGGCAAGAA
GGCCACTACAGAGGAGAGAGAGAGAGTGACTGAGGAATGGGGGCCGGCTCGAGGCTGTCG
ACCACAGTACTGACTGAGTAGTAGTAGTGGTGGGCAGCTGCTGGTAGTTGTGCTGGCAC

>LINE_scaffold0087-270543-270757-C
TATGATTAAAAAAGATCCTGTGAAGATTATATATGGATCAAGTTAGGCTGGGACAATATC
AATAATGCATAGATTGATGTAGTTGTTGATATATTGAACGCATTCCCTTTGGTGATAGTG
ATGAGCTGTTTGTGGATATGGCTTCAATGCACACACACTGAAACCCCCCTTCATTGTGTA
ATTGAACTAATACGTATCATTGAGATCCACACAC

>LINE_scaffold0087-287795-287871-C
TTGCTGAGATATCAACAGCATTCCCCTGGAAATATTGCTAAATTGTTTGTTAATATGGTC
TCAATGGCCACACACT

>LINE_scaffold0087-288213-288394-+
AGTGAGGGTTAGGGTCTCAGTGTGTGTGAATTGAAGCCATATCCACAAACAGCTCATCAC
TATCACCAAAGAGGGAATGCATTCGATATATCAAACAATTACATTAATCTATGCATTATT
GATATTATCCCAGCCTAACTTGATCCATATATGATCTTCACAGGCTCTATTCTAATCATA
C

>LINE_scaffold0087-311928-312032-+
TGCGTTTAATATATCAACAGTTACATCAATCCATTCATTATTGATAGTATCCTCAGCCTA
ACTTGATCCATATATGATATTCACAAGTTCTATTTTAATCATAC

>LINE_scaffold0088-98639-103978-+
AAAAGGCAGGCACGGGAAAAGCAAGCCTGCTTCTAGTGATGTTTTCACTCACTGTATTCG
CAAGGATGGTGAGGTTTTCTCTAGTGAGGAAGGTCGCAATACCTCCTCTGACACTACCCC
CCTTGCTTCCGTGGCAGGGTCTATTCGTATGCAGTCGACTGACAGCGATCGCTCGGTTCG
TGCGACACCCAAAAAGGCTCGCGATGCCAGCCCACCACCCCAGAACGATCTGTGGGTGGT
TGTGAAGAACCTTAGTCAGCAAGTTGCTGCTCAGCAGGCTGAGTTGGATGCTTTGCGCAA
CGCTATTGCTCTCCAGCAGAAGGCAACAGCTAACCTGGAGAAAATCCTTGGCAACATGGC
AAGTCAGATGACGTCGACCAGTGAGGCGACTCAAGCTGCTCTGGCTGCCATATTAGCCAG
ACTAGAAGGCCTGTTGTCCCGCAAGTCGTAGTCCCCAATAACAAGGACTACCCTCCGCTA
CCACCAACGGGAGCAAAGCCCAAACGCAAGACTATGGCTACCAAGCCAAACTCTAATATC
GCCACTACTACCACTACTTCTACTATTACTACTTCTACTGGCCAACTTGTCAAAAACACT
CGTTTTGCTGATGCTGTCAAAAGGCGACCCACCCATCAACAGCTAGTAGAACGCCAGCCC
GAATTTCGCAAAGCTGGCGCTGCTGCTTGGCTTGCATTGAAACGAGAGACATCAGTCCCT
GCACACGTGCACCAAAAGTGGAGCTCTCCTCGGGTCTCCAAATCATTTATGCAAAGCCTG
GTGACCTTCGAAAGGCCATGCAGGGAGCTCGCATCCGTACAAGCGCAGTACGTGACATTC
GCTGGATATCCCGACAAGTTGTGCAGCTACTAGTCGACGCCGACTATGTGTCTGCCTTCA
CTCGCATAATTACCAGTCTAGACGCGACCATTGTCAAGTCTTTCAAAGCCTGGATTCCTC
GTCCCGAAGCAGCTGACAAGGATAAGCTCGCTGCTATTTTGTCGTTTGCTGCAAAGACCG
TCACAACCATCCAGCGCAGTCCTGATGTAAAAGCCAGGAATTTCTTCAGATCTTTGCTCG
CATCTATTGGTGGCAAAACCCTCGAGGCAGCCAATGTTGAGGCGACCAAGATTCGGGTTC
AAACACCCGATTTTAGCATATCCACACTGGAGACAGTCCCAAAGGAGTCTCTCCCAGTCA
AGAAGGCGACTGATAAGGAACCTGCTGCACCAGCAGTAGATCCACCATCGGACATGGCTG
CTGAGATCACTCCAGCAATCCAAGATGACGGTGTTGCTCCTACAGTCACCCCTATCGCTG
ACGTTGAAATGTGTTTGTAATGAGTGATACACCATTATCAACACATCCACCTTCACAAAC
TAATAACCTATTACCTGACACTCCTCTATCCATGGCCAACTCTGACATATCGGTTCCCTC
TGTCGATCATCGACAAGAACTATTATCACCATCTACTACATTCTCAATATACGGCCTTGC
AGCCGTCTCGATATCATACCTCCGCTCCATTCTCGCTCCAATCCTGGGTCACCAGATGGA
GCATGTCTCCAAGATCGATCGCCGTACCACAAAACACGGTGCTCGATTCCGCATAACGGT
CCCCGAAGACCGACAACGCAACATCATCCAGCGCCTCGAGCGCCAAAGCAAGCAAACCCA
CTGGCGTATTCGGCAAAACTACCGACATCGCCGTCCAGACCAGCCTCGACCAACAGCCCC
ACCTCCACCACTATCACGGCAGATCCTCGCAGTCAATGTTGCCAACATCAGCAACAAACG
TCCTGCTATCCGCCATATCGTCAGGAACACCAGGCTCTGGGCCATCTCAGAGACCTGCGT
CACTTCCTCAAAATTTCGCTTTACTGTCCCTGGATTCGATGTCATTCAGCATCCAGCCAC
GGGACCTGGACGCAGAGGAATCGCCCTCGGTATTTCATCGTGCTTTGGTGGCCATGAACA
TGGTAGTGCAGTTGGCACAATGATTCTCGCCAAGGTACCCAACTTTACCCCAGAATGTCT
GTGGATAGTCGGATCTGTCTATGTAGGACATTCTGGAGCCACCACCAACTACAGTCGCAG
AGAGGCGTTTGCTAGTATCCGGCAAGCTCTCGATAGAGTTGTGCCATTTGACAACAACCA
TCCTGTTCTCATCTTTGGAGACTGGAACACCGACCCACAGCGCCTTCAGCGCATTGTTCA
CTCGTGGGGCCATGGTCTGACTGTCATGCAGTTCTCTGGATCACAGATCACCAGACTCAG
CACAGTCCATGGTCGACGTCACTCGTCAATTGACCACTTTGTGTGTAATGCACCAGCCCG
CGCACTCCTTACCTCGCCACGTGTGGACAGACAGACAGCAGTGGCCGACCACTTTGTCAT
TCGCACATCCATTCGAGCAGAGGCTCAAGGACAACCCCCTGTTCCTCGTGCTCCAACTAT
ATCCCGCCATCACTGTCTCGAAGCAACCGATCAAATTGCTACATCCAATTACTGGGATGT
GCTAGCAGACGGTGCAGCAGACGACACAGACTCAAACATCCACCAACTGACATCTCAGTT
TTTGGAATCAGCAAATGCAGTCGCTGATAACTTGAGTCTTCGACTCTCACCACCAGCCAC
TCGATCCAATCGCCGGCTCCTATCTGGCACAACCAAACGTGCCATATTGGCAAGCAACAC
TGCACGGCAAGCATTCATTGCCGCTGAAACCCATACCAGCCCTGACCCAGTCCAGTGCAA
TACTCTACGAGATGAGTGGTCTCGCCTCAAGGCTGCTGCCACCCAACTTGAGAGAGTGGA
TGGTCGTAAACAATGGGTCAAGCACGCTGACAATCTTGACCGCGCTGTATCAGACGGTCG
AACCGATCTCGTATTTGCTGCTGCACGTGCCATGTCTGGAAACAGTTCCCGTAGTGCTGC
AGTCACTCCACTGTACAACTCCGATGGCATAGTACAGTACGACCCAACATCGATCCTGCG
TGTTATGCAAGGCCACTATGAATCACTGGCAGCCGACACCACAGGTCACTCGCTGGACTT
GCAATACTGGCATGATCGTCAGCCTATTCAAGTCTTTCGTGACACACCACCAATTCGAAA
CAGTGACATTCTCGACCAGGATTTCTTGTGGAATCAGATGGCCGCAGCCCTTTTGCAGAT
GAGTCCACGAAAAGCACCTGGCGACGACGGTATAACCACTGCGTTCTACCAAGCGGCACT
CTACATGCCTGCCAACACCCAAGAAGGTGACCCACCAACCCCATTTGCTCGTGCTCTGTT
GAGAGTATGTGGTCAAGTATTCGCTTCAGCAACAATCCCCCGTGCATGGCTCTGTGCATC
CATTGTCTCCATCGACAAGAAAGATGGCGACCCTCTCAACCCAGGTGACAAGCGAGGCAT
TGCACTCATCAATGTCGGCCTGAAACTCGTATGCAAGGTGCTTCAAATGCGCATTGAGCG
ATTTGTCGAGACCAACAACCTGCTGTCCTACGAACAGGCTGGGTTCCGCAAGCGCGAAGA
GTGTGTTGGACAAGTAGTCTCACTTGTTGACATCATTCAGCGCAGACAGAATGCTGGGCT
AAACACCCATGTTCTATTCATCGATATCCGAAAGGCATTCGATACAGTCCCAGTTGGTAC
ACTGTTATGGAAGCTGCAGAACATGGGATTCCCTCGTCGTACTCTTGCATTTCTCAAGGC
ATTGTACACATCATCATCTGCTCGAGCTCGGGCAGGATCATTGCTATCGGACCCATTCCC
AGTACAGAAAGGTGTCAGACAGGGATGTCCATTGTCTGGACTGCTGTTCAATCTGTTCAT
CAATGACATTCTCGATGGTGTCGCACCCATCACAGTCCCTGGACTACCGCAAGACACGAA
CCCCATCCGAGGACTCATGTACGCAGACGATGTTGCAGTCTTTGCTGACTCTGAGCAATC
ACTATTGGCTGCGTCGACTGCTATCGAGCAATGGGCCAATCAGTGGGAGATGCAGTTTGG
TGTGGCCAAGTGTGGCATCATCAGCTTCACTGGTCATCTAGCACCACGACTTGACAACCC
ATTGGATATTCGACTCCATGGACAGTTGGTCAGTCGTGTGGAGTCATACAAGTACCTTGG
TGTGCTGATCGACTCCAAGCTGGACCATTCAGCATGGCTCAAGCAGAAACGGTCTGTAAT
CGAGCACACCATTTCAGCTCCTCACCCAGTGCTGGCTAACCACCAGCTAACGGTGAATTA
TCGCTCTCGCATATTCTCTGCAGTGGTTATGGGCAAAAGCCTACTATGGGCTTGAGCTAG
TTGGTGGCAACAAGTCACACCTTGCACCACTACAGACGACAATCAACAAGGGTATCCGAC
TGTTCACTGGTGCCCGACTCTCGACTGCCATTGGACCCCTTCTGGTTGAAACTGGGATTG
GGTCACTTCTCACTCGCTCATTGGTATCACGGGTACGCTTGTTGGAGCGATCTGTGACCA
AGAGAACACCCATCAATGCCATCTGTTCGGGTACAGACAATGACGTGTTTACATTGAATG
TCCAAGGGCAGTTGGTAAGATCCCAGCGCTGGTTCTGGTCTCGTCGGACAAAACAGCTAT
ACAGGAACAGATACTGGCTGACACCACAAGTCAGACCAAAGACAGTCAAGCAACGACACT
CGTTTGCTCTGATGGAGACTCTACAAACATGTGGAGACTCTGCATCACTCCAAAAGTATG
TCACTCGACAATTATTGGACACTTCTGGGTTCTTCAAGGATCCCAGTTTTGATCAATCGC
GAGCACATGGCACAAGATATCTGATGCTTGCGCGCATGGATGCTCTCTGGACAGCAAGAA
AAGCCATTCAGATTGGCATATTAGTCGACACTCACCCATTTTCAGTTGACCACTGCATTT
TATGCAACCAGCAACTACTCAGCACATCCATTGCTCATCTCGTGGTGGAGTGTGAACAAG
TCACCGGCCATCGCATTCAGTCTGGATTAGTACCAGCAATTCAGAAATCCCGACTCAGAT
TGCTGGGTCGCGCACTCGATCCGGGTGTGGAGAATGTATATACTTGGCTCCGCGGTGGAG
TCTTAAATGGCGAAGCAGATCTGGACCAGCGTTGGTTGGACGGGACTGTGGAGCATGAAT
CTATGGGGACGAGGCATGATAATCGGGCGCTGGCAGCACGGTTAGCTGACTTCCTGCAGG
TAGCGTACCGGGCAGTATCAATCCACATTGTGGCACAATACCACCGGGATCGTCTTGTGG
AAGTTGACTAAACTGACTTGTAGCACTGTCAACCTATGCCAGTATTGATATGGATTGCC

>LINE_scaffold0088-147568-150369-C
GCAATCCATATCAATACTGGCATAGGTTGACAGTGCTACAAGTCAGTTTAGTCAACTTCC
ACAAGGCGATCCCGGTGGTATTGTGCCACAATGTGGATTGATACTGCCGGTACGCTACCT
GCAGGAAGTCAGCTAACCGTGCTGCCAGCGCCCGATTATCATGCCTCGTCCCCATAGATT
CATGCTCCACAGTCCCGTCCAACCAACGCTGGTCCAGATCTGCTTCGCCATTTAAGACTC
CACCGCGGAGCCAAGTATATACATTCTCCACACCCGGATCGAGTGCGCGACCCAGCAATC
TGAGTCGTGATTTCTGAATTGCTGGTACTAGTCCAGACTGAATACGATGGCCCGTTACTT
GTTCACACTCCACCACGAGATGAGCGAATGGATGTGCTGAGTAGTTGCTGGTCGCATAAT
ATGCAGTGTGTCAGCTGAGAATGGGTGAGTGTCGACTAATATGCCAATCTGGACGGCTTT
TCTTGCTGTCCAAAGAGAATCCATGCGCGCAAGTATCAGATATCTTGTGCCATGTGCTCG
TGATTGATCAAAACTGGGATCTTTGAAGAATCCAGAAGTGTCCAATAATTGTCGAGCGAC
ATACTTTTGGAGTGATGCAGAGTCTCCACATGTTCGTAGAGTCTCCATCAGAGCAAACGA
GTGTCGTTGCTTGACTGTCTTTGGTCTGACTTGTGGTGTCAGCCAGTATCTGTTCCTGTA
TAGCTGTTTTGTCCGACGAGACCAGAACCAGCGCTGGGATTTCACCAACTGCCTTTGGAC
ATTCAGTGTGAACACGTCATTGTCTGTACTGGAGCAGATAGCATTGATGGGTGTTCTCTT
GGTCACAGATCGCTCCAACAAGCGTACTCGTGAAACCAATGAGCGAGTGAGAAGAGACCC
AATCCCAGTTTCAACAAGAAGGGGTCCAATGGCAGTCGAGAGTCGGGCACCAGTGAACAG
TCGGATACCCTTGTTGATTGTCGTTTGCAGTGGTGCAAGGTGTGACTTGTTGCCACCAAC
CAGTTCAAGCCCATAGTAGGCTTTGCCCATGACCACAGCAGAGAATATGCGAGAGCGATA
ATTCACCGTTAGCTGGTGGTTCGCCAGCACTGGGTGAAGAGCCGAGATAGTGTGCTCGAG
TGCAAACCGTTTCTGCTTGAGCCATGCTGAATGGTCCAGCTTGGAGTCAATCAGCACACC
AAGGTACTTGTATGACGCCACACGACTGACCAACTGTCCATGGAGTCGAATATCCAATGG
ACTGTCAAGTCGTGGTGCTAGATGGCCAGTGAAGCTGATGATGCTACACTTGGCCACACC
AAACTGCATTTCCCACTGATTGGCCCATTGCTCAATAGCAGTCGACGCAGCCAACAGTGA
TTGCTCAGAGTCAGCAAACACTGCCACATCGTCTGCGTACATGAGTCCTCGGATGGGGTT
GGTGTCTCGCGGTAGTCCAGGGACTGTGATGGGTGCGACACCATCGAGAATGTCGTTGAT
GAACAAATTGAACAGAAGTCCAGACAATGGACATCCCTGTCTGACACCTCTTTGTACTCC
GGAATGGGTCTGATAGCAGTGATCCTGCCTGAGCTCGAGCAGATGAGGATGTGTACAGTG
CCTTGAGAAATGCAAGAGTACGACGAGGGAATCCCATGTTCTGCAGCTTCCATAACAGTG
CACCAACGGGGACTGTATCGAATGCCTTTCGGATATCGATGAATAGAACATGGGTGTTTA
GCCCAGCATTTTGTCTGCGCTGAATGATGTCGACAAGTGAGACTACTTGTCCAACACACT
CTTCGCGCTTGCGGAACCCAGCCTGTTCGTAGGACAGCAGGTTGTTGGTCTCGACAAATC
GCTCAATGCGCATTTGTAGAACCTTGCATACGAGTTTCAGGCCGACATTGATGAGGGCAA
TGCCTCGCTTGTCGCCTGGGTTGAGAGGGTCGCCATCTTTCTTGTCGATGGAAACAATGG
ATGCGCACAACCATGCACGGGGGATTGTTGCTGAAGCAAATACTTGACCACATACCCTCA
GCAGAGCACGAGCAAATGGGGTTGGTGGGTCACCTTCTTGGGTGTTGGCAGGCATGTAGA
GTGCCGCTTGGTAGAACGCAGTGGATATATCATCATAGTCAGGTGCTTTTCGTGGACTCA
TCTGCAAAAGGGCAGCAGCAATCTGATTCCACGAGAAATCCTGATCGAAAATGTCACTGT
TTCTGATGGTTGGTGTATGAAAAGAGACTTGAATGGGCTGGCGATCATGCCAGTATTGCA
AGTCCAGCGAGTGACCTGTGGTGTCGGCTGCCAGTGATTCATAGTGGCCTTGCATAACAC
GCATGATCGATGTTGGGTCGTACTGTACTATGCCATCGGAGTTGTACAGTGGAGTGACTG
CAGCACTACGGGAACTGTTTCCAGACATGGCACGTGCAGCAGAGAATACGAGATCGGTTC
GACCGTCTGATACAGCGCGGTCAAGATTGTCAGCGTGCTTGACCCATTGTTTACGACCAT
CCACTCTCTCAAGTTGGGTGGCAGCAGCCTTGAGGCGAGACCACTCATCTCGTAGAGTAT
TGCACTGGACTGGGTCAGGGCTGGTATGGGTTTCAGCGGCAATGAATGCTTGCCGTGCAG
TGTTGCTTGCCAATATGGCACGTTTGGTTGTGCCAGATAGGAGCCGGCGATTGGATCGAG
TGGCTGGTGGTGAGAGTCGAAGACTCAAGTTATCAGCGACTGCATTTGCTGATTCCAAAA
ACTGAGATGTCAGTTGGTGGATGTTTGTGTCGGTGTCAGTG

>LINE_scaffold0089-55077-55270-+
TCAGTGGGATCGCCTTGTGGAAGTTGGTTAACTGACTTCTAGCACCGCCAGCCTATGCCT
GAATGGGGTATGGCTTGCCTGTGTTTTCATGTATTTGATTTGAATCTCAGATTCACAAAA
CACTTTTTGGGCACTCGTTACTTGTTTGTTTGGGGTGTGTGATTATATTCTTGGCAATTA
AAGTTCATTCAAA

>LINE_scaffold0089-87321-87966-C
AGCACACTCTTCGTGCTTACGGAACCCAGCCTGTTCATAGGATAGCAGGTTGTTGGTCTC
GACAAACCGCTCAATGCGCATTTGGAGCACCTTGCAAACGAGTTTCAGGCCGACATTGAT
GAGTGCAATGCCTCGCTTGTCGCCTGGGTTGAGAGGGTCGCCATCTTTCTTGTCGATGGA
GACAATGGATGCACACAGCCATGCACGAGGGATTGTTGCTGAAGCGAATACTTGACCACA
TACTCTCAACAGAGCACGAGCAAATGGGGTTGGTGGTACACCTTCTTGAGTGTTGGCAGG
CATGTAGAGTGCCGCTTGGTAGAACGCAGTGGTTATACCATCGTCGCCAGGTGCTTTCCG
TGGACTCATTTGCAAAAGGGCTGCAGCAATCTGATTCCACGAGAAATCCTGGTCGAGAAT
GTCACTGTTTCTGATTGGTGGTGTGTCACGAGAGACTTGAATAGGCTGACGATCATGCCA
GTATTGCAAGTCTAGCGAGTGACCTGTGGTGTCGGCTGCTAGTGATCCATAGTGGCCTTG
CATGACACGCAGGATCGATGTTGGGTCGTACTGCACTACGCCATCGGAGTTGTACAGTGG
AGTGACTGCATCACCGCGGGAACTGTTTCCAGACATTGTATTTGC

>LINE_scaffold0089-174655-178742-+
TTGTCTATTACCTGACACTCCCCTATCCATGGCCAACTCTGACATATCGGTTCCCTCTGT
CGATCATCGACAAGAACTATCATCAACAACTACCACATTCTCGATATACGGCCTTGCAGC
CGTCTCAATCACTTACCTCCGCTCTATTCTCGCTCCAATCCTGGGCCACCAGATGGAGCA
TGTATCCAAGATCGACCGCCGTACTACAAAACACGGTGCTCGATTTCGCATAACGGTCCC
TGAAGACCGACAACGCAACATCATCCAGCGCCTCGAACGCCAAAGCAAGCAAACCCACTG
GCGTATTCGGCAAAACTACCGACATCGCCGCCCAGACCAGCCTCGACCAACAGCCCCACC
TCCACCACTATCACGACAGATCCTCGCAGTCAATGTTGCCAATATCAGCAACAAACGACC
TGCTATCCGCCATATCGTCAGGAACACCAGGCTCTGGGCCATCTCAGAGACCTGCATTAC
TTCCTCGAAATTCCGCTTCACTGTACCTGGTTTCGATGTCATCCAGCATCCAGCCACTGG
ACCTGGACGCAGAGGAATCGCCCTCGGTATCCCATCGTGCTTTGGTGGCCATGAACATGG
TAGTGCAGTTGGCACAATGATTCTTGCCAAGGTACCCAACTTCACTCCAGAATGTCTGTG
GATAGTCGGATCTGTCTATGTAGGACATTCTGGAGCCACCACCAACTACAGTCGCAGAGA
GGCATTTGCTAGTATTCGGCAAGCCCTCGACAGAGTTGTTCCGTTTGACAACAATCATCC
TGTTCTCATTTTTGGAGACTGGAACACCGACCCACAGCGCCTTCAGCGCATTGTCCACTC
GTGGGGTCATGGTCTGACTGTCATGCAGTTCTCTGGATCACAGATCACCAGGCTCAGCAC
AGTCCATGGTCGACGTCATTCGTCAATCGACCACTTTGTGTGTAATGCACCAGCCCGTGC
ACTCCTTACCTCGCCACGTGTGGACAGACAGACAGCAGTGGCCGACCACTTTGTCATTCG
CACATCCATTCGAGCAGAGGCTCAAGGACAACCCCCTGCTCCTCGTGCACCAACAATATC
CCGACATCACTGTCTTGAAGTAACCGATCAAATTGCTACATCCAATTACTGGGATGTGCT
AGCAGACGGTGCAACAGACAACACTAACACCGACACTGACATCCATCAACTGACATCTTA
GTTCTTGGAATCAGCAAATGCAGTCGCTGATAATTTGAGTCTTCGACTCTCACCACCAGC
CACTCGATCCAATCGCCGGCTTCTATCTGGCACAACCAAACGTGCCATCTTGGCAAGCAA
CATTGCACGGCAAGAATTCATTGCCGCTGCAACTCATACCAACCCTGACCCAGTCCAGTG
CAACACTCTACGAGATGAGTGGTCTCGCCTCAAGGCTGTTGTCACCCAACTTGAGAGAGT
GGATGGTCGTAAACAATGGGTCAAACACGCTGACAATCTCGACCGCGCTGTATCAGACGG
TCGAACCGATCTCGTATTCTATGCTGCACGTGCCATGTCTGGAAACAGTTCCCGCAGTGC
TGCAGTCACTCCACTGTACAACTCCGATGGCATAGTACAGTACGACCCAACATCCATCCT
GCGTGTCATGCAAGGTCACTATGGATCATTGGCAGCTGACACCACAGGTCACTCGCTGGA
CTTGAAATACTGGCATGATCGTCAGCCTATTCAAGTCTCTCTCAATACACCAACCATCCG
AAACAGTGACATTCTCGACCAGGATTTCTCGTGGAATCAGATTGCTGCAGCCCTGTTACA
GATGAGTCCACGGAAAGCACCTGGCGACGATGGTATATCCACTGCGTTTTACCAAGCGGC
ACTTTACATGCCTGCCAACACCCAAGAAGGTGTCCCACCCACCAACTCCATTTGCTCGTG
CTCTGTTGAGAGAGTATGTGGTCAGGTATTCGCTTCAGCAACAATCCCCCGTGCATGGCT
CTGTGCATTCATTGTTTCCATCAACAAGAAAAGATGGCGACCCTCTCAACCCAGGCGACA
AGCGAGGCATTGACCTCATCAATGTCGGCCTGAAACTCGTCTGCAAGGTTCTCCAAATGC
GCATTGAGCGATTTGTCGAGACCAACAACCTGCTGTCCTACAAACAGGCTGGGTTCCGCA
AGCGCGAAGAGTGTGTTGGACAAGTAGTTTCACTTGTCGACATCATTCAGCGCAGACAGA
ATGCTGGGATAAACACCCATGTTCTATTCATCGATATCCAAAAGGCATTCGCTACAGTCC
CAGTTGGTGCACTGTTATGGAAGTTGCAGAACATGGGATTCCCTCGTCGTACTCTTGCCT
TTCTCAAGGCACTGTACACATCCTCATCTGCTCGAGCTCGGGCAGGATCACTACTATCGG
ACCCATTTCCAGTACAGAGAGTGTCAGACAGGGATGTCCATTGTCTGGACTTCTGTTCAA
TTTGTTCATCAACGACATTCTCGATGGTGTCGCACCCATCACAGTCCCTGGACTACCGCA
AGACACGAACCCCATTCGAGGACTCATGTACGCAGACGATGTTGCAGTGTTTGCTGACTC
TGAGCAATCACTGTTGGCTGCGTCGACTGCTATCGAGCAATGGGCCGATCAGTGGGAAAT
GCAGTTTGGTGTGGCCAAGTGTGGCATCATCAGCTTCACTGGCCATCTAGCACCACGACT
TGACAACCCATTGGATATTCAACTCCATGGACAGTCGGTCAGTCGTGTGGAGTCATACAA
GTACCTTGGTGTACTGATTGACTCCAAGCTGGACCATTCAGCATGGCTCAAGAAGAAACG
GTCTGCACTCGAGCACACCATCTCGGCACTTCACCCAGTGCTGGCTAACCACCAGCTAAC
GGTGAATTACCGATCTCGCATATTCTCTGCAGTGGTCATGGGAAAAAGCCTACTATGGGC
TCGAGCTGGTTGGTGGTAACAAGTCACACCTCGCACCACTACAGACAACGATCAACAAGG
GAATCCGACTGTTCACTGGGGCCTGACTCTCGACTGCCATTGGACCCCTTCTGGTTGAAA
CTGGGATTGGGTCACTTCTCACTCGCTCATTGGTATCACGGGTACGCTTGTTGGAGCGAT
CTGTGACCAAGAAAACACCCATCAATGCCATCTGCTCCGGTACAGACAATGACGTGTTTA
CACTGAATGTCCAAGGGCAGTTGGTAAGATCCCAGCGCTGGTTCTGGTCTCGTCGGACCA
AACAGCTATACAGGAACAGATACTGGCTGACACCACAAGTCAAACCAAAGACAGTCAAGC
AACGACACTCGTTTGCATTGATGGAGACTCTACGAACATGTGGAGACTCTGCATCGCTCC
AAAAGTATGTCACTCGACAATTATTGGACACTTCTGGGGTTCTTCAAGGATCCCAGTTTC
GATCAATCACGAGCACATGGCACAAGATATCTGATGCTTGCGCGCATGGATGCTCTCTGG
ACAGCAAGAAAAGCCATTCAGATTGGCATATTAGTCGACACCCACCCATTCTCGGTTGAT
ACACTGCATATTATACGACCAGCAACTACTCAGCACATCCATTGCCCATCTCGTGGTGGA
GTGTGAACAAGTAACTGGCCATCGCATTCAGTCTGGATTAGTACCAGCAATTCAGAAATC
ACGACTCAGATTGCTGGGTCGCGCACTCGATCCGGGTGTGGAGAATGCATATACTTGGCT
CCGCGGTGGAGTCTTAAATGGCGAAGCAGATCTGGACCAGCGGTGGTTGGACAGGACTGT
GGAGCATGAATCTATGGGGACGAGGCATGATAATTGGGCGCTGGCAGCACGGTTAGCTGA
CTTCCTGCAGGTAGCGTACCGGCAGTATCAATCCACACTATGGCACAATACCATCTGGAA
TCGCCTTGTGGAAGTTGGCTAACTGACTTCTAGCCCCGCCAGCCTATGCCTAAATGGGTA
TGGCTTGCCGTGTGTTCATGGGTCTGGTTTGACTATCAGATTCACAAAACACCTTTGGCA
CTCGTTATTTGTTGCTTTGGGGGTGTGGTTATACTATCAACAATAAAGCTCATTCAAAAA
GAGAAAA

>LINE_scaffold0089-232016-232380-C
TCTTGTTTGATAATGAACTTTATTGTTAAGAATAGAATCACACACTCCAAAAGCAACAAG
TAACGAATGCCAAAAGGTGTTTTGTAGATCTGATAGTCAAATCAGACCCATGAACCACAC
GGCAAGCCATATCCCATTCAGGCATAGGCTGGTGGGTACTAACAAGTCAGTTAGCCAGCT
TCCACAAGGCGATCCCGGTGGTATTTGCCACAATGTGGATTGGTACTGCCGGTACGCTAC
CTGCAGGAAGTCAGTTAACACGTGCTGCCAGCGCCCGATTATCATGCCTCATTCCCCCAT
AGATTCATGCTCCACAGTCCCGTCAACCAACAGCTGGTTCAGATCTGCTTCGCCATTTAA
GACT

>LINE_scaffold0089-267279-270121-+
TGAATCTTCGATCTGTACCTCCACCAACAATTCAATTCAATCGCCGGCTTCTATCTGGCA
CAACCAAACGCGCCATAATAGCAAGCAATACTGCACGGCAAGAATTCATTGCCGCTGCAA
CTCATACCAACCCCACCTAGCCATTGGGTAACACTCTTTGGGAGATAAGTGGTCTCGACT
CAAGGCTACTGCCACACAACTCGAGAGAGTGGATGGTCGCAAACAATGGGTCAAGCACGT
TGACAATCTCGACCGTGCTGTATCAGACGGTCGAACCGATCTCGTATTTCTGCTGCACGT
GCCATGTCTGGAAACAGCCCCCGCAGTGCTGCACACCCACTGTACAACTCTGATGGCATA
GTACAGTACGACCCAACATCCATCCTGCGTATTGCAAGGTCACTATGGATCATTTAGCAG
CTGACACCACAGGCCACTCGCTGACTTGGCAATACTGGCATAATCGTCAGCCCATTTAAG
TCTCTCATGACACACCACCAACCATCAGAAACAGTGATATTCTCACCAGGATTTCGAATC
AGATTGCTGCAGCCCTGTTGCAGATGAGTCCACGGAAAGCACCTGGCAACGATGGTATAT
CCACTGCGTTCTACCAAGCGGCACTTCATAGCGTCTGCCAACACCCAAGAAGGCGCGTCC
CACCAACTCCATTGCTCGTGCTCTGCTTGAGAGTATGTGGTCAAGTATTCGCTTCAGCAA
CAATCCCCCGTGCATGGCTGTGCATCATCCATTGTCTCCATCGACAAGAAAGATGGCGAA
CCCTCTCAACCCAGGCGACGAGCGACGCATTGCACTTATCAATGTCGGCTTGAAACTTGT
ATGCAAGGTGCTCCAAATGCGCATTGAGCAATTTGTTGAGACCAACAACCTGCCGTCCTA
CGAACAGGCTGGGCTCCGTAACACGAAGAGTGTGTTGGACAGCAGTCTCACTTGTCGACA
TCATTCAGCGCAGACAGAATGCTGGGCCAAACACCCATGTTCTATTCATCGATATCCAAA
AATGCATTCGATACAGTCCTCGTTGGTGCACTGTTATGGAAGCTGCAGAACATGGGATTC
CCTCGTCGTACTCTTGCCTTCTCAAGGCACTGTACACATCTTCATCTGCTGAGCTCGGGG
CAGGATCACTACTATCGGACCCATTCTCAGTACAGAGAGGTGTCAGACAAGGATGTCCAT
TGTCTGACTACTGTTCAATCTGTTCATCAACGGCATTATCAATGGTGTCGGACCCATCAC
AAGTCCCTGGACTATCGCGAGACACCAATCCCATCAGAGGACGCATGTACGCAGACGATG
TGCAGCAGTTTGCTGACTCGAGCAATCACTGTTGGCTGCGTCGACTGCCATCGAGCAATG
GGCCAATCGGTGGAGATGCAGTTTGGTGTGGCCAAGTGTGGCATCATCAGTTTCACTGGC
CATTTAGCACCACGACTTGACAACCCATTGGATATTCGACTCCATGGACAGTTGGTCAGT
CGTGTGAGTCAAAGTACAAGTACCTGCGTGCTAATTGACTCCAAGCTAGATCACTCAGCA
TGGCCTTAAGCAGAACGGTCTGCACTGGAGATAACACCATCTCGGCTCTTCACCCAGTGC
TGGCTAACCACCAGCTAACGGTGAATTATCGCTCTCGCATATTCTCTGCAGTGGTCATGG
GCAAAGCCTACTATGGACTCGAGATGGTTGGTGGCAACAAGTCACACCTTGCACCACTGC
AAACGACAATCAACAAGGGCATCCGATGTTCACTGGTGCCCGACTCGACTGCCATTGGGC
CCCTTCTGGTTGAAACCGGGATTGGGTCACTCACCGCTCATTGGTATCACGGGTACGCTT
GCTGGAGCGGTCTCTGACCAAGAGAACACCCATCAATGCCATCTGCTCGGGTACAGACAA
TGACGTGTTTACACTGAATGTACCAGGAGCAGTTGGTAAAGATCCCAGCGCTGGTTCCTG
GTCTCGTCGGACCAAACAGCTATACAGGGAACAGATACTGGCTGACACCACAGATCAGAC
CAAAGACAGTCAAGCAACGACACTCGTTTGCATTGATGGAGACTTACGAACATGTGGGAG
ACTTGCATCGCTTCAAAAGTATGTCACTCGGAAATTATTGTGGACACTTGTGGATTCTTC
AAGGATCCCAGTTTTCGATCAATCGCGAGCACATGGCACAAGATATCTGATGCTTGCGCG
CATGGATGCCTTCTGACAGCAAGAAAAGCCATTCAGATTGGCATATTAGTCGACACCCAC
CCATTCTCAGTTGATCACTGCATATTATGACCAGCAATCACTCAGCACATCCATTGCTCA
TCTCGTGTGTGGAGTGTGAACAAGTAACTGGCCATCGCATTCAGTCTGGACTAGTACCAG
CAATTCAGGAAATCACGACTCAAATCTGCTGGGCTGCAGTACTGGATCCTGGGTGTGAGA
ATGTATACACTTGGCCCGCGGTGGAGTCATAAATGGCGAAACAGATCTGGACCAGCAGTG
GTTGGACGGGACTGTGGAGCAATAACTGGCTGACGAGGCATGATAATCGGGCGCTGGCAG
CACGGTTAGCTGACTTCCTGTAGGTAGCGTACCGGCAGTATCAATCCACACGAAAATACC
GGGATCGCCTCTGTGGAAGTCGGTTAAACTGACTTCTAGCACCGCCAGTCTATGCCTGAA
TAAGACTTAATTGTGCTTTCATGGATTTGATGTGACTATCAGATTCACAAAACACCTTTG
GCATTCGTACTTGTTGTTTTGTGTGTATGATTATACTATCAACAATTGTAAAGTCCATTA
AAAAGAAAATTGCAACAAAATC

>LINE_scaffold0092-74282-74340-+
GAGACAAACACTACTATTACTACTATTATTACTACTACTACTGGCAATACTATAACTG

>LINE_scaffold0092-133522-134824-+
TTCTAAGCTAGACCACTCAGCATGGCTCAAGCAGAAACGGTCTGCACTCGAGCACACCAT
CTCAGCTCTTCACCCAGTGTTGGCTAACCACCAGCTAACAGTGAATTACCGTTCTCGCAT
ATTCTCTGCCGTGGTCATGGGCAAAGCCTATTATGGACTCGAGCTGGTTGGTGGCAACAA
GTCGCACCTTGCACCACTGCAGACAACGATCAACAAGGGTATCCGACTGTTCACTGGTTT
CCCGACCCTCGACTGCCATTGGACCCCTTCTGGTTGAAACTGGAATTGGGTCACTTCTCA
CTCGCTCATTGGTATCACGGGTACGCTTGTTGGAGCGATCTGTGACCAAGAAAACACCCA
TCAATGCCATCTGCTCCGGTACAGACAATGACGTGTTTACATTGAATGTCCAAGGGCAGT
TGGTAAGATCCCAGCGCTGGTTCTGGTCTCGTCGGACCAAACAGCTGTACAGAAACAGAT
ACTGGCTGGCACCACAAGTCAGACCAAAGACAGTCAAGCAACGACACTCGTTTGCATTGA
TGGAGACTCTACGAACATGTGGAGACTCGGCATCGCTCCAAAAGTATGTCACTCGACAAT
TATTGGACACCTCTGGATTCTTCAAGGATCCCAGTTTCGATCAATCACGAGCACATGGCA
CAAGATATCTGATGCTTGCGCGCATGGATGCACTCTGGACAGCAAGAAAAGCCATTCAGA
TTGGCATATTAGTCGACACCCACCCATTCTCAGTTGATCACTGCATATTATGCGACCAGC
AGCTACTCAGCACATCCATTGCCCATCTCGTGGTGGAGTGTGAACAAGTAACTGGCCATC
GCATTCAGTCTGGACTAGTACCAGCAATTCAGAAATCACGACTCAGGATACTGGGTCGCA
GCACTCAATCCGGGTGTGGAGAATGTATATACTTGGCTCCGCGGTGGAGTCATAAATGGC
GAAGCAGATCTAGACCAGCTGTTGGTTGGACGGGACTGTGGAGCATGAATCTATGGAGAC
GAGGCATGATAATCGGGCGCTAGCAGCACGGTTAGCTGACTTCCTGCAGGTAGCGTACCG
GCAGTATCAATCCACATTGTGGCAATACCACCGGGATCGCCTTGTGGAAGTTGGCTAACT
GACTTCTAGCACCCACCATCCTATATCTGAATGGGTATGGCTTGCCGTGTTTTCATGTAT
CTGATTTTGACTGTCAGATTCATAAAACACCATTGGCATTCGTGCTTGTTTGTTTGGGGG
TGTGATCATATTACTAGCAAACGAGTTCATTCAAAAAAAAGA

>LINE_scaffold0092-137511-140549-+
TGCCAGCACAACTACCAGCAGCTGCCGCTCACCACTACTACTCAGTACTGTGGTGATAGC
CTCAAGCCGCCCCCACTCCTCAGTCCTGTTTTCTCTCTCTCTCTTCTGGCCGACTACTCT
TCTCCCCACCCCTCATTCTGGTAGGACCTCTCCCCTACCAGAACACCAGCTTCCATCCTC
CACCATCAGTCACAGTTAGACTGCTCTAGTCAGGAAGCGAGCTCCCCCCCCAGTGGTACT
CTCAGGCCCTCTCTCCTGTTGGGCACTAGTCTCCTACTCTCTTTCCCTAGTGACCATCCT
CTCTGCCCTACCTCCCCCTAGAGTCAGATCTAATACCTGGGCTCTTCTCAAAGGAGACAC
TCCAAAGGCAGTAGAGGCTCTCAACCACTACAAAAAAAAACCCCCCTCCCTTCCCTCGAT
CAGCAGCTTGGTTGATTAAAAAAAAACCGAAAAAAAAAAATGTTGCAAAAAAATGCAACC
CCAAAAAGCAACCACGGGAAAGGCAAACCCGCTCCCAGTGGTGCCTTCACTCACCGTATC
CGCGAGGATGGTGAGGTATTTTCTGGTGAGGAAGGTCGCGAGACTTCCTCAGACACTACC
CCCCTTGCCTCCGTGGCAGGATCTGTTCGTATGCGGTCGACTGACAGCGATCGATCTGTT
CGTGCGACACCAAAAAAGGCTCGCGATGCCAGCCCACCACCCCAGGATGATCTGTGGGTG
GTTGTAAAAAATCTTAGTCAGCAAGTCGCTGCTCAGCAGGCCGAGATGGATGCTTTGCGC
AACACTATTGCTCTCCAGCAGAAGGCAACAGCCAACCTGGAGAAAATCCTTGGCAACATG
GCAAGTCAGATGACGTCGACCAGTGAGGCAACTCAAACTGCTCTGGCCGCTATTCTAGCT
AGACTGGAAGTCGGACCTGTTGTCCCGCAAGTCGTAGTCGTTGATAATGACTACCCTCCG
CTACCGCAAACGGGTGCAACCCCCCAAACGCAAGACTATGGCTACCAAGCCAAACTCTAA
TATCGCCACTACTACCGCTACTACTACTACCACTGACCAGACCTCTAAGGACACTCGATT
CGCCGACGCTGTCAAAAAACGGCCCACTCATCAACAGCTGGTTGAACGCCAGCCCGAATT
TCGTAAAGCTGGCGCTGCTGCTTGGCTTGCATTGAAACGAGAGACTTCAATCCCTGCACA
CAGTGCACCCAAAGTGGAGCTCTCTTCGGGTCTCCGACTCATCTATGCAAGCGGTTTTCC
CCTACGCTAAGCCTGGCGACCTTCGAAAGGCAATGCAGGGAGCTCGCATCCGTACAAGCG
CAGTACGTGATATTCGCTGGATATCCCGTCAGGTTGTGCAGCTGCTAGTCGATGCCGACT
ATGTATCTGCATTTACTCGAATAATCACCAGTCTGGACGCGACCATTGTCAAGTCCTTTA
AAGCCTGGATTACTCGCTCCGAAGCAGCTGACAAGGATAAGATCGCTGCTATTTTGTCGT
TTGCTGCAAAGACGGTCACTACCATCCAACGCAGTCCTGATGTCAAAGCCAGGAACTTCT
TCAGATCACTGCTCGCATCTATTGGTGGCAAAACCCTCGAGGCAGCCACTGCTGAGGCGG
CCAAGATTCGGGTTCAGACACCCGGTTTTAGCATATCCACACTGGAGATAGTCCCAAAGG
AGTCTCTCCCAGTCAAGAAGGCGACTGATAAGGAACCTGCTGCACCAGCAGTAGATCCAC
CATCTGAAATGGCTGCTGGGGTTACTCCAGCAACCCAAGATGACGGTGTTGCTCCTACAG
TCACCCCTATCGCTGACGTTGAAATGTGTTTGTAATGAGTGATACACCACTATCAACACA
TCCACCTTCACAAACTGATCACCTGCTACCTGACACTCCTTTATCCATGGCCAACTCTGA
CATATCGGTTCCCCTCTGTCGACCATCGACAAGAACCATCACCATCTACCACATTCTCGA
TATACGGCCTTGCAGCCGTTTCGATATCATACTTCCGCTCTATTCTCGCTTCCAATCCTG
GGTCACCAGATGGAGCATGTCTCCAAGATCGATCGCCGTACCACAAAACACGGTGCTCGA
TTCCGCATAACGGTCCCTGAAGACCGACAACGAAATATCATCCAGCGCCTCGAGCGCCAA
AGCAAACAAACTCACTGGCGTATTCGGCAAAACTACCGACATCGCCGTCCAGACCAGCCT
CGACCAACAACCCCACCTCCACCACTATCACGGCAGATCCTCGCAGTCAATGTTGCCAAC
ATCAGCAACAAACGCCCTGCTATTCGCCACATTGTCAGGAACACCAGGCTCTGGGCCATC
TCAGAGACCTGTATCACTTCATCTAAATTTCGCTTTACTGTCCCTGGATTCGATGTCATC
CAGCACCCAGCCACGGGACCTGGACGCAGAGGAATCGCCCTCGGTATCCCATCGTGCTTT
GGTGGTCATGAACATGGTAGTGCAGTTGGCACAATGATTCTCGCCAAGGTACCCAACTTC
ACGCCAGAATGTCTGTGGATAGTCGGATCTGTCTATGTAGGACATTCTGGCGCCACCACC
AACTACAGTCGCAGAGAGGCGTTTGCTAGTATTCGGCAAGCCCTCGACAGAGTTGTTCCA
TTTGACAACAACCATCCTGTTCTCATCTTTGGAGACTGGAACACCGACCCACAGCGCCTT
CGGCGCATTGTTCACTCGTGGGGCCATGGGTTGACTGTCATGCAGTTTTCTGGATCACAG
ATCACCAGACTCAGCACAGTTCATGGTCGACGTCATTCGTCAATCGACCACTTTGTGTGT
AATGCACCAGCCCGCGCACTCCTTACCTCGCCACGTGTGGACAGACAGACAGCAGTGGCC
GACCACTTTGTCATTCGCACATCCATTCGAGCAGAGGCTCAAGGACAACCCCCTGCTCCT
CGTGCTCCAACCCTATCCCGCCATCACTGTCTCGAAGCAACCGATCGGATTGCTACATCT
AATTACTGGGATGTACTAGCAGACGGTGCATCGGATGG

>LINE_scaffold0092-140586-143492-+
ATCCACCAACTGACATCTCAGTTCTTGGAATCAGCCAATGCAGTCGCTGACAACTTGAGT
CTTCGACTCTCACCACCAGCCACTCGATCCAATCGCCGGCTTCTATCTGGCACCACTAAA
CGTGCCATATTGGCAAGCAACACTGCACGGCAAGCATTCATTGCCGCTGCAACCAATACC
AACCCTGACCCAGTCCAGTGCAACACTCTACGAGATGAGTGGTCTCGACTCAAGGCTGCT
GCTATTCAACTCGAGAGAGCGGATGGGCGTAAACAATGGGTCAAGCACGCTGACAATCTC
GACCGCGCTGTATCAGACGGTCGAACCGATCTCGTATTCTCTGTTGCACGTGCCATGTCT
GGAAACAGTTCCCGTAGTGCTGCAGTCACTCCACTGTACAATTCCGATGGCATAGTACAG
TACGACCCAACATCCATCCTGCGTGTCATGCAAGGCCACTATGGATCACTGGCAGCCGAC
ACCACAGGTCACTCGCTGGACTTGCAATACTGGCATGATCGTCAGCCTATTTAAGTCTCT
CGTGACACACCACTAATCAGAAACAGTGACATTCTCGACCAGGATTTCTCGTGGAATCAG
ATTGCTGCAGCCCTGTTGCAGATGAGTCCACGGAAAGCACCTGGCGACGATGGTATAACC
ACTGCGTTCTACCAAGCGGCACTCTACATGCCTGCTAACACCCAAGAAGGTGTTCCACCA
ACTCCATTTGCTCGTGCTCTGTTGAGAGTATGTGGTCAAGTATTTGCTTTAGCAACAATC
CCCTCGTGCATGGCTGTGTGTATCCATTGTCTCCATCGACAAGAAAGATGGCGACCCTCT
CAACCCAGGCGACAAGCGAGGCATTGCCCTCATCAATGTCGGCCTGAAACTCGTTTGCAA
GGTGCTCCAAATGCGCATTGAGCGATTTGTCGAGACCAACAACCTGCTGTCCTACGAACA
GGCTGGGTTCCGCAAGCGCGAAGAGTGTGTTGGACAAGTTGTCTCACTTGTCGACATCAT
TCAGCGCAGACAGAATTCTGGGCTAAACACCCATGTTCTATTCATTGATATCCGAAAGGC
ATTCGATACAGTCCCCGTTGGTGCACTGTTATGGAAGCTGCAGAACATGGGATTCCCTCG
TCGTACTCTTGCCTTTCTCAAGGCACTGTACACATCCTCATCTGCTCGAGCTCGGGCAGG
ATCACTGTTATCGGACCCCTTTCCAGTGCAGAGAGGTGTCAGACAGGGATGTCCATTATC
TGGATTGCTGTTCAATCTGTTCATCAACGACATTCTCGATGGTGTCGCACCCATCACAGT
CCCTGGACTGCCGCGAGACACGGGCCCCATCCGAGGACTTATGTACGCAGACGATGTGGC
AGTGTTTGCTGACTCTGAGCAATCATTGTTGGCTGCGTCGACTGCTATCGAGCAATGGGC
CAATCGGTGGGAGATGCAGTTTGGTGTGTGGCCAAGTGTGGCATCATCAGCTTCATTGGC
CATCTAGCACCACGACTTGACAACCCATTGGATATTCGACTCCATGGACAGTTGGTCAGT
CGTGTGGAGTCATACAAGTACCTTGGTGTGCTGATTGACTCCAAGCTAGATCATTCAGCA
TGGCTCAAGCAGAAACGGTCTGCACTTGAGCACACTATCTCGGCTCTTCACCCAGTGTTG
GCTAACCACCAGCTAACAGTGAACTACCGATCTCGCATATTCTCTGCAGTGGTCATGGGC
AAAGCCTATTATGGGCTTGAGCTGGTTGGTGGCAACAAGTCACACCTTGCACCACTGCAG
ACAACGATCAACAAGGGAATCCGACTGTTCACTGGTTTCCCGACCCCTCGACTGCCATTG
GACCCCTTCTGGTTGAAACTGGGATTGGCTCACTTCTCACTCGCTCATTGGTATCACGGG
TACGCTTGTTGGAGCGGTCCGTGACCAAGAAAACACCCATCAATGCCATCTGCTCCGGTA
CAGACAATGACGTGTTTACACTGAATGTCCAAGGGGCAGTTGGTAAGATCTCAGCGCTGG
TTCTTTGGTCTCGTCGGACCAAACAGTTATACAGGAACAGATACTGGCTGACACCACAAG
TCAGACCAAAGACAGTCAAGCAACGACACTCGTTTGCATTGATGGAGACTCTACGAACAT
GTGGAGACTCGGCATCGCTCCAAAAGTATGTCACTCGACAATTCTTGGACACTGTTGGGT
TCTTCAAGGATCCCAGTTTCGATCAATCGCGAGCACATGGTTACAAGATATCTGATGCCT
GCGCGCATGGATGCTCTCTGGACAGCAAGAAAAGCCATTCAGATTGGCATATTAGTCGAC
ACCCACCCATTCTCAGTTGACCACTGCATTCTATGCGACCAGCAACTACTCAGCACATCC
ATTGCTCATCTCGTGGTGGAGTGTGAACAAGTAAATGGCCATCGCATTCAGTCTGGACTA
GTACCAGCAATTCAGAAATCACGACTCAGATTGCTGGGTCGCGCACTCGATCCGGGTGTG
GAGAATGTATATACTTGGCTCCGCGGTGGAGTCTTAAATGGCGAAGCAGATCTGGACCAA
CGTTGGTTGGACGGGACTGTGGAGCATGAATCTATGGGGACGAGGCATGATAATCGGGTT
CTGGGCAGCACGGTTAGCTGACTTCCTGCAGATAGCGTACCGGCAGTATCAATCCACATT
GTGGCACAATACCACCGGGATCGCCTTGTGGAAGTTGGCTAACTGACTTCTAGCACCGCC
AGCCTATGCCTGAATGGGTATGGCTTGTCGTGTTTCATGGGTCTGGTATGATTATCAGAT
TCACAAAACACCATTGGCATTCGTGCTTGTTTGTTTTGTGGATGTGATTATATTCTTAAC
AATAAAGTTCATTCAAAAAAATAAAA

>LINE_scaffold0092-214150-214260-+
AGATTCACAAACACCTTTGGCATTCGTGCTTGTTTGTTTGGGGTGTGTGATTATATTCTT
AACAAACGAGTTTATTATCAAAAAACAAACAATTAAAGGGGTCTCAAAAC

>LINE_scaffold0094-200920-203555-C
TTTTTTGAATGAACTTTATTGTTAAGAATACAATCACACTCCAGAGAAACAAGCACGAAT
GCCAATGGTGTTTTGTGAATCTGATAATCAAATCAAATCCATGAAAACACGGCAAGCCAT
ACCCCATTCAGGCATAGGCTGGCGGTGCTACAAGTCAGTTTAACCAACGTCCACAAGGCA
ATCCCAGGTGGTATTTGCCACAATGTGGATTGATACTGCCGGTACGGCTACCTGGAAAAA
AGTCAGCTAACCGTGCTGCCAGCGCCCGATTATCATGCTTCGTTCCCATAGATTCATGCT
CCACAGCCCCGTCAAACCAACGTTTGTCCAGATCTGCTTCGCCATTTAAGACTCCACCGC
GAAGCCAAGTATATACATTCTCCACACCCGGGATCGAGTGCGCGACCCAGTAGTCTGAGT
CGTGATTTCTGAATTGCTGGTACTAGTCCAGACTGAATGCGATGGCCAGTGACTTGTTCA
CACTCCACCACGAAATGAGCAATGGATGTGCTGAGTAGTTGCTGGTCGCATAAGATGCAG
TGGTCAACTGAGAAATGGGTGTGTGTCGACTAATATGCCAATCTGAATGGCTTTTCTTAC
TGTCCAGAGAGCATCCATGCGTGCAAGCATCAGATATCTTGTGCCATGTGCTCGTGATTG
ATCGAAACTGGGATCCTTGAAGAACCCAGCAGTGTCCAATAATTGTCGAGTGACATACTT
TTGGAGTGATGCAGAGTCTCCACATGTTCGTAGAGTCTCCATCAATGCAAACGAGTGCCG
TTGCTTGACTGTCTTTGGTCTGACTTGTGGTGTCAGCCAGTATCTGTTCCTGTATAGCTG
TTTGGTCCGATGAGACCAGAACCAGCGCTGGGATCTTACCAACTGCCCTTGGACAGTCAG
TGTAAACACTTCATTGTCTGTACCAGAGCAGATGGCATTGATGGGTGTTCTCTTGGTCAC
AGATCGCTCCAACAAGCGTACTCGTGAGACCAATGAGCGAGTGAGAAGAGACCCAATCCC
AGTTTCAACCAGAAGGGGTCCAATAGCAGTCGAGAGTCGGGCACCAGTGAATAGTCGGAT
ACCCTTGTTGATTGTCGTCTGTAGTGGTGCAAGGTGTGATTTGTTGCCACCAACCAGCTC
GAGCCCATAGTAGGCTTTACCCATGACCACAGCAGAGAATATGCGAGATCGGTAATTCAC
CGTTAGCTGGTGGTTTAGCCAGCACTGGGTGAAGAGCCGAAATGGTGTGCTCGAGTGCAG
ACCGTTTCTGCTTGAGCCATGCTGAGTGATCTAGCTTGGAGTCAATTAGCACACCAAGGT
ACTTGTATGACTCCACACGACTGACCAACTGTCCATGGAGTCGAATTTCCAATGGGTTGT
CAAGTCGTGGTGCTAGATGGCCAGTGAAGCTAATGATGCCACACTTGGTCACACCAAACT
GCATCTCCCACTGAATGGCCCATTGCTCAACAGCAGTCGACGCAGCCAACAGTGATTGCT
CAGAGTCAGCAAATACTGCAACATCGTCTGCGTACATGAGTCCTCGGATGGGGCTCGTGT
CTCGCGGTAGTCCAGGAACTGTGATGGGTGCGACACCATCGAGAATGTCGTTGATGAACA
GATTGAACAGAAGTCCAGACAATGGACATCCCTGTCTGACACCTCTCTGCACTGGAAATG
AGTCCGATAACAGTGATCCTGCCCGAGCTCGAGCAGATGAGGATGTGTACAGTGCCTTGA
GAAAGGCAAGAGTACGACGAGGGAATCCCATGTTCTGCAGCTTCCATAACAGTGCACCAA
CTGGGACTGTATCGAATGCCTTTCGGATATCGATGAATAGAACATGGGTGTTTATCCCAG
CATTCTGTCTGCGCTGAATGATGTCGACAAGTGAGACTACTTGTCCAACACACTCTTCGC
GCTTGCGGAACCCAACCTGTTCGTAGGATAGCAGGTTGTTGGTCTCGACAAATCGCTCAA
TGCGCATTTGGAGAACCTTGCATACGAGTTTCAGGCCGACATTGATGAGGGCAATGCCTC
GCTTGTCGCCTGGGTTGAGAGGGTCGCCATCTTTCTTGTCGATGGAGACAATGGATGCAC
AAAGCCATGCACGAGGGATTGTTGCTGAAGCGAATACTTGACCACATATTCTCAACAGAG
CACGAGCAAATGGGGTTGGTGGGACGCCTTCTTGGGTGTTGGCAGGCATGTAGAGTGCCG
CTTGGTAGAACGCAGTGGTTATACCATCGTCGCCAGGTGCTTTCCGTGGACTCATCTGCA
AAAGGGCTGCAGCAATCTGATTTCACGAGAAATCCTGGTCGAGAATGTCACTGTTTCTGA
TGGTTGGTGGTGTGTTGGGGAGACTTGAATAGGCTGACGATCATGCCAGTATTGCAAGTC
CAGCGAGTGACCTGTGGTGTCGGCCGCCAATGATCCATAGTGACCTTGCATGACACGCAG
GATCGATGTTGGATCGTATTGCACTACGCCATCGGAATTGTACAGTGGAGTGACTGCAGC
ACTACGGGAACTGTTTCCAGACATGGCACGTGCAGCAGCAAATACGAGATCGGTTCGACC
GTCTGATACAGCGCGATCGAGATTGTCGGCGTGCTTGGCCCATTGTTTGCGACCA

>LINE_scaffold0094-281547-287509-C
TATTTTTTGAATGAACTTTATTGTTTAAGAATATAATCACACACCCCAAACAACAAGCAC
GAATGCCAAATGTGTTTTGTGAATCTGATAGTCAAATCAAATCCACGAAAACACGGCAAG
CCATACCCATTCAGGCATAGGCTGGCGGTGCTAGAAGTCAGTTAGCCAACTTCCACAAGG
CGATCTCCAGTGGTATTGTGCCACAATGTGTGGATTGATACTGCCGGTACGCTACCTGCA
GGAAGTCAGCTAACCCGTGCTGTCCAACATCCAATTGTCATGCCTTGTCCCCATAGATTC
ATGCTCCACAGTCCCGTCCAACCAACGCTGGTCCAGATCTGCTTCGCCATTTATGACTCC
ACCGCGGAGCCAAGTATATGCATTCTCCACACCCGGATCGAGTGCGCGACCCAGCAGTCT
GAGTCGTGATTTCTGAATTGCTGGTACTAGTCCAGACTGAATGCGATGTCCAGCTACTTA
CTCGCACTCCACCACGAGATGAGCAATGGATGTGCTGAGTAGTTGCTGGTCGCATAATAT
GCACTGGTCAACTGAGAATGGGTGGGTGTCGACTAATATGCCAATCTGAATGGCTTTTTT
TGCTTGTCCAGAGAGCATCCATGCGCGCAAGCATCAGATATCTTGTGCCATGTGCTCGCG
ATTGATCAAAACTGGGATCCTTGAAGAATCCAGAAGTGTCCAACAATTGTCGAGTGACAT
ACTTTTGGAGCGATGCAGAGTCTCTGCACGTTCGTAGAGTCTCCATCAGAGCAAACGAGT
GTCGTTGCTTGACTGTCTTTGGTCTGACTTGTGGTGTCAGCCAGTATCTGTTCCTGTATA
GCTGTTTGGTCCGACGAGACCAGAACCAGCGCTAGGATCTTACCAACTGCCCTTGGACAT
TCAGTGTAAACACGTCATTGTCTGTACCAGAGCAGATGGCATTGATGGGTGTTCTCTTGG
TCACAGACCGCTCTAACAAGCGTAACCGTGATACAAATGAGCGAGTGAGAAGTGACCCAA
TTCCAGTTTCAACCAGAAGGGGTCCGATGGCAGTCGAGAGTCGGGCCCCAGTGAACAGTC
GGATACCCTTGTTGATTGTTGTCTGTAGCGGTGCGAGGTGTGACTTGTTGCCACCAACCA
GCTCCAGCCCATAGTAGGCTTTTCCCATGACCACAGCAGAGAATATGCGAGATCGGTAAT
TCACCGTTAGCTGGTGATTAACCAGCACTGGATGAAGAGCCGAGATGGTGTGCTCGAGTG
CAGACCGTTTTTGCTTGAGCCATGCTGAGTGGTCTAGCTTGGAGTCAATCAGTACACCAA
GGTACTTGTATGACTCCACACGACTGATCAACTGTCCATGGAGTCGAATATCCAATGGGT
TGTCAAGTCGTGGTGCTAGATGGCCAGTGAAGCTGATGATGCCACACTTGGCCACACCAA
ACTGTATCTCCCACCGATTGGCCCATTTCTCGATAGCAGTCGACACAGCCAACAGTGATT
GCTCAGAGTCAGCAAATACTGCCACATCGTCTGCGTACATGAGTCCTCGGATGGGGTTGG
TGTCTCGCGGTAGTCCAGGGACTGTGATGGGTGCGACACCATCGAGAATGTCGTTGATGA
ATAGATTGAACAGTAGTCCAGACAATGGACATCCCTGTCTGACACCTCTCTGTACCGGGA
ATGGGTCCGATAGTAATGATCCTGCCCGAGCTCGAGCAGATGAGGATGTGTACAATGCCT
TGAGAAAGGCAAGAGTACGACGAGGAATCCATGTTCTGCAGCTTCCATAACAGTGCACCA
ACGGGGACTGTATCGAATGCCTTTCGGATATCGATGAATAGAACATGGGTGTTTATCCCA
GCATTCTGTCTGCGCTGAATGATGTCAACAAGTGAGACTACTTGTCCAACACACTCTTCG
CGCTTGCGGAACCCAGCCTGTTCGTAGGACAGCAGGTTGTTGGTCTTGACAAATCGCTCA
ATGCGCATTTGGAGCACCTTGCATACGAGTTTCAGACCGACATTGATGAGGGCAATGCCT
CGCTTGTCGCCTGGGTTGAGAGGGTCGCCATCTTTCTTGTCGATGGAGACGATGGATGCA
CACAGCCATGCACGGGGGATTGTTGCTGAAGCGAATACTTGACCACATACTCTCAACAGA
GCACGAGCAAATGGAGTTGGTGGGACGCCTTCTTGGGTGTTGGCAGGCATGTAGAGTGCC
GCTTGGTAGAACGCAGTGGATATACCATCGTCGCCAGGTGCTTTCTGTGGACTCATCTGC
AAGAGGGCTGCAGCAATCTGATTCCACGAGAAATCCTGGTCGAGAATGTCACTGTTTCTG
ATTGGTGGTGTGTCACGAGAGACTTGAATAGGCTGACGATCATGCCAGTATTGCAAGTCC
AGCGAGTGACCTGTGGTGTCGGCTGCTAGTGATCCATAGTGGCCTTGCATGACACGCAGG
ATGGATGTTGGGTCGTACTGTACTATGCCATCGGAGTTGTACAGTGGAGTGACTGCAGCA
CTGCAGGAGCTGTTTCCAGACATGGCACGTGCAGCAGCAAATACGAGATCGGTTCGACCG
CCTGATACAGCGCGGTCGAGATTGTCCGCGTGCTTGACCCATTGTTTGCGACCATCCGCC
CTCTCGAGTTGGGTGGCAGTAGCCTTGAGTCGAGACCACTCATCTCGTAGAGTGTTGCAC
TGGACTGGGTCAGGGTTGGTATGAGTTGCAGCGGCAATGAATGCTTGCCGTGCAGTGTTG
CTTGCCGATATGACACGTTTGGTTGTGCCAGATAGAAGCCGGCGATTGGATTGAGTGGCT
GGTGGTGAGAGTCGAAGACTCAAGTTGTCAGCGACTGCATTGGCTGATTCCCAAAAACTA
AAATGTCAGTTGGTGAATGTCTGTGTCGGTGTCTGTGTCGTCTGCTGCACCGTCTGCTAG
TACATCCCAGTAATTGGATGTAGCAATTCGATCGGTTGCTTCGAGACAGTGATGGCGGGA
TATTGTTGGAGCACGAGGGACAGGGGGGTTGTCCCTGAGCCTCTGCTCGAATGGATGTGC
GAATGACAAAGTGGTCGGCCACTGCTGTCTGTCTGTCCACACGTGGCGAGGTGAGAAGTG
CGCGTGCTGGTGCATTACACACAAAGTGGTCGATTGACGAATGACGTCGACCATGGACTG
TGCTGAGTCTGGTGATCTGTGATCCAGAGAACTGCATAACAGTCAACCCATGGCCCCACG
AGTGGACAATGCGCTGAAGGCGCTGTGAGTCAGTGTTCCAGTCTCCAAAGATGAGAACAG
GATGGTTGTTGTCAAACGGAACAACTCTATCGAGGGCTTGCCGAATACTAGCAAATGCCT
CTCTGCGACTGTGATTGGTGGTGGCTCCAGAATGTCCTACATAGACAGATCCGACTATCC
ACAGACATTCTGGAGTGAAGTTGGGTACCTTGGCGAGAATCATTGTGCCAACTGCACTAC
CATGTTCATGGCCACCAAAGCACGATGGGATACCGAGGGCGATTCCTCTGCGTCCAGGTC
CAGTGGCTGGATGCTGGATGACATCGAATCCAGGGACAGTGAAGCGGAATTTTGATGAGG
TGATGCAGGTCTCTGAGATGGCCCAGAGCCTGGTGTTCCTGACGATATGGCGGATAGCAG
GACGTTTGTTGCTGATGTTGGCAACATTGACTGCGAGGATCTGCCGTGATAGTGGTGGAG
GTGGGGCTGTTGGTCGAGGCTGGTCTGGACGGCGATGTCGGTAGTTTTGCCGAATACGCC
AGTGGGTTTGTTTGCTTTGGCGCTCGAGGCGCTGGATGATATTGCGTTGTCGGTCTTCGG
GGACCGTTATGCGGAATCGAGCACCGTGTTTTGTGGTACGGCGATCGATTTTGGAGACAT
GTTCCATCTGGTGACCCAGGATTGGAGCGAGAATGGAGCGGAGGTAAGTGATCGAGACGG
CTGCAAGGCCGTATATCGAGAATGTAGTAGATAGTGATGGGTCTTGTCGATGATCGACAG
AGGGAACCGATATGTCAGAGTTGGCCATGGATAGAGGAGTGTCAGGTAGCAGGTGATCAG
TTTGTGAAAGTGTATGTGTTGATAATGGTGTATCACTCATTACAAACACATTTCAACGTC
AGCGATAGGGGTGACTGTAGGAGTAGCACCGTCATCTTGGGTTGCTGGAGTAATCTCAGC
AGCCGTGTCAGATGGTGGATCTGCTGCTGGTGCAGCAGGTTCCTTTTCCGTCGCCGTCTT
TACTGGGAGAGACTCCTTGGGGACTATCTCCAGTGTTGATATGCTAAAGTTAGGGGTTTG
AACCCGAATCTTGGTCGCCTCTGCAGTGGCTACCTCGAGGGTCTTGCCACCAATAGATGC
AAGTAAAGATCTAAAGAAGTTCCTGGCTTTGACATCAGGACTGCGCTGGATGGTAGTGAC
CGTCTTTGCAGCAAACGACAAAATAGCAGCGAGCTTATCCTTGTCAGCTGCTTCGGAACG
AGGAACCCAGGCTTTGAAAGACTTGACGATAGTCGCGTCCAGACTGGTAATTATCCGTGT
GAAAGCAGACACATAGTCGGCGTCGACTAGTAGCTGCACAACTTGTCGGAATATCCAGCG
AATATCACGCACCGCACTGGTACGGATGCGAGCTCCCTGCATTGCCTTTCGAAGGTCGCC
AGGCTTTGCGTAGGGAAAACCGCTTGTATAGATGAGTCGGAGACCCAAGGAGAGCTCTAC
TTTCGGTGCACTGTGTGCAGGGACTGAAGTCTCTCGTTTCAATGCAAGCCAAGCAGCAGC
GCCAGCTTTACGAAATTCGGGCTGGCGTTCAACCAGCTGTTGATGAGTGGGCCGTTTTTT
GACAGCGTTGGCAAATCGAGTGTCCTTAGAGGTCTGGTCAGTGGTAGTAGTAGTAGTGGT
AGTAGTGGCGATATTAGAGTTTGGCTTGGTAGCCATAGTCTTGCTTTTGGGGGTTGCACC
CGTTTTCTTCAGCGGAGGGTAGTCATTATCGACGATTACGACTTGCGGGACAACAGGTCC
GACTTCCAGTCTAGCTAGAATAGCGGCCAAAGCAGTTTGAGTCGCCTCACTGGTCGACGT
CATCTGACTTGCCATGTTGCCAAGGATTTTCTCCAGGTTAGCTGTCGCCTTCTGTTGAAG
AGCAATAGTGTTGCGCAAAGCATCCAACTCGGCCTGCTGAGCAGCAACTTGCTGACTAAG
GTTTTTTACAACCACCCACAGATCATCCTGGGGTGGTGGGCTGGCATCGCGAGCCTTCTT
TGGTGTCGCACGAACAGATCGATCGCTGTCAGTCGATCGCATGCGAACAGATCCTGCCAC
GGAGGCAAGGGGAGTAGTATCTGAGGAGGCATCGCGACCTTTCTCACTGGAAAAGACCTC
ACCATCCTCGCGGATACGGTGAGTGAAAGCACCACTGGGAGCGGGTTTGCCTTTCCCGTG
GTTGCTTTTTGGGGTTGCATTTTTTTGCAACATTTTTTTTTTTTGATTATTGATTTTTTT
TGATCAACAGAGCTGCTGATTGGAGGAAGGGAGGGGGGTTTTTTTGTAGTAGTTAGGAGC
CTCTACTGCCTTTGGGGTGTCCCCTTTGAGAAGAGCCCAGGTATCAGACCTGACTCTAGG
GGGAGGTAGGGCAGAGAGGATGGTCACTAGGGAAAGAAAGTAGGAGACTAGTGCCCAACA
GGAGAGAGGGCCTGAGAGTACCACTGGGGGGAGCTCGCTTCCTGACTAGAGCAGTCTTAC
TGTGACTGATAGTGGAGGATGGAAGCTGGTGTTCTGGTAGGGGAGAGGTCCTACCAGAAA
GAGGGGTGGGGAGAAGAGTAGGGCAAGAAGGCCACTACAGAGGAGAGAGAGAACAGGACT
GAGGAGTGGGGGCGGCTTGAGGCTATCACCACAGTACTGAGTAGTGGTAGTAGTGGGTAG
CTGCTGGTAGTTGTGCTGGCAC

>LINE_scaffold0094-543647-544006-+
TGGAGTCTTAAATGGCGAAGCAGATCTGGACCAGCGTTGGTTGGACGGGACTGTGGAGCA
TGAATCTATGGGGACGAGGCATGATAATCGGATGATGGGCAGAAACGGTTAGCTGATTTC
CTGCAGGTAGCGTACCGGCAGTATCAATCCACATTGTGGCAAATACTACCGGGATCGCCT
TGTGGAAGTTGGCTAACTGACTTCTAGCACCCACCAGTCTATGCTTGAATGGGGTATGGC
TTGTCTGTGTTTCATGGATCTGATTTTGACTGTCAGATTCACAAAGCACTTTTGGCATTC
GTTACTTGTTTGTTTGAGGGTGTGATTATATTATCAACAATAAAGTACATTCAAAAAAA

>LINE_scaffold0094-606081-612051-+
TGCCAGCACAACTACCAGCAGCTGCCCACCACTACCACTACTCAGTACTGTGGTCGACAG
CCTCGAGCCGGCCCCCATTCTTCAGTCCCTCTCTCTCTCTCCTCTGTAGTGGCCTTCTTG
CCCTACTCTTCTCCCCACCCCTCTTTCTGGCAGGACCTCTCCCCTGTCAGAACACCAGCT
CCCATTTCCCCACTATCAGTCACAGTTAGACTGCTCTAGTCAGGAAGCGAGCTCCCCCCC
CAGTGGTACTCTCAGGCCCTCTCTCCTGTTGGACACTAGTCTCCTACTTTCCTTCCTAGT
GACCATCTTCTCTGCCTACCTCCCCTAGAGTCAGGTCTGATACCTGGGCTCTTCTCAAAG
GGGACACCCCAAAGGCAGTAGAGGCTCTCAACTACTACAGAAAAAAAAACCCCCCCTCCC
TTCCCTCGATCAGCAGCTTGGTTGATTTTTAAAAAAAAAAAATCGAAAAAAAAATGTTGC
AAAAAAATGCAACCCCAAAAAGCAACCACGGGAAAGGCAAACCCGCTCCCAGTGGTGCTT
TCACTCACCGTATCCGCGAGGATGGTGAAATCTTTTCTGGTGAGGAAGGTCACGATACCT
CCTCTGACACTACTCCCCTTGCCTCCGTGGCCGGGTCTGTTCGCATGCGATCGACTGACA
GCGATCGATCTGTTCGTGCGACACCAAAAAAGGCTCGCGATGCCAGCCCACCACCCCAGG
ATGATCTGTGGGTGGTTGTAAAGAACCTTAGCCAGCAAGTTGCTGCTCAGCAGGCCGAGA
TGGAAGCTTTGCGCAACACTATTGCTCTCCAGCAGAAGGCAACAGCCAACCTGGAGAAAA
TCATAGCAATATGGCAAGTCAGGCAGCGTCAACCAGTGAGGCGACTCAAGCTGCTCTGGC
TGCCATCCTAGCCAGACTGGAAGTCAAACCTGTTGCCCCACAAGTCGTAGTCCCCAATAA
CAAGGACTACCCTCCGCTGAAGAAAACGGGTGCAAAGCCCAAAGGCAAGACTATGGCTAC
CAAGCCAAACCCCACTACTGCCACTACTACCATTACTGCTACTTCTACTACTACTACCAC
TGATCAGCCCTCTAAGGACACTCGATTCGCCGACGCTGTCAAAAAACGGCCCACCCATCA
ACAGCTGGTTGAACGCCAGCCCGAATTTCGCAAAGCTGGCGCTGCTGCTTGGCTTGCATT
GAAACAGAGACTTCAGTCCTGCACAGTGCACCGAAAGTGGAGCTCTCCTCGGGTCTCCGA
CTCATCTATGCAAGCGGTTTCCCTTATGCAAAGCCTGGTGACCTTCGAAAGGCCATGCAG
GGAGCTCGCATCCGTACAAGCGCAGTACGCGACATTCGCTGGATATCCCGACAAGTTGTG
CAGCTGCTAGTCGACGCCGACTATGTGTCTGCGTTTACTTGCATAATCACCAGTCTGGAC
GCGGCCATTGTCAAGTCCTTCAAATCATGGACTCCTCGTCCCGAGGCAGCAGACAAGGAT
AAGCTCGCTGCAATTTCTTCTTTTGCTGTAAAGACTGTTACAACCATCCAGCGCAGTCCT
GATGTCAAAGCCAGGAACTTCTTTAGATCTTTACTTGCATCTATTGGTGGCAAGACCCTC
GAGGCAGCCACTGCTGAGGCGGCCAAGATTCGGGTTCAAACACCCGATTTTAGCATATCC
ACACTGGAGATAATCCCCAAGGAGTCTCTCCCAGTCAAGAAGGCGACTGAACAGGAACCT
GCTGCACCAGCAGTAGATCCACCATTGGACATGGCTGCTGAGATCACTCCAGCAATCCAA
GATGACGGTGTTGCTCCCTACAGTCACCCCTATCGCTGACGTTGAAATGTGTTTGTAATG
AGTGATACACCATTATCAACACATCCACCTTCACAAACTGATCACCTGCTACCTGACACT
CCTTTATCCATGGCCAACTCTGACATATCGGTTTCCTCTGTCGATCATCGACAAGAACCA
TCAACATCTACCACATTCTCAATATACGGCCTTGCAGCCGTCTCGATATCATACCTCCGT
TCTATTCTCGCTCCAATCCTGGGTTACCAGATGGAGCATGTCTCCCAAGATCGACCGCCG
TACCACAAAACACGGTGCTCGATTCCGCATAACGGTCCCTGAAGACCGACAACAAAACAT
CATCCAGCGCCTCGAGCGCCAAAGCAAGCAAACCCACTGGCGTATTCGGCAAAACTACCG
ACATCGCCGTCCAGGCCAGACTCGACCAACAGCCCCACCTCCACCACTATCACGGCAGAT
CCTCGCAGTCAATGTTGCCAATATCAGCAACAAACGACCTGCTATCCGCCATATCGTCAG
GAACACCAGGCTCTGGGCCATCTCAGAGACCTGTATCACTTCATCTAAATTCCGCTTCAC
TGTCCCTGATTTCGATGTCATCCAGCATCCAGCCACAAGACCTGGACGCAGAGGAATCGC
CCTCGGTATCCCATCATGCTTTGGTGGCCATGAACATGGTAGTGCAGTTGGCACAATGAT
TCTCGCCAAGGTACCCAACTTCACTCCAGAATGTCTGTGGATAGTCGGATCTGTCTATGT
AGGACATTCTGGAGCCACCACCAACTACAGTCGCAGAGAGGCGTTTGCTAGTATCCGGCA
AGCCCTCGACAGAGTTGTTCCATTTGACAACAATCATCCTGTTCTCATTTTTGGAGACTG
GAACACCGACCCACAGCGCCTTCAGCGCATTGTCCACTCGTGGGGTCATGGTCTGACTGT
CATGCAGTTCTCTGGATCGCAGATCACCAGGCTCAGCACAGTCCATGGTCGACGTCATTC
GTCAATCGATCACTTTGTGTGTAATGCACCAGCACGCGCACTCCTTACCTCGCCACGTGT
GGACAGACAGACAGCAGTGGCCGACCACTTTGTCATTCGCACATCCATTCAAGCAGAGGC
TCAAGGACAACCCCCTGTTCCTTGTGCTCCAACCATATCCCGACATCACTGTCTCGAAGC
AACCGATCGAATTGCAACATCCAATTACTGGGATGTACTAGCAGACGGTGCAGCAGACGA
CACAGACACAGACACAGACATCCACCAACTGACATGTCAGTTCTTGGAATCAGCAAATGC
AGTCGCTGATAACTTGAGTCTGCGACTCTCACCACCAGCCACTCGATCCAATCGCCGGCT
CCTATCTGGCGCAACCAAACGTGCCATATTGGCAAGCAACACTGCACGGCAAGCATTCAT
TGCCGCTGCAACCTATACCAATCCTGACCCAGTCCAGTGCAACACTCTTCGAGATGAGTG
GTCTCGACTCAAGGCTGCTGCTACTCAACTCGAGAGAGCGGATGGTCGCAAACAATGGGT
CAAGCACGCGGACAATCTCGACCGCGCTGTATCAGACGGTCGAACCGATCTCGTATTCGC
TGCTGCACGTGCCATGTCTGGAAACAGTTCCCGCAGTGCTGCAGTCACTCCACTGTACAA
CTCCGATGGCATAGTACAGTACGATCCAACATCGATCCTGCGTGTCATGCAAGGTCACTA
TGGATCATTGGCAGCCAACACCACAGGTCACTCGCTGGACTTGCAATACTGGCATGATCG
TCAGCCTATTCAAGCCTCTCCAAATACACCGACCATCAGAAACAGTGACATTCTCGACCA
GGATTTCTCGTGGAATCAGATTGCTCCAGCCCTTTTGCAAATGAGTCCACGGAAAGCACC
TGGCGACGATGGTATAACCACTGCGTTCTACCAAGCGGCACTTTATATGCCTGCTGACAC
TCAAGAAGGTGTACCACCAACCCCATTTGCTCGTGCTCTGTTGAGAGTATGTGGTCAAGT
ATTCGCTTCAGCAACAATCCCCCGTGCATGGCTGTGTGCATCCATTGTCTCCATCGACAA
GAAAGATGGCGACCCTCTCAGCAGGCGACAAGCGAGGCATTGCCCTCATCAATGTCGGCC
TGAAACTCGTCTGCAAGGTGCTCCAAATGCGCATTGAGCGATTTGTCGAGACCAACAACC
TGCTGTCCTACGAACAGGCTGGGTTCCGCAAGCGCGAAGAGTGTGTTGGACAAGTAGTCT
CACTTGTCGACATCATTCAGCGCAGACAAAATGCTGGGATAAACACCCATGTTCTATTCA
TTGATATCCGAAAGGCATTCGATACAGTCCCAGTTGGTGCACTGTTATGGAAGCTGCAGA
CCATGGGATTCCCTCGTCGTACTCTTGCATTTCTCAAGGCATTGTACACATCCTCATCTG
CTCGAGCTCGGGCAGGATCACTGTTATCAGACCCATTCCCAGTACAGAGAGGTGTCAAAC
AAGGATGTCCATTGTCGGGACTACTGTTAAATCTGTTCATCAACGACATTCTCGACGGTG
TTGCACTCATACAGTCCCTGGACTACCGCGAGACACGAACCCCATCCGAGGACTCATGTA
CGCAGACGATGTGGCAGTGTTTGCTGACTCTGAGCAATCACTGTTGGCTGCGTCGACTGC
TATCGAGCAATGGGCCATTCAGTGGGAAATGCAGTTTGGTGTGACCAAGTGTGGCATCAT
TAGCTTCACTGGCCATCTAGCACCACGACTTGACAACCCATTGGATATTCGACTCCATGG
ACAGTTGGTCAGTCGTGTGGAGTCATCAAGTACCTTGGTGTACTGATTGACTCCAAGCTA
GACCACTCAGCATGGCTCAAGCAGAAACGGTCTGCACTCGAGCACACCATTTCGGCTCTT
CACCCAGTGTTGGCTAACCACCAGCTAACGGTGAATTACCGATCTCGCATATTCTCTGCA
GTGGTCATGGGTAAAGCCTATTATGGACTCGAGCTGGTTGGTGGCAACAAGTCACACCTT
GCACCACTGCAGACAACGATCAACAAGGGTATCCGATTATTCACTGGTGCCCGACTCTCG
ACTGCCATTGGACCCCTTCTGGTTGAAACTGGGATTGGCTCACTTCTCACTCGCTCATTG
GTATCACGGGTACGCTTGTTAGAGCGGTCTGTGACCAAGAGAACACCAATCAATGCTATC
TGTTCGGGTACAGATAATGACGTGTTTACACTGAATGTCCAAGGGCAGTTGGTAAGATCC
CAGCGCTGGTTCTGGTCTCGTCGGACCAAACAGCTATACAGGAACAGATACTGGCTGACA
CCACAGGTCAGACCAAAAACAGTCAAGCAACGACACTCGTTTGCTCTGATGGAGACTCTA
CGAACATGTGGAGACTCTGCATCGCTCCAAAAATATGTCACTCGACAATTATTGGACACT
TCAGGGTTCTTCAAGGATCCCAGTTTCGACCAATCGCGAGCACATGGCACAAGATATCTG
ATGCTTGCGCGCATGGATGCACTCTGGACAGCAAGAAAAGCCATTCAGATTGGCATATTA
GTCGACACTCACCCATTCTCAGTTGACCACTGCATATTATGCGACCAGCAACTACTCAGC
ACATCCATTGCCCATCTCGTGGTGGAGTGTGAACAAGTAACTGGCCATCGCATTCAGTCT
GGACTAGTACCAGCAATTCAAAATCACGACTCAGATTGCTGGGTCGCGCACTCGATCCGG
GTGTGGAGAATGTATATACTTGGCTCCGCGGTGGAGTCTTAAATGGCGAAGCAGATCTGG
ACCAGCAGTGGTTGGACGGGACTGTGGAGCATGAATCTATGGGGACGAGGCATGATAATC
GGGCGCTGGCAGCACGGTTAGCTGACTTCCTGCATGTAGCGTACCGGCAGTATCAATCCA
CATTGTGGAAATACCACCGGGATCGCCTTGTGGAAGTTGGCTAACTGACTTCTAGCACCG
CCAGCCTATGCCTGAATGGGGTATGGCTTGCATGTGTTTCATGGATTTGATTTGATTTGA
TTATCAGATTCACAAAGCACCATTGGCACTCGTGCTTGTTTGTTTGGGGTGTGATTATAT
TCTTAACAATAAAGTTCATTCAAAAAAAAA

>LINE_scaffold0094-771345-777316-C
TTTTTTTGAATGAACTTTGATTGTTAAGAATATAATCACACACCCCCAAACAAACAAGTA
ACGAATGCCAATGGTGTTTTGTGAATCTGATAGTCAAATCAGATCCATGAAAACACGGCA
AGCCATACCCATTCAGGCATAGGCTGGCGGTGCTAGAAGTCAGTTAGCCAACTTCCACAA
GGCGATCCCGGTGGTATTTCCACAATGTGGATTGATACTGCCGGTACGCTACCTGCAGGA
AGTCAGCTAACCGTGCTGCCAGCGCCCGATTATCATGCCTCGTCCCCATAGATTCATGCT
CCACAGTCCCGTCCAACCAACGTTGGTCCAGATCTGCTTCGCCATTTAAGACTCCACCGC
GGAGCCAAGTATATACATTCTCCACACCCGGATCGAGTGGCGACCCAGCAGTCTGAGTCG
TGATTTCTGAATTGCTGGTACTAGTCCAGACTGAATGCGATGGCCAGTTACCTGTTCACA
CTCCACCACGAGATGAGCAATGGATGTGCTGAGTAACTGCTGGTCGCATAATATGCAGTG
ATCAACTGAGAATGGGTGAGTGTCGACTAATATGCCAATCTGAATGGCTTTTCTTGCTGT
CCAGAGTGCATCCATGCGCGCAAGCATCAGATATCTTGTGCCATGTGCTCGCGATTGATC
AAAACTGGGATCCTTGAAGAACCCAGAAGTGTCCAATAATTGTCGAGTGACATACTTTTG
GAGCGATGCAGAGTCTCCACATGTTTGTAGAGTCTCCATCAATGCAAACGAATGCCGTTG
CTTGACTGTCTTTGGTCTGACTTGTGGTGTCAGCCAGTATCTGTTTCTGTATAGCTGTTT
GGTCCGACGAGACCAGAACCAGCGCTGAGATCTTACCAACTTCCCTTGGACATTCAGTGT
AAACACGTCATTGTCTGTACTGGAGCAGATGGCATTGATGGGTGTTCTCTTGGTCACAGA
TCGCTCCAACAAGCGTACCCGTGATACCAATGAGCGAGTGAGAAGTGACCCAATCCCAGT
TTCAACCAGAAGGGGTCCAATGGCAGTCGAGAGTCGGGCACCAGTGAACAGTCGGATTCC
CTTGTTGATTGTCGTCTGCAGTGGTGCAAGGTGTGACTTGTTGCCACCAACCAGCTCGAG
CCCATAATAGGCTTTGCCCATGACCACAGCAGAAAATATTCGAGATCGGTAATTCACCGT
TAACTGGTGGTTAGCCAGCACTGGGTGAAGAGCCGAGATGGTGTGCTCGAGTGCAGACCG
TTTCTGCTTGAGCCATGCTGAGTGGTCTAGCTTGGAGTCAATCAGCACACCAAGGTACTT
GTATGACTCCACACGACTGACCAACTGTCCATGGAGTCGAATATCCAATGGACTGTCAAG
TCGTGGTGCTAGATGGCCAGTGAAGCTAATGATGCCACACTTGGCCACACCAAACTGCAT
CTCCCATCGATTGGCCCATTGCTCGATAGCAGTCGACGCAGCCAACAGTGATTGCTCAGA
GTCAGCAAACACTGCCACATCGTCTGCATACATGAGTCCTCGGATGGGGTTGGTGTCTCG
CGATAGTCCAGGGACTGTGATGAGTGCCACACCATCGAGAATGTCGTTGATAAACAGATT
GAACAGAAGTCCAGACAATGGACATCCCTGTCTGACACCTCTCTGTACCAGGAATGGGTC
CGATAACAATGAACCTGCCCGAGCTCGAGCAGATGAGGATGTGTACAATGCCTTGAGAAA
GGCAAGAGTACGACGAGGGAATCCCATGTTCTGCAGCTTCCATAACAGTGCACCAACGGG
GACTGTATCGAATGCCTTTCGGATATCGATGAATAATACATGGGTGTTTAGCCCAGCATT
CTGTCTGCGCTGAATGATGTCGACAAGTGAGACAACTTGTCCAACACACTCTTCGCGCTT
GCGGAACCCAGCCTGTTCGTAGGACAGCAGGTTGTTGGTCTCGACAAATCGCTCAATGCG
CATTTGGAGCACCTTGCATACGAGTTTCAGGCCGACATTTATGAGTGCAATGCCTCGCTT
GTCGCCTGGGTTGAGAGGGTCGCCATCTTTCTTGTCGATGGAGACAATGGATGCGCACAA
CCATGCACGGGGGATTGTTGCTGAAGCGAATACCTGACCACATACTCTCAACAGAGCACG
AGCAAATGGAGTTGGTGGGACGCCTTCTTGGGTGTTGGCAGGCATGTAGAGTGCCGCTTG
GTAGAACGCAGTGGTTATACCATCGTCGCCAGGTGCTTTCCGTGGACTCATCTGCAAAAG
GGCTGCAGTAATCTGATTCCACGAGAAATCCTGGTCGAGAATGTTACTGTTTCTGATGGT
TGGTGTATTTGGAGAGGCTTGAATAGGCTGACGATCATGCCAGTATTGCAAGTCCAGCGA
GTGACCTGTGGTATCGGCTGCCAGTGAACCATAGTGACCTTGCATGACACGCAGGATCGA
TATTGGGTCGTACTGTACTATGCCATTGGAATTGTACAGTGGAGTGACTGCAGCACTGCG
GGAACTGTTTCCAGACATGGCACGTGCAGCAGCGAATACGAGATCGGTTCGACCGTCTGA
TACAGCACGGTCAAGATTGTCCGCGTGCTTGACCCATTGTTTGCGACCATCCACTCTCTC
GAGTTGGGTGGCAGCAGCCTTGAGTCGAGACCACTCATCTCGAAGAGTGTTGCACTGGAC
TGGGTCAGGGTTGCGATTGGTTGCAGCGGAAATGAATGCTTGCCGTGCAGTGTTGCTTGT
CAATATGGCACGTTTGGTTGTGCCAGATATAAGCCGGCGATTGAATCGAGTGGCTGGTGG
TGAGAGTCGAAGACTCAATTGATCAGCGACTGCATTGGCTGATTCCAAGAACTGAGATGT
CAGTTGGTGGACGTCAGTATCAGTGTCTGTGTCATCCGATGCACCGTCTGCTAGCACATC
CCAGTAATTTGATGTAGCAATTCGATCGGTTGCTTCGAGACAATGATGGCGGGATATGAT
TGGAGCACGAGGAACAGGGGGTTGTCCTTGAGCCTCTGCTCGAATGGATGTGCGAATGAC
AAAGTGGTCGGCCACTGCTGTCTGTCTGTCCACACGTGGCGAGGTAAGGAGTGCGCGTGC
TGGTGCATTACACACAAAGTGGTCAATTGACGAATGACGTCGACCATGGACTGTGCTGAG
CCTGGTGATCTGTGATCCAGAGAACTGCATGACAGTCAATCCATGACCCCACGAGTGGAC
AATGCGTTGAAGGCGCTGCGGGTTGGTGTTCCAGTCTCCAAAGATGAGAACAGGATGGTT
GTTGTCGAATGGCACAACTCTGTCGAGGGATTGCCGAATACTAGCAAATGCCTCTCTGCG
ACTGTAGTTGGTGGTGGCTCCAGAATGTCCTACATAGACAGACCCGACTATCCACAGACA
TTCTGGAGTGAAGTTGGGTACCTTGGCGAGAATCATTGTGCCAACTGCACTACCATGTTC
ATGACCACCAAAGCATGATGGGATACCGAGGGCGATTCCTCTGCGTCCAGGTCCCGTGGC
TGGATGCTGGATGACATCGAATCCAGGGACAGTAAAGCGAAATTTAGATGAAGTGATGCA
GGTCTCTGAGATGGCCCAGAGCCTGGTGTTCCTGACGATATGGCGGATAGCAGGTCGTTT
GTTGCTGATATTGGCAACATTGACTGCGAGGATCTGCCGTGATAGTGGTGGAGGTGGGGC
TGTTGGTCGAGGCTGGTCTGGACGGCGATGTCGGTAGTTTTGCCGAATACGCCAGTGGGT
TTGCTTGCTTTGGCGCTCGAGGCGCTGGATGATGTTGTGTTGTCGGTCTTCGGGGACCGT
TATGCGAAATCGAGCACCGTGTTTTGTGGTGCGGCGGTCGATCTTGGAGACATGCTCCAT
CTGGTGACCCAGGATTGGAGCGAGAATAGAACGGAGGTATGTGATCGAGACGGCTGCAAG
GCCGTATATCGAGAATGTGGTAGATGGTGATGGTTCTTGCCGATGATCGACAGAGGAAAC
CGATATTTCAGAGTTGGCCATGGATAGAGGAGTGTCAGGTAGCAGGTGATCAGTTGGTGA
AGGTGTATGTGTTGATAATGGTGTATCACTCATTACAAACACATTTCAACGTCAGCGATA
GGGGTGACTGTAGGAGTAACACCGTCAACTTGGATTGCTGGAGTGATCTCAGCAGCCGTG
TCCAATGGTGGATCTACTGCTGGTGCAGCAGGTTCCTTATCAGTCACCTTCTTGACTGGG
AGAGACTCCTTGGGGACTGTCTCCATTGTTGATATGTCAAAACCGGGTGTCTGAACCCGA
ATCTTGGCCGCCTCAGCAGTGGCTGCCTCGAGGGTCTTGCCACCAATAGATGCGAGCAGT
GATCTGAAGAAGTTTCTGGCTTTACATCAGGACTGCGCTGGATGGTAGTGACCGTCTTTG
CAGCAAACGACGAGATAGCAGCGAGCTTATCCTTGTCTGCTGCTTCGGAGCGAGGAACCC
AGGCTTTGAAGGACTTAACGATAGTCGCGTCCAGACTGGTAATTATCCGTGTGAAAGCAG
ACACATAGTCGGCGTCGACTAGTAGCTGCACAACTTGACGGGATATCCAGCGAATGTCAC
GCACCGCACTGGTACGGATGCGGGCTCCCTGCATTGCCTTTCGAAGGTCGCCAGGCTTAG
CGTAGGGAAAACCGCTTGCATAAATAAGTCGGAGACCCGAGGAGAGCTCCACTTTGGGTG
CACTGTGTGCAGGGACTGAAGTCTCACGCTTTAGAGCGAGCCAAGCAGCAGCACCAGCTT
TGCGAAATTCGGGCTGGCGTTCAACCAGCTGTTGGTGGGTGGGCCGCCTTTGACAGCGTC
GGCAAATCGAGTGTTCTTAGAGGGCTGGTCAGTTGTAGTAGAAGTAGTAGCAGTAGTGGT
GGTGGGGTTTGGCTTGGTAGCCACAGTCTTGCGTTTGGAGGTTGCACCCGTTGGTGGTAG
CGGAGGGTAGTCAATATCAGCGACTACAACTTTCGGGACATCAGGTTTGACTTCCAGTCT
GGCTAGAATGGCAGCCAGAGCAGTTTGAGTTGTCTCATTGGTCGACGTCATCTGACTTGC
CATGTTGCTGAGGACTTTCTCCAAGTCTCGGTTGATTTTCTCCAGGTCAGCTATTGTCTT
CTGCTGAAGAGCAAAAGCGTTACTCAGAGTAGCCAGCTCGGTCTGTTGAGCAGCAAATTG
CTGGCTGAGGTTCTTCACAACCACCCACAGATCATCCTGGGGTGGTGGGCTGGCATCGCG
CGCCTTTTTCGGTGTCGCACGGACCGAGCGATCGCTGTCAGTCGATCGCATGCGAACAGA
CCCGGCCACGGAGGCAAGGGGAGTAGTATCTGAGGAGGTATCGCGACCTTCCTCACTGGA
AAAGACCTCACCATCCTCGCGGATACGGTGAGTGAAAGCACCACTGGGAGCGGGTTTGCC
TTTCCCGTGGTTGCTTTTTGGGTTTGCATTTTTTTGCAACATTTTTTTTTTTCGTTTTTT
TTTTTTTAAAATCAACCAAGCTGCTGATCGGGGAAAGGGAGGGGGTTTTTTTGTTAAGAG
CCTCTACTGCCTTTGGAGTATCCCCTTTGAGAGGAGCTCAGGTATCAGACCTAGCTCTGA
CTCTGGGGGGAGGTAGGGCAGAGAGGATGGTCACTAGGGAAAGAGAGTAGGAGACTAGTG
CCCAACAGGAGAGAGGGCCTGAGAATACCACTGGGGGGGGAGCTCGCTTCCTGACTAGAG
CAGTCTTACTGTGACTGGTAGTGGAGGATGGAAGCTGGTGTTCTGGTAGGGGAGAGGTCC
TGCCAGAAAGAGGGGTGGGGAGAAGAGTAGGGCAAGAAGGCCACTACAGAGGAGAGAGAG
AGAGTGACTGAGGAATGGGGGCGGCTTGAGGCTATCACCACAGTACTGAGTAGTGGTAGT
AGTGGGTAGCTGCTGGTAGTTGTGCTGGCAC

>LINE_scaffold0094-810959-816918-C
TTTTTTGAATGAACTTTATTGTTAAGAATATAATCACACACCCCCAAACAAACAAGTAAC
GAATGCCAATGGTGTTTTGTGAATCTGATAATCAAATCAGATCCATGAAAACACGGCAAG
CCATACCCATTCAGGCATAGGCTGGCGGTGCTAGAAGTCAGTTAGCCAACTTCCACAAGG
CGATCCCGGTGGTATTTCCACAATGTGGATTGATACTGCCGGTACGCTACCTGCAGGAAG
TCAGCTAACCGTGCTGCCAGCGCCCGATTATCATGCCTCGTCCCCATAGATTCATGCTCC
ACAGTCCCGTCCAACCAACATTGGTCCAGATCTGCTTCGCCATTTATGACTCCACCGCGG
AGCCAAGTATATACATTCTCCACACCCGGATCGAGTGCGCGACCCAGCAATCTGAGTCGT
GATTTTTGAATTGCCGGAACTAGTCCAGACTGAATGCGATGGCCAGTTACTTGTTCACAC
TCCACCACGAGATGAGCAATGGATGTGCTGAGTAACTGCTGGTCGCATAATATGCAGCGA
TCAACTGAGAATGGGTGAGTGTCGACTAATATGCCAATCTGGATGGCTTTTCTTGCTGTC
CAGAGTGCATCCATGCGCGCAAGCATCAGATATCTCGTGCCATGTGCTCGTGATTGATCA
AAACTGGGATCCTTGAAGAACCCTGAAGTGTCCAATAATTGTCGAGTGACATACTTTTGG
AGCGATGCAGAGTCTCCACATGTTCGTAGAGTCTCCATCAATGCAAACGAATGCCGTTGC
TTGACTGTCTTTGGTCTGACTTGTGGTGTCAGCCAGTATCTGTTCCTGTATAGCTGTTTG
GTCCGACGAGACCAGAACCAGCGCTGGGATCTTACCAACTTCCCTTGGACATTCAGTGTA
AACACGTCATTGTCTGTACTGGAGCAGATAGCATTGATGGGTGTTCTCTTGGTTACAGAT
CGCTCCAACAAGCGTACCCGTGATACCAATGAGCGAGTGAGAAGTGACCCAATCCCAGTT
TCAACCAGAAGGGGTCCAATGGCAGTCGAGAGTCGGGCACCAGTGAACAGTCGGATACCC
TTGTTGATTGTCGTCTGCAGTGGTGCAAGGTGTGACTTGTTGCCACCAACCAGCTCGAGC
CCATAATAGGCTTTGCCCATGACCACAGCAGAGAATATTCGAGATCGGTAATTCACCGTT
AGCTGGTGGTTAGCCAGCACTGGGTGAAGAGCCGAGATGGTGTGCTCGAGTGCAGACCGT
TTCTGCTTGAGCCATGCTGAGTGGTCTAGCTTGGAGTCAATCAGCACCAAGGTACTTGTA
TGACTCCACACGACTGACCAACTGTCCATGGAGTCGAATATCCAATGGACTGTCAAGTCG
TGGTGCTAGATGGCCAGTGAAGCTGATGATGCCACACTTGGCCACACCAAACTGCATCTC
CCACTGATTGGCCCATTGCTCGATAGCAGTCGACGCAGCCAACAGTGATTGCTCAGAGTC
AGCAAACACTGCCACATCGTCTGCGTACATGAGTCCTCGGATGGGGGTTGTGTCTCGCGA
TAGTCCAGGGACTGTGATGGGTGCGACACCATCGAGAATGTCGTTGATGAACAGATTGAA
TAGTAGTCCAGACAAAGGACATCCCTGTCTGACACCCCTCTGTACTGGGAATGGGTCCGA
TAACAGTGATCCTGCCCGTGCTCGAGCAGATGAGGATGTGTACAATGCCTTGAGAAAGGC
AAGAGTACGACGAGGGAATCCCATGTTCTGCAGCTTCCATAACAGTGCACCAACTGGGAC
TGTATCAAATGCCTTTCGGATATCGATGAATAGAACATGGGTGTTTAGCCCAGCATTCTG
TCTGCGCTGAATGATGTCGACAAGTGAGACTACTTGTCCAACACACTCTTCGCGCTTGCG
GAACCCAGCCTGTTCGTAAGATAGCAGGTTGTTGGTCTCGACAAATCGCTCAATGCGCAT
TTGGAGCACCTTGCATACGAGTTTCAGGCCGACATTTATGAGTGCAATGCCTCGCTTGTC
GCCTGGGTTGAGAGGGTCGCCATCTTTCTTGTCGATGGAGACAATGGATGCGCACAACCA
TGCACGGGGGATTGTTGCTGAAGCGAATACCTGACCACATACTCTCAACAGAGCACGAGC
AAATGGAGTTGGTGGGACGCCTTCTTGGGTGTTGGCAGGCATGTAGAGTGCCGCTTGGTA
GAACGCAGTGGTTATACCATCGTCGCCAGGTGCTTTCCGTGGACTCATCTGCAAAAGGGC
TGCAGCAATCTGATTCCACGAGAAATCCTGGTCGAGAATGTCACTGTTTCTGATGGTCGG
TGTATTTGGAGAGGCTTGAATAGGCTGACGATCATGCTAGTATTGCAAGTCCAGCGAGTG
ACCTGTGGTGTCGGCTGCCAATGATCCATAATGGCCTTGCATGACACGCAGGATGGATGT
TGGATCGTACTGTACTATGCCATCGGAATTGTACAGTGGAGTGACTGCAGCACTGCGAGA
ACTGTTTCCAGACATGGCACGTGCAGCAGCGAATACGAGATCGGTTCGACCGTCTGATAC
AGCACGGTCGAGATTGTCAGCGTGCTTGACCCATTGTTTGCGACCATCCACTCTCTCGAG
TTGGGTGGCAGCAGCCTTGAGTCGAGACCACTCATCTCGAAGAGTGTTGCACTGGACTGG
GTCAGGGTTGGTATAGGTTGCAGCGGCAATGAATGCTTGCCGTGCAGTGTTGCTTGTCAA
TATGGCACGTTTGGTTGTGCCAGATATAAGCCGGCGATTGAATCGAGTGGCTGGTGGTGA
GAGTCGAAGACTCAATTGATCAGCGACTGCATTGGCTGATTCCAAAAACTGAGATGTCAG
TTGGTGGACGTCAGTATCAGTGTCTGTGTCATCCGATGCACCGTCTGCTAGCACATCCCA
GTAATTTGATGTAGCAATTCGATCAGTGGCTTCGAGACAATGATGGCGGGATATGGTTGG
AGCACGAGGAACAGGGGTTGTCCTTGAGCTTCTGCTCGAATGGATGTGCGAATGACAAAG
TGGTCGGCCACTGCTGTCTGTCTGTCCACACGTGGCGAGGTAAGGAGTGCGCGTGCTGGT
GCATTACACACAAAGTGGTCAATTGACGAATGACGTCGACCATGGACTGTGCTGAGCCTG
GTGATCTGTGATCCAGAGAACTGCATGACAGTCAATCCATGACCCCACGAGTGGAAAATA
CGTTGAAGGCGCTGCGGGTTGGTGTTCCAGTCTCCAAAGATGAGAACAGGATGGTTGTTG
TCGAATGGCACAACTCTGTCGAGGGATTGCCGAATACTAGCAAATGCCTCTCTGCGACTG
TAGTTGGTGGTGGCTCCAGAATGTCCTACATAGACAGACCCGACTATCCACAGACATTCT
GGAGTGAAGTTGGGTACCTTGGCGAGAATCATTGTGCCAACTGCACTACCATGTTCATGA
CCACCAAAGCACGATGGGATACCGAGGGCGATTCCTCTGCGTCCAGGTCCCGTGGCTGGA
TGCTGGATGACATCGAATCCAGGGACAGTAAAGCGAAATTTAGATGAAGTGATACAGGTC
TCTGAGATGGCCCAGAGCCTGGTGTTCCTGACGATATGGCGAATAGCAGGTCGTTTGTTG
CTGATATTGGCAACATTGACTGCGAGAATCTGCCGTGATAGTGGTGGAGGTGGGGCTGTT
GGTCGAGGCTGGTCTGGACGGCGATGTCGGTAGTTTTGCCGAATACGCCAGTGGGTTTGC
TTTCTTTGGCGCTCAAGGCGCTGGATGATATTTCGTTGTCGGTCTTCAGGGACCGTTATG
CAAAATCGAGCACCGTATTTTGTGGTACGGCGGTCGATCTTGGAGACATGTTCCATCTGG
TGACCCAGGATTGGAGCGAGAATGGAGCGGAGGTAAGTGATTGAGACGGCTGCAAGGCCG
TATATCGAGAATGTGGTAGATGGTGATGGTTCTTGCCGATGATCGACAGAGGAAACCGAT
ATGTCAGAGTTGGCCATGGATAAAGGAGTGTCAGGTAGCAGGTAATCAGTTTGTGAAGGT
GGATGTGTTGATAATGGTGTATCACTCATTACAAACACATTTCAACGTCAGCGATAGGGG
TGACTGTAGGAGTAACACCGTCAACTTGGATTGCTGGAGTGATCTCAGCAGCCGTGTCCA
ATGGTGGATCTACTGCTGGTGCAGCAGGTTCCTTATCAGTCACCTTCTTGACTGGGAGAG
ACTCCTTGGGGACTGTCTCCATTGTTGATATGTCAAAACCGGGTGTCTGAACCCGAATCT
TGGCCGCCTCAGCAGTGGCTGCCTCGAGGGTCTTGCCACCAATAGATGCGAGCAGTGATC
TGAAGAAGTTTCTGGCTTTTACATCAGGACTGCGCTGGATGGTAGTGACCGTCTTTGCAG
CAAACGACGAGATAGCAGCGAGCTTATCCTTGTCTGCTGCTTCGGAGCGAGGAACCCAGG
CTTTGAAGGACTTAACGATAGTCGCGTCCAGACTGGTAATTATCCGTGTGAAAGCAGACA
CATAGTCGGCGTCGACTAGTAGCTGCACAACTTGACGGGAGATCCAGCGAATATCACGTA
CTGCGCTTGTACGGATGCGGGCTCCCTGCATGGCCTTTCGAAGGTCGCCAGGCTTAGCGT
AGGGAAAACCGCTTGCATAGATGAGTCGGAGACCCGAAGAGAGCTCCACTTTCGGTGCAC
TGTGTGCAGGGACTGAAGTCTCACGCTTTAGAGCGAGCCAAGCAGCAGCACCAGCTTTGC
GAAATTCGGGCTGGCGTTCAACCAGCTGTTGGTGGGTGGGCCGCCTTTTGACAGCGTCGG
CAAATCGAGTGTCCTTAGAGGGCTGGTCAGTTGTAGTAGAAGTAGTAGCAGTAGTAGTAG
TGGTGGGGTTTGGCTTGGTAGCCACAGTCTTGCGTTTGGAGGTTGCACCCGTTGGTGGTA
GCGGAGGGTAGTCAATATCAGCGACTACAACTTTCGGGACATCAGGTTTGACTTCCAGTC
TGGCTAGAATGGCAGCCAGAGCAGTTTGAGTTGTCTCATTGGTCGACGTCATCTGACTTG
CCATGTTGCTGAGGACTTTCTCCAAGTCTCGGTTGATTTTCTCCAGGTCAGCTATTGTCT
TCTGCTGAAGAGCAAAAGCGTTACTCAGAGTAGCCAGCTCGGTCTGTTGAGCAGCAAATT
GCTGGCTGAGGTTCTTCACAACCACCCACAGATCATCCTGGGGTGGTGGGCTGGCATCGC
GCGCCTTTTTCGGTGTCGCACGGACCGAGCGATCGCTGTCAGTCGATCGCATGCGAACAG
ATCCGGCCACGGAGGCAAGGGGAGTAGTATCTGAGGAGGTATCGCGACCTTCCTCACTGG
AAAAGACCTCACCATCCTCGCAGATACGGTGAGTGAAAGCACCACTGGGAGCGGGTTTGC
CTTTCCCGTGGTTGCTTTTTGTTTTGCATTTTTTGCAACATTTTTTTCGTTTTTTTTTTT
AAAATCAACCAAGCTGCTGATTGGGGAAAGGGAGGGGGTTTTTTTAAGAGCCTCTACTGC
CTTTGGAGTGTCCCCTTTGAGAGGAGCTCAGGTATCAGACCTAGCTCTGACTCTGGGGGG
AGGTAGGGCAGAGAGGATGGTCACTAGGGAAAGAGAGTAGGAGACTAGTGCCCAACAGGA
GAGAGGGCCTGAGAATACCACTGGGGGGAGCTCGCTTCCTGACTAGAGCAGTCTTACTGT
GACTGATAGTGGAGGATGGAAGCTGGTGTTCTGGTAGGGGAGAGGTCCTGCCAGAAAGAG
GGGTGGGGAGAAGAGTAGGGCAAGAAGGCCACTACAGAGGAGAGAGAGAGAGTGACTGAG
GAATGGGGGCGGCTTGATGCTATCACCACAGTACTGAGTAGTGGTAGTAGTGGGTAGCTG
CTGGTAGTTGTGCTGGCAC

>LINE_scaffold0094-896846-902788-C
TTTTTTTTGAATGAACTTTATTGTTAAGAATATAATCACACACCCCAAACAAACAAGCAC
GAATGCCAAAGGTGTTTTATGAATCTGATAGTCAAATCAAATCCCATGAAAACACGGCAA
GCCATACCCATTCAGGCATAGGCTGGCGGTGCTAGAAGTCAGTTAGCCAACTTCCACAAG
GCGATCCCGGTGGTATTTCCACAATGTGGATTGATACTGCCGGTACGCTACCTGCAGGAA
GTCAGCTAACCGTGCTGCCAGCGCCCGATTATCATGCCTCGTCCCCATAGATTCATGCTC
CACAGTCCCGTCCAACCACTGCTGGTCCAGATCTGCTTCGCCATTCAAGACTCCACCGCG
GAGCCAAGTATATACATTCTCCACACCCGGATCGAGTGCGCGACCCAGCAATCTGAGTCG
GATTTCTGAATTGCTGGTACTAATCCAGACTGAATGCGATGGCCGGTGACTTGTTCACAC
TCCACCACGAGATGGGCAATGGATGTGCTGAGTAGTTGCTGGTCGCATAATATGCAGTGG
TCAACTGAGAATGGGTGGGTGTCGACTAATATGCCAATCTGAATGGCTTTTCTTGCTGTC
CAGAGAGCATCCATGCGCGCAAGCATCAGATATCTTGTGCCATGTGCTCGCGATTGGTCG
AAACTGGGATCCTTGAAGAACCAGAAGTGTCCAATAATTGTCGAGTGACATACTTTTGGA
GCGATGCAGAGTCTCCACATGTTCGCAGAGTCTCCATCAATGCAAACGAATGCCGTTGCT
TGACTGTCTTTGATCTGACTTGTGGTGTCAGCCAGTATCTGTTCCTGTATAGCTGCTTGG
TCCGACGAGACCAGAACCAGCGCTGGGATCTTACCAACTGCCCTTGGACATTCAATGTAA
ACACGTCATTGTCTGTAACCGAACAGATGGCATTGATGGGTGTTCTCTTGGTCACGGACC
GCTCCAACAAGCGTACTCGTGAAACCAATGAGCGAGTGAGAAGTGACCCAATCCCAGTTT
CAACCAGAAGGGGTCCAATGGCAGTCGAGAGTCGGGCACCAGTGAACAGTCGGATACCCT
TGTTGATCGTTGTCTGCAGTGGTGCAAGGTGCGACTTGTTTCCACCAACCAGCTCAAGCC
CATAGTAGGCTTTGCCCATGACCACTGCAGAGAATATGCGAGAACGATAATTCACCGTTA
GCTGGTGATTAGCCAGCACTGGGTGAAGAGCCGAAATGGTGTGCTCAAGTGCAGACCGTT
TCTGCTTGAGCCATGCTGAATGGTCTAGCTTGGAGTCAATCAGTACACCAAGGTACTTGT
ATGACTCCACACGACTGACCAACTGTCCATGGAGTCGAATATCCAATGGGTTGTCAAGTC
GTGGTGCTAGATGGCCAGTGAAGCTAATGATGCCACACTTGGCCACACCAAACTGCATTT
CCCACTGATTTGCCCATTGCTCGATAGCAGTCGACGCAGCCAACAGTGATTGCTCAGAGT
CAGCAAACACTGCCACATCGTCTGCGTACATGAGTCCTCGGATGGGGCTCGTGTCTCGCG
GTAGTCCAGGGACTGTGATGGGTGCGACACCATCGAGAATGTCGTTGATGAACAGATTGA
ATAGTAGTCCAGACAATGGACATCCCTGTCTGACCCCTCTCTGTACCGGAAATGGGTCCG
ATAGTAGTGATCCTGCCCGTGCTCGAGCAGATGAGGATGTGTACAATGCCTTGAGAAAGG
CAAGAGTACGACGAGGGAATCCATGTTCTGCAACTTCCATAACAGTGCACCAACGGGGAC
TGTATCAAATGCCTTTCGGATATCGATGAATAGAACATGGGTGTTTAGCCCAGCATTCTG
TCTGCGCTGAATGATGTCGACAAGTGAGACTACTTGTCCAACACACTCTTCGCGCTTGCG
GAACCCAGCCTGTTCGTAAGATAGCAGGTTGTTGGTCTCGACAAATCGCTCAATGCGCAT
TTGGAGCACCTTGCATACGAGTTTCAGGCCGACATTTATGAGTGCAATGCCTCGCTTGTC
GCCTGGGTTGAGAGGGTCGCCATCTTTCTTGTCGATGGAGACAATGGATGCACACACCAT
GCACGGGGATTGTTGCTGAAGCGAATACCTGACCACATACTCTCAACAGAGCACGAGCAA
ATGGAGTTGGTGGGACGCCTTCTTGGGTGTTGGCAGGCATGTAGAGTGCCGCTTGGTAGA
ACGCAGTGGTTATACCATCGTCGCCAGGTGCTTTCCGTGGACTCATCTGCAAAGGGCTGC
AGCAATTTGGTTCCACGAGAAATCCTGGTCGAGAATGTTACTGTTTCTGATTGGTGGTGT
ATTAGGGGAGACTTGAATAGGCTGACGATCATGCCAGTATTGCAAGTCCAGCGAGTGACC
TGTGGTATCGGCTGCCAGTGATCCATAGTGACCTTGCATGACACGCAGGATCGATGTTGG
ATCGTACTGTACTATGCCATCGGAGTTGTACAGTGGAGTGACTGCAGCACTGCGGGAACT
GTTTCCAGACATGGCACGTGCAGCAGCGAATACGAGATCGGTTCGACCGTCTGATACAGC
ACGGTCGAGATTGTCAGCGTGCTTGACCCATTGTTTGCGACCATCCACTCTCTCGAGTTG
GGTGGCAGCAGCCTTGAGTCGAGACCACTCATCTCGTAGAGTGTTGCACTGGACTGGGTC
AGGGTTGCGATTGGTTGCAGCGGCAATGAATGCTTGCCGTGCAGTGTTGCTTGCCAATAT
GGCACGTTTGGTTGTGCCAGATATAAGCCGGCGATTGAATCGAGTGGCTGGTGGTGAGAG
TCGAAGACTCAAGTTATCAGCGACTGCATTGGCTGATTCCAAGAACTGAGATGTCAGTTG
GTGGACGTCAGTATCAGTGTCTGTGTCATCCGATGCACCGTCTGCTAGCACATCCCAGTA
ATTGGATGTTGCAATTCGATCGGTTGCTTCGAGACAGTGATGTCGGGATATGGTTGGAGC
ACGAGGAGCAGGGGTTGTCCTTGAGCCTCTGCTCGGATGGATGTGCGAATGACAAAGTGG
TCGGCCACTGCTGTCTGTCTGTCCACACGTGGCGAGGTAAGGAGTGCGCGGGCTGGTGCA
TTACACACAAAGTGGTCAATTGACGAATGACGTCGACCATGGACTGTGCTGAGCCTGGTG
ATCTGTGATCCAGAGAACTGCATGACAGTCAGACCATGACCCCACGAGTGGACAATGCGC
TGAAGGCGCTGCGGGTCGGTGTTCCAGTCTCCAAAAATGAGAACAGGATGGTTGTTGTCG
AACGGAACAACTCTGTCGAGAGCTTGCCGGATACTAGCAAAAGCCTCTCTGCGACTGTAG
TTGGTGGTGGCTCCAGAATGTCCTACATAGACAGATCCGACTATCCACAGACATTCTGGG
GTAAAGTTGGGTACCTTGGCGAGAATCATTGTGCCAACTGCACTACCATGTTCATGACCA
CCAAAGCACGATGGAATACCGAGGGCGATTCCTCTGCGTCCAGGTCCCGTGGCTGGATGC
TGGATGACATCGAATCCAGGGACAGTAAAGCGAAATTTAGATGAAGTAATGCAGGTCTCT
GAGATGGCCCAGAGCCTGGTGTTCCTGACGATATGGCGGATAGCAGGTCGTTTGTTGCTG
ATATTGGCAACATTGACTGCGAGGATCTGCCGTGATAGTGGTGGAGGTGGGGCTGTTGGT
CGAGGCTGGTCTGGACGGCGATGTCGGTAGTTTTGCCGAATACGCCAGTGGGTTTGCTTG
CTTTGGCGCTCGAGGCGCTGGATGATGTTGCGTTGTCGGTCTTCGGGGACCGTTATGCGA
AATCGAGCACCGTGTTTTGTGGTGCGGCGGTCGATCTTGGAGACATGCTCCATCTGGTGA
CCCAGGATTGGAGCGAGAATAGAACGGAGGTATGTGATCGAGACGGCTGCAAGGCCGTAT
ATCGAGAATGTGGTAGATGGTGATGGTTCTTGCCGATGATCGACAGAGAAACCGATATTT
CAGAGTTGGCCATGGATAGAGGTGTCAGGTAATAGGTGATCAGTTGGTGAAGGTGTGTGT
GTTGATAATGGTGTATCACTCATTACAAACACATTTCAACGTCAGCGATAGGGGTGACTG
TAGGAGTAACACCGTCAACTTGGATTGCTGGAGTGATCTCAGCAGCCATGTCTGATGGTG
GATCTACTGCTGGTGCAGCAGGTTCCTGTTCAGTCGCCTTCTTGACTGGGAGAGACTCCT
TGGGGACTGTCTCCATTGTTGATATGTCAAAACCGGGTGTCTGAACCCGAATCTTGGCCG
CCTCAGCAGTGGCTGCCTCGAGGGTCTTGCCACCAATAGATGCGAGCAGTGATCTGAAGA
AGTTCCTGGCTTTTACATCAGGACTGCGCTGGATGGTAGTGACCGTCTTTACAGCAAACG
ACGAGATAGCAGCGAGCTTATCCTTTTCAGCTGCTTCGGAGCGAGGAACCCAGGCTTTGA
AGGACTTAACGATAGTCGCGTCCAGACTGGTAATTATCCGTGTGAAAGCAGACACATAGT
CGGCGTCGACTAGTAGCTGCACAACTTGACGGGATATCCAGCGAATATCACGCACCGCAC
TGGTACGGATGCGGGCTCCCTGCATTGCCTTTCGAAGGTCGCCAGGCTTAGCGTAGGGAA
AACCGCTTGCATAGATGAGTCGGAGACCCGAAGAGAGCTCCACTTTGGGTGCACTGTGTG
CAGGGACTGAAGTCTCACGCTTTAGAGCGAGCCAAGCAGCAGCACCAGCTTTGCGAAATT
CAGGCTGGCGTTCAACCAGCTGTTGATGGGTGAGCCGCCTTTTGACAGCGTCGGCAAATC
GAGTGTTCTTAGAGGGCTGGTCAGTTGTAGTAGAAGTAGTAGCAGTAGTGGTGGTGGGGT
TTGGCTTGGTAGCCACAGTCTTGCGTTTGGAGGTTGCACCCGTTGGTGGTAGCGGAGGGT
AGTCAATATCAGCGACTACAACTTTCGGGACATCAGGTTTGACTTCCAGTCTGGCTAGAA
TGGCAGCCAGAGCAGTTTGAGTTGTCTCATTGGTCGACGTCATCTGACTTGCCATGTTGC
TGAGGACTTTCTCCAAGTCTCGGTTGATTTTCTCCAGGTCAGCTATTGTCTTCTGCTGAA
GAGCAAAAGCGTTACTCAAGTAGCCAGCTCGGTCTGTTGAGCAGCAAATTGCTGGCTGAG
GTTCTTCACAACCACCCACAGATCATCCTGGGGTGGTGGGCTGGCATCGCGCGCCTTTTT
CGGTGTCGCACAAACAGATCGATCGCTGTCAGTCGATCGCATGCGAACAGACCCGGCCAC
GGAGGCAAGGGGAGTAGTATCTGAGGAGGTATCGCGACCTTCCTCACTGGAAAAGACCTC
ACCATCCTCGCGGATACGGTGAGTGAAAGCACCACTGGGAGCGGGTTTGCCTTTCCCGTG
GTTGCTTTTTGGGTTTGCATTTTTTTGCAACATTTTTTTCGTTTTTTTTTAAAATCAACC
AAGCTGCTGATCGGGGAAAGGGAGGGGTTTTTTTAAAGAGCCTCTACTGCCTTTGGAGTG
TCCTTTGAGAAGAGCTCAGGTATCAGACCTGACTCTAGGGGAGGTAGGGCAGAGAGGATG
GCCACTAGGGAAAGAGAGTAGGAGACTAGTGCCCAACAGGAGAGAGGGCCTGAGAGTACC
ACTGGGGGGGAGCTCGCTTCCTGACTAGAGCAGTCTAACTGTGACTGATAGTGGAGGATG
GAAGCTGGTGTTCTGGTAGGGGAGAGGTCCTGCCAGAAAGAGGGGTGGGGAGAAGAGTAG
GGCAAGAAGGCCACTACAGAGGAGAGAGAGAGAGGGACTGAGGAATGGGGGCCGGCTAGA
GGCTGTCACCACAGTACTGAGTAGTGGTAGTAGTGGGTAGCTGCTGGTAGTTGTGCTGGC
AC

>LINE_scaffold0094-1032296-1032479-+
AGTGAGGGTTAGAGTCTCAGTGTGTGCATTAAAGCCATATCCACAAACAGTCTATCACTA
TCACCAAAGAGGGGATGCATTCGATACATCAACAATTATATCAATCTATTCATTATTGAT
ACTATCCCAGCCTCACTTGATCCATATATGATATTCACAAGCTCTACTCTAATCATATCT
CAT

>LINE_scaffold0094-1045646-1045672-C
ACTATTGAATAATTGAACTAATACGT

>LINE_scaffold0094-1061523-1061634-+
TGCGTTTAATATATCAACAGTTACATCAATCCATTCATTATTGATAGTATCCTCAGCCTA
ACTTGATCCATATATGATATTCACAAGCTCTATTCTAATCATAGCTCATTT

>LINE_scaffold0095-17117-17476-+
TGGAGTCTTAAATGGCGAAGCAGATCTGGACCAGCGTTGGTTGGACGGGACTGTGGAGCA
TGAATCTATGGGGACGAGGCATGATAATCGGATGATGGGCAGAAACGGTTAGCTGATTTC
CTGCAGGTAGCGTACCGGCAGTATCAATCCACATTGTGGCAAATACTACCGGGATCGCCT
TGTGGAAGTTGGCTAACTGACTTCTAGCACCCACCAGTCTATGCTTGAATGGGGTATGGC
TTGTCTGTGTTTCATGGATCTGATTTTGACTGTCAGATTCACAAAGCACTTTTGGCATTC
GTTACTTGTTTGTTTGAGGGTGTGATTATATTATCAACAATAAAGTACATTCAAAAAAA

>LINE_scaffold0097-137184-137362-+
ATGGGTCGGAGTAGTATACGTCTCAATGATACGCGATTAGTTCAATTAGACAAATGGGAT
GGGGGAGCTTCAATATATGCACTATGAACTCGTATTCATAAACAACATCATCACTACCAC
CAAGAGGGTGCATTTGATACCTCAACACACCCAAGTTCCAAATCAAGCAATTTATAAT

>LINE_scaffold0097-140662-140798-C
CTTTACTCTTTTTTTTTGAATGAACTTTATTGTTAGGAATATAATCACACACCCCAAACA
AACAAGCAACGAGTGCCAAAGGGTGTTTTGTGAATCTGATAGTCAAATCAGAGATCCATG
AAAACATGGCAAGCCA

>LINE_scaffold0097-182137-184061-+
TCAGCAACAATCCCCCGTGCATGGCTGTGTGCATCCATTGTCTCCATCGACAAGTTGATG
GCGACCCTCTCAACTCCAGGCGATAAGCGAGACATTGCCCTCTATCAATATCGGTCTCGT
ATGTAAGGTGCTCCAAATGCGCATTGAGCGATTGTAGACCAACAACCTTTCCTACGAGCA
TGGGTTCCGCAAGCGCGAAGATGTTGGAGCAGTGCACTTGTCGACATCATTCATAGACAA
ATTGCTAAACACCCATGTTCTATTCATCGATATCCGAAAGGCATTCGATACAGTCCCAAT
TGTGCACTGTTATGAAGCTGTAGAACATGGATTCTGTCGTACTCTTGCCATCAAGGCATT
GTACACATCCTCATCTGCTCGATCAGGCTCACTACTATCGACCCACTGGGTACAGAGAGG
TGTGACAATGTATTGTCTGTTTGTTCAATCTGTTACCAAGACATTTGATGGTGTTACATC
ACAGTCCCTGGATCTATCGCACACAACCCCATCCGAGGACCATGTACGCAGACGATGGCA
GTGTTTACGACCGAGCAATCACTGTTGGCTGCGTCGATTCTGTCGAGCAATGGGCCAATC
GGTGAGATGCATGGTGTGGCTGTGGCATCATCAGCTTCACTGGCCATCTAGCACCAGACT
GACAACCTTATTGGATATTCGACTCCATGGACAGTTGGTCAGTCGTGGAGTCATGAAGTA
CCTATGCTGGATTGACTCAAGCCAGACCATTCAGCATGGCTTAAGCAGAAACGGTCCGCA
TCAAACATACCATCTCGGCTCTTCACCCAGTGCTGGCTAACCACCAGCTAACGGTGAACT
AGATCTCACATATTTCTGTAGTGGCTGGGCAAACCTATTAGCTTGAGCTGGTTCGGCAAC
AAGACACCTTGCTCCACTCAGACAACGATCAATAAGGAATCCACTATTCACCGGCCCGAC
TCACTGCCTTGACCCTTCTGGTTGAAACTGGATTGGTCACTTCACTCGCCTGGTATCAGT
ACGCTTAGACTGCACCAAGAGAACACCGATCAACGCTATGCCTGGTACAGACAATGACGT
GTTTACACTGAATGTCCAAGGGCAGTTGGTGCATCCCAGCGCTGGTTCTGGTCTCAATGA
CCAAGAAGCTACAGAACAGATACTGCTGGCACGACAAGTCAGACTGATAAATGCAACTAC
ACTGTCTGCATTGATGGACTACGAACAATGGAGATTCTGCATCGCCCAAAGTATGTCACT
CGACAATTATTGGACACTTCTGGATTCTTCAAGGATCCCAGTTTTTCAATCGCGAGCACA
TGGCACAAGATTGATGCTTGGCGCGCATGGATGTTCTTGACAGCAAAAAAGCCATCCATT
GGCATATTAGTCGACACCACTCATTCTCAGTTGATACACTGCATATTATGCGACCAGCAG
CTACTCAGTACATCCATTGCTTATTTTGTGGTGGACTGAAGAGCTGGCCATCGCATTCAG
TCTGGACTAGTACCAGACCAGAATCGACTCAGATTATCGCGCACTCGATCCGGGTGTGGA
GAAAGCAGGCACTATTCTGCGTGAGTCTAATGGCGAAGCAGATCTGGACCAGCGGTGGTT
GGACGGGACTGTGGAGCATGAATCTATGGGGACGAGGCATGATAATCGGGCGCTGGTAGC
AACGTTAGTACTTCCTGCAGGTAGCGTACCAGCAGTATCAATCCACATTGTGGCACAATA
CCGATCGCCTTGTGGAAGGTGGCTAATACTTGTAGCAGCCAGCCTATGCCTGAATGGGTA
TGGCGCCTGTGTTTTCATGGATTTGATTTGATTATTAGATTCACAAAACACCATTGGCAT
TCGTGCTTGTTGTTTTGGGAGTGTGAATATATTCTTGACAGTTAAAGTTCATTCAAAAAA
ATAA

>LINE_scaffold0101-88383-88640-+
TAGATCAGAGTGGTTGTACACCAATAGTGTGTGTGTATATGTCTCAATGATATGCGGTTA
GTGTGATTGGACAGTGACGATGGTTCAGTGTATCCACTTGAAACTCTCGTACCCACAACC
AACTCATCACTTATTACCAATGGGGATGCATTCAATCTATCAAACAATTACATTAATCTA
TCTATTAATGATGTTGTCCCAGCCTAACTCGATCCATATATGATCTTCACAAGCTCTATT
CTAATCATATCTCATTT

>LINE_scaffold0101-134120-134196-C
TTGCTGAGATATCAACAGCATTCCCCTGGAAATATTGCTAAATTGTTTGTTAATATGGTC
TCAATGTGCACACATT

>LINE_scaffold0101-134537-134722-+
AGTGAGGGTTAGGGTCTCAGTGTGTGTGCATTAAAGCCATATCCACAAACAGCCTATCAC
TATCACCAAAGAGGGTACGTTCAATATATCAGCAATTACATCAATTCATTCATTATTGAT
ATTATTTCAGCCTCACTTGATCCATATATGATCTTCACAAGCTCGATTCTAATCATATCT
CATTT

>LINE_scaffold0104-38393-39257-+
CTCGCATATTCTCTGCAGTAGTCATGGGCAAAGTCTATTATGGGCTCCAGCTGGTTGGTG
GCAACAAGTCACACCTCGCACCACTACAGACAACGATCAACAAGGGTATCCGACTGTTCA
CTGGTGCCCGACTCTCAACTGCCATTGATCCCTTCTGGTTGAAACTGGGATTGGGTCTCT
TCTCACTCGCTCATTGGTATCACGGGTACGCTTGTTGGAGCGGTCTGTGACCAAGAAAAC
ACCCATCAATGCCATCTGCTCTGGTACAGACAATGACGTGTTTACACTGAATGTCCAAGG
GCAGTTGGTAAGATCCCAGCGCTGGTTCTGGTCTCGTCGGACCAAACAGCTATACAGGAA
CAGATACTGGCTGACACCACAAACAAGACCAAAGACAGTCAAGCAACGACACTCGTTTGC
TCTGATGGAGACTCTACAAACATGCGGAGACTCTGCATCGCTCCAAAAGTATGTCACTCG
ACAATTATTGGCACTTCTGGATTCTTCAAGGATCCCAGTTTCGATCAATCGCGAGCACAT
GGCACAAGATATCTGATGCTTGGCGCGCATGGATGCTCTCTGACAGCAAGAAAGGCCATT
CAGATTGGCATACTAGTCGACACCCACCCATTCTCAGTTGATCACTGCATATTATGCGAC
CAGCAGTTACTCAGCACATCCATTGCTCATCTCGTGGTGGAGTGTGAACAAGTCACTGGC
CATCGCATTCAGTCTGGACTAGTACCAGCAATTCAGAAATCACGACTCAGATTGCTGGGT
CGCAGCACTCGATCCGGGTGTGGAGAATGTATATACTTGGCTCCGCGGTGGAGTCTTAAA
TGAGCGAAGCAGATCTGGACCAGC

>LINE_scaffold0104-97548-98632-+
GGGTATCCGACTGTTCACTGGTGCCCGACTCTCAACTGCCATTGGATCCCTTCTGGTTGA
AACTGGGATTGGGTCTCTTCTCACTCGCTCATTGGTATCACGAGTACGCTTGTTGGAGCG
ATCTGTGACCAAGAGAACACCCATCAATGCCATCTGCTCCGGTACAGACAATGACGTGTT
TACACTGAATGTCTAAGGGCAGTTGGTAAGATCCCAGCGCTGGTTCTGGTCTCGTCGGAC
CAAACAGCTATACAAAAACAGATACTGGCTGACACCACAAACAAGACCAAAGACAGTCAA
GCAACGGCATTCGTTTGCATTGATGGAGACTCTGCGAACATGTGGAGACTCTGCATCGCT
CCAAAAGTATGTCACTCGACAATTATTGGCACTTCTGGATTCTTCAAGGATCCCAGTTTT
GATCAATCGCGAGCACATGGCACAAGATATCTGATGCTTGCGCGCATGGATGCTCTCTGG
ACAGCAAGAAAAGCCATTCAGATTGGCATATTAGTCGACACCCACCCATTCTCAGTTGAC
CACTGCATCCTATGCGACCAGCAACTACTCAGCACATCTATTGCTCATCTCGCGGTGGAG
TGTGAGCAAGTAGCTGGCCATCGCATTCAGTCTGGACTAATACCAGCAATTCAGAAATCC
CGACTCAGATTGCTGGGTCGCGCACTCGATCCGGGTGTGGAGAATGTATATATTTGGCTC
CGTGGTGGAGTCTTAAATGGCGAAGCAGATCTGGACCAACGTTGGTTGGACGGGACTGTG
GAGCATGCAATCCATGGGAACGAGGCATGATAATCGGGCGCTGGCAGCACGGTTAGCTGA
CTTCCTGCAGGTAGCGTACCGGCAGTATCAATTCACTTTGTGGCACAATACCACATGGGA
TCGCCTTGTGGAAGTTGGTTAAAATGACTTGTAGCACCCAACCAGCCTATGCCTGAATGG
GTATGGCTTGCCGTGTTTCATGGGTCTGATTCGACTATCAGATTCACAAAACACCATTGA
CACTCGTTACCTGTTGTTTTGGGTATGAATATATTCTTAACAATAAAGTTCATTCAAAAA
AAAA

>LINE_scaffold0104-118928-120291-C
TTTTTGAATGAACTTTAATTGTTAAAACTATAATCACACCCTAAAACAAACAAGCATGAA
TGCCAAAGGTGTTTTGTGAATCTGATAGTCAAATCAGATCCATGAAAACACAGGCAAGCC
ATACCCATTCAGGCATAGGCTGGTGGGTGCTACAAGTCAGCTAGTACAACTTCACACAAT
GCGATATCCGGTGGTATTGTGCCACAGTGTGGATTGATACTGCCGGTACGCTACCTGCAG
GAAATCAGCTAACCGTGCTGCCAGCGCCCGATTATCATGCCTCATTCCGAAATAGATTCA
TGCTCCACAGTCCTCATCCAACCAACAACTGGTCCAGATCTGCTTCGCCATTTAAGACTC
CACCGCGGAGCCAAGTATATACATTCTCCACACCCGGATCGAGTGCTGCGACCCAGCAAT
CTGAGTCGTGATTTCTGAATTGCTGGTACTAGTCCAGACTGAATGCGATGTCCAGTGACT
TGTTCACACTCCACCACGAGATGAGCAATGGATGTGCTGAGTAGCTGCTGGTCGCATAAT
ATGCAGTGGTCAACTGAGAATGGGTGGGTGTCGACTAATATGCCAATCTGAATGGTTTTT
CTTGCTGTCCAGAGAGCATCCATGCGCGCAAGCATCAGATATCTTGTGCCATGTGCTCGC
GATTGATCGAAACTGGGATCCTTGAAGAATCCAGAAGTGTCCAAGAATTGTCGAGTGACA
TACTTTTGGAGCGATGCAGAGTCTCCACATGTTCGCAGAGTCTCCATCAATGCAAACGAG
TGTCGTTGCTTGACTGTTTTTGGTCTGACTTGTGGTGTCAGCCAGTATCTGTCTCTGTAT
AGCTGTTTGGTCCGACGAGACCAGAACCAGCGCTGGGATTTTACCAACTGCCCTTGGACA
TTCAGTGTAAACACGTCATTGTCTGTACCCGAGCAGATAGCATTGATTGGTGTTCTTTTG
GTCACAGACCGCTCCAACAAGCGTACCCGTGATACCAATGAGCGAGTGAGAAGAGACCCA
ATCCCAGTTTCAGCCAAAAGGGGTCCAATGGCAGTCGAGAGTCGGGCACCAGTGAATAGT
CGGATACCCTTGTTGATCGTTGTCTGTAGTGGTGCGAGGTGTGACTTGTTGCCACCAACC
AGCTCAAGCCCATAGTAGGCTTTGCCCATGACCACTGCAGATAATATGCGAGATCGGTAG
TTCACCGTTAGCTGGTGGTTAGCCAACACTGGGTGAAGAGCCGAGATAGTGTGCTCGAGT
GCAGACCGTTTCTGCTTGAGCCATGCCGAGTGGTCCAGCTTGGAGTCAATCAGTACACCA
AGGTACTTGTATGACTCCACACGACTGACCAACTGTCCATAGA

>LINE_scaffold0104-128465-129789-C
TTTTTTTGAATGAACTTTGGTTGTTAAGAATAGAATATAATTACACCCCAAACAACACAA
GCACAAGTGCCAAAGGTGTTTTGTGAATCTGACAGTCAAATCAAATCCATGAAACACACG
GCAAGCCATACCCATTCAGGCATAGGCTGGTTGGGTGCTAGAAGTCATTTTAACCAACTC
CGCACAAGGCGATCCCGGTGGTATTTGCCACAATGTGGATTGATACTGCCGGTACGCTAC
CTACAGGAAGTCAGCTAATCGTGCTGCCAGCGCCCGATTATCATGCCTCGTTCCCATAGA
TTCATGCTCCACAGTCCCCGTCCAACCAACAACTGGTCCAGATCTGCTTCGCCATTTAAG
ACTCCACCGCGGAGCCAAGTATATACATTCTCCACACCCGGATCGAGTGCTGCGACCCAA
TAGTCTGAGTCGTGATTTTTGAATTGCTGGTACTAATCCAGACTGAATGCGATGGCCAGT
TACTTGTTGACACTCCACCACGAGATGAGCAATGGATGTGCTGAGTAGCTGCTGGTCGCA
TAATATGCAGTGGTCAACTGAGAATGGGTGGGTGTCGACTAATATGCCAATCTGAATGGC
TTTTCTTGCTGTCCAGAGAGCATCCATGCGCGCAAGCATCAGATATCTCGTGCCATGTGC
TCGCGATTGATCGAAACTGGGATCCCTGAAGAACCCAAAAGTGTTCAATAATTGTCGAGT
GACATACTTTTGGAGCGATGCAGAGTCCCCACATGTTCGTAGAGTCTCCATCAATGCAAA
CGAGTGTCGTTGCTTGACTGTCTTTGGTCTGACTTGTGGTGTCAGCCAGTATCTGTTCCT
GTATAGCTGTTTGGTCCGACGAGACCAGAACCAGAGCTGGGATCTTACCAACTGCCTTTG
GACATTCAGTGTAAACACGTCATTGTCTGTACCAGAGCAAATGGCATTGATGGGTGTTCT
CTTGGTTACAGACCGCTCCAACAAGCGTACTCATGATACCAATGAGCGAGTTAAAAGAGA
CCCAATCCCAGTTTCAACCAGAAGGGGTCCGATGGCAGTTGAGAGTCGGGCACCAGTAAA
CAGTCGGATTCCCTTGTTGATTGTCGTCTGCAGTGGTGCGAGGTGTGACTTGTTGCCACC
AACCAGCTCAAGCCCATAATAGGCTTTGTCCATGACCACAGCAGAGAATATGCGAGATCG
GTAATTCACCGTTAACTGGTGATTGGTCAGCACTGGGTGGAGTGCTGAAATGGTGTGTTC
GAGTGCAGACCGTTTCTGCTTGAGCCATGCTGAATGGTCCAGCTTGGAGTCAATTAGTAC
ACCA

>LINE_scaffold0104-136996-137299-C
AGAGTCGGGCACCAGTAAACAGTCGGATACCCTTGTTGATCGTTGTCTGCAGTGGTGCAA
GGTGTGACTTGTTGCCACCAACCAGCTCGAGCCCATAATAGGCTTTGCCCATGACCACTG
CAGAGAATATGCGAGATCGATAATTCACCGTTAGCTGGTGGTTAGCCAGCACTGGATGAA
GAGCCGAAATGGTGTGCTCGAGTGCAGACCGTTTCTGCTTGAGCCATGCTGAATGGTCTA
GCTTGGAGTCAATCAGTACACCAAGGTACTTGTAAGACTCCACACGACTGACCAACTGTC
CAT

>LINE_scaffold0104-280052-280118-C
AGTAGTGGTAGTAGTAGTAGTAGTAGCAGCAGCAGTCAGACTAGTGTTGATGGGCGTGGG
CGTAGT

>LINE_scaffold0104-297431-297559-+
TCGCATTTTCATGGATCTGATTCGACTTTCAGATCCACAAAACACCTTTGGCACTCGTTG
CTTGTTTGTTTTTGGGATATGTGATTATATTATCAACAATTAAAGTTCATTCAAATAAAA
ATAAAAGT

>LINE_scaffold0104-301276-301406-+
TCGCATTTTCATGGATCTGATTCGACTTTCAGATCCACAAAACACCTTTTTGGCACTCGT
TGCTTGTTTGTTTTTGGGATATGTGATTATATTATCAACAATTAAAGTTCATTCAAATAA
AAATAAAAGT

>LINE_scaffold0104-305131-305260-+
TCGCATTTTCATGGATCTGATTCGACTTTCAGATCCACAAAACACCTTTTTGGCACTCGT
ATCTTGTTTGTTTTGGGATATGTGATTATAGTCTCAACAATTAAAGTTTATTCAAATAAA
AATAAAAGT

>LINE_scaffold0104-308972-309103-+
TCGCATTTTCATGGATCTGATTCGACTTTCAGATCCACAAAACACCTTTTTGGCACTCGT
TGCTTGTTTGTTTTTTGGGATATGTGATTATATTATCAACAATTAAAGTTCATTCAAATA
AAAATAAAAGT

>LINE_scaffold0104-312827-312955-+
TCGCATTTTCATGGATCTGATTCGACTTTCAGATCCACAAAACACCTTTGGCACTCGTTG
CTTGTTTGTTTTTGGGATATGTGATTATATTATCAACAATTAAAGTTCATTCAAATAAAA
ATAAAAGT

>LINE_scaffold0104-316669-316800-+
TCGCATTTTCATGGATCTGATTCGACTTTCAGATCCACAAAACACCTTTTTGGCACTCGT
TGCTTGTTTGTTTTTTGGGATATGTGATTATATTATCAACAATTAAAGTTCATTCAAATA
AAAATAAAAGT

>LINE_scaffold0104-320512-320643-+
TCGCATTTTCATGGATCTGATTCGACTTTCAGATCCACAAAACACCTTTTTGGCACTCGT
TGCTTGTTTGTTTTTTGGGATATGTGATTATATTATCAACAATTAAAGTTCATTCAAATA
AAAATAAAAGT

>LINE_scaffold0104-324363-324493-+
TCGCATTTTCATGGATCTGATTCGACTTTCAGATCCACAAAACACCTTTTTGGCACTCGT
TGCTTGTTTGTTTTTGGGATATGTGATTATATTATCAACAATTAAAGTTCATTCAAATAA
AAATAAAAGT

>LINE_scaffold0104-328216-328347-+
TCGCATTTTCATGGATCTGATTCGACTTTCAGATCCACAAAACACCTTTTTGGCACTCGT
TGCTTGTTTGTTTTTTGGGATATGTGATTATATTATCAACAATTAAAGTTCATTCAAATA
AAAATAAAAGT

>LINE_scaffold0104-332071-332201-+
TCGCATTTTCATGGATCTGATTCGACTTTCAGATCCACAAAACACCTTTTTGGCACTCGT
TGCTTGTTTGTTTTTGGGATATGTGATTATATTATCAACAATTAAAGTTCATTCAAATAA
AAATAAAAGT

>LINE_scaffold0104-335923-336053-+
TCGCATTTTCATGGATCTGATTCGACTTTCAGATCCACAAAACACCTTTTTGGCACTCGT
TGCTTGTTTGTTTTTGGGATATGTGATTATATTATCAACAATTAAAGTTCATTCAAATAA
AAATAAAAGT

>LINE_scaffold0104-339774-339902-+
TCGCATTTTCATGGATCTGATTCGACTTTCAGATCCACAAAACACCTTTGGCACTCGTTG
CTTGTTTGTTTTTGGGATATGTGATTATATTATCAACAATTAAAGTTCATTCAAATAAAA
ATAAAAGT

>LINE_scaffold0104-343623-343752-+
TCGCATTTTCATGGATCTGATTCGACTTTCAGATCCACAAAACACCTTTTGGCACTCGTT
GCTTGTTTGTTTTTGGGATATGTGATTATATTATCAACAATTAAAGTTCATTCAAATAAA
AATAAAAGT

>LINE_scaffold0104-347474-347604-+
TCGCATTTTCATGGATCTGATTCGACTTTCAGATCCACAAAACACCTTTTTGGCACTCGT
TGCTTGTTTGTTTTTGGGATATGTGATTATATTATCAACAATTAAAGTTCATTCAAATAA
AAATAAAAGT

>LINE_scaffold0104-351325-351456-+
TCGCATTTTCATGGATCTGATTCGACTTTCAGATCCACAAAACACCTTTTTGGCACTCGT
TGCTTGTTTGTTTTTTGGGATATGTGATTATATTATCAACAATTAAAGTTCATTCAAATA
AAAATAAAAGT

>LINE_scaffold0104-355178-355309-+
TCGCATTTTCATGGATCTGATTCGACTTTCAGATCCACAAAACACCTTTTTGGCACTCGT
TGCTTGTTTGTTTTTTGGGATATGTGATTATATTATCAACAATTAAAGTTCATTCAAATA
AAAATAAAAGT

>LINE_scaffold0104-359033-359163-+
TCGCATTTTCATGGATCTGATTCGACTTTCAGATCCACAAAACACCTTTTTGGCACTCGT
TGCTTGTTTGTTTTTGGGATATGTGATTATATTATCAACAATTAAAGTTCATTCAAATAA
AAATAAAAGT

>LINE_scaffold0104-362890-363021-+
TCGCATTTTCATGGATCTGATTCGACTTTCAGATCCACAAAACACCTTTTTGGCACTCGT
TGCTTGTTTGTTTTTTGGGATATGTGATTATATTATCAACAATTAAAGTTCATTCAAATA
AAAATAAAAGT

>LINE_scaffold0104-366741-366872-+
TCGCATTTTCATGGATCTGATTCGACTTTCAGATCCACAAAACACCTTTTTGGCACTCGT
TGCTTGTTTGTTTTTTGGGATATGTGATTATATTATCAACAATTAAAGTTCATTCAAATA
AAAATAAAAGT

>LINE_scaffold0104-370596-370727-+
TCGCATTTTCATGGATCTGATTCGACTTTCAGATCCACAAAACACCTTTTTGGCACTCGT
TGCTTGTTTGTTTTTTGGGATATGTGATTATATTATCAACAATTAAAGTTCATTCAAATA
AAAATAAAAGT

>LINE_scaffold0104-374451-374581-+
[truncated: 962,963 more chars]
