# Supplementary material for: Two-speed genome evolution drives pathogenicity in fungal pathogens of animals
Source: Proc Natl Acad Sci U S A. 2023 Jan 3;120(2):e2212633120. doi: 10.1073/pnas.2212633120 (PMC9926174; doi:10.1073/pnas.2212633120)
Supplement: Supplementary file 14 — Dataset S13 (TXT) [file pnas.2212633120.sd13.txt]

>LINE_scaffold0001-217753-220775-+
CCCCCTGCTCCTCGTGCTCCAACGATATCCCGACATCACTGTCCCGAAGCAACCGATCGA
ATTGTAACATCCAATTATTGGGATGTGCTAGCAGACGGTGCAGCAGACGACACTGACACC
GACACTGACATTCACCAACTGACATGTCAGTTTTTGGAATCAGCCAATGCAGTCGCTGAT
AACTTGAGCCTTCGACTCTTACCACCAGCCACTCGATCCAATCGCCGGCTCCTATCTGGC
ACAACCAAACGTGCCATATTGGCAAGCAACATTGCACGGCAAGCACTCATTGCCGCTGCA
ACTCATACCAACCCTGACCCAGTCCAGTGCAACACTCTTCGGGATGAGTGGTCTCGACTC
AAGGCTGCTGCCACCCAACTCGAGAGAGTGGATGGTTGAAAACAATGGGTCAAGCACGCT
GACAATCTTGACCGCGCTGTATCAGACGGTCGAACCGATCTCGTATTCTCTGCTGCACGT
GCCATGTCTGGAAACAGTTCCCGTAGTGCTGCAGTCACTCCACTGTACAATTCCAATGGC
ATAGTACAGTACGACCCAACATCGATCCTGCGTGTTATGCAAGGTCACTATGGATCACTA
GCAGCCGACACCACAGGTCACTCGCTGGACTTGCAATACTGGCATGATCGTCAGCCTATT
CGAGTCTCTCGTGACACACCACCAATCAGAAACAGTGACATTCTCGACCAGGATTTCTCA
TGGAATCAGATTGCTGCAGCACTTTTGCAGATGAGTCCACGGAAAGCACCCGGCGACAAT
GGTATATCCACTGCGTTCTACCAAGCGGCACTCTACATGCCTGCCAACACTCAAGAAGGT
GTACCACCAACCCCATTTGCTCGTGCTCTGTTAATAGTATGTGGTCAAGTATTCGCTTCA
GCAACAATTCCCCATGCATGGCTGTGTGCATCCATCGTCTCCATCGACAAGAAAGATGGC
GACCCTCTCAACCCAGGCGACAAGCGAGACATTGCCCTCATCAATGTCGGCCTGAAACTC
GTATGCAAGGTTCTCCAAATGCGCATTGAGCGATTTGTCGAGACCAACAACCTGCTATCT
TACGAACAGGCTGGGTTCCGCAAGCGCGAAGAGTGTGTTGGACAAGTAGTCTCACTTGTC
GACATCATTCAGCGCAGACAGAATGCTGGGCTAAACACCCATGTATTATTCATCGATATC
CAAAAGGCATTCGATACAGTCCCAGTTGGTGCACTGTTATGGAAGCTGCAGAACATGAGA
TTCCCTCGTCGTACTCTTGCCTTTCTCAAGGCACTGTACACATCCTCATCTGCTCGATCT
CGGCAGGCTCACTACTATCGGACCCATTCCCAGTACAGAGAGGGGTCAGACAGGGATGTC
CATTGTCTGGACTACTGTTCAATCTGTTCATCAACGACATTCTCGATGGTGTCGCATCCA
TCACAGTCCCTGGACTATTGCGAGACACGAACCCCATCCGAGGACTCATGTACGCAGACG
ATGTTGCAGTATTTGCTGACTCTGAGCAATCACTGTTGGCTGCGTCGACTGCTATCGAGC
AATGGGCCATTCAGTGGGAGATGCAGTTTGGTGTGGCCAAGTGTGGCATCATCAGCTTCA
CTGGCCATCTAGCACCACGACTTGACAACCCATTGGATATTCGACTCCATGGACAGTTGG
TCAGTCGTGTGGAGTCATACAAGTACCTTGGTGTACTGATTGACTCCAAGCTAGACCATT
CAGCATGGCTCAAGCAGAAACGGTCTGCACTCGAGCATACTATCTCGGCTCTTCACCCAG
TGCTGGCTAACCACCAGCTAACGGTGAACTACCGATCTCGCATATTTTCTGCAGTGGTCA
TGGGCAAAGCCTATTATGGCTTGAGCTGGTTGGTGGCAACAAGTCACACCTTGCACCACT
GCAGACAACGATCAACAAGGGAATCCGACTATTCACTAGTGCCCGACTCTCGACTGCCAT
CGGACCCCTTCTGGTTGAAACTGGGATTGGGTCACTTCTCACTCGCTCATTGGTATCACG
GGTACGCTTTCTGGAGCGGTCTGTGACCAAGAGAACACCCATCAATGCTATTTTCTCTGG
TACAGACAATGACGTGTTTACACTAAATGTCCAAGTGGCAATTGGTAAGATCCCAGCGCT
GGTTCTGGTCTCGTCGGACCAAACAGCTGTACAGGAACAGATACTGGCTGACACCACAAG
TCAGACCAAAGACAGTCAAGCAACGACACTCGTTTGCATTGATGGAGACTCTACAGACAT
GTGGAGACTCTGCATCGCTCCAAAAGTATGTCACTCGACAATTCTTGGACACTTTTGGGT
TCTTCAAGGATCCCAGTTTTGATCAATCGCGAGCACATGGCACAAGACATCTGATGCTTG
CGCGCATGGATGCTCTCTGGACAGCAAGAAAAGCCATTCAGATTGGCATACTAGTCGACA
CCTACCCATTCTCAGTTGACCACTGCATATTATGCGACCAGCAACTACTCAGCACATCCA
TTGCTCATTTCGTGGTGGAGTGTGAGCAAGTCACTGGCCATCGCATTCAGTCTGGACTAG
TACCAGCAATTCAGAAATCACGACTCAGATTGCTGGGTCGCGCACTCGATCCGGTGTGGA
GAATGTATATACTTGGCTCCGCGGTGGAGTCTTAAATGGGCAAAGCAAATCTGGATCAGT
TTGTTGGTGGACGGGACTGTGGAGCATGAATCTATGGGGACGAGGCATGATAATCGGGCG
CTGGCAGCAACGGTTAGCTGGCTCCCTGCAGGTAGCGTACCGGCAGCATCAATCCACATT
GTGGAAATACCACCGGGATTGCCTTGTGGAAGTTGGTTAACTGACTTCTAGCACCGCCAG
CCTATGCCTGAATGGGTATGGCTTGCCTGTGTTTCATGGGTTTGATTTGACTATCAGATT
CACAAAACACCATTGGCACTCGTGCTTGTTGTTTGGGTGTGTGATTATATTCTTAACAAT
AAAGTTCATTCAAAAAATAAAA

>LINE_scaffold0001-229521-232549-+
CCCCCTGCTCCTCGTGCTCCAACGATATCCCGACATCACTGTCTCGAAGCAACCGATCGA
ATTGCTACATCCAATTATTGGGATGTGCTAGCAGACGGTGCAGCAGACGACACTGACACC
GACACTGACATTCACCAACTGACATGTCAGTTTTTGGAATCAGCCAATGCAGTCGCTGAT
AACTTGAGCCTTCGACTCTCACCACCAGCCACTCGATCCAATCGCCGGCTCCTATCTGGC
ATAACCAAACGTGCCATATTGGCAAGCAACATTGCACGGCAAGCACTCATTGCCGCTGCA
ACTCATACCAACCCTGACCCAGTCCAGTGCAACACTCTTCGGGATGAGTGGTCTCGACTC
AAGGCTGCTGCCACCCAACTCGAGAGAGTGGATGGGCGTAAACAATGGGTCAAGCACGCT
GACAATCTTGACCGCGCTGTATCAGACGGTCGAACCGATCTCGTATTCTCTGCTGCACGT
GCCATGTCTGGAAACAGTTCCCGTAGTGCTGCAGTCACTCCACTGTACAATTCCAATGGC
ATAGTACAGTACGACCCAACATCGATCCTGCGTGTTATGCAAGGTCACTATGGATCACTA
GCAGCCGACACCACAGGTCACTCGCTGGACTTGCAATACTGGCATGATCGTCAGCCTATT
CAAGTCTCTCGTGACACACCACCAATCAGAAACAGTGACATTCTCGACCAGGATTTCTCA
TGGAATCAGATTGCTGCAGCACTTTTGCAGATGAGTTCACGGAAAGCACCCGGCGACAAT
GGTATATCCACTGCGTTCTACCAAGCGGCACTCTACATGCCTGCCAACACTCAAGAAGGT
GTACCACCAACCCCATTTGCTCGTGCTCTGTTAATAGTATGTGGTCAAGTATTCGCTTCA
GCAACAATTCCCCATGCATGGCTGTGTGCATCCATCGTCTCCATCGACAAGAAAGATGGC
GACCCTCTCAACCCAGGCGACAAGCGGGACATTGCCCTCATCAATGTCGGCCTGAAACTC
GTATGCAAGGTTCTCCAAATGCGCATTGAGCGATTTGTCGAGACCAACAACCTGCTATCT
TACGAACAGGCTGGGTTCCGCAAGCGCGAAGAGTGTGTTGGACAAGTAGTCTCACTTGTC
GACATCATTCAGCGCAGACAGAATGCTGGGCTAAACACCCATGTATTATTCATCGATATC
CAAAAGACATTCGATACAGTCCCAGTTGGTGCACTGTTATGGAAGCTGCAGAACATGAGA
TTCCCTCGTCGTACTCTTGCCTTTCTCAAGGCACTGTACACATCCTCATCTGCTCGATCT
CGGGCAGGCTCACTACTATCGGACCCATTCCCAGTACAGAGAGGGGTCAGACAGGGATGT
CCATTGTCTGGACTACTGTTCAATCTGTTCATCAACGACATTCTCGATGGTGTCGCATCC
ATCACAGTCCCTGGACTATTGCGAGACACGAACCCCATCCGAGGACTCATGTACGCAGAC
GATGTTGCAGTGTTTGCTGACTCTGAGCAATCACTGTTGGCTGCGTCGACTGCTATCGAG
CAATGGGCCATTCAGTGGGAGATGCAGTTTGGTGTGGCCAAGTGTGGCATCATTAGCTTC
ACTGGCCATCTAGCACCACGACTTGACAACCCATTGGATATTCGACTCCATGGACAGTTG
GTCAGTCGTGTGGAGTCATACAAGTACCTTGGTGTACTGATTGACTCCAAGCTAGACCAT
TCAGCATGGCTCAAGCAGAAACGGTCTGCACTCGAGCATACTATCTCGGCTCTTCACCCA
GTGCTGGCTAACCACCAGCTAACGGTGAACTACCGATCTCGCATATTTTCTGCAGTGGTC
ATGGGCAAAGCCTATTATGGCTTGAGCTGGTTGGTGGCAACAAGTCACACCTTGCACCAC
TACAGACAACGATCAACAAGGGAATCCGACTATTCACTAGTGCCCGACTCTCGACTGCCA
TCGGACCCCTTCTGGTTGAAACTGGGATTGGGTCACTTCTCACTCGCTCATTGGTATCAC
GGGTACGCTTTCTGGAGCGGTCTGCACCAAGAAGAACACCCATCAATGCTATTTTCTCTG
GTACAGACAATGACGTGTTTACACTAAATGTCCAAGTGGCAATTGGTAAGATCCCAGCGC
TGGTTCTGGTCTCGTCGGACCAAACAGCTATACAGGAACAGATACTGGCTGACACCACAA
GTCAGACCAAAGACAGTCAAGCAACGACACTCGTTTGCATTGATGGAGACTCTACAGACA
TGTGGAGACTCTGCATCGCTCCAAAAGTATGTCACTCGACAATTCTTGGACACTTCTGGA
TTCTTCAAGGATCCCAGTTTCGATCAATCACGAGCACATGGCACAAGACATCTGATGCTT
GCGCGCATGGATGCTCTCTGGACAGCAAGAAAAGCCATTCAGATTGGCATACTAGTCGAC
ACCCACCCATTCTCAGTTGACCACTGCATCTTATGCGACCAGCAACTACTCAGCACATCC
ATTGCTCATTTCGTGGTGGAGTGTGAGCAAGTCACTGGCCATCGCATTCAGTCTGGACTA
GTACCAGCAATTCAGAAATCACGACTCAGATTGCTGGGTCGCGCACTCGATCCGGGTGTG
GAGAATGTATATACTTGGCTCCGCGGTGGAGTCTTAAATGGGCAAAGCAAATCTGGATCA
GTTTGTTGGTTGGACGGGACTGTGGAGCATGAATCTATGGGGACGAGGCATGATAATCGG
GCGCTGGCAGCAACGGTTAGCTGGCTCCCTGCAGGTAGCGTACCGGCAGCATCAATCCAC
ATTGTGGAAATACCACCGGGATTGCCTTGTAGGAAGTTGGTTAACTGACTTCTAGCACCG
CCAGCCTATGCCTGAATGGGTATGGCTTGCCTGTGTTTCATGGGTTTGATTTGACTATCA
GATTCACAAAACACCATTGGCACCCGTACCTTGTTGTTTGGGTGTGTGATTATATTCTTA
ACAATAAAGTTCATTCAAAAAAATAAAA

>LINE_scaffold0001-585843-586314-C
TTTTTCCAAATGGGGAGTTCAGGATAAAATGTCCACTTTTCGCGTGAACTTTTACTTTTT
TCTTTTTGCTCCTTTTTCTTTTTTTTGATTTTTTTTTTCTTGGTTGAGCGACCAAGCTGC
TGATTGGAGGAAGGGAAGGGGGGTTTTTTTCTGTAGTGGTTGGGAGCCTCTACTGCCTTT
GGGGTGTCCCCTTTGAAGAGAGCTCAGGTATTAACCTAGACTCTAGGGTGAGGTAGGGCA
GAGAGGATGGCCACTAGGGAAAGAGTGTGTGAGCTAGTGCCCAACAGAAGATGAGAGGGC
TTGAGAATACCACTGGGGGGAGCTCGCCTCTTGACTAGAGCAGTCTCACTGTGACTGATA
GTGAGGAAGTGGGAGCTAGTGTTCTGACAGGGAAGAGTCCTGCCAGAAGGGGGGTGGGAT
AGAAGAGAGTAGTCCGACAGAAGAGCATGTGATAGTGATAGAAAAACTGGG

>LINE_scaffold0001-712740-713234-+
GGTGGAGTGTGAACAAGTCACTGGCCATCGCATTCAGTCTGGGCTAGTAACCAGCAATTC
AGAAATCACGACTCAGACTACTGGGTTGCAGCACTCAATCCGGGTGTGAAGAATGTGTAT
ACTTGGCTCCGCGGTGGAGTCTTAAATGGGCGAAGCAGATCTGGACCAGTTTTTGGTTGG
ACGGTGACTGTGGAGCATGAATCTATGGGGACGAGGCATGATAATCGGGCGCTGGCAGCA
CGGCTAGCTGACTTCCTACAGGTAGCGTACCGGGAAGTACCAATCCACATTGTGGCACAA
TACCACCAGGGATTTCCCTTGTAGGAGTTGACTAACTGACTTGTAGCACCGCCAGCCTAT
GCCTGAATGGGTATGGCTTGCTGTGCTTTCATGAATCTGATATGACTATCAGATTCACAA
AACACCACTGGCATTCGTGCTTGTTTGCTTGGGGATGTGATTATATTCTTAACAATAAAG
TTCATTCAAGAAAA

>LINE_scaffold0001-753050-753169-+
TGGTTCCACGGTGAAGTCTTAAATGGTGAAGCAGATCTGGACCAGTTTTGGTTGGACCGG
GACTGTGGAGCATGCAATCTATGGGGACGAGGCAGAATAATTAGGCGCTGTCAGGCACG

>LINE_scaffold0001-804394-804408-C
TGTACAGGTTGGTT

>LINE_scaffold0001-804524-804553-C
TTTCTTGCTTTGCATCTGTGGATGATATC

>LINE_scaffold0001-827249-827373-+
ACACATGCTGTGTATATTGATATCAAGAAAGCATTTGAGACTGTATCTATATTGGTGCAC
TGTTGTGAGGACTGCAACACATGTTACCACCAAGGACCCTTGAGTTTCTAACCAACCTGT
ACAC

>LINE_scaffold0001-919633-920718-C
TATCAAATCCAAGGACAGTGAAACAAAATTTGGATGAGGTGATGCAGGTCTCTGAGATGG
CCCAGAGCCTGGTGTTCCTGACAATGTGGCGGATAGCAGGTCGTTTGTTGCTGATGTTGG
CAACATTGACTGCGAGGATCTGCCGTGATAGTGGTGGAGGTGGGGCTGTTGGTCAAGGCT
GGTCTGGACGGCGATGTCGGTAGTTTTTCCGAATACCCCAGTGAGGGTTTTTGCTTTGGC
GCTCGAGGCGCTGGATGATATTGCGTTGTCGGTCTTCGGGGACCGTTATGCGGAATCGAG
CACCGTGTTTTGTGGTACGGCGGTCGATCTTGGAGACATGCTCCATCTGGTGACCCAGGA
TTGGAGCGAGAATGGAGCGGAGATATGTGATTGAGACGGCTGCAAGGCCGTATATCGAGA
ATGTTGTGTGTGATGATGGTTTTTGTCGATGATCGACAGAGGGAACCGATATGTCAGAGT
TGGCCATGGATAAAGGAGTGTCAGGTAATAGGTGATCAGTTTGTGAAGGTGTATGTGTTG
ATAATGGTGTATCACTCATTACAAACACATTTTAACGTCAGCGATAGGGGTGACTGTAGG
AGCAACACCGTCATCTTGGATTGCTGGAGTAACCTCAGCAGCCATGTCTGAGAGTGGATC
TACTGCTGGTGCAGCAGGTTCCTTATCAATCACCTTCTTGACTGGGAGAGACTTCTTTGG
AACTGTCTCCATTGTAGATATACTGAAACTAGGGGTCTGAACCCGAATCTTGGCCGCCTC
AGCAGTGGCTGCCTCGAGGGTCTTGCCACCAATAGATGCGAGCAGTGATCTGAAGAAGTT
TCTGGCTTTGACATCAGGGCTGCGCTGGATGGTTGTGACTGTCTTTGCAGCAAAAGACGA
AGTGGCAGCGAGCTTATCCTTGTCTGCTGCTTCGGAGCGAGGAACCCAGGCTTTGAAAGA
CTTGACAATGGTCGCGTCCAGACTGGTGATTATACGAGTAAATGCAGACACATAGTCGGT
GTCGACTAACAGCTGCACAACCTGGCGGGATATCCAGCGAATATCATGTACTGCACTAGT
ACAAA

>LINE_scaffold0001-1160297-1160507-C
GTGGTACTAGATGGCCAGTGAAGCTGATGATGCCACACTTGGCCACACCAAACTGCATTT
CCCACCAAATGGCCCATTGCTCAACAGCAGTCGACGCAGCCAACAGTGATTGCTCAGAGT
CAGCAAAGACTGCCACATCGTCTGCGTACATAAGTCCTCGGATGGGGTTGGTGTCTTGAG
GTAGTCCAAAGGACTGTGGTGGGTGCGACA

>LINE_scaffold0001-1170951-1171388-+
CCAGACTGCTGGGTCGTGCACTCGATCTGGGTGTGGAAAATGTATATGCTTGGCTCCGCA
GCGGAGTCTTAAATAGGCAAAGCAGATCTGGACTAGTTGTTGGTTGGACGGGGGACTGTG
GAGCATGAATATATGGGGATGAGGCATGATAATCGGGTGCTGGGCAGCAACGGTTAGCCG
ACTTTCTGCAGGTAATGTACCAAGCAGTACCACTCCACTTTGCGGCAAATATAACCGGGG
ATCACCTTAGAGGAGTCGGTTAAACTGGCTTGTAGCACCCGTCAGCCTATGCCTGAATGG
GGTATGACTTGCCGTGTGGTTCATGGGTCTGATTTGACTATTATATTCACAAAACACAGT
TTGGCACTCGTTACTTGTTTGTTTTGGCAGTGTGTGATTCTATTCTTAACAATTAAAGTT
TATTTTAAAAATAAAAA

>LINE_scaffold0001-1203019-1203147-C
AGGGGAGTGGGAGCTAGTGTCTGACAGAGGGGAGTCTTACCAGAGAGGAGGAGAGGCTGT
AGGGTGGGAAAGGTCACTACAGAGGGGAAAGGGGACTTGAGACTTGGGATACCAACTCGA
GGCTGTCA

>LINE_scaffold0001-1260030-1260725-C
TTTTTTTTGAATGAGCTTTATTGTTAAGAATATAATCACATTCCCAAAAACAACAAGCTA
CGAGTGCCAAAGGTGTTTTTGTGAATCTGATAGTCAAATCAAATCCCACGAAAACACGGC
AAGCCATACCCATTTTAGACATAGGCTGGCGGTGCTACAAGTCAGTTTAGCTAACTTCCA
CAAAGCGATCCCGGTGGTATTTGCCACAATATGGATTGATACTGCCGGTACGCTATTTGC
AGGAAGTCAGCTAACCGTGCTGCCAGCGCCCGATTATCATGCCTCGTCCCCATAGATTCA
TGCTCCACAGTCCCGTCCAACCAACGTTGGTCCAGATCTGCTTCGCCATTCAAGACTCCA
CCGCGGAGCCAAGTATATACATTCTCCACACCCGGATCGAGTGCGCGACCCAGCAATCTG
AGTCGTGATTTCTGAATTGCTGGTACTAGTCCAGACTGAATGCGATGGCCAGTGACTTGC
TCACACTCCACCACGAGATGAGCAATGGATGTGCTGAGTAGTTGCTGGTCGCATAGGATG
CAGCGATCAACTGAGAATGGGTGAGTGTCAACTAATATGCCAATCTGAATGGCTTTTCTT
GCTGTCCAGAGAGCATCCATGCGTGCAAGCATCAGATATCTGATGCCATGTGCACGCGAT
TGATCGAAACTGGGATCCTTGAAAAATCCAGAGGT

>LINE_scaffold0001-1291130-1291195-C
AGTCCCGTCCAACCAACAACTGGTCCAGATCTGCTTTGCCATTTACGACTCTACCGCGGA
GCCAA

>LINE_scaffold0001-1390657-1391047-+
CATTTGGTACGGATATGGTAGTATTATTTATTGGCTCTGTGGTGAAGTCTTAAATGGCGA
ATCAGTTGTTGGCTGGATGGGGACTGTGGAGCATGAATCTATGGGGACGAAGCAGGATAA
TCGGATTTTGGGCAGCACGGTTGGCTGACTTGCTGCAATATCAATCCACATTGTGGAAAA
TACCACCAGGGATCGCCTTGTGTGAAGGTGGCTAAACTAACTTGTAGCACCCACTGGCCC
TATGCCTGAATGGGTGTGGCTTGCCTGTGTTTCATGGATCTGATCGCACTTTCAGATTCA
TAAACACAGTTTGGCACTTGTGCTTGTTGTTTGGGGTGTGATCTGATTATACTCTTAACA
ATAAAGTTCATTTTTTTTAAAAAAAAAAAA

>LINE_scaffold0001-1404148-1414816-C
CAAACCGTTTCTGCTTGAGGCCATGCTGAATGGTCTAGCTTGAGTCAATCAATATACCAA
GGTACTTGTTGACTCCACACGACTGACCAACTGTCCATGGAGTCGAATATCCAATGGGTT
GTCAAGTCGTGGTGCTAGATGGCCAGTGAAGCTGATGATGCCACACTTGCCACACCTCAA
ACTGCATCTCCCACTGATTGGCCCATTGCTCGATAGCAGTCGACGCAGCCAACAGTGATT
GCTCAGAGTCAGCAAACACTGCCACATCGTCTGCGTACATGAGTCCTCGGATGGGGTTGT
GTCTCGCGATAGTCCAGGGACTGTGATGGGTGCGACACCATCGAGAATGTCGTTGATGAA
CAAATTGAACAGTAGTCCAGATTGAGGACATCCCTGTCTGACCCTCTCTGTACCGGGAAT
GGGTCCGATAGTAGTGAGCCTGCCTGAGCTAGAACAGATGAGGATGTGTACAATGCCTTG
AGAAAGGCAAGAGTACGACGAGGGAATCCCATGTTCTGCAACTTCCATAACAGTGCACCC
AACGGGGACTGTATCGAATGCCTTTCGGATATCGATGAATAGAACATAGGTGTTTAGCCT
ACATTCTGTTCTGCGCTGAATGATGTCGACAATGAGACTACTTATTCAACACACTCTTCG
CGCTTGCGGAACCCAGCCTGTTCGTAGACAGCAGGTTGTTGGTCTCGACAAATCGCTCAA
TGCGCATTTGGAGCACCTTGTATACGAGTTTCAGGCCGACATTATGAGGGCAATGCCTCG
CTTGTCGCCTGGTTGAGAGGGTCGCCATCTTTCTTGTCGATGGAAACGATGGATGCACAA
AGCCATGCACGAGGGATTGTTGCTGAAGCGAATACTTGACCACATACCCTCAACAGAGCA
CGAGCAAATGGAGTTGTGGAAACGCTCTCTCTTTGGGTATTGGCAGGCATGTAGAGTGCC
GCTTGCTAGGTAGAACGCAGTGGTTATCTATCGTCGCCAGAAAGCTTTCCGTGGACTCAT
CTGCAAAAGGGTTGCAGCAATCTGATTCCACGAGAAATCCTGGTCGAGAATGTCAATGTT
TCTGATGGTTTGGTGTGTCACGAGAGACTTGAATAGGCTGACGATCATGCCAGTATTGCA
AGTCCAGCGAGTGACCTGTGGTGTCGGCTGCCAATGATCCATAGTGGCCTTGCATGCATA
CGCAGGATGGATGTTGGATCGTACTGGTACTATGCCATCGGAATTGTACACAGTGAGTGA
CTGCAGCACTGCGGGAACTGTTTCCAGATGGCACGTGCAGCAGAGAATACGAGATCGGTT
CGACCGTCTGATACAGCGCGGTCAAGATTGTCGGCGTGCTTGACCCATTGTTTGACCATC
CGCCCTCTCGAGCGGGTGGCAGCAGCAGCCTTAAGTCGAGACCACTCATCTCGTAGAGTG
CTTGTACTGACTGGGTCAGGTTGGTAGCGAGTTGCAGCGGCAATGAATGCTTGCCGTGCA
GTGTTGCTTGCCAATATGGCATAGCCGGTTGCGCCAGATAGAAGCCGGCGATTGACTGAG
TGGTTCGGTGAGAGTCGAAGACTTAATTGATCAGCGACTGCATTTGCTGATTCCAAGAAT
TGAAATGTCAGCTGGTGGATGTCTGTGTCTGTGTCGGTGTCGTCCGATGCATCATTAAGT
CTGACAGCACATCCCAGTAATTGATGAAGCAATCTGATCAGTGGCTTCGAGACAGTGATG
GCTGGATATGGTTGAGCACGAGGAACAGGGTTGTCCTGAGCCTCTGCTCGAATGGATGCG
AATGACAAAGTGGTTTCCACTGCTGTCTGTCTGTCTACACGTGGCGAGGTGAGCAGTGTG
CGGGGCTGGTGCATTACACACAAAGTGGTCGATTGACGAATGACGTCGACCATGGACTGT
GCTGAGTCTGTGATCTGTGATCCAGAGAACTGGCATGACAGTCAGACCATGACCCCACGA
GTGGACAATGCGTTGAAGGCGCTGTGGGTCGGTGTTCCAGTCTCCAAATATGAGAACAGG
GTGATTGTTGTCGAATGGCAACAACCTGTCGAGGGCTTGCCGAATACTAGCAAAATTTCT
GCGACTGTAGTTGGTGGAGAGGGCTCCAGAATGTCCTATATAGACAGATCCGACTATCCA
CAGACATTCTGGAGTGAAGTTGGGTACCTGGCGAGAATCATTGTGCTAACTGCATTGGCT
TCATGTTCATGGCCACCAAAGCACGATGGGATACCTAGGGCGATTCCTTTAAAGGTCCAG
GTCCCGTGGCTGGATGCTGTATGACATCGAAGCCAGGGACAGTGAAGCTGGAATTTTGAG
GGAAGTGATGCAGGTCTCTGAGATGGCCCAGAGCCTGGTGTTCCTGACGATATGGCGGAT
AGCAGGACGTTTGTTGCTGATATTGGCAACATTGACTGCGAGGATCTGCCGTGATAGTGG
TGGAGGTGGGGCTGTTGGTCGAGGCTGGTCTGGACGGCGATGTCGGTAGTTTTGCTGAAT
ACGCCAGTGGGTTTGTTGCTTTTGGCGCTCGAGGCGTGGATGATGTTTCGTTGTCGGTCT
TCGGGGACCGTTATGCGGAATCGAGCACCGTGTTTTGTAGTACGGCGATCGATCTTGAGA
CATGCTCCATCTGGTGACCCAGAATTGAGCTAGAATGGAGCGGAGGTAAGGGATTACACG
CTGCAAGGCCGTATATTGAGAATGTTGTGTGATGATGGTTCTTGTCGATGATCGACAGAG
GGGAACTGATATGTCAGAGTTGGCCATGAATAGAGGAGGCCAGGTAGCAGGTTATCAGTT
GGTGAAGGTGTATGTGTTGATAAGGTGTATCACCTATTACAAACACATTTCAACGTCAAG
CGATAGGGGTGACTGTAGGAGTAGCACTGTCATCTTGGATTGCTGGCAACCTCAGTAGCC
GTGTCAGATGGTGGATCTGCTGTTGGTGCAGCAGGTTCCTTTTCCGTCGCCTTCTTGACT
GGGAGACTCCTTGGGGACTGTCTCCAGTGTTGATATGCTAAAATCGTGTCTGAACCTGAA
TCTTGCGCCCCAGCAGTGGCTGCCTCGAGGGTCTTGCCACCAATAGATGCGAGCAGAGAT
CTAAAGAAGTTCCTTTTTTATTTTGACGTCAGGACTGCGTTGGATGGTCGTGACCGTCTT
TACAGCAAACGACGAGATAGCAGCGAGCTTATCCTTGTCTGCTGCCTCGGACGAGGAGTC
CATGCTTTGAAGGACTTGACGATAGTCGCGTCCAGACTGGTGATTATGAGTAAATGCAGA
CACATAGTCGGCGTCGACGAGAAGCCGCACAACCTGACGGGAGATCCAGCGAATATCACG
CACCGCACTGGTACGGATGCGGGCACCCTGCATGCCTTTCGAAGGTCGCCAGCTTAGCAT
AAGGGAAACCGCTTGCATAGATGAGTCGGAGACCCGATGAGAGCTCCACTTTCGGTGCAC
TGTGTGCAGGGATCAGTTTCACGCTTCAGAGCGAGCCAAGCAGCAGCACCAGCTTTACAG
TCTGGGCTGGCGTCTCAACCAGCTGGGTGCAGGGGTGGGCCGCCTTGACAGCATCAGCAA
AATTCGAGTGTCCCAGAGGGCTGGCCAGTAGTAGTGGAGAAAGGGTAGTGTGTGCAGTAG
CAGTAGTGGTGGTGGGTTTGGCTTGGTAGCCACAGTCTTGCGTTTGGAGGTTGCAACCCG
TTGGTGTAGGGAAGCGGAGGGTAGTCATTATCAACGACTACGACTTGGGAACAACAGGTT
TGACTTCCAGTCTGGCTAGATGGCAGCCAGAGCAGTTTGAGCTGCCCTCACTGGTTGACG
CTGCCTGACTTGCCATATTGTTGCTGGGATTTTCTCCAGGTTGGCTGTTGCCTTCGCTGA
GAGCAACAGTGTTGCGCAAAGCATCCATCTCGGCCTGCTGAGCAGCGACTTGCTGGCTAA
GATTTTTCACGACCACCCACAGATCGTCCTGGGGTGGTGGGCTGGCATCGCGAGCCTTTT
TGGTGTCGCACGAACAGATCGATCGCTGTCAGTCGATCGCATGTGTGAACAGATCCTGCC
ACGGAGGCAAGGGGGTAGGGCCAGAGGAAGTCTCGCGACCTTCCTCAATAGAGAAGATCT
CACCATCCTCGCGGATACGGTGAGTAAAGGCACCACTGGGAGCGGGTTTGCCTTTTGAAT
TTTGATTTTTGCTTTTTTTTTTTTTTTTTTAGGAGGGGGTTTTTTCCAAATGGGAGTTCA
GATAAAATGTCCACTTTTGCGTGAACTTTTACTTTTTCTTTTTGTTTCTTTCTTTTTTGA
TTTTTTTCTTCTGATCAAAAGAGCTACTTTGGAGAAAGGGGAGGGGGGTTTTTTTTCGAT
GAGAGCCTCTGCTACCTTTGGGGTGTCCCCTTTGAGAGGGGCTCAGGTATCAGACCTAGC
CTGACTCTGGGGGAGTGTAGGGCAGAGAGGATGGTCACTAGGAAGAGAGTAGGAGACTAG
TGCCCAACAGGAGAGAGGGCCTGAGAGTACCACTGGGGGAGCCTGCTTCCTGACTCAGAG
CAGCCATACTGTGACTGGTAGTGGGAAATGGAGCTGGTGTTCTGACAGTGAGAGGTCCTG
CCAGAAAGAGGGTGAGGAAGAGTAGGCAAGAAGGCTACTACAGAGGGGAGATAGAGAGAG
AGGGACTGAGGAGTAAGGGCTTGAGGCTATCACCACAGTACTGAGTGCAGGGTAGTGGTG
GGCAGCTGCTGGTAGCTGTGCTGGCACTAGTTTTTTTTTTGAATGAACTTTTATTGTTAA
GAATATAATCACACCCCAAACAACAAGCACGAATGCTAAAGGTGTTTATGAATCTGATAG
TCAAATCAGATCCCATGAAAACACGGCAAGCCATACCTATCTCAGGCATAAAGGCTGGCG
GTGCTAGAAGTCAGCGCCACAACCTACAAGGCGATCCCGGTGATATTTCCTGGTCAATGT
GGATTGATACCGCCGGTACGCTACTCTGCAGGAAGTCAGTTAACCGTGCTGCCAGCGCCC
GATTATCATGCCTCGTCCCCATAGATTCATGCTCCACAGTCCCGGTCCAACCAACGCTGG
TCCAGATCTGCTTCGCCATTTAAGACTCCACCGCGGAGCCAAGTATATACATTCTCCACA
CCGGACGAGTGCGCGACCCAGCAGTCTGAGTCTGATTTCTGGAATTGCTGGTGTTTGTCC
AGACTGAATGCGATGACCAGTTACTTGTTCACACTCCACCACGAGATGAGCAATGGATGC
TGAGAAGTTGCTGGTCGCATAATATGCAGTAATAACCGAGAATGGGTGGGTGTCGACTAA
TATGCCAATCTGAATGGCTTTTCTTGCTGTCCAGAGAGCATCCATGCGCGCAAGCATCAG
ATATCTTGTGCCATGTGCTCGCGATTGATCAAAACTGGGACTTTGAAGAATCTAGAAGTG
CCCAAGAATTGTCGAGTGACATACTTTTGGAGCGATGCAGAGTCTCCACATGTTCGTAGA
GTCTCCATCAATGCAACGAATGCCGTTGTTAATTGTCTTTTTGGTCTGACTTGTGGTGTC
AGCCAGTATCTGTTCCTGTATAGCTGTTTGGTCCGACGAGACCAGAACCAGCGGTGGATC
GTACCAACTGCCGGACATTCAGTGTAAACACATCATTGTCTGTACTCGGAGCAGATGGCA
TTGATGGGTGTTCTCTTGGTCACAGATCGCTCCAACAAGCGTACTCGTGAAACCAATGAG
CGAGTGAGAAGAGACCCAATCCCAGTTTCAACCAGAAGAGGTCCAATGGCAGTCGAGAGT
CGGGCACCATGAACAAATGGATACCCTTGCTGATTGTCGTTTGCAGTGGTGCGAGGTGTG
ACTTGTTGCCACCAACCAGTTCGAGCCCATAGTAGGCTTTTCCCATGACCACAGCAGAGA
ATATGAGATCGATAATTCACCGTTAACTGGTGGTTAGCCAGCACTGGGGTGAAGTGCCGA
GATGGTGCTCGAGTGCAGACCAGTTTTGCTTATTACGCTGAATGGTCCAGCTTGGAGTCA
ATTAGTACACCAATGTAATTTAAAGTGACTCCACACGACTGACCAACTGTCCATGGAGCT
TCTGAATATCCAATGGGTTGTCAAGTCGTAAAGCAGATGGCCAGTGAAGCTGATGATGCC
ACACACTTGCCACACCAAACTGCATTCCCACAGGATTGGCCCATTGCCTTGGATAGCGCA
GTCGACGCAGCCAATAGTGACTGCTCAGAGTCAGCAAAGACTGCCACATCGTCTGCGTAC
ATGAGTCCTCGAGATGGGGTTGGTGTCTGCGTAGTCCAGGACTGTGGATGGGCGCGACAC
CATCGAGAATGTCGTTGATGAACAAATTGAACAGCAATCCGGTGACAATGGACATCCTGT
CTGACACCTCCTCTGTTACCGGGAATGGGTCTGATAACAGTGATCCTGCCTGTGCTCGAG
CAGATGAGGATGTGTACAGTGCCTTGAGAAAGGCAAAAGAAATACCAGGAATCCCATGTT
CTGCAGCCCATAACAGTGCACCAATTGGGACTGTATCGAATGCCTCGGATATCGATGAAT
AGAACATGGGTGTTTAGCCCAGCATTCGTCTGCGCTGAATGATGTCGACAAGTGAGGACT
ACTGTCCAACACATATTTCTGCGCTTGCGGAACCCAGCCTGTTCGTAGGATAAAGAGGTT
GTTGGTCTCGACAAATCGCTCAATGCGCATTTGGAGCACCTTGCAGACGAGTTTCAGCCG
ACATTGATGAGGGCAATGCCTCGCTTGTTGCCTGGATTGAGAGGGTCGCCATCTTCTTGT
CGATTGAGACAATGGATGCACAAACATGCACGAGGAATTGTTGCTGAAGCGAATACCTGA
CCACATACCCTCAACAGAGCACGAGCAAATGGGGTTGGTGGGACGCCTCTTGGGTGTTGG
CAGGCACATAAAGTGCCGCTTGGTAGAACGCAGTGGTTATACCATCGTTTCTGTGCTTTC
CGTGGACTCATCTGCAATAGGCTGCAGCAATCTGATTCCACGAGAAATCCTGTCGAGAAT
GTCACTGTTTCTGATTGGTGGTGGCTGAGAGAGACTTGAATAGGCTGACGATCATGCCTG
TATTGCAAGTCCAGCGAGTGGCCTGTGGTGTTTGGCTGCCAGTGATCCATAGTGACCTGC
ATGACACGCAGGATGATGTTGATCGTACTGTACTATGCCATCGGAGTTGTACAGTGGAGT
GACCGCAGCACTACGGGAACTGTTTCCAGATTACGGCACGTGCAGCAGCGAATACGAGAT
CGCCCGACCGTCTGACACAGCGCGGTCGAGATTGTCCTGCGTGCTTGACCCATTGTTTGC
GACCATCCACTCTTCGAGCGGTGGCAGCAGCCTGGAGTCGAGACCACTCATCTCGAAGAG
CACCGGGCACCACTGGGTCAGGTTGGAATGAGCCGCAGCGCAATGGTAATGCTTGCCGTG
CAGTGTTGCTTCGCCAATATGGCACGTTTGGTTGCGCCAGATAGAGCCGGCGATTGATTG
AGTGACTGCGGTGAGTCGCAGACTCAAGTTATCAGCGACTGCATTTGCTGATTCCAAGAA
CTGAGATGTCAGTTGGTGGACGTCAGTATCAGTATTCGTAGGGCCATCCGATGCACTGTC
TGCCAGCACATTCCAATAATTGGATGTAGCAATTCGATCAGTGGCTTCGAGACAGTGATG
GCGGGATATGCTGGAGCACGAGGAACAGGGGGTTGTCCTGAGCTTCTGCTCGAATGTGGT
GGATGTGCGAATGACAGTGGTCGGCCACTGCTGTCTGTCTGTCCACACGTGCGAAGTGAG
CAGTGCGCGTGCTGGTGCATTACACAAAGTGGTCGATTGACGAATGACGTCAATTCATGA
CTGTGCTGAGTCTGGTGATCTGTGATCCAGAGAACTGCATGACAGTCAGACCATGACCCC
ACGAGGGACAATGCGCTGGAAGGCGCTGCGGGTCGCGCCAGTCTCCAAAAATGAGAACAG
ATGGTTGTTGTCGAACGGAACAACTCTGTCAAGAGCTTGCCGAATACTAGCAAACGCCTC
TCTGCGACTGTAGTTATAGGCTCCAGAATGTCCTACATAGACAGATCCGACTATCCACAG
ACATTCTGAGTGAAGTTGGGTACCTTGGCGAGAACTGTGCCAACTGCACTAGTGATGTTC
ATGACCACCAAAGCACGATGGAATACCAAGGGCGATTCCTCTGCGTCCAGGTCCAGTGGC
TGGATGCTGAATGACATCGAATCCAGACAGTGAAGGAATTTCGAGGAAGTAATGCAGGTC
TCTGAGATGGCCCAGAGCCTGGTGTTCCTGACGATATGGCGAATAGCAGGACGTTTGTTG
CTGATGTTGGCACATTGATCATGAATCTGCCGTGATAGTGGTGGAAGTGGGGCTGTGGGT
CGAGGCTGGTCTGGACGTCGATGTCGGTAGTTTTGCCGAATACGCCAGTGGTTTGTTTGC
CGGCGCTCGAGGCGCTGGATGATGCTCTGTTGCCGGTCTTCGGGGACCGTTATGCGGGAA
TTACCGAGCACCGTGTTTTGTGGTACGGCGGTCGATCTTTATTACATGCTCCATCTGGTG
ACCCAGGATTGGAGTGAGAATAGAGCGAGATATGGTATTGAGACGGCTGCAAGGCCGTAT
ATCGAGAATGTGGTAGATGGTGATAGTAATGGTTCTTGTCGATGATCCACAGAGCAAACC
GATATGTCAGGAGTTGGCCATGATAGAGGAGTGTCAGGTAATAGTGATCAGTTGGTGAAG
GTGGATGTGTTAATAATGGTGTATCACCTATTACAAACACATTTCAATGTCAGCGATAGG
GGTAATTGTAGGAGTAGCACCGTCATCTTGATTGCTGAGTAACCAGCAGCTTATGTCTGA
TGGTGAATCTGATGCTGGTGCAGCAGGTCTTTATCAGTCGCCGTCTTGACTGGGAGAGAC
TCCTGGGGACTGTCTCATTGTTGATATGTCAAAACCGGGTAGTCTGAACCCGACCTGGCT
GCCTCAGCAGTGGCTGCCTTGAGGGGAATTACACCAATAGATGCAAGCAAAGATCTGTTG
GTTCCTTGCTTTGACGTCAGGACTGGTGTTGGATGGTCGTGACCGTCTTTACAGCAAACG
ATGAGATAGCAGCGAGCTTTATCCGTTCTAGCCAAGCTTCGGAACGAGGAATCCAGGCTT
TAAAGGACTTGCATAAATGGTCGTGTCCAGACTGGTGATTATTCGAGTGAATGCGACACA
TAGTCGGCGTCGACTAGTAGCTGCAACAACCTGACGGAGATCCATGAATATCACGCACCG
CACTGGTACGGATGCGGCACCCTGCATTGCCTTTCGAAGGTCGCCAGGCTTAGCGTAGGA
AAACCGTCAGACAAATGAGTCGGAGACCCGAAGAGAGCCCACTTTGTGCGCTGTGTGGTG
GGACTGAAGTCTCTGCTTCAGAGCGAGCCAAGCAGCAGCACCAGAATCAGAAAGTCAGCT
GGCGTTCAACCAGCTGTTGGTGAGTGGCTGCCTTTTGACAGCGTCGGCAAATCGGGAGTT
CCTGAGGGCTGATTAGTGGCAGCAGTAGCAGCATGTAGTAGTGGTAGTAGTAGCAGTAGT
GGTGGTGGGGTTTGGCTTGTAGCCACAGTCTTGCGTTTGGGGGTTGCACCCATTGCTTCA
GTGGAGGGTAGTCATTATCAACGACTACAATTCGGGACATCAAGTCCAACCTCCAGCTCA
GGGATGGCAGCCAGAGCAGCTTGAGTTGGTTTCACTGGTTGACGCTGCCTGACTTGCCAT
ATTGCTTGATTTTCTCCAGGCTGGCTGTTGCCTTCTGCTGGAGAGCAATAGTGTTGCGCA
GCATCCATCTCGGCCTGCTGGAGCAGCGACTGCTGGCTAAGATTCTTCACTACCACCCAC
AGATCGTCCTGGGGTGGTGGGCTAGCATCGCGAGCCTTTTTTGGTGTCGCACGAACCGAA
CGATCGCTGTCAGTCGATCGCATGCGAACAGACCCTGCCACGGAGGCAAGGGAGTGTCAG
GAGGAGGTCTCAAGTGACCTTCCTCACTGGAGAAGATCCTCACCATCCTCGCGGATATGG
TGAGTAAAAGCACCACTGGGAGCGGGTTTGCCTTCCCGTCTGCTTTTGGGCTTTGATTTT
TACTTTTTTTTTTTTGGAGGAGGGGTTTTTTTCCAGATGGGAGTTCAGGATAAAATGTCC
ACTTTTGCGTGAACTTTTACTTTTTTCTTTTTGTTTCTTTTTCTTTTTTTTTTGATTTTT
TTCTTCTGATCAACAGAGCTGCTGATTGGAGAAAGGGAGGGGCTTTTTTCCGATGAGAGC
CTCCTGCTACCTTTGGGTGTCCCCTTTGAGAGGAGCTCAGGTATCAGACCTCCAGCTCTG
ACTCTGGGGGAGGTAGGGCAGAGAGGAGAAGTCACTAAGAAAGAGAGTAGGAGGCTAGTG
CCCAACAGGAGAGAGGGCCTGAGAGTACCACTGGGGGAGCTTGCTTCCTGGACTAGAGCA
GTCTTACTGTGACTGGTAGTGGGGAAATGGGAGCTGGTGTTCTGACAGGGGAGAGGTCCT
GCCAGAAAGAGGGGTGAGGAGAAGAGTAGGGCAAGAAGGCCACTACAG

>LINE_scaffold0001-1415063-1415128-C
AGTCCCGTCCAACCAACAACTGGTCCAGATCTGCTTTGCCATTTACGACTCTACCGCGGA
GCCAA

>LINE_scaffold0001-1481819-1481989-+
TTTTAGATTCTTTAAAAGCTCAAACGTTGGGCAAGCATATATATGACACTAGATATCTCA
TGCTGGGACAATTGGATGCTCTTCAAACACTTTGAGATGAGCTACAGCGTAACCTTCTAG
TCAACACCTATCCGTTTGACGCGAGCCGCTGTATATCGTACAACGAACAG

>LINE_scaffold0001-1608130-1608330-C
GATGGTGCAATGACACTCGCAGAGACAATCTGTTCGTTGTACGATATACAGCGGCTCGCG
TCAAACGGATAGGTGTTGACTAGAAGGTTACGCTGTAGCTCATCTCAGAGTGTTTGAAGA
GCATCCAATTGTCCCAGCATGAGATATCTAGTGTCATATATATGCTTGCCCAACGTTTGA
GCTTTTAAAGAATCTAAAAG

>LINE_scaffold0001-1974365-1974725-C
TTTTTTTCTTGAATGAACTTTATTGTTAAGAATAGAATCACTCCCAAAACAACAAGGTAC
GAATGCCAAAGAGTGTTTTGTGGATATGAAAGTCAAATCAGATCCATGAAACACAGGCAA
GCCATACCCATTCAGGCATAGGCTGGTGGGTGCTACAAGTCAGTTAGCCAACTTCCTACA
ATGCGGTCCCATGCGGTATTTGCTACAATGTGGATTGATACTAACCAGTATGCTACCTGC
AAAAAGTCAGCTAACCGTGCTGCCAGCTGCCCGATTATCATGCCTCATTTACAATAGATT
ATATGCTCCACAATCCCATACAGATCTGCTCCGCCATTCAAAGACTTCACCGCAAAGCCA


>LINE_scaffold0001-2158194-2159450-+
TGGCTAACTACCAGTCAATGATGAACTACCGATCTCGCATATTCTCTGCAGTGGTCATGG
GCAAAGCCTACTATGGGCTCGAGCTGGTTGGTGGCAACAAGTCACACCTTGCACCACTGC
AAACGACAACCAACAAGGGTATCCGACTGTTCACTGGTGCCCGACTCTCGACTGCCATTG
GACCCCTTCTGGTTGAAACTGGGGGGTTGGGTCTCTTCTCACTCGCCCATTGGTCTCACG
GGTACGCTTGTTGGAGCGGTCTGTGACCAAGAGAACACCCATCAATGCCATCTGCTCTGG
TACATACAATGACGTGTTTATGCTGAATGTCCAAGGGGCAGTTGGTAAGATCCCAGCGCT
GGTTCTGGTCTTGTTGGACCAAACAGCTATACAGGAACAGATACTGGCTGACACCACAAG
TCAGACCAAAGACAGTCAAGCAACGACACTCGTTTGCATTGATGGAGATTCTACGAACAT
GTGGAGACTCTGCATCGCTCCAAAAGTATGTCACTCGACAATTATTGGACACTTCAGGGT
TCTTCAAGGATCCCAGTTTCAATCAATCACGAGCACATGGCACAAGATATCTGATGCTTG
CGCGCATGGATGCTCTCTGGACAGCAAGAAAAGCCATTCAAATTGGCATATTAGTCGACA
CCCACCCATTCTCAGTTGATCACTGCATATTATGCGACCAGCAGCTAATCAGCACATCCA
TTGCCCATCTTGTGATGGAATGTGAGCAAGTAGCTGGCCATCGCATTCAGTCTGGACTAG
TACCAGCAATTCAGAAATCACGACTCAGACTGCTGGGTCGCGCACTCGATCCGGGTGTGG
AGAATGTATATACTTGGCTCCGCGGTGGAGTCTTAAATGGCGAAGCAGATCTGGACCAGC
AGTGGTTGGACGGGAATGTGGAGCATGAATCTATGGGGACGAGGCATGATAATCGGGCGC
TGGCAGCACGGTTAGCTGACTGTCTGCAGGTAGCGTACCGGCAGTATCAATCCACATTGT
GGAAATACCACCGGGATCGCCTTGTGGAAGTTGGCTAAACTGACTTCTAGCACCCACCAG
CCTATGCCTGAATGGGTATGGCTTGCCATGTTTCATGGATCTGATTTGACTATCAGATTC
ACAAAACACCTTTGGCATTCGTGCTTGTTGTTTTGGAGTGTGTGATTATATTCTTAACAA
TAAAGTTCATTCAAAAAGGAGAATACTACAGTCTCAACTATTCCTATTCACAAATA

>LINE_scaffold0001-2628010-2628331-+
TGCCCTAGAGTCAGAGCTTATACCTGAACCCTCCTTAAAGGAGACATTTCAAAAGTATTA
GAGGCTCCCAATTAAGAAGAAACAAACAGCAGATCAGTCAATCAACCAAAAAACTCCCTT
TGGAAAAAGAAAACAAAACAAAAAGTAAAGTTTCACGCGAAAAATGAACACTTTATCCTG
CACTTTCACACCAGAATAATATATATACTATCAAAAAAATCCAATTCAAAAGGTAGCCAT
GGGAAAAGCAATCCTGCCCCAGTGGTGCTTTTACTCATCGTGTCCGCGAGGATGGTGAGG
TTTTTCTAGTGATGGGGGTCG

>LINE_scaffold0001-2994424-2994448-C
TGAATGTGCAACTCTATGCGGTAT

>LINE_scaffold0001-3138605-3139143-C
TGACAGTTATCTTTTTTTTCTTTAATAAACTTTAATTGTTAAGAATATAATCGCACATCC
AAAGCAACAAGCACGAATGCCAATGGTGTTTTGTGAATCTGAAAGTCAAATCAAATCCAT
GAAAACACGGCAAGCCATACCCATTCAGGCATAGGCTAGTGGATGCTAGAAGTCAGTTAA
TCAACTTTCACAAGGCGACTCCCAGGTGATATTGTACCACAATGTGGATTGATACTGCCG
GTACGCTACCTGCAGGAAATCAGCTAACCGTGCTGCCAGCGCCCGACTGTCATGCCTCAT
TCCCATAGACTCATGCTCCACAGTCCCGTCCAACCAACCAACTGGTCCAGATCTGCTTCG
CCCATTTAAGACTCCACCGCGGAGCCAAGTATATACATTCTCCACACCCGGATCGAGTGC
TGCGACCCAGCAATCTGAGTCGTGATTTCTGAATTGCTGGTACTAGTCCAGACTGAATGC
GATGACCAGTGACTTGCTCACACTCCACCACGAAATGAACAAATGGATGTGCTGAATA

>LINE_scaffold0001-3189528-3189636-+
GACACTAGCACACCCACTAGAAAAAAAACACAACAGAGTGCAGACACTAGCACACCCACT
AGTGCCAGCACAACTACCAGCAGCTGCCCACTACTACCACTACTCAGT

>LINE_scaffold0001-3240031-3240093-+
CAAGACTATCAACTAAAAACACAACAGAGTGCAGACACTAGCACACCCACTAGTGCCAGC
AC

>LINE_scaffold0001-3240067-3240101-+
ACTAGCACACCCACTAGTGCCAGCACAGACACCC

>LINE_scaffold0001-3240208-3240242-+
TAACTACATATTCTTCACTGATTCCGGTTTAATT

>LINE_scaffold0001-3240688-3240712-+
AAAAGTAAAGGTTCACGCGAAAAG

>LINE_scaffold0001-3306011-3306527-+
ATTCAGCACATCCATTCGCTCATCTCGTGGTGGAGTGTGAGCAAGTCATTGGCCATCGCA
TTCAGTCTGGATTAGTACCAGCAATTCAGAAATCACGACTCAGATTGCTGGGTCACAGCA
CTCGATCCGGGTGTGGAGAATGTATATACTTGGCTCCGCGATGGAGTCTTAAATGGCGAA
GCAGATCTGGACCAGCGGTGGTTGGACGGGACTGTGGAGCATGAATCTATGGGGACGAGG
TATGACAATCGGGCGCTGGCAGCACGATTAGCTGACTTCCTGCAGGTAGCGTACCATGCA
GTATCAATCCACATTATGGCACAATACCACCAGGATCGCCTTGTGGAAGTTGGCTAAACT
GACTTGTAGCACCCACCAGTCCTATGCCTGAATGGGTATGGCTTGCCTGTGTTTCATGGG
ATCTGATTTGACTATCAGATTTATAAAACACCATTGGCATTCATGCTTGTTTGTTTGGGG
TGTGTGATTATATTCTTAACACTAAAATTCATTCAA

>LINE_scaffold0001-3308750-3308928-+
TGTAGGATTTGGTTAACTGACTTGTAGCACTCACCAGACTATGCCTGAATGGGTATATGG
CTTGCCTGTGTTTCATGGATTTGATGTGACTATCAGATTCACAAAACACCTTTGGCATTC
ATACCTTGTTGCTTTGGAAGTGTGATTATACTCTTAACAATAAAGCTCATTCAAAAAA

>LINE_scaffold0001-3312018-3312548-+
TTATTCAGCACCATTTTTGCTCATCTCGGGTGGCAGCTGAAGTACATTGGCCGAGCATTC
AGTCTGGAATCGTTGACCAGCATGAAAATCACATTAGACTCAGCAATTGCTGGGTCGCAA
TCAGTCGCATCATCTAGACGTGGTGTGTAGATGTATACTACATTGTCAGCAGATGGATAG
CTCATAAATGGCAGAAGCGTAGATCTGAACCAGTTGTTGGTCTGCGGGGGTGTGATGCAT
GAATCTTGATGTGAACGAGGCATGATCAATCGGAAACGACTCAATAGGACTTTCTGACTT
GCTTATGCTGGCAGTAGCCAATCATGGTGGATCATATCCATGCCGTGTGGACTGGCCGGT
AGCTACTCAATTGACTTGTAGCACTCACCAGTCCTATTCCTGAATGGGTATGGCTTGCCG
TGAATGGGATCTTGATGTTGATCAGGCATGATCATAATTTGACATTGGCAATTCGCACTT
GTTTGCTTGTGGATGTGATTATACTATATTTGATAAAGCTCATTCATAAA

>LINE_scaffold0001-3315654-3316180-+
TTATTCAGCACATCCATTTGCTCATCTCGTGGTGGAGTGTGATAAAGTAACTGGCCATCG
CATTCAGTCTGGATTGTTACCAGCAATTCAGAAAATCACGACTCAGATTGCTGGGTCGCG
CACTCGATCCGGGTGTGTAGAATGTATATACTTGACTCAGCAGTGGAGCCATAAATGGCG
AAGCAGATCTGAACCAGTTGTTGGTTGGACGGGACTGTGGAGCATGAATCTATGTGAACG
AGGCATGATAATCGGGCGCTGGCAGCACGGTTAGCTGACTTTCCTGCAGGTAGCGTACTG
GACAGTATCAATCCACATTGTGGAAATACCACCTGTGATCACCTTGTGGAAGTTGGCTAA
ACTGACTTGTAGCACCCACCAGCCCTATGCCTGAATGGGTATATGGCTTGCCTGTGTTTT
CATGGGATTTGATGTGACTATCCGATTTATAAAACACCATTGGCATTCGTTACTTGTTGC
TTTAGATGTGTGATTATACTCTTAACAATAAAGTTTATTCAAAAAA

>LINE_scaffold0001-3472128-3472348-C
TTTTTTTTTGAATGAACTTTATTGTTAAGAATATAATCACACACCCCAAACAACAAGCAC
GAATGCCAAAGGTGTTTTGTGAATCTGATAGTCAAATCAGATCCCATGAAAACACGGCAA
GCCATACCCATTCAGGCATAGGACTGGTGGGTGCTAGAAGTCAGTTAGCCAACTTCCACA
AGGCGATCCCGGTGGTATTTCCACAATGTGGATTGATACT

>LINE_scaffold0001-3533523-3536672-+
GTGTAATGCACCAGCCTGCGCACTCCTCACATCTCCACGTGTGGACCGACAGGCAGCAGT
GGCCGACCACTTTGTCATTCGCACATCCATTCAAGCAGAGGCTCAAGGACAACCCCCTGT
TCCTCGTGCTCCAACCATATCCCGCCATCACTGTCTCGAAGCAACCGATCAAATTGCTAC
ATCAAATTACTGGAATGTACTGGCAGACGGTGCATCAGACGACACCGACACAGACACAGA
CACAGACATTCACCAACTGACATCTCAGTTTTTGGAATCAGCCAATGCAGTCGCTGACAA
CTTGAGTCTTCGACTCTCACCACCAGCCACTCGATCCAATCGCCGGCTTCTATCTGGCAC
CACTAAACGTGCCATATTGGCAAGCAACACTGCACGGCAAGCATTCATTGTTGCTGCAAC
CAATCCTAATCCTGACCTAGTCCAGTGCAACACTCTACGAGATGAGTGGTCTCGACTCAA
GGCTGCTGCCACCCAACTCGAAAGAGTGGATGGTCGCAAACAATGGGTCAAGCACGCTGA
CAATCTTGACCGCGCTGTATGAGACGGTCGAACCGATCTCGTATTCGCTGCTGCACGTGC
CATGTCTGGAAACAGTTCCCGTAGTGCTGCAGTCACTCCACTGTACAACTCCAATGGCAC
AGTGCAATACGATCCAACATCCATCCTGCGTGTCATGCAAGGTCACTATGGATCATTGGC
AGCCGACACCACAGGTCATTCGCTGGACTTGCAATACTGGCATGATCGTCAGCCCATTCA
AGTCTCTCCTAATACACCACTAATCAGAAACAGTGACATTCTCGACCAGGATTTCTCGTG
GAATCAGATTGCTGCAGCCCTTTGCAGATGAGCCCACGGAAAGCACCTGGCGACGATGGT
ATAACCACTGCGTTCTACCAAGCGGCACTCTACATGCCTGCCAACACCCAAGAAGGTGCT
CCACCAACCCCATTTGCTCGTGCTCTGTTGAGAGTATGTGGTCAAATATTCGCTTCAGCA
ACAATCCCCCGTGCATGACTGTGTACATCCATCGTCTCCATCGACAAGAAAGATGGCGAC
CCTCTTAACCCAGGCGATAAGCGAGGAATTGCCCTCATCAATGTCGGTCTGAAACTCGTA
TGCAAGGTGCTCCAAATGCGCATTGAGCGATTTGTCGAGACCAACAACCTGCTGTCCTAC
GAACAGGCTGGGTTCCGCAAGCGCGAAGAGTGTGTTGGACAAGTAGTCTCACTCGTCGAC
ATCATTCAGCGCAGACAGAATGCTGGGCTAAACACCCATGTATTATTCATCGATATCCGA
AAGGCATTCGATACAGTCCCCGTTGGTGCACTGTTATGGAAGCTGCAGAACATGGGATTC
CCTCGTCGTACTCTTGCCTTTCTCAAGGCATTGTACACATCCTCATCTGCTCGAGCTCGG
GCAGGATCACTACTATCGGACCCATTCCCAGTATAGAGAGGGATCAGACAGGGATTTCCA
TTGTCTGGACTACTGTTCAATCTGTTCATCAACGACATTCTTGATGGTGTCGCATCCATC
ACAGTCCCTGGACTACCGCGAGACACGAACCCCATCCGAGGACTCATGTACGCAGACGAT
GTTGCAGTCTTTGCTGACTCTGAGCAATCACTGTTGGCTGCGTCGACTGCTGATGAGCAA
TGGGCCAATCGGTGGGAGATGCAGTTTGGTGTGGCCAAGTGTGGCATCATCAGCTTCACT
GGCCATTTAGCACCACGACTTGACAATCCATTGGATATTCGACTCCATGGACAGTTTGTC
AGTCGTGTGGAGTCATACAAGTACCTTGGTGTACTGATTGACTCCAAGCTAGACCATTCA
GCATGGCTCAAGCAGAAACGGTCTGCACTCGAGCACACTATCTCGGCACTCCACCCAGTG
CTGGCTAACCACCAGCTAACGGTGAATTTCCGATCTCGCATATTCTCTGCAGTGGTCATG
GGCAAAGCCTACTATGGGCTTGAACTGGTTGGTGGCAACAAGTCACACCTTGCACCACTG
CAGACGACAATCAACAAGGGTATCCGACTGTTCACTGGTGCCCGACTCTCGACTGCCATT
GGACCCCTTCTGGTTGAAACTGGGATTGGGTCTCTTCTCACTCGCTCATTGGTATCACGA
GTACGCTTGTTGGAGCGGTCCGTGACCAAGAGAACACCCATCAATGCCATCTGCTCTAGC
ACAGACAATGACGTGTTTACACTGAATGTCCAAGGGCAGTTGGTAAGATCCCAGCGCTGG
TTCTGGTCTCGTCGGACCAAACAGCTATACAGGAACAAATACTGGCTGACACCACAAGTC
AGACCAAAGACAGTCAAGCAACGACACTCGTTTGCATTGATGGAGACTCTACGAACAAGT
GGAGACTCTGCATCGCTCCAAAAGTATGTCACTCGACAATTATTGGACACTTCTGGGTTC
TTCAAGGATCCCAGTTTCGATCAATCGCGAGCACATGGCACAAGATATCTGATGCTTGGC
GCGCATGGATGCTCTCTGGACAGCAAGAAAAGCCATTCAGATTGGCATATTAGTCGACAC
CCATCCATTCTCAGTTGACCACTGCATCCTATGCGACCAGCAACTACTCAGCACATCCAT
TGCCCATCTCGTGGTGGAGTGTGAGCAAGTCACTGGACATCGCATTCAGTCTGGACTAGT
ACCAGCAATTCAGAAATCACGACTCAGACTACTGGGTCGTGCACTCGATCCGGGTGTGGA
GAATGTATATACTTGGCTCCGCGGTGGAGTCTTGAATGGCGAAGCAGATATGGATCAACG
TTGGTTGGACGGGACTGTGGAGCATGAATCTATGGGAATGGGACATGACAATCGGGTGCT
GGCAGCACGGGTTAGCTGACTTCCTGCAGGTAGCGTACCATGGCAGTATCAATCCACATT
GTGGCACAATATCACCTGGGATCACCTTGTGGAAGTTGGTTAAGCTGACTTCTAGCACCG
CCAGCCTATGCTTGGAATGGAGTACAGCTTGTCGTGTGTTTCATGGATCTGATTTAACTA
TCAGATTCACAAAACACAGTTTGGCATTCGTTACTTGTTTGGTTTGGAAGTGTGTGATTA
TATTCTTGACAATTGAAGTTCATTTTAAA

>LINE_scaffold0001-3599529-3600053-C
TTTTTGAATGAGCTTTATTGTTAAGAATATAGTCACACCCCCAAACAAACAAGCACGAAT
GCCAATGGTGTTTTGTGAATCTGAAAGTCAAATCAGAGATAACATGAAAACACACGACAA
GCCATACCCATTCAGGCATAGGCTGGCGGTGCTAGAAGTCAGTTAGCCAACTCCTACAAG
GCGATCCCTGGTAGTATTTCCACAATGTAGATTGATACTGCCCGGTACGCTACCTGCAGG
AAAGTCAGCTAGCCCGTTGCTGTCAGCACCCGATTATCATGCCTCGTCCCCGTAGATTCA
TGCTTCACAGTCCCCGTCCAACCAACAACTGGTCTAGATCTGCTTCGCCATTTAGGACTC
CACCGCGGAGCCAAGTATATACATTCTCCACACCCGGAATCGAGTACTGCGTCCCAGCAA
TCTGAGTCGTGATTTCTGAATTTCTGGTACCAGTCCAGACTGAATGCGATGGCCAGTGAC
TTGTTCACACTCCACCACGAAATAAGCAAATGGATGTGCTGAGT

>LINE_scaffold0001-3609731-3610181-+
CTTGCACCACTGCAAACAACGATCAACAAGGGTATCCGACTATTCACTGGTTGCCCGACT
CTCGACTGCCATTGGACCCCTTCTGGTTGAAACTGGGGGTTGGGTCTCTTCTCACTCGTT
CATTGGTATCACGAGTACGCTTGTTGGAGCGGTCCGTGACCAAGAGAACACCCATCAATG
CCATCTGCTCCGGTACAGACAATGGCGTGTTGACACTGAATGTCCAAGGGCAGTTGGTAC
GATCCCAGCGCTGGTTCTGATCTCGTCGGACCAAACAGTTGTACAGGAACAGATACTGGC
TGACACCACAAGTCAGACCAAAGACAGTCAAGCAACGGCATTCGTTTGCTCTGATGGAGA
CTCTGCGAACAGGTGGGGACTCTGCATCGCTCCAAAAGTATGTCACTCGACAGTTATTGG
ACACTTCTGGATTCTTCAAAGATCCTACTT

>LINE_scaffold0001-3615611-3616733-+
TTGCACCACTGCAGACAGTGATCAACAAGGGTATCCGACTATTCACTGGTTTCCCGACTC
TCGACTGCCATTGGACCCCTTCTGGTTGAAACTGGAATTGGGTCTCTTCTCACTCGCTCA
TTGGTATCACGAGTACGCTTGTTGGAGCGGTCCGTGACCAAGAGAACACCCATCAATGTC
ATCTGCTCTGGTACAGACAATGACGTGTTGGCACTGAATGTCCAAGGGCAGTTGGTAAGA
TCCCAGCGCTGGTTCTGGTCTCGTCGGACCAAACAGCTATACAGGAACAGATACTGGCTG
ACACCACAAGTCAGACCAAAGACAGTCAAGCAACGACACTCGTTTGCTCTGATGGAGACT
CTACGAACATGTGGAGACTCTGCATCGCTCCAAAAGTATGTCACTCGACAATTATTTGAT
ACTTCTGGATTCTTCAAGGATCCCAGTTTCGATCAATTACGAGCACATGGCACAAGATAT
CTGATGCTTGCGCGCATGGTTGCTCTCTGGACAAGCAAGAAAAGCCATTCAGATTGGCAT
ACTAGTCGACACCCACCCATTCTCAGTTGACCACTGCATATTATGCGACCAGCAGCTACT
CAGCACATCCATTTTCTCATCTCGCGGTGGACTGTGAGCAAGTAACTGGCCATCGCATTC
AGTCTGGACTAGTACCAGCAATTCAGAAATCACGACTCAGATTGCTGGGTCGCGCACTCG
ATCCGGGTGTGGAGAATGTATATACTTGGCTCCGCGGTGGAGTCTTAAATGGCGAAGCAG
ATCTGGACTAGCGTTGGTTGGACGGGACTGTGGAGCATGAATCTATGGGGACGAGGCATG
ATAATCGGGCGCTGGCAGCACGGTTAGCTGACTTTTTTGCGGGTAGCGTACCGGCAGTAT
CAATCCACACTGTGACACAATACCACCGGGATCGCCTTGTGGAAGTTGGTTAACTGACTT
GTAGCACCGCCATCCTATGTCTGAATGAGGGTATGGCTTGTCGTGTTTCATGGGATTTGA
TCTGATTATCAGATTCACAAAACACCATTGGCATTCGTGCTTGTTGCTTTTGGAGTGTGT
GATTATATTCTTAACAATAAAGTTCATTCAAAAAAGGCCTCA

>LINE_scaffold0001-3630728-3631175-+
CTTGCACCACTGCAGACAGTGATCAACAAGGGTATCCGACTGCTCACTGGTTGCCCGACT
CTCGACTGCCATTGGACCCCTTCTGGTTGAAACTGGGGGTTGGGTCTCTTCTCACTCGTT
CATTGGTATCACGAGTACGCTTGTTGGAGCGATCTGTGACCAAGAGAACACCCATCAATG
CCATCTGCTCCAGTACAGACAATGACGTGTTCACACTGAATGTCCAAGGGCAGTTGGTAA
GATCCCAGCGCTGGTTCTGGTCTCGTCGGACCAAACAGTTGTGCAGGAACAGATACTGGT
TGACACCACAAGTCAGACCAAAGACAGTCAAGCAACGGCATTCGTTTGCATTGATGGAGA
CTCTACGAACATGTGGAGACTCTGCATCGCTCCAAAAGTATGTCACTCGACAATTCTTGG
ACACTTCTGGGTTCTTCAAAGATCCTA

>LINE_scaffold0001-3640731-3640956-+
TCGCCTTGTGGAAGGCGGCTAACTGACTTCTAGCACCCTACCAGCCTATGCCTGAATGGG
TATGGCTTGCCTGTGTTTCATGGATTTGATGTGACCATCAGATTCACAAAACACCATTGG
CACTCATTACTTGTTTGTTTTGGGAGTGTGGTTATATTCTTAAACAATAAAGTTCATTCA
AAAAAAAATAAGTCTCCTAATCAACATCACTCACCTCATAACTAG

>LINE_scaffold0001-3933607-3933684-C
GATGGGTGCGACACCATCAAGAATGTCGTTGATAAACAGATTGAACAGTAGTCCAGACAA
TGGACATCCCTGTCTGA

>LINE_scaffold0001-4076976-4079376-C
ACTGAGAAGTGGGGGCCGGCTAGAGGCTATCACCACAGTACTGAGTAGTAGTAGTGGTGG
GTAGCTGCTGGTAGTTGTGCTGGCACTTTTTTTTTTTTGAATGAACTTTATTGTTTAAGA
ATATAATCACACACCCCAAACAAACAAGCACGAATGCCAATGGTGTTTTGTGAATTTGAT
AATCAAATCAAATCCCACGAAAACACGGCAAGCCATACCCATTCAGGCATAGGCTGGCGG
TGCTAGAAGTCAGTTAGCCAACTTCCACAAGGCGATCCCGGTGGTATTTCCACAATGTGG
ATTGATACTGCGGTACGCTACCTGCAGGAAGTCAGCTAACCGTGCTGCCAGCGCCCGATT
ATCATGCCTCGTCCCCATAGATTCATGCTCCACAGTCCCGTCCAACCAAAGCTGGTCCAG
ATCTGCTTCGCCATTTAAGACTCCACCGCGGAGCCAAGTATATACATTCTCCACACCCGG
ATCGAGTGCGCCCAGCAATCTGAGTCGTGATTTTTGAATTGCTGGTAACAATCCAGACTG
AATGCGATGGCCAGTTACTTGTTCACACTCCACCACGAGATGGGCAATGGATGTGCTGAG
TAGTTGCTGGTCGCATAATATGCAGTGGTCAACTGAGAATGGGTGGGTGTCGACTAGTAT
GCCAATCTGAATGGCTTTTCTTGCTGTCCAAAGAGCATCCATGCGCGCAAGCATCAGATA
TCTTGTGCCATGTGCTCGCGATTGATCAAAACTGGGATCCTTGAAGAATCCAGAGGTGTC
CAATAATTGTCGAGTGACATACTTTTGGAGTGATGCAGAGTCTCCACATGTTCGTAGAGT
CTTCATCAATGCAAACGAGTGTCGTTGCTTGACTGTCTTTGGTCTGACTTGTGGTGTCAG
CCAGTATCTGTTCCTGTATAGCTGTTTGGTCCGACGAGACCAGAACCAGCGCTGGGATCT
TACCAACTGCCCTTGGACATTCAGTGTAAACACGTCATTGTCTGTACCAGAGCAGATAGC
ATTGATGGGTGTTCTCTTGGTCACAGACCGCTCTAACAAGCGTACTCGTGATACCAATGA
GCGAGTGAGAAGTGACCCCAATCCCAGTTTCAACCAGAAGGGGTCCAATTGCAGTCGAGA
GTCGGGCACCAGTGAACAGTCGGATACCCTTGTTGGTCGTTGTCTGCAGTGGTGCAAGGT
GTGACTTGTTGCCACCAATCAGCTCAAGCCCATAGTAGGCTTTGCCCATGACCACTGCAG
AGAATATGCGAGATCGGTAGTTTACCGTTAGCTGGTGGTTAGCCAGCACTGGGTGAAGAG
CCGAGATAGTGTGCTCGAGTGCAGACCGTTTCTGCTTGAGCCATGCTGAGTGGTCTAGCT
TGGAGTCAATTAGCACACCAAGGTACCTGTATGACTCCACACGACTAACCAACTGTCCAT
GGAGTCGAATATCCAATGGACTGTCAAGTCGTGGTGCTAGATGGCCAGTGAAGCTGATGA
TGCCACACTTGGCCACACCAAACTGCATTTCCCACCGATTGGCCCATTGCTCGATAGCAG
TCGACGCAGCTAACAGTGATTGCTCAGAGTCAGCAAACACTGCAACATCGTCTGCGTACA
TGAGTCCTCGGATGGGGTTTGTGTCTCGCGGTAGTCCAGGGACTGTGATGGGTGCAACAC
CATCGAGAATGTCGTTGATGAACAGATTGAAGAGCAGTCCAGACAATGGACATCCCTGTC
TGACACCTCTCTGCACTGGAAAGGGGTCCGATAGTAGTGATCCTGCCCGAGCTCGAGCAG
ATGAGGATGTGTACAATGCCTTGAGAAAGGCAAGAGTACGACGAGGGAATCCCATGTTCT
GCAACTTCCATAACAGTGCACCAACGGGGACTGTATCGAATGCCTTTCGGATATCGATGA
ATAGAACATGGGTGTTTAGCCCAGCATTCTGTCTGCGCTGAATAATGTCGACAAGTGAGA
CTACTTGTCCAACACACTCTTCGCGCTTGCGGAACCCAGCCTGTTCGTAGGATAGCAGGT
TGTTGGTCTCGACAAATCGCTCAATGCGCATTTGAAGCACCTTACAAAACGAGTTTCAGG
CCGACATTGATGAGGGCAATGCCTCGCTTGTCGCCTGGGTTGAGAGGGTCGCCATCTTTC
TTGTCGATGGAAACAATGGATGCACACAGCCATGCACGGGGGATTGTTGCTGAAGCGAAT
ACTTGACCACATACTCTCAACAGAGCACGAGCAAATGGGGTTGGTGGAGCACCTTCTTGA
GTGTTAGCAGGCATGTAGAGTGCCGCTTGGTAGAATGCAGTGGATATACCATCGTCGCCA
GGTGCTTTCCGTGGACTCATTTGCAAAAGGGCTGCGGCAATCTGATTCCACGAGAAATCC


>LINE_scaffold0001-4079376-4081412-C
AGTACTGAGTAGTAGTAGTAGTGGGCAGCTGCTGGTAGTTGTGCTGGCACTTTTTTTTTT
TTTTTTTTTGAATGAACTTTATTGTTAAGGATATAATCACACACCCCCAAACAAACAAGT
AACGAATGCCAATGGTGTTTTGTGAATCTGATAGTCAAATCAGATCCATGAAACACGGCA
AGCCATACCCATTCAGGCATAGGCTGGCGGTGCTAGAAGTCAGTTAGCCAACTCACAAGG
CGATCCCGGTGGTATTTCCACAATGTGGATTGATACTGCCGGTACGCTACCTGCAGGAAG
TCAGCTAACCGTGCTGCCAGCGCCCGATTATCATGCCTCGTCCCCATAGATTCATGCTCC
ACAGTCCCGTCCAACCAACGTTGGTCCAGATCTGCTTCGCCATTTAAGACTCCACCGCGG
AGCCAAGTATATACATTCTCCACACTCGGATCAAGTGCGCGACCCAGTAGTCTGAGTCGT
GATTTCTGAATTGCTGGTACTAGTCCAGACTGAATGCGATGGCCAGTTACTTGTTCGCAC
TCCACCACGAGATGAGCAATGGATGTGCTGAGTAGTTGCTGGTCGCATAATATGCAGCGA
TCAACTGAGAATGGGTGGGTGTCGACTAATATGCCAATCTGAATGGCTTTTCTTGCTGTC
CAGAGAGCATCCATGCGCGCAAGCATCAGATATCTTGTGCCATGTGCTCGTGATTGATCG
AAACTGGGATCCTTGAAGAACCCAGCAGTGTCCAATAATTTTCGAGTGACATACTTTTGG
AGCGATGCAGAGTCTCCACATGTTCGTAGAGTCTCCATCAATGCAAACGAATGCCGTTGC
TTGACTGTCTTTGGCCTGACTTGTGGTGTCAACCAGTATCTGTTCCTGTATAGCTGTTTG
GTCCGACGAGACCAGAACCAGCGCTGGGATCTTACCAACTGCCCTTGGACATTCAGTAAA
CACGTCATTGTCTGTACCAGAGCAGATGGCATTGATGGTGTTCTCTTGGTCACAGCCGCG
CCAACAAGCGTACCCGTGATACCAATGAGCGAGTGAGAAGTGACCCAATCCCAGTTTCAG
CCAGAAGGGTCCAATGGCAGTTGAGTCGGGCACCAGTGAACAGTCGGATACCCTTGTTGA
TTGTCGTTTGCAGTGGTGCAAGGTGCGACTTGTTGCCACCAACCAGCTCGAGTCCATAAT
AGGCTTTGCCCATGACCACAGCAGAGAATATGCGAGATCGGTAATTCACCGTTAGCTGGT
GGTTAGCCAGCACTGGGTGAAGAGCCGAGATAGTGTGCTCGAGTGCAGACCGTTTCTGCT
TGAGCCATGCTGAATGGTCCAGCTTGGAGTCAATCAGTACACCAAGGTACTTGTATGACT
CCACACGACTGACCAACTGTCCATGAGTCGAATATCAATGGACTGTCAAGTCGTGGTGCT
AGATGGCCAGTGAAGCTGATGATGCCACATGGCCACGCAAACTGCATTTCCCACCGATTG
GCCCATTGCTCGATAGCAGTCGACGCAGCCAACAGTGATTGCTCAGAGTCAGCAAACACT
GCCACATCGTCTGCGTACATGAGTCCTCGGATGGGGTTCGTGTCTCGCGGTAGTCCAAGG
ACTGTGATGGGTGCGACGCCATCGAGAATGTCGTTGATGAACAAATTGAACAGCAGTCCA
GACAAAGGACATCCCTGTCTGACACCTCTTTGTACTGGGAATGGGTCCGATAGTAGTGAT
CCTGCCCGAGCTCGAGCAGATGAGGATGTGTACAATGCCTTGAAAGGCAAGAGTACGACG
AGGAATCCCATGTTCTGCAGCTTCCATAACAGTGCACCAACGGGGACTGTATCGAATGCC
TTTCGGATATCGATGAATAGAACATGGGTGTTTAGCCCAGCATTCTGTCTGCGCTGAATG
ATGTCGACAAGTGAGACCACTTGTCCTTACACTCTTCGCGCTTGCGGGCCAGCCTGTTCG
TAAGATAGCAGGTTGTTGGTCTCGACAAATCGCTCAATGCGCATTTGGAGCACCTT

>LINE_scaffold0001-4208013-4209854-C
TGAATCTACTGCTGGTGCAGCAGGTTCCTGTTCAGTCGCCTTCTTGACTGAGAGACTCCT
TGGGGACTGTCTCCAGTGTGGATATGTCAAAACCGGGTGTTTGAACCCGAATCTTGGTCG
CCTCAACAGTAGCTGCCTCGAGGGTCTTGCCACCAATAGATGCGAGCAGTGATCTAAAGA
AGTTCCTTGCTTTGACGTCAGGACTGCGTTGGATGGTCGTGACCGTCTTTACAGCAAACG
ACGAGATAGCAGCGAGCTTATCCTTTTCAGCTGCTTCGGAACGAGGAACCCAGGCTTTGA
AAGACTTGACGATAGTCGCGTCCAGACTGGTGATTATGCAAGTGAAGGCAGACACATAGT
CAGCGTCGACTAGTAGCTGCACAACCTGACGGGAGATCCAGCGAATATCACGCACCGCAC
TGGTACGGATGCGGGCACCCTGCATGGCCTTTCGAAGGTCGCCAGGCTTAGCGTAGGGAA
AACCGCTTGCATAGATGAGTCGGAGACCCGAAGAGAGCTCCACTTTCGGTGCACTGTGTG
CAGGGACTGAAGTCTCTCGTTTCAGAGCGAGCCAAGCAGCAGCACCAGCTTTACGAAAGT
CAGGCTGGCGTTCAACCAGCTGTTGGTGAGTGGGTCGCCTTTTGACAGCATCAGCGAATC
GGGTGTCCTTAAAGGGCTGGCCAGTAGTAGTAGTAGTGGTAGTAGTAGCAGTAGTGGTGG
TGGGGTTTGGCTTGGTAGCCACAGTCTTGCGTTTGGAGGTTGCACCCGTTGGTGGTAGCG
GAGGGTAGTCATTATCAGCGACTACAACTTTCGGGACATCAAGTCCAACTTCCAGTCTGG
CTAGGATGGCAGCCAGAGCAGCTTGAGTCGCCTCACTGGTTGACGCTGCCTGACTTGCCA
TATTGCTAAGGATTTTCTCCAGGTTGGCTGTTGCCTTCTGCTGGAGAGCAATAGTGTTGC
GCAAAGCATCCATCTCGGCCTGCTGAGCAGCGACTTGCTGACTAAGGTTCTTCACGACTA
CCCACAGATCGTCCTGGGATGGTGGGCTGGCATCGCGAGCCTTTTTCGGTGTCGCACGAA
CAGATCGATCGCTGTCAGTCGATCGCATGCGAACAGATCCTGCCACGGAGGCAAGGGGGG
TAGTGTCAGAGGAGGTCTCGCGACCTTCCTCACTGGAAAAGACCTCACCATCCTCGCGGA
TACGGTGAGTGAAAGCGCCACTGGGAGCGGGTTTGCCTTTCCCGTGGCTGTCTTTTGAAT
TTTGATTTTTTTGCATTTTTTTGGAGGGAGGGGTTTTTCCAAATGGGAGTTCAGGATAAA
ATGTCCACTTTTGCGTGAACCTTTACTTTTTCTTTTGTTTCTTTTTCTTTTTTGATTTTT
TTTTTCTTGGTTGAGCGACCAAGCTGCTGATTGAAGGAAGGGAGGGGGGTTTTTTTTTCC
GATGAGAGCCTCTGCTACCTTTGGGGTGTCCCCTTTGAGAGGAGCTCAGGTATCAGACCT
AGCTCTGACTCTGGGGGGAGGTAGAGTAGTGAGGACAGTCACTAATGAAAGAGAGTAGGA
GACTAGTGCCCAACAGGAGAGAGGGCCTAAGAGTACCACTGGGGGGGAGCTTGCCTCCTG
ACCAGAGCAGTCTAACTGTGACTGATGGTGGGAAAGTAGAAGCTGGTTGTCTGGTAGGGG
AGAGGTCCTGCCAGAAAAAGGGGTGGAGAGAAGAGTAGGGCAAGAAGGCCACTACAGAGA
GGAGAGAGAGATGGACTGAGGAGTGGGGGCCGGCTCGAGGCTGTCACTACCGTACTGAGT
AGTGGTAGTGGTGGGCAGCTGCTGGTAGTTGTGCTGGCACT

>LINE_scaffold0001-4364653-4365065-+
ACTGGGTCGTGCACTGATCCGGGTGTGGAGAATGTATATATTTGGCTCCGCGGTGGAGTC
TTAAATGGCGAAGCAGATCTGAACCAGCGTTGGTTGGACGGGACTGTGGAGTATGAATCT
ATGGGGACGAGGCATGATAATCGGGCGCTGGCAGCACGGTTAGCTGACTTTTGCGCGTAA
CCTACCGGCAGTATCAATCCACATTGTGGAAATATCACCGGATCGCCTTGTGGAAGTTGG
CTAACTGACTTCTAGCACCGCCAGCCTATGCCTGAATGGGTATGGCTTGCCGTGTTTCAT
GGGATCTGATTTGATTATCAAATTCACAAAACACCATTGGCATTCGTGCTTGTTGTTTGG
GGTGTGATCTGATTCTATTCTTAACAATAAAGTTCATTCAAGTCCAACTACT

>LINE_scaffold0001-4368258-4368405-+
TTCCTGAATGGGGGTATGGCTTGCCGTGTTTCATGGGATCTGATTTGACTATCAGATTCA
TAAAAAACCTTTGACATTCGTGCTTGTTTGTTTGGGGTGTGATCTGATTCTATTCTTAAC
AATAAAGTTCATTCAAGTCCAACTACT

>LINE_scaffold0001-4371597-4371744-+
TTCCTGAATGGGGTATGGCTTGCCGTGTTTCATGGGATCTGATTTGACTATCAGATTCAT
AAAAAAACCTTTGACATTCGTGCTTGTTTGTTTGGGGTGTGATCTGATTCTATTCTTAAC
AATAAAGTTCATTCAAGTCCAACTACT

>LINE_scaffold0001-4374835-4374982-+
TTCCTGAATGGGGTATGGCTTGCCGTGTTTCATGGGATCTGATTTGACTATCAGATTCAT
AAAAAAACCTTTGACATTCGTGCTTGTTTGTTTGGGGTGTGATCTGATTCTATTCTTAAC
AATAAAGTTCATTCAAGTCCAACTACT

>LINE_scaffold0001-4378217-4378366-+
TTCCTGAATGGGGGTATGGCTTGCCGTGTTTCATGGGATCTGATTTGACTATCAGATTCA
TAAAAAAAACCTTTGACATTCGTGCTTGTTTGTTTGGGGTGTGATCTGATTCTATTCTTA
ACAATAAAGTTCATTCAAGTCCAACTACT

>LINE_scaffold0001-4381433-4381580-+
TTCCTGAATGGGGGTATGGCTTGCCGTGTTTCATGGGATCTGATTTGACTATCAGATTCA
TAAAAAACCTTTGGCATTCGTGCTTGTTTGTTTGGGGTGTGATCTGATTCTATTCTTAAC
AATAAAGTTCATTCAAGTCCAACTACT

>LINE_scaffold0001-4835383-4835421-C
TTGAATTTGTGCTGGCACTAGTGGGTGTGCTAGTGTCT

>LINE_scaffold0001-4835441-4835479-C
TTGAATTTGTGCTGGCACTAGTGGGTGTGCTAGTGTCT

>LINE_scaffold0001-5035908-5036278-C
TTTTTGTCTAATAAACTTTAATTGTTGATAGTGTAATCACACACCCAAAACAACAAGGTA
CGAATGCCAAAGGTGTTTTGTGAATCTGATAATCAAAATCAGATCCATGAAACACAGGCA
AGCCATATCCCATTCAGGCATAGGCCGGTGGGTGCTAGAAGTCATTTTAGCACAACTTCC
ACAAGGCGATTCCAGGTGGTATTTCCACAATATGGATTGATACTGCCCGGTACGCTACAT
GCAAAAAGTCAGCTAACCGTTCTGCCAGCGCCCGATTATCATGATCTCATTCTCATAAAT
TACATGCTCCACAGTCCCCATCCAACCAACAACTGGTCCAGATCTGCTTCGCCCATTTAT
GATTCCATCG

>LINE_scaffold0001-5108096-5109290-+
TTCGCATATTCTCTGCTGTGGTCATGGGCAAAGCCTAATATGGGTTTGAGCTGGTTGGTG
GCAACAAGTCATACCTTGCACCACTACAGACAACGATCAACAAGGGTATCCGACTGTTCA
CTGGTGCCCGACTCTCGACTGCCATTGGACCCCTTCTGGTTGAAACTGGGATTGGGTCAC
TTCTCACTCGCTCATTGGTATCACGAGTACGTTTGTTGGAGCGGTCTGTGACCAAGAAAA
CACCCATCAATGCTATCTGCTCCAGTACAGACAATGACGTGTTTACGCTGAATGTCCAAG
GGGCGGTTGGTAAGATCCCAGCGCTGGTTCTGGTCTCGTCGGACCAAACAGCTATACAGG
AACAAATACCGGCTGACACCACAAGTCAGACCAAAGACAGTCAAGCAACGACACTCGTTT
GCATTGATGGAGACTCTTCGAACATGTGGAGACTCTGCATCGCTCCAAAAGTATGTCACT
CGACAGTTCTTGGACACTTCTGGATTCTTCAAGGATCCCAGTTTTGATCAATCGCGAGCA
CATGGCACAAGATATCTGATGCTTGCGCGCATGGATGCTCTATGGACAGCAAGAAAAGCC
ATTCAAATTGGCATATTAGTCGACATCCACCCATTCTCAGTTGACCACTGCATCTTATGC
GACCAGCAACCACTCAGCACATCCATTGCTCATCTCGTGGTGGAGTGTGAGCAAGTCACT
GGCCATCGCATTCAGTCTGGACTAGTACCAGCAATTCAGAAATCACGACTCAGACTACTG
GGTCGTGCACTCGATCTGGGTGTGAAGAATGTATATACTTGGCTCCGCGGTGGAGTCTTA
AATGGCGAAGCAGATCTGGACTAGTTGTTGGTTGGACGGGACTGTGGAGCATGAATCTAT
GGGGACGAGGCATGATAATCTGGCACTGGCAGCAACGGTTAGCTGACTTCCTGCAGGTAG
CGTACCGGCAGTATCAATCCACATTGTGGAAACACCACCGGGATCGCCTTGTGGAAGTTG
GCTAACTGACTTCTAGCACCGCCAGCCTATGCCTGAATGGGTATGGCTTGCCGTGCTTTC
ATGGATTTGATTTGACTATCAGATTCACAAAACACCTTTGGCATTCGTGCTTGTTGTTTG
GGGTGTGTGATTATATTATCAACAATTAAAGTTCATTCAAAAAAAAAAAAAAAA

>LINE_scaffold0001-5209094-5209189-C
CAGTAGGGAAATATGGATGAGTAGAAGTAGCAGTAGCTCCAATAGTAGTAGTAGTAGCTG
TATTAGTAGCCATAGTCTGGACAGAGACAGGATCC

>LINE_scaffold0001-5374480-5374812-C
AACTAGTATGCTACCTGCAAAAAATCAGCTAACCCATGCTGATTGTTTGTCCATAGTCAC
TCAACACTTTTTTTTTTTTTGAATGAACTTTATTGTTAAGAATATAATCACACCCCAAAC
AAACAAGCACGAATGCCAAAGGTGTTTTATGAATCTGATAGTCAAATCAAATCCCATGAA
ACACGGAAAGCCATACCCATTCAGGCATAGGCTGGATTGGTGCTAACAAATCAGTTTGAC
CAACTTCCACAAGGCAATCCCGGTGGTATTTCCACAATGTGGATTGATACTTCATGGTAC
ACTACATGCAACAAGTCAGTTAACCCGTGCTG

>LINE_scaffold0001-5494169-5494450-+
CTAGCTGACTTCCTGTAGGTGAGTGTACTGGGCAGTACCAATCCACTTTGTGACAAATAC
CACCTGTGTCGCCTTGTGGAGGTTGACTAACTGTCTTGTAGCACCCATCGGCCTATACCT
GGATGGGTATGATTTGCCGTGTCTCATGAATATGATTTAACTTCCAGATTCACAAACACC
TTTTGGCATTCGTGCTTGTTGCTTTGGGATGTGTAATTCTATTTTTAACCAATTCAAGTT
TATTTATATGTATATTAAAAAAAAGAGGATGAACAGCACAA

>LINE_scaffold0006-77903-78366-C
CAATTTGCTACCTAATGTTTTTAATCACTACCCATAGATTATTCTGGAGTGATGGGCTGT
TTTCACGCGTCTTTTTTTGGGTGTCGCACGAACCAAGCAATCGCTGTCAGTCGATCGCAT
ACGAATAGACCCAGCCATGGAGGCAAGGTGGGTAATGTCAGAGGCAGTATCGCGACCCTC
CTCACTAGAGACAACCTCACCATTCTTGCAGACACGATGAATAAAAACACCATTGGGAGC
AGGATTGCTTTTGGATTTGGATTTTTTAATAGTATATATATATATTGTCCTGGTGTGAAA
GTGCAGGATAAACTGTCTATTTATTGCGCGAGGATTTACCTTTTTCTTCTTGGTTGATTG
ACTGATCTGCTGGTCGGGGTCTTTTTATTCGAGAGCTTCTACCACCTTTGAGATGTTCCC
CTTTGAGAAGAGTTCAGGGATCAGTTCTGACTCTGGGGAGGTA

>LINE_scaffold0008-74537-74938-C
TTTTTGAATGAACTTTATTGTTTAAGAATATAATTATATACCCAAACAAACAAGTAGCAA
GTGCCAAACTGTGTTTTGTGAATCTGATAGTCAAAATCAGATTCATGAAACACACAGCCA
GCCATACCTCATACTCCATTCAGGCATAGGCTGGTGGGTGCTAGAAGTCAGTTTAGCCAA
CTTCCACAAGGCGATCCCAGGTAGTATTGTGTCACAATGTGGATTGATACTAACCAGTAA
GCTACCTGCAAAAAGTCAGCTAACCGTGCTGCCAGCGCCCGATTATCATGCCTCGTCCCC
ATAGATTCATTGCTTCACAGTCCCTGTCCAACCAACAACTGGTCCAGGTCGGCTTCGCCC
ATTTAAGACTCCACCGCAGAGCCAAGTATATACATTCTCCA

>LINE_scaffold0009-33551-33846-C
TTTGTTTAAATGAATTTTATTGTTAAGAATATAATCACATCCCAAACAACAAGCACGAAT
GCCAATGGTGTTTGTGAATCTGATAGTCAAATCAGATCCATAAAACACGGCAAGGCATAC
CTCATTCAGGTATAGGATAGTGGGTGCTACAAGTCAGTTAGCCAACTTCCACAAGACGAT
TCCTGGTGGTATTGTGCCGCACAAAGTGAATTGATACTGCATGGTACGCTACCTGCAGGA
AGTCAGCTAACCGTTGCTGTCAGCCGCCTGATTGTCATGCCTTGTCCCCATAGAT

>LINE_scaffold0009-347187-355096-+
GTGTGGTACACATCCTCATCTGCTCGAGCTCGGACAGGATCACTGTTATCGGACCCCTTC
CCAGTACAGAGAGGTGTCAGACAGGGATGTCCATTGTCTGAACTACTGTTCAATCTGTTC
ATCAACGACATTCTTGATGGTATCGCACCCATCACAGTCCCTGGACTATCACAAGACACG
AACCCCATCCGAGGGCTCATGTACGCAGACGATGTTGCAGTCTTTGCTGACTCTGAGCAA
CCATTGTTGGCTGCGTCGACTGCTGTTGAGCAATGGGCCAATTGGTGGGAAATGCAGTTT
GGTGTGGCCAAGTGTGGCATCATTAGCTTCACTGGCCATCTAGCACCACGACTTGACAAC
CCATTGGATATTCGACTCCATGGACAGTTGGTCAGTCGTGTGGAGTTATACAAGTACCTT
GGTGTACTGATCGACTCCAAGCTAGACCACCCAGCATGGCTCAAGCAGAAACGATCTGCA
CTCGAGCACGCTATCTTGGCTCTTCACCCAGTGCTAGCTAACCACCAGCTAACGGTGAAT
TACCGATCTCGCGTATTCTCTGCAGTGGTCATGGGCAAAGCCTACTATGGGCTTGAGCTG
GTTGGTGGCAACAAGTCACACCTTGCACCACTGCAGACGACAATCAACAAGGGCATCCGA
CTGTTCACTGGTGCCCGACTTTCGACTGCCATCGGACCCCTTCTGGTTGAAACTGGGATT
GGGTCTCTTCTCACTTGCTCATTGGTCGCACGGGTACGCTTGTTGGAGCGGTCTGTGACC
AAGAAAAACACCTATCAACGCCATCTGCTCCGGTACAGACAATGACGTGTTTACACTGAA
TGTCCAAGGGCAGTTGGTACGATCCCAGCGCTGGTTCTGGTCTCGTCGGACCAAACAGCT
ATACAGGAACAGATACTGGCTGACACCACAGGACAGGCTAAAGACAGTCAAGCAACGACA
CTCGTTTGCATTGATGGAGACTCTGCGAGCAGGTGGAGACTCTGCATCGCTCCAAAAGTA
TGTCACTCGACAATTATTGGACACTTTTGGGTTCTTCAAGGATCCCAGTTTTGATCAATA
GCGAGCACATGGCACAAGATATCTGATGCTTGCGCGCATGGATGCTCTCTGGACAGCAAG
AAAAGCCATTCAGATTGGCATATTGGTCGACACCCACCCATTCTCAGTTGACCACTGCAT
ATTATGCAACCAGCAACTACTCAGCACATCCATTGCTCATCTCGTGGTGGAGTGCGAGTA
AGTAGCTGGACATCGCATTCAGTCTGGACTAGTACCAGCAATTCAGAAATCACGACTCAG
ACTGCTGGGTCGCGCACTCGATCCGGGTGTGGAGAATGTATATACTTGGCTCCGCGGTGG
AGTCTTAAATGGTGAAGCAGATCTGGACCAGTTGTTGGTTGGACGGGACTGTGGAGCATG
AATCTATGGGGACGAGGCATGATAATCGGGCGCTGGCAGCACGGTTAGCTGACTTCCTGC
AGGTAGCGTTACTGGGCAGTATCAATCCACATTGTGGAAATACCACCGGGATCGCCTTGT
GGAAGTTGGCTAACTGACTTCTAGCACCGCCAGCCTATGCCTGAATGGGGTATGGCTTGC
CGTGTTTTCATGGGGTCTGATTTTGACTGTCAGATTCACAAAACACAGTTTGGCACTCGT
ACTAATTGTTTGGAGTGTGTGATTATATTCTTAACAATAAAGTTCATTCAAAAAAAATAC
TATAGATGTCAGATGACAGCTGAGGTGACATAGTAGAGTATACAACAATCACTACTTTCA
ATATATATATATACTGTATACTCTCACTACTGCAGACACTAGCACACCCACTAGTGCCAG
CACAACTACCAGCAGCTACCCACTACTACCACTACTAAAAAACACAACAGAGTGCAGACA
CTAGCACACCCACTAGTGCCAGCACAACTACCAGCAGCTGCCCACCACTACTACTACTCA
GTACTGTGGTGACAGCCTCTAGCCGGCCCCCATTCCTCAGTCACTCTCTCTCTCTCCTCT
GTAGTGGCCTTCTTGCCCTACTCTTCTCCCCACCCCTCTTTCTGGCAGGACCTCTCCCCT
ACCAGAACACCAGCTTCCATCCTCCACTACCAGTCACAGTAAGACTGCTCTAGTCAGGAA
GCGAGCTCCCCCCCCAGTGGTATTCTCAGGCCCTCTCTCCTGTTGGGCACTAGTCTCCTA
CTCTCTTTCCCTAGTGACCATCCTCTCTGCCCTACCTCCCCCCAGAGTCAGAGCTAGGTC
TGATACCTGAGCTCCTCTCAAAGGGGACACTCCAAAGGCAGTAGAGGCTCTTAACAAAAA
ACCCCCTCCCTTCCCCGATCAGCAGCTCTGTTGATCAAAAAAAAAAATCAATAACCAAAA
ATCAAAAAAAAAATGTTGCAAAAAAATGCAAACCCAAAAGCAACCACGGGAAGGCAAACC
CGCTCCCAGTGGTGCTTTCACTCACCGTATCCGCGAGGATGGTGAGGTCTTTTCCAGTGA
GGAAGGTCGCGATGCCTCCTCAGATACTACTCCCCTTGCCTCCGTGGCCGGGTCTGTTCG
CATGCGATCGACTGACAGCGATCGCTCGGTCCGTGCGACACCGAAAAAGGCGCGCGATGC
CAGCCCACCACCCCAGGATGATCTGTGGGTGGTTGTGAAGAACCTCAGCCAGCAATTTGC
TGCTCAACAGACCGAGCTGGCTACTCTGAGTAACGCTTTTGCTCTTCAGCAGAAGACAAT
AGCTGACCTGGAGAAAATCAACCGAGACTTGGAGAAAGTCCTCAGCAACATGGCAAGTCA
GATGACGTCGACCAGTGAGGCAAATCAAACTGCTCTTGCCGCTATTCTAGCTAGACTAGA
GGCTGGACCTGTTGCCCCACAAGTCGTAGTCGCTGATATTGACTATCCTCCACTGAAGCA
AACGGGTGCAAAGCCCAAACGCAAGTCTGTGGCTACCAAGCCAAACCCCACCACTACTAC
TACTGCTACTACTACCACTACTACCACTGACCAGCCCTCTAAGGACACTCGATTTGCCGA
CGCTGTCAAAAACGGCCCACCCATCAACAGCTGGTTGAACGCCAGCCCGAATTTCGTAAA
GCTGGTGCTGCTGCATGGCTCGCTCTGAAGCGCGAGACATCAGTCCCTACACACAGTGCA
CCGAAAGTGGAGCTCTCCTCAGGTCTCGAATCATTTACGCAAGTGGTTTCCTTATGCAAA
GCCTGGCGACCTTCGAAAGGCAATGCAGGGTGCCCGCATCCGTACAAGCGCAGTACGTGA
TATTCGCTGGATATCCCGTCAAGTTGTGCAGCTGCTAGTCGACGCCGACTATGTGTCTGC
TTTCACACGGATAATTACTAGTCTGGACGCGACTATAGTCAAGTCCTTCAAAGCCTGGGT
TCCTCGCTCCGAAGCAGCAGACAAGGATAAGCTCGCTGCTATCTCGTCTTTTGCTGCAAA
GACCGTCACTACCATTCAACGCAGTCCTGATGTCAAAGCCAGGAATTTCTTCAGATCACT
GCTCGCATCTATTGGTGGCAAGACCCTCGAGGCAGCCACTGCAGAGGCGGCCAAGATTCG
GGTTCAGACACCCGGTTTTGACATATCAACAATGGAGATAATCCCCAAGGAGTCTCTCCC
AGTCAAGAAGGCGACTGATAAGGAACCTGCTGCACCAGCAGTAGATTCACCATCTGACAT
GGCTGCTGGGGTTAATCCAGCAATCCAAGTTGACGGTGCTACTCCTACAGTCACCCCTAT
CGCTGACGTTGAAATGTGTTTGTAATGAGTGATACACCATTATCAACACATACACCTTCG
CAAACTGATCACCTGCTACCTGACACTCCTCTATCCATGGCCAACTCTGACATATCGGTT
TCCTCTGTCGATCATCGACAAGAACCATCAACATCTACCACATTCTCAATATACGGCCTT
GCAGCCGTCTCGATCACTTACCTCCGCTCCATTCTCGCTCCAATCCTGGGTCACCAGATG
GAGCATGTCTCCAAGATCGATCGCCGTACCACAAAACACGGTGCTCGATTCCGCATAACG
GTCCCTGAAGACCGACAACGCAATATTATCCAGCGCCTCGAGCGCCAAAGCAAGAAAACC
CACTGGCGTATTCGGCAAAACTACCGACATCGCCGTCCAGACCAGCCTCGACCAACAGCC
CCACCTCCACCACTATCACGGCAGATCCTCGCAGTCAATGTTGCCAATATCAGCAACAAA
CGACCTGCTATCCGCCATATCGTCAGGAACACCAGGCTCTGGGCCATCTCAGAGACCTGT
ATCACTTCCTCAAAATTTCGCTTTACTGTCCCTGGCTTCGATGTCATCCAGCATCCAGCC
ACGGGACCTGGACCAGAGGAATCGCCCTCGGTATTCCATCGTGCTTTGGTGGCCATGAAC
ATGGTAGTGCAGTTGGCACAATGATTCTCGCCAAGGTACCCAACTTCACTCCAGAATGTC
TGTGGATAGTCGGATCTGTCTATGTAGGACATTCTGGGGCCACCACCAACTACAGTCGCA
GACAGGCGTTTGCTAGTATTCGGCAAGCCCTCGACAGAGTTGTTCCATTTGACAACAACC
ATCCTGTTCTCATATTTGGAGACTGGAACACCGACCCACAGCGCCTTCAGCGCATCGTCC
ACTCGTGGGGTCATGGTCTGACTGTCATGCAGTTCTCTGGATCACAGATCACCAGACTCA
GCACAGTCCATGGTCGACGTCATTCGTCAATCGACCACTTTGTGTGTAATGCACCAGCCG
CGCACTGCTCACCTCGCCACGTGTGGACAGACAGACAGCAGTGGCCGACCACTTTGTCAT
TCGCACATCCATCCGAGCAGAAGCTCAAGGACAACCCCTGCTCCTCGTGCTCCAACCATA
TCCCGCCATCACTGTCTCGAAGCCACTGATCGGATTGCTACATCCAATTACTGGGATGTA
CTAGCAGACGGTGCATCGGATGACACAGACACTGATACTGACATCCACCAACTGACATCT
CAGTTCTTGGAATCAGCCAATGCAGTCGCTGATCAATTGAGTCTTCGACTCTCACCACCA
GCCACTCGATCAATCGCCGGCTTTTATCTGGCACAACCAAACGTGCCATATTGGCAAGCA
ACACTGCACGGCAAGCATTCATTTCCGCTGCAACCAATCGCAACCTGACCCAGTCCAGTG
CAATACTCTTCGAGATGAGTGGTCTCGACTCAAGGCTGCTGCCACCCAACTCGAGAGAGT
GGATGGTCGCAAACAATGGGCCAAGCACGCTGACAATCTCGACCGCGCTGTATCAGACGG
TCGAACCGATCTCGTATTCGCTGCTGCGTGCCATGTCTGGAAACAGTTCCCGTAGTGCTG
CAGTCACTCCACTGTACAACTCCGATGGCGTAGTACAGTACGACCCAACATCGATCATGC
GTGTCATGCAAGGTCACTATGGTTCATTGGCAGCCGACACTACAGGTCACTCGCTGGACT
TGCAATACTGGCATGATCGTCAGCCTATTCAAGTCTCTCGTGACACACCGACCATCAGAA
ACAGTGACATTCTCGACCAGGATTTCTCGTGGAATCAGATTGCTGCAGCCCTGTTGCAGA
TGAGTCTGGAAAGCACCTGGCGACGATGGTATAACCACTGCGTTCTACCAAGCGGCACTT
TACATGCCTGCCAACACCCAAGAAGGCGTCCCACCAACTCCATTTGCTCGTGCTCTGTTG
AGAGTATGTGGTCAAGTATTCGCTTCAGCAACAATCCCTCGTGCATGGCTGTGTGCATCC
ATTGTCTCCATCGACAAGAAAGATGGCGACCCTCTCAACCCAGGCGACAAGCGAGGCATT
GCACTCATAAATGTCGGCCTGAAACTCGTATGCAAGGTGCTCCAAATGCGCATTGAGCGA
TTTGTCGAGACCAACAACCTGCTATCCTACGAACAGGCTGGGTTCCGCAAGCGCGAAGAG
TGTGTTGGACAAGTAGTCTCACTTGTCGACATCATTCAGCGCAGACAGAATGCTGGGCTA
AACACCCATGTTCTATTCATCGATATCCGAAAGGCATTTGATACAGTCCCAGTTGGTGCA
CTGTTATGGAAGCTGCAGAACATGGGATTCCCTCGTCGTACTCTTGCCTTTCTCAAGGCA
TTGTACACATCCTCATCTGCTCGAGCTCGGGCAGGATCACTGTTATCAGACCCATTCCCA
GTACAGAGGGGTGTCAGACAGGGATGTCCATTGTCTGGACTACTGTTCAATTTGTTCATC
AACGACATTCTCGATGGTGTCGCACCCATCACAGTCCCTGGACTATCGCGAGACACAGAC
CCCATCCGAGGACTCATGTACGCAGACGATGTTGCAGTGTTTGCTGACTCTGAGCAATCA
CTGTTGGCTGTGTCGACTGCTATCGAGCAATGGGCCAATCAGTGGGAGATGCAGTTTGGT
GTGGCCAAGTGTGGCATCATCAGCTTCACTGGCCATCTAGTATCACGACTTGACAACCCA
TTGGATATTCGACTCCATGGACAGTTGGTCAGTCGTGTGAGTCATACAAGTACCTTGGTG
TACTGATTGACTCCAAGCTAGATCACTCAGCATGGCTCAAGCAGAAACGGTTTGCACTCG
AGCACACCATTTCAGCACTTCACCCAGTGCTGGCTAACCACCAGCTAACGGTGAATTACC
GATCTCGCATATTCTCTGCTGTGGTCATGGGAAAAGCCTACTATGGGCTGGAGCTGGTTG
GTGGCAACAAGTCACACCTTGCACCGCTACAGACAACAATCAACAAGGGTATCCGACTGT
TCACTGGGGCCCGACTCTCGACTGCCATCGGACCCCTTCTGGTTGAAACTGGAATTGGGT
CACTTCTCACTCGCTCATTGGTATCACGGGTACGCTTGTTGGAGCGATCCGTGACCAAGA
AAACACCAATCAATGCCATCTGCTCTGGTACAGACAATGACGTGTTTACACTGAATGTCC
AAGGGCAGTTGGTAAGATCCCAGCGCTGGTTCTGGTCTCGTCGGACCAAACAGCTATACA
GGAACAGATACTGGCTGACACCACAAGTCAGACTAAAGACAGTCAAACAACGACACTCGT
TTGCATTGATGGAGACTCTACGAACATGTGGAGACTCTGCATCGCTCCAAAAGTATGTCA
CTCGACAATTCTTGGACACTTCTAGGTTCTTCAAGGATCCCAGTTTTGATCAATCGCGAG
CACATGGCACAAGATATCTGATGCTTGCGCGCATGGATGCTCTCTGGACAGCAAGAAAAG
CCATTCAGATTGGCATATTGGTCGACACCCACCCATTCTCAGTTGACCACTGCATATTAT
GCAACCAGCAGTTACTCAGCACATCCATTGCTCATCTCGTGGTGGAGTGTGAGCAAGTCA
CTGGCCATCGCATTCAGTCTGGACTAGTACCAGCAATTCAGAAATCACGACTCAGATTGC
TGGGTCGCGCACTCGATCCGGGTGTGGAGAATGTATATACTTGGCTCCGCGGTGGAGTCT
TAAATGGCGAAGCAGATCTGGACCAGCGGTGGTTGGACGGGACTGTGGAGCATGAATCTA
TGGGGACGAGGCATGATAATCGGGCGCTGGCAGCACGGTTAGCTGACTTCCTGCAGGTAG
CGTACCGGCAGTATCAATCCACATTGTGGAAATACCACCGGGATCGCCTTGTGGAAGTTG
GCTAACTGACTTCTAGCACCGCCAGCCTATGCCTGAATGGGTATGGCTTGCCGTGTTTTC
GCGGGATTTGATTTGACTATCAGATTCACAAAACACCATTGGCATTCGTGCTTGTTGCTT
TTTGGAGTGTGTGATTACATTCTTAACAATAAAGTTCATTCAAAAAAAA

>LINE_scaffold0009-452706-452891-C
TTTTGAATGGACTTTATTGTTTAAGAATTTTTTTTTTTTTTTTTTTGAATGAACTTTATT
GTTAAGAATATAATCACACTCCCCAAACACCAAGTAACGAGTGTCAAGGGTGTTTTGTGA
ATCTAATAGTCAAAATCAGATCATGAAAACACGCAACAAGCCATATTCCATCTAGGCATA
GGCTG

>LINE_scaffold0009-463632-463661-C
CTTCTACTCGTCTATATTATTTGATTAGT

>LINE_scaffold0009-466993-467040-C
CCACTCAAGCGGACACTTCTACTCGTCTATATTATTTGATTAGTGTG

>LINE_scaffold0009-573688-573844-C
TTTTTTTTAATGAACTTTATTGTCAAGAATATAGCCACACTCCCAAAACAAACAAGCACG
AATGCCAAAGGTGTTTTGTGAATCTGATCGTCAAAATCAGATCCCATGAAGCACGGCAAG
CCATACCCCATTCAGGCATAAGCTGGCGCGTGTGCT

>LINE_scaffold0009-637200-637662-C
TTTTTTGGATGAACTTTATTGTTAAGAATATAATCACACACCCCAAAGCAAACAAGCACG
AATGCCGATGGTGTTTTGTGGATCTGATAGTCAAATCAAATCTATAAAACACAGGCAAGT
CATACCCCATTCCAGGCATAGGCTGGTGGGTGCTAACAAGTCAGTTAGCACAACTTCCAC
AAGGCGATCCCAGGTGATATTTCCACAATGTGGATTGATACTTCCCAGTACGCTACCTGC
AAAAAGTCGGCCAACCCGTGCTGTCAGCGCCCGATTATCATGCCTCGTTCCCATAGATTC
ATTGCTCCATAGTCCCTGTCCAACCAACCAACTGGTCCAGATCTGCTTTGCCATTCAAGA
CTTCACCGCGGAGCCAAGTATATACATTCTCCACACCTGGATCGAGTGCGCGACCCAGCA
ATCTGAGTCGTGATTTCTGAATTGCTGGTACTAGTCCAAATT

>LINE_scaffold0009-642627-643217-+
GCGTTTCAGCAACAGTTGGCTGACTGTTTTGGAGTCAATGTACTGAGAAGTATCAAATCC
ACTTTGTGGCATAATGCCACTGGTGAAGTCTTAGTGCCAGCACAATCACTACTACTGCTA
CTACAACAGAGTACTGGCCTGACTATTACACAACAGAGTGCAGAAGTAGCACACCCACTA
GTGCCAGCACAACCACCAGCAGCTGCCCACACTACCACCACCAGTACGGTAGTGACAGCC
TGCTGCCGTCCCCACTCCCTGCCCTATTCTTTTTCTCTTCTGGCCGACTACCCTCTTTCT
CCCCTCATTCTGGTAGGACCTCTCTCCTACCAGACAACCAGGCACTATCAGTCACAAAGA
CTGCTCAGTCAGGTGCGAGCTCCCCAGTGGTACTCAGGCCCTCTCTCCTGTTGGGCACTA
TATCCTACTCTTCCCTAGTGACCATCCTCTCTGCCCTACTCCCCCAGAGTCAGAGCTAGG
TCTGATACCTGAGCTCCTCTCAAAGGACACCCCAAAGGTAGCAGAGGCTCATCGAAAACC
CCTCCTTCCTCCAATCAGCAGCTTGGTTGATCAACCAAAAAAAATCAAAA

>LINE_scaffold0009-648706-649557-C
TTTTGAATGAACTTAATTGTTATGATATAACACACCCCAAACAAACAAGTAACGAATGCC
AATGGTGTTTTGGAAGTGATAGTCACATCAAACCCCATGAAACATGGCAGCCATACCCTA
TTCAGCATAAGCTGGCGGTGCTAGAAGTCAGTTAGCACAACTTCCTACAAGGCGATCCCA
GGTATTTCCACAATGTGGATTTGATACTTCCCAGTACTCTACCTGCAGGAAGTCAGCAAA
CTGTGCTGCCAGCGCCTGATTATCATGCCTCGTCCCCATAGATTCATGCTCACAGTCCCC
GTCCAACCAACGCTGGTCCAGATCTGCTTCGCCATTTAAGACCCACTGGTGAGCCAAGCA
TTCTCCACACCCGATCGAGTGCACGACCCAGCAATCTGAGTCGTGATTTCTAATTGCTGG
TACTAGTCCAGACTGGAATGCGATGGCCAGTGACTTGTTCACACTCCACCACGAGATGAG
CAATGTATGTGCTGAGTAGCTGCTGGTCCATAATATGCAGTGGTCAACTCGAGAATGGGT
GGTGTCGACTAATATGCCAATCTGAATGGCATTTCTTGTTGTTCAGAGGAGCATCCATGC
GCGCAAGCATCAGATATCTTGTGCCATGTGCTCGTGATTGATCAAACTGGGATCCTTGAA
GAATCCGTGAAGTGTCCAATAATTGTCGAGTGACATACTTTGGAGCGATGAAGAGTCTCC
ACATGTTTGCAGAGTCTCCATCAATGCAAACGAGTGTCGTTGCTTGACTGTCTTTGGTCT
GACTGTAGGTGTCAGCCAGTATCTGTTTTTATAGCTGTTTGGTCCGACTTTACCAGAAAC
TACCGCTGCGA

>LINE_scaffold0009-649606-649684-C
TACTGAGAGCGATTCCTCTGCGTCCAGGTCCAGTATCTACATGCTGGATTACATCGAATC
AGGGACAGTGATGCGAAA

>LINE_scaffold0009-678706-679130-C
ATTTATCTTTTTTGAAAAAAATGAACTTTAATTGTTAAGAATGCAATCACACCCCAAACA
AACAAGCATGAATGCCAAAGGTGTTTTGTGAATATGATAGCCAAATCAGATCCCATGAAA
TACGGCAAGCCATACCCATTCAGGCATAGGCTGGCGGTGCTAGAAGTCAGTTTAGCCAAC
TTCCACAAGGCGATCCTGGTAGCACAATGTGGATTGATACTGCCGATACGCTACCTGCAA
AAAGTCATACAACCGTGCTGCCAGTACTCAATTATCATGCCTCACCCCCATAGATTCATG
CTCCACAGTCCCGTCCAACCAACAACTGGTCCAGATCTGCTTGTCATTTAAGACTCCACC
GCGAGTCAAGTATATACATTCTTCAAATAATAAATTATCCCGTCATCTTTACTCAAAGAA
AATA

>LINE_scaffold0009-797175-798925-+
ATTCTCGACCAGGATTTCTCGTGGAATCAGATTGCTGCAGCCCTTTTGCAGATGAGTTCA
CGGAAAGCACCTGGCGACGATGGTATAACCACTGCGTTCTACCAAGCGGCACTTTATATG
CCTGCCAACACCCAAGAAGGTGTACCACCAACTCCATTTGCCCGTGCTCTGTTGAGAGTA
TGTGGTCAAGTATTCGCTTCAGCAACAATCCCCCGTGCATGGCTGTGTGCATCCATTGTT
TCCATCGACAAGAAAGATGGCGACCCTCTCAACCCAGGCGACAAGCGAGGCATTGCCCTC
ATCAATGTCGGCCTGAAACTCGTGTGCAAGGTGCTCCAAATGCGCATTGAGCGATTTGTC
GAGACCAACAACCTGCTATCCTACGAACAGGCTGGGTTCCGCAAGCGCGAAGAGTGTGTT
GGACAAGTAGTCTCACTTGTCGACATCATTCAGCGCAGACAGAATGCTGGGCTAAACACC
CATGTATTATTCATCGATATCCGAAAGGCATTCGATACAGTCCCAGTTGGTGCACTGTTA
TGGAAGCTGCAGAACATGGGATTCCCTCGTCGTACTCTTGCCTTTCTCAAGGCATTGTAC
ACATCCTCATCTGCTCGAGCTCGGGCAGGTTCACTACTATCGGACCCATTCCCGGTACAG
AGAGGTGTCAGACAGGGATGTCCATTGTCTGGACTTCTGTTCAATTTGTTCATCAACGAC
ATTCTTGATGGTATCGCACCCATCACAGTCCCTGGACTATTGCGAGACATGAACCCCATT
CGAGGACTCATGTACGCAGACGATGTTGCAGTCTTTGCTGACTCTGAGCAATCTCTGTTG
GCTGCATCGACTGCTATTGAGCAATGGGCCAATCGGTGGGAGATGCAGTTTGGTGTGACC
AAGTGTGGAATCATCAGCTTCACTGGCCATCTAGCACCACGGCTTGACACTCCATTGGAT
ATTCGACTCCATGGACAGTTGGTCAGTCGTGTGGAGTCATACAAGTACCTTGGTGTGCTA
ATTGACTCCAAGCTGGATCACTCAGCATGGCTCAAGCAGAAACGGTTTGCACTCGAGCAC
ACTATCTCGGCCCTTCACCCAGTGCTGGCTAACCACCAGTTAACGGTAAATTACCGATCT
CGCATATTCTCTGCAGTGGTCATGGGCAAAGCCTACTATGGAATTGAGCTGGTTGGTGGC
AACAAGTCACACCTTGCACCACTGCAGACGACAATCAACAAGGGTGTCCGACTATTCACT
CGGGCCCGACTCTCGACTGCCATTGGAACCCCTCTGGTTGAAACTGGGATTGGGTCACTT
CTCACTCGCTCATTGGTATCACGGGTACGCTTGTTGGAGCGGTCTGTGACCAAGAGAACA
CTCATCAATGCCATCTGCTCCGGTACAGACAATGACGTGTTTACACTGAATGTCCAAGGG
CAGTTGGTAAGATCCCAGCGCTGGTTCTGGTCTCGTCGGACCAAACAGCTATACAGGAAC
AGATACTGGCTGACACCACAAGTCAGACCAAAGACAGTCAAGCAACAACACTCATTTGCA
TTGATGGAGACTCTACGAACAAGTGGAGACTCTGCATCGCTCCAAAAGTATGTCACTCGA
CAATTATTGGATACCTCTGGATTCTTCAAGGATCCCAGTTTCGATCAATTACGAGCACAT
GGCACAAGATATCTGATGCTTGCGCGCATGGATGCTCTCTGGACAGCAAGAAAAGCCATT
CAGATTCACA

>LINE_scaffold0009-1261330-1261490-+
TCCAGTCCTATTCACTGTCATTACATTAGTACACCCACTAGTGCCAGCACAACTACCAGC
AGCTGCACAGAAAACAAAAACACAACAGAGTGCAGACACTAGCACACCCACTAGTGCCAG
CACAACTACCAACAGCTGCCGCTCACTACCACTACTCAGT

>LINE_scaffold0009-1262067-1262635-+
CAAAAAAAATCAAAATCAAAAATCAAAAAAAAATGTCCCAAAAAAATGAAAATTCAAAAG
GCAGCCACGGGAAAGGCAAACCCGCTCCCAGTGGTGCCTTCACTCACCGTATCCGCGAGG
ATGGTGAGGTCTTTTCTGGTGAGGAAGGTCGCGAGACTTCCTCTGACACTACCCCCCTTG
CCTCCGTGGCCGGGTCTGTTCGCATGCGATCGACTGACAGCGATCGCTCGGTTCGTGCGA
CACCGAAAAAGGCGCGCGATGCCAGCCCACCACCCCAGGATGATCTGTGGGTGGTGGTTA
AAAAGCCTCAGCCAGCAATTTGCTGCTCAACAGACCGAGATGGACGATTTGCGCAACGCT
TTCGCCCTCCAGCAAAAGACATCGGCTGAGCTGGTAGACCAGATGAAGTCAACCAGCGAA
GCAACTCAAGCTGCTCTGGCTGCTATCCTAGCCAGACTGGAAGTTGGACCTGATGTCCCG
CAAGTCGTAGTCGCTGATATTGACTACCCTCCGCTACCACCAACGGGTGCAAAACCCAAA
CGCAAGACTATGGCTACCAAGCCAAACC

>LINE_scaffold0009-1262682-1266328-+
CCCTCTAAGGACACTCGATTCGCCGACGCTGTCAAAAAACGGCCCACCCACCAACAGCTG
GTTGAACTCCAGCCTGAATTTCGTAAGGCTGGGGCTGATGCTTGGCTCGCTCTGAAGCGT
GAGACTTCAGTCCCTGCACACAGTGCACCGAAAGTGGAGCTCTCTTCGGGTCTCCGACTC
ATCTATGCAAGTGGATTCCCCTACGCTAAGTCTGGCGACCTTCGAAAGGCAATGCAGGGT
GCCCGCATCCGTACCAGTGCAGTACGTGACATTCGCTGGATCTCCCGTCAGGTTGTACAG
TTGTTAGTCGATGCCGACTATGTGTCTGCCTTCACACGGATAATTACCAGTCTGGACGCG
ACCATTGTCAAGTCCTTTAAAGCCTCGATTCCTCGTCCCGAGGCAGCTGACAAGGATAAG
CTCGCTGCTATCTTGTCTTTTGCTGCAAAAACTGTTACGACCATCCAACGTAGTCCTGAC
GTCAAAGCAAGGAACTTCTTTAGATCTCTGCTTGCATCTATTGGTGGCAAGACCCTTGAG
GCAGCCACTGTTGAGGCGACCAAGATTCGGGTTCATACACCCGATTTTAGCATATCAACA
ATGGAGACAGTCCCCAAGGAGTCTCTCCCAGTCAAGAAGGCGACTGATAAGGAACCTGCT
GCACCAGCAGTAGATTCACCATCTGGTACGGCTGCTGGGGTTACTCCAGCAACCCAAGTT
GACGGTGCTGCTCCTACAGTCACCCCTATCGCTGACGTTGAAGTGTGTTTGTAATGAGTG
ATACACCATTATCAACACATACACCTTCACCAACTGATCACCTGCTACCTGACACTCCTC
TATCCATGGCCAACTCTGACATATCGGTTCCCTCTGTCGATCATTGACAAGAACCATTAA
CATCTACTACATTCTCGATATACGGCCTTGCAGCCGTCTCGATCACTTACCTCCGCTCTA
TTCTCGCTCCAATCCTGGGTCACCAGATGGAACATGTCTCCAAGATCGACCGCCGTACCA
CAAAATACGGTGCTCGATTTCGCATAACGGTCCCTGAAAACCGACAACGAAATATCATCC
AGCGCCTCGAGCGCCAAAGCAAGCAAACCTACTGGCGTATTTGGCAAAACTACCGACATC
GCCGTCCAGACCAGACTCGACCAACAGCCCCACCTCCACCACTATCACGGCAGATCCTCG
CAGTCAATGTTGCCAATATCAGCAACAAACGTCCTGCTATTCGCCACATTGTCAGAAACA
CCAGGCTCTGGGCCATCTCAGAGACCTGCATTACTTCCTCGAAATTTCGCTTCACTGTCC
CTGGATTCGATGTCATCCAGCATCCAGCCACTGGACCTGGACGCAGAGGAATCGCCCTCG
GTATTCCATCGTGCTTTGGTGGTCATGAACATGGTAGTGCAGTTGGCACAATGATTCTTG
CCAAGGTACCCAACTTCACTCCAGAATGTCTGTGGATAGTCGGATCTGTCTATGTAGGAC
ATTTTGGAGCCACCACCAACTACAGTCGCAGAGAGGCTTTTGCTAGTATTCGGCAAGCCC
TCGATAGAGTTGTTCCGTTTGACAACAACCATCCTGTTCTTATTTTCGGAGACTGGAACA
CCGACCCACAGCGCCTTCAGCGCATTGTCCACTCGTGGGGTCATGGTCTGACTGTCATGC
AGTTCTCTGGATCACAGATCATCAGACTCAGCACAGTCCATGGTCGACGTCACTCGTCAA
TTGACCACTTTGTGTGTAATGCACCAGCACCAGCACGTGCACGGCTCACCTCGCCACGTG
TGGACAGACAGACAGCAGTGGCCGACCACTTTGTCATTCGCACATCCATTCGAGCAGAGG
CTCAAGGACAACCCCCTGTTCCTCGTGCTCCAACCATATCCCGCCATCACTGTCTCGAAG
CCACTGATCGAATTGCAACATCCAATTATTGGGATGTACTAGCAGACGGTGCAGCAGACA
ACACTGACACAGACACAGACACTGACATTCACCAACTAACATCTCAGTTTTTGGAATCAG
CCAATGCAGTCGCTGATAACTTGAGTCTTCGACTCTCACCACCAGTCACTCGATCCAATC
GCCGGCTCCTATCTGGCGCAACCAAACGTGCCATATTGGCAAGCAACATTGCACGGCAAG
CATTCATTGCCACTGCAACCAATCGCAACCCTGACCCAGTCCAGTGCAACACTCTTCGAG
ATGAATGGTCTTGACTCAAGGCTGCTGCCACTCAACTCGAGAGAGTGGATGGTTGCAAAC
AATGGGTCAAGCACGCTGACAATCTTGACCGCGCTGTATCAGACGGTCGAACCGATCTCG
TATTCTCTGCTACACGTGCCATGTCTGTAAACAGTTCCCGCAGTGCTGCAGTCACTCCAT
TGTACAATTCCGATGGCATAGTACAGTACGACCCAACATCCATCCTGCGTGTCATGCAAG
GTCACTATGGATCACTGGCAGCCGACACCACAGGTCATTCGCTGGACTTGCAATATTGGC
ATGATCGTCAGCCTATTCAAGTCTCTCCGAATACACCAACCATCAGAAACAGTGACATTC
TCGACCAGGATTTCTCGTGGAATCAGATTGCTGCAGCCCTTTTGCAGATGAGTCCACGGA
AATCACCTGGCGACGATGGTATATCCACTGCGTTCTACCAAGCGGCACTCTACATGCCTG
CCAACACCCAAGAAGGCGTTCCACCAACCCCATTTGCTCGTGCTCTGTTGAGAGTATGTG
GTCAAGTATTCGCTTTAGCAACAATCCTCCGTGCATGGCTCTGTGCATCCATCGTCTCCA
TCGACAAGAAAGATGGCGACCCTCTCAACCCAGGCGACAAGCGAGGCATTGCACTCATCA
ATGTCGGTCTGAAACTCGTATGTAAGGTGCTCCAAATGCGCATTGAGCGATTTGTCGAGA
CCAACAACCTGCTATCCTACGAACAGGCTGGGTTCCGCAAGCGCGAAGAGTGTGTTGGAC
AAGTAGTCTCACTTGTCGACATCATTCAGCGCAGACAGAATGCTGGGCTAAACACCCATG
TTCTATTCATTGATATCCAAAAGGCATTCGATACAGTCCCAATTAGTGCATTGTTATGGA
AGCTGCAGAACATGGGATTCCCTCGTCGTACTCTTGCCTTTCTCAAGGCACTGTACACAT
CTTCATCTGCTCGAGCACAAGCGGGCTCACTACTATCTGACCCATTCCCAGTACAAAGAG
GTGTCAGACAGGGATGTCCATTGTCTGGACTTCTGTTCAATCTGCTCATCAACGATATTC
TCGATGGTGTCGCACCCATAACAGTTCCTGGACTATTTCGAGACACAAACCCCATCCGAG
GACTCATGTACGCAGACGATGTGGCAGTATTCGCTGGTTCTGAGCAATCACTGTTGGCTG
CGTCGACTGCTGTTGAGCAATGGGCCAATCAGTGGGAGATGCAGTTTGGTGTGGCCAAGT
GTGGCATCATCAGTTTCACTGGCCATCTAGCACCACGACTTGACAACCCATTGGATATTC
GACTCCATGGACAGTTGGTCAGTCGTGTGGAGTCATACAAGTACCTTGGTGTGCTAATTG
ACTCCAAGCTAGACCATTCAGCATGGCTCAAGCAGAAACGGTCTGC

>LINE_scaffold0009-1358558-1358927-C
AGCTTTTTTTGAATGAACTTTATTGTTTAAGAATATAATCATACCCCAAACAAACAAGCA
CGAATGCCAATGGTGTTTTGTGAACCTGATAGTCAAATCAAATCCTATGAAACACAGGCA
AGCCATACCCATTCAGGCATAGGCTGGCGGTGCTAGAAGTCAGTTAGCCAACTTCCACAA
GGCGATCCCGGTGGTATTTCCACAGTGTGGATTGATACTGCCGGTACACTACCTGCAGGA
AGTCAGCTAACCGTGCTGCCAGTACCCGATTATCATGCCTCGTCCCCATAGATTCATGCT
CCACAGTCCCGTCCAACCAACGCTGGTCTAGATCTGCTTCGCCATTTATGACTCCACCGT
GGAGTCAAG

>LINE_scaffold0009-1450737-1450763-C
AATTCACCAATGTTTTTTTCTTTTTG

>LINE_scaffold0014-46243-46522-+
TGGGAAACGGATGCTGGCAGCACGGGTTAGCTGACTCTTTTTTCAGGTAGCGTACTGGGT
AGTATCAATCCACACTGTGGAAATACCACCTGGGATCGCCTTGTGAAAATTGGTTAAACT
GACTTGTAGCACCGCCAGCCTATGCCTGAGTGGAATACAACTTGCTGTATCTCATGGATC
TGGTCTGACTATCAGATTCACAAAACACCATTGGCATTCGTACCTTGTTGCTTTGAGGGA
GTGATTATACTTCTTGACAAAGTTCATTATTAAAAAAAA

>LINE_scaffold0014-80099-80389-+
TGGGAAACGGATTCTGACAGCAACGAGTTAGCTGACTCTTTTTTCAGGTAGCGTACCAGG
CAGTATCAATCCACATTGTGGAAATACCACCTGGGATCGCCTTGTGCGGAATTGGTTAAA
CTGACTTGTAGCACCCACCAGCCTATGCCTGAATGGGGGTATGGCTTGCCATGTTACATG
AATCTGATCTGACTATCAGGCTCACAAACCACCTTTGGCACTCGTACTTGTGTTGTTATG
AGGGAGTGATTCTACTTCTTGACAAAGTTCATTATAAAAACAAAACGGTC

>LINE_scaffold0016-18094-18182-+
TGAGCAGGGTGAATTCCGCAAAGCAAGAGGAAACTCTGCACTTGTGTGCACCCTAATGGA
TATCATCCACAGATGCAAAGCAAGAAAT

>LINE_scaffold0016-18298-18312-+
ACCAACCTGTACAC

>LINE_scaffold0016-65153-67545-+
CAATACTAGCATGATCGTCAGCCTATTCAAGTCTCCCCCAATACACCAACCATTAGAAAC
AGTGACATTCTCGACCAGGATTTCTCGTGGAATCAGATTGCTGCAGCCCTTTTGCAGATG
AGTCCACGGAAAGCACCCGGTGACGATGGTATATCCACTGCGTTCTACCAAGTGGCACTT
TACATGCCTGCTGACACTCAAGAAGGCGTCCCACCAACCCCATTTGCTCGTGCTCTGTTG
AGAGTATGTGGTCAAGTATTTGCTTCAGCAACAATCCCTCGTGCATGGCTGTGTGCATCC
ATCGTCTCCATCGACAAGAAAGATGGCGACCCTCTCAACCCAGGCAACAAGCGAGGCATT
GCACTCGTCAATGTCAGCCTGAAACTTGTATGCAAAGTGCTCCAAATGCGCATTGAGCGA
TTTGTCGAGACCAACAACCTGTTGTCCTACGAACAGGCTGGGTTCCGTAAGCGCGAAGAG
TGTGTTGGACAAGTAGTCTCACTTGTCGACATCATTCAGCGCAGACAGAATGCTGGGCTA
AACACCCATGTATTATTCATCGATATCCGAAAGGCGTTCGATACAGTCCCAGTTGGTGCA
CTGTTATGGAAGCTGCAGAACATGGGGTTCCCTCGTCGTACTCTTGCATTTCTCAAGGCA
TTGTACACATCCTCATCTGCTCGAGCACGGGCAGGTTCACTACTATCGGACCCATTTCCG
GTACAGAGAGGTGTCAGACAGGGATGTCCATTGTCTGGACTGCTGTTCAATCTGTTTATC
AACGACATTCTCGATGGTGTCGCCCCCATCACAGTCCCTGGACTACCGCGAGACACGAAC
CCAATCCGAGGACTCATGTACGCAGACGATGTTGCAGTATTTGCTGACTCTGAGCAATCA
CTATTGACTGCGTCTACTGCTGTTGAGCAATGGGCCAATCAGTGGGAAATGCAGTTTGGT
GTGGCCAAGTGTGGCGTCATCAGCTTCACTGGCCATCTAGCACCACGACTTGACAACCCA
TTGGATATTCGACTCCATGGACAGTTGGTCAGTCGTGTGGAGTCATACAAGTACCTTGGT
GTACTAATTGACTCCAAGCTAGACCACTCAGCATGGCTCAAGCAGAAACGGTCTGCACTC
GAGCACACCATTTCGGCTCTTCACCCAGTGTTGGCTAACCACCAGCTAACGGTGAATTAC
CGATCTCGCATATTCTCTGCTGTGGTCATGGGCAAAGCCTATTATGGACTCGAGCTGTTT
GGTGGCAACAAGTCACACCTTGCACCACTGCAGACAACGATCAACAAGGGTATCCGGCTG
TTCACTGGTGCCCGACTCTCGACTGCCATTGGACCCCTTCTAGTTGAAACTGGGACTGGG
TCACTTCTCACTCGCTCATTGGTATCACGAGTACGCTTGTTGGAGCGATCTGTGACCAAG
AGAATACCCATCAATGCTATCTGCTCCGGTACAGACAATGACGTGTTTACACTGAATGTC
CAAAGGCAGTTGGTAAGATCCCAGCGCTGGTTCTGGTCTCGTCGGACCAAACAGCTATAC
AGGAACAGATACTGGCTGACACCACAAGTCAGACCAAAGACAGTCAAGCAACGACACTCG
TTTGCTCTGATGGGGACTCTACGAACATGTGGAGACCTGCATCGCTCCAAAAGTATGTCA
CTCGACAATTATTGGACACTTCTGGGTTCTTCAAGGATCCCAGTTTCGATCAATTACGAG
CACATGGCACAAGATATCTGATGCTTGCGCGCATGGATGCTCTCTGGACAGCAAGAAAAG
CCATTCAGATTGGCATATTAGTCGACACCCACCCATTCTCAGTTGACCACTGCATATTAT
GCGACCAGCAACTACTCAGCACATCCATTTGCTCATCTCGTGGTGGAGTGTGAACAAGTA
GCTGGCCATCGCATTCAGTCTGGACTAGTACCAGCAATTCAGAAATCACGACTCAGACTA
CTGGGTCGCGCACTCGATCCGGGTGTGGAGAATGTATATACTTGGCTCCGCGGTGGAGTC
TTGAATGGTCGAAGCAGATCTGGACCAGCGGTGGTTGGACGAGGACTGTGGAGCATGAAT
CTATGGGGACGAGGCATGATAATCGGATGCTGGCAGCACGGTTAGCTGGCTTTCTGCAGG
TAGCGTACTGGTTAGTATCAATCCACATTGTGGCACAATACCACCAGGGATCGCCTTGTG
GAAGTTGGCTAACTGACTTCTAACACCGCCAGCCTATGCCTGAATGGGTATGGCTTGCCC
GTGTTTTCGTGGGATTTGATTTGACTGTCAGATTTACAAAACACCATTGGTATTCGTGCT
TGTTGCTTTGGGGTATGTGATTATATTCTTAACAATTAAAGTTCATTCAAAA

>LINE_scaffold0016-117120-118207-C
TATCAAATCCAAGGACAGTGAAGCGAAATTTGGATGAAGTAATGCAGGTCTCTGAGATGG
CCCAGAGCCTGGTGTTCCTGACGATGTGGCAGATAGCAGGATGTTTGTTGCTGATGTTGG
CAACATTGACTGCGAGGATCTGCCGTGATAGTGGTGGAGGTGGGGCTGTTGGTCAAGGCT
GGTCTGGACGGCGATGTCGGTAGTTTTGCCGAATACGCCAGTGAGTTTGCTTGCTTTGGC
GCTCGAGGCGCTGGATGATGTTGCGTTGTCGGTCTTCAGGGACCGTTATGCGGAATCGAG
CGCCGTGTTTTGTGGTACGGCGGTCGATCTTGGAGACATGCTCCATCTGGTGACCCAGGA
TTGGAGCGAGAATAGAGCGGAGGTAAGTGATCGAGACGGCTGCAAGGCCGTATATCGAGA
ATGTAGTAGATAGTGATGGTTTTTGTCGATGATCGACAGAGGGAACCGATTATGTCAGAG
TTGGCCATGGATAGGAGGAGTGTCAGATAATAGGTAATCGGTTGGTGAAAGTGTATGTGT
TGATAATGGTGTATCACTCATTACAAACACATTTTAACGTCAGCGATAGGGGTGACTGTA
GGAGCAACACCGTCATCTTGGATTGCTGGAGTAACCTCAGCAGCCATGTCTGAGAGTGGA
TCTACTGCTGGTGCAGCAGGTTCCTTATCAATCACCTTCTTGACTGGGAGAGACTTCTTT
GGAACTGTCTCCATTGTAGATATACTGAAACTAGGGGTCTGAACCCGAATCTTGGCCGCC
TCAGCAGTGGCTGCCTCGAGGGTCTTGCCACCAATAGATGCGAGCAGTGATCTGAAGAAG
TTTCTGGCTTTGACATCAGGGCTGCGCTGGATGGTTGTGACTGTCTTTGCAGCAAAAGAC
GAAGTGGCAGCGAGCTTATCCTTGTCTGCTGCTTCGGAGCGAGGAACCCAGGCTTTGAAA
GACTTGACAATGGTCGCGTCCAGACTGGTGATTATACGAGTAAATGCAGACACATAGTCG
GTGTCGACTAACAGCTGCACAACCTGGCGGGATATCCAGCGAATATCATGTACTGCACTA
GTACAAA

>LINE_scaffold0019-111854-112063-+
CAGTACCGCCAGCCTATGCCTGAATGGGTATGGCTTGCCTGTGTTTCATGTATCTGATTT
GACTATCAGGTTCACAAACACCATTGGCATTCGTGCTTGTTGTTTGGGGTGTGTGATTAT
ATTCTTAACAATAAAGTTCATTCAAAAAAAAAAACCACGCCAGTACAGTACAAGCACACA
TTGCTGATACCGTTGCAGTATGGGTGACA

>LINE_scaffold0024-82189-82508-+
TGCCCTAGAGTCAGAGCTTATACCTGAACCCTCCTTAAAGGAGACATTTCAAAAGTATTA
GAGGCTCCCAATTAAGAAGAAACAAACAGCAGATCAGTCAATCAACCAAAAAACTCCCTT
TGGAAAAAGAAAACAAAAAAAAGTAAAGTTTCACGCGAAAAATGAACACTTTATCCTGCA
CTTTCACACCAGAATAATATATATACTATCAAAAAAATCCAATTCAAAAGGTAGCCATGG
GAAAAGCAATCCTGCCCCAGTGGTGCTTTTACTCATCGTGTCCGCGAGGATGGTGAGGTT
TTTCTAGTGATGGGGGTCG

>LINE_scaffold0026-17910-17934-C
TGAATGTGCAACTCTATGCGGTAT

>LINE_scaffold0026-138856-139178-C
GACCCCCATCACTAGAGAAGTCTCACCATCCTTGCGGACACGATGAGTAAAAGCACTATT
GGGAACAGGATTGTTTTTCACATGGCTACATTTTGAATTTAAATTTTTGGATAGTATATA
TATTGTCCTGGTGTGAAGGCGCAGGATAAAGTGTCCATTTTTCGCGTGAAACTTTACTTT
TTGTTTCGTTTTCTTTTTTTAAAGAGAGTTTTTTGGTTGATTGACTGATCTGCTGTTTGT
TTCTTCTTAGTTAGGAGCCTCTAATACTTTTGAAATGCCTCCTTTGACAAGAGTTCAAGT
ATAAGCTCTGACTCTAGGGTAG

>LINE_scaffold0026-139445-141360-+
GAGTGTGTTGGACAAGTAGTCTCACTTGTCGACATCATTCAGCGCAGACAGAATGCTGAG
CTAAACACCCATGTATTATTCATTGATATCCGAAAGGCATTCGATACAGTCCCCGTTGGT
GAACTGTTATGGAAGCTGCAGAACATGGGATTCCCTCGTCGTACTCTTGCTTTTCTCAAG
GCATTGTACACATCTTCATCTGCTCGAGCTCGGGCAGGATCACTACTATCGGACCCATTC
CCAGTACAGAGAGGGTCAGACAGGGATGTCCATTGTCTGGATTGCTGTTCAATCTGTTCA
TCAACGACATTCTGGATGGTGTCGCACCCATCACAGTCCCTGGACTATTACGAGACACCA
ACCCCATCCGAGGACTCATGTACGCAGACGATGTTGCAGTGTTTGCTGATTCTGAGCAAT
TACTGTTGGCTGCGTCGACCGCTGTTGAGCAATGGGCCAATCAGTGGGAAATGCAGTTTG
GTGTGGCCAAGTGTGGCATTATCAGCTTCACTGGTCATCTAGCACCACGACTTGACACTC
CATTGGATATTCGACTCCATGGACAGTTGGTCGGTCGTGTGGAGTCATACAAGTACCTTG
GTGTACTGATTGACTCCAAGCTAGACCATTCAGCATGGCTCAAGCAGAAACGGTCTGCAC
TCGAGCACACCATCTCGGCACTTCACCCAGTGCTGGCTAACCACCAGTTAACGGTGAATT
ATCGATCTCGCATATTCTCCGCAGTGGTCATGGGTAAAGCCTATTATGGGCTTGAGCTGG
TTGGTGGCAACAAGTCACACATTGCACCACTACAGACAACGATCAACAAGGGTATCCGAC
TGTTCACTGGTGCCCGACTCTCGACTGCCATTGGACCCTTCTGGTTGAAACTGGGATTGG
GTCACTTTTAACTCGCTCATTGGTCTCACGGGTACGCTTGTTGGAGCGGTCTGTGACCAA
GAGAACACCCATCAATGCCATCTGCTCCGGTACAGACAATGACGTGTTTGCACTGAATGT
CCAAGGGCAGTTGGTAAGATCCCAGCGCTGGTTCTGGTCTCGTCGGACCAAACAGCTATA
CAGGAACAGATACTGGCTGACACCACAAGTCAGACCAAAGACAGTCAAGCAACGGCATTC
GTTTGCATTGATGGAGACTCTGCGAACAAGTGGAGACTCTGCATCGCTCCAAAAGTATGT
CACTCGACAATTATTGGACACTTCTGGATTCTTCAAGAATCCCAGCTTCGATCAATCGCG
AGCACACGGCACAAGATATCTGATGCTTGCGCGCATGGATGCACTCTGGACAGCAAGAAA
AGCCATTCAGATTGGCATATTAGTCGACACCCACCCATTCTCAGTTGATCACTGCATCCT
ATGCGACCAGCAGCTATTCAGCACATCCACTTGCTCATCTCGTGGTGGAGTGTGAACAAG
TCACTGGCAATTGCATTCAGTCTGGACTAGTACCAGCAATTCAGAAATCACGACTCAGAT
TGCTGGGTCGCAGCACTCGATCCGGGTGTGGAGAATGTATATACTTGGCTCCGCGGTGGA
GTCTTAAATGGACAAAGCAGATCTGGACCAGCGTTGGCTGGACGGGACTGTGGAGCATGA
ATCTATTGGGGAACGAGGCATGATAATCGGGCGCTGGCAGCACGGGGTTGACTGATTTCC
TGCAGGTAGCGTACCGGCAGTATCAATCCACATTGTGGAAATACCACCGGGATCGCCTTG
TGGAAGTTGGCTAACTGACTTCTAGCACCGCCAGCCTATGCCTGAATGGGATGTGGCTTG
CTGTGTTTTCATGTGATCTGATCCAACTTGCAGGTTCACAACCACAGTTTGGTATTCACA
CCTTGTTGTTTGAGGGGGTGTGTGATTATACTATCAACAGTTAAAGCTTATTCAA

>LINE_scaffold0026-284794-295119-+
CAAGAAAAAAAAAATCAAAAAAGAAAATCAAAAAAATGTTGCAAAAATGCAAACCCAAAA
GCAACCACGGGAAAGGCAAACCCGCTCCCAGTGGTGCTTTCACTCACCGTATCCGCGAGG
ATGGTGAGGTTTTCTCCAGTGAGGAAGGTCGCGAGACCTCCTCTGACACTACCCCCCTTG
CCTCCGTGGCAGGATCTGTTCGCATGCGATCGACTGACAGCGATCGATCTGTTCGTGCGA
CACCAAAAAAGGCTCGCGATGCCAGCCCACCACCCCAGGACGATCTGTGGGTGGTAGTGA
AGAATCTTAGCCAGCAAGTCGCTGCTCAGCAGGCCGAGATGGATGCTTTGCGCAACACTA
TTGCTCTCCAGCAGAAGGCAACAGCCAACCTGGAGAAAATCCTTAGCAATATGGCAAGTC
AGGCAGCGTCAACCAGTGAGGCGACTCAAGCTGCTCTGGCCGCTATTCTAGCTAGACTGG
AAGTCAGACCTGTTGTCCCGCAAGTCGTAGTCGTTGATAATGACTACCCTCCACTTCCGC
AAACGGGTGCAACCCCCCAAACGCAAGACTGTGGCTACCAAGCCAAACCCCACCACCACT
ACTGCTACTACTACCACTACTACTACTACTGGCCAGCCCTCTAAGGACACCCGTTTCGCT
GATGCTGTCAAAAGGCGACCCACTCACCAACAGCTGGTTGAACGCCAGCCCGAATTTCGT
AAAGCTGGTGCTGCTGCTTGGCTTGCATTGAAGCGCGAGACATCAGTCCCTGCACACAGT
GCACCGAAAGTGGAGCTCTCTTCGGGTCTCCGACTCATTTATGCAAGCGGTTTTCCCTAC
GCAAAGCCTGGCGACCTTCGAAAGGCAATGCAGGGAGCTCGCATCCGTACAAGCGCAGTA
CGTGATATTCGCTGGATATCCCGTCAGGTTGTGCAGCTGCTAGTCGATGCCGACTATGTG
TCTGCATTTACTCGCATAATTACTAGTCTGGACGCGACTATCGTCAAGTCCTTCAAAGCC
TGGATTCCTCGTCCCGAGGCAGCAGACAAGGATAAGCTCGCTGCTATCTCGTCGTTTGCT
GTAAAGACGGTCACGACCATCCAACGCAGTCCTGATGTCAAAGCCAGGAAATTCTTCAGA
TCACTGCTCGCATCTATTGGTGGCAAACCCCTCGAGGCAGCCACTGTTGAGGCGACCAAG
ATTCGGGTTCAGACACCCGATTTTAGCATATCAACACTGGAGATAGTCCCCAAGGAGTCT
CTCCCAGTAAAGACGGCGACGGAAAAGGAACCTGCTGCACCAGCAGTAGATTCACCATCT
GACATGGCTGCTGAGGTCACTCCAGCAATCCAAGTTGACGGTGTTACTCCTACAGTCACC
CCTATCGCTGACATTGAAATGTGTTTGTAATGAGTGATACACCATTATCAACACATACAC
CTTCACCAACTGATTACCTGCTACCTGACACTCCTCTATCCATGGCCAACTCTGACATAT
CGGTTCCCTCTGTCGATCATCGACAAGAACCATCACTATCACCATCTACCACATTCTCGA
TATACGGCCTTGCAGCCGTTTCGATATCATATCTTCGCTCCATTCTCGCTCCAATACTGG
GTCACCAGATGGAGCATGTATCCAAGATCGACCGCCGTACCACAAAACACGGTGCTCGAT
TCCGCATAACGGTCCCCGAAGACCGACAACGCAATATCATCCAGCGCCTCGAGCGCCAAA
GCAAGCAAACTCACTGGCGTATTCGGCAAAACTACCGACATCGCCGTCCAGACCAGCCTC
GACAAACAGCCCCACCTCCACCACTATCACGGCAGATCCTCGCAGTCAATGTTGCCAATA
TCAGCAACAAACGCCCTGCTATTCGCCACATTGTCAGAAACACCAGGCTCTGGGCCATCT
CAGAGACCTGCATTACTTCATCTAAATTTCGCTTCACTGTCCCTGGATTCGATGTCATCC
AGCATCCAGCCACTGGACCTGGACGCAGAGGAATCGCCCTAGGTATCCCATCGTGCTTTG
GTGGCCATGAACATGGTAGTGCAGTTGGCACAATGATTCTCGCCAAGGTACCCAACTTCA
CCCCAGAATGTCTGTGGATAGTCGGATCTGTCTATGTAGGACATTCTGGAGCCACCACCA
ACTACAGTCGCAGAGAGGCGTTTGCTAGTATCCGGCAATCCCTCGACAGAGTTGTTCCAT
TTGACAACAACCATCCTGTTCTCATTTTTGGAGACTGGAACACCGACCCACAGCGCCTTC
AGCGCATTGTCCACTCGTGGGGTCATGGTCTGACTGTCATGCAGTTTTCTGGATCACAGA
TCACCAGACTCAGCACAGTCCATGGTCGACGTCATTCGTCAATCGACCACTTTGTGTGCA
ATGCACCAGCCCGCGCACTCCTTACCTCGCCACGTGTGGACAGACAGACAGCAGTGGCCG
ACCACTTTGTCATTCGCACATCCATTCGAGCAGAGGCTCGAGGACAACCCCCTGCTCCTC
GTGCTCCAACAATATCCCGCCATCACTGTCTCGAAGCCACCGATCGGATTGCTACATCCA
ATTACTGGGATGTGCTAGCAGACGGTGCAACAGACACTGACACAGATACAGACATCCACC
AACTGACATCTCAGTTTTTGGAATCAGCAAATGCAGTCGCTGATAACTTGAGTCTTCGAC
TCTCACCACCAGCCACTCGATCCAATCGCCGGCTCCTATCTGGCACCACTAAACGTGCCA
TATTGGCAAACAACACTGCACGGCAAGCATTCATTGCCGCTGCTACTCATACCAACCCTG
ACCCAGTCCAGTGCAACACTCTACGAGATGAGTGGTCTCGACTCAAGGCTGCTGCCACCC
AACTCGAGAGAGTGGATGGTCGCAAACAATGGGTCAAGCACGCTGACAATCTCGACCGTG
CTGTATCAGACGGTCGAACCGATCTCGTATTCTCTGCTGCACGTGCCATGTCTGGAAACA
GTTCCCGTAGTGCTGCAGTCACCCCACTGTACAACTCCGATGGCATAGTACAGTACGACC
CAACATCCATCCTGCGTGTCATGCAAGGTCACTATGGATCACTGGCAGCCGACACCACAG
GTCACTCACTGGACTTGCAATACTGGCATGATCGTCAGCCTATTCAAGTTCCTCTCAATA
CACCAACCATCAGAAACAGTGACATTCTCGACCAGGATTTCTCGTGGAATCAGATTGCTG
CAGCCCTGTTGCAGATGAGTCCACGGAAAGCACCTGGCGACGATGGTATAACCACTGCGT
TCTACCAAGCGGCACTTTATATGCCTGCTGACACTCAAGAAGGTGTACCACCAACCCCAT
TTGCTCGTGCTCTGTTGAGGGTATGTGGTCAAGTATTCGCTTCAGCAACAATCCCCCCGT
GCATGGTTGTGCGCATCCATTGTTTCCATCGACAAAAAAAGATGGCGACCCTCTCAACCC
AGGCGACAAGCGAGGCATTGCCCTCATCAATGTCGGCCTGAAACTCGTATGCAAGGTGCT
TCAAATGCGCATTGAGCGATTTGTCGAGACCAACAACCTGCTGTCCTACGAACAGGCTGG
GTTCCGCAAGCGCGAAGAGTGTGTTGGACAAGTAGTCTCACTTGTCGACATCATTCAGCG
CAGACAGAATGCTGGGCTAAACACCCATGTTCTATTCATCGATATCCGAAAGGCATTTGA
TACAGTCCCCGTTGGTGCACTGTTATGGAAGCTGCAGAACATGGGATTCCCTCGTCGTAC
TCTTTCCTTTCTCAAGGCATTGTATACATCCTCATCTGCTCGAGCTCGAGCAGGATCACT
ACTATCGGACCCATTTCCGGTACAGAGAGGGGTCAGACAGGGATGTCCATTGTCTGGACT
ACTGTTCAATCTGTTCATCAACGACATTCTCGATGGTGTCGCACCCATCACAGTCCCTGG
ACTACCGCGAGACACCAACCCCATCCGAGGACTCATGTACGCGGACGATGTTGCAGTGTT
TGCTGACTCTGAGCAATCACTGTTGGCTGCGTCGACTGCTATTGAGCAATGGGCCGATCA
GTGGGAGATGCAGTTTGGTGTGGCCAAGTGTGGCATCATTAGCTTCACTGGCCATCTAGC
ACCACGACTTGACAACCCATTGGATATTCGACTCCATGGACAGTTGGTCAGTCGTGTGGA
GTCATACAAGTACCTTGGTGTACTGATTGACTCCAAGCTAGATCACTCAGCATGGCTCAA
ACAGAAACAATCTGCACTCGAGCACACCATCTCGGCACTTCACCCAGTGTTGGCTAATCA
CCAGCTAACGGTGAATTACCGATCTCGCATATTCTCTGCTGTGGTCATGGGAAAAGCCTA
TTATGGGCTTGAGCTGGTTGGTGGTAACAAGTCACACCTTGCACCACTGCAGACAACGAT
CAACAAGGGTATCCGACTGTTCACTGGTGCCCGACTCTCGACTGCCATTGGACCCCTTCT
GGTTGAAACTGGGATTGGGTCACTTCTCACTCGCTCATTGGTATCACGGGTACGCTTGTT
GGAGCGGTCTGTGACCAAGAGAACACCCATCAATGCCATCTGTTCGGGTACAGACAATGA
CGTGTTTACATTGAATGTCCAAGGGCAGTTGGTAAGATCCCAGCGCTGGTTCTGGTCTCG
TCGGACCAAACAACTATACAGGAACAGATACTGGCTGACACCACAGGTCAGACCAAAGAC
AGTCAAGCAACGGCATTCGTTTGCATTGATGGAGACTCTGCGAACATGTGGAGACTCTGC
ATCGCTCCAAAAGTATGTCACTCGACAATTATTGGACACTTCTGGGTTCTTCAAGGATCC
CAGTTTCGACCAATCGCGAGCACATGGCACAAGATATCTGATGCTTGCGCGCATGGATGC
TCTCTGGACAGCAAGAAAAGCCATTCAGATTGGCATATTAGTCGACACCCACCCATTCTC
AGTTGATCACTGCATATTATGCGACCAGCAACTACTCAGCACATCCATTGCCCATCTCGT
GGTGGAGTGTGAACAAGTCACTGGCCATCGCATTCAGTCTGGATTAGTACCAGCAATTCA
GAAATCCCGACTCAGATTGCTGGGTCGCGCACTCGATCCGGGTGTGGAGAATGTATATAC
TTGGCTCCGCGGTAGAGTCTTGAATGGCGAAGCAGATCTGGACCAGCGTTGGTTGGACGG
AACTGTGGAGCATGAATCTATGGGGACGAGGCATGATAATCGGGCGCTGGCAGCACGGTT
AGCTGACTTCCTGCAGGTAGCGTACCGGCAGTATCAATCCACATTGTGGAAATACCACCG
GGATCGCCTTGTGGAAGTTGGCTAACTGACTTCTAGCACCGCCAGCCTATGCCTGAATGG
GTATGGCTTGCCGTGTTTCATGGGATTTGATTTGACTATCAGATTCATAAAACACCATTG
GCATTCGTGCTTGTTTGTTTGGGGTGTGATTATATTCTTAACAATAAAGTTCATTCAAAA
AAAAAAAAAAAAACTCAGTACTGTGGTCGACAGCCTCGAGCCGGCCCCCACTTCTCAGTC
CCTTTCTCTCTCTCTCTCCTCTCCGTAGTGGCCTTCTTGCCCTACTCTTCTCCCCACCCC
TCTTTCTGGCAGGACCTCTCCCCTGTCAGAACACCAGCTCCCATCCTCCACTATCAGTCA
CAGTCAGACTGCTCTAGTCAGGAAGCGAGCTCCCCCCCAGTGGTACTCTCAGGCCCTCTC
TCCTGTTGGGCACTAGTCTCCTACTCTCTTTCCCTAGTGACCATCCTCTCTGCCCTACCT
CCCCCCAGAGTCAGAGCTAGGTCTGATACCTGAGCTCCTCTCAAAGGGGACACCCCAAAG
GTAGCAGAGGTTCTCATCGGAAAAAAACCCCCCCCCTCCCTTTCTCCAATCAGCAGCTCT
GTTGATCAGAAGAAAAAAAAATCAAAAAAAAGAAAAAGAAACAAAAAGAAAAAAGTAAAG
GTTCATGCAAAAAGTGGACATTTTATCCTGAACTCCCCATTTGGAAAAAAAACCCCCTCC
TCCCTCCAAAAAAAAATGCAAAAAAATCAAAATTCAAAAGGCAGCCACGGGAAAGGCAAA
CCCGCTCCCAGTGGTGCTTTCACTCACCGTATCCGCGAGGATGGTGAGGTCTTTTCTGGT
GAGGAAGGTCGCGATACCTCCTCAGATACTACTCCCCTTGCCTCCGTGGCCGGGTCTGTT
CGCATGCGATCGACTGACAGCGATCGCTCGGTCCGTGCGACACCGAAAAAGGCTCGCGAT
GCCAGCCCACCACCCCAGGACGATCTGTGGGTGGTAGTGAAGAATCTTAGCCAGCAAGTC
GCTGCTCAGCAGGCCGAGATGGATGCTTTGCGCAACACTATTGCTCTCCAGCAGAAGGCA
ACAGCCAACCTGGAGAAAATCCTTAGCAATATGGCAAGTCAGGCAGCGTCAACCAGTGAG
GCGACTCAAGCTGCTCTGGCTGCCATCCTAGCCAGACTAGAAGTTGGACTTGATGTCCCG
AAAGTTGTAGTCCCTGATAATGACTACCCTCCACTGAAGCAAACGGGTGCAACCCCCAAA
CGCAAGACTGTGGCTACCAAGCCAAACCCCACCACCACTACTGCTACCACTACTACTGCT
ACTATTGCTACTACCACTGACCAGACCTCTAAGGACACTCGATTTGCTGATGCTGTCAAA
AGGCGGCCCACCCATCAACAGCTGGTTGAACGCCAGCCTGACTTTCGTAAGGCTGGGGCT
GCTGCTTGGCTTGCATTGAAGCGCGAGACATCAGTCCCTGCACACAGTGCACCGAAAGTG
GAGCTCTCTTCGGGTCTCCGACTCATTTATGCAAGCGGTTTTTCCTACGCCAAGCCTGGC
GACCTTCGAAAGGCAATGCAGGGTGCCCGCATCCGTACCAGTGCGGTGCGTGATATTCGC
TGGATCTCCCGTCAGGTTGTGCAGCTACTAGTCGACGCCGACTATGTGTCTGCCTTCACA
CGGATAATCACCAGTCTGGACGCGACCATTGTCAAGTCCTTTAAAGCCTGGATTCCTCGT
TCCGAAGCAGCTGAAAAGGATAAGCTCGCTGCTATCTCATCGTTTGCTGTAAAGACGGTC
ACGACCATCCAACGCAGTCCTGACGTCAAAGCAAGGAACTTCTTTAGATCTCTGCTCGCA
TCTATTGGTGGCAAGACCCTCGAGGCAGCCACTGTTGAGGCGACCAAGATTCGGGTTCAA
ACACCCGGTTTTGACATATCCACACTGGAGACAGTCCCCAAGGAGTCTCTCCCAGTCAAG
AAGGCGACTGAACAGGAACCTGCTGCACCAGCAGTAGATCCACCATCGGACATGGCTGCT
GAGATTACTCCAGCAACCCAAGATGACGGTGCTACTCCTACAGTCACCCCTATCGCTGAC
GTTGAAATGTGTTTGTAATGAGTGATACACCATTATCAACACATCCACCTTCACCAACTG
ACTATCTATTACCTGACACTCCTTTATCCATGGCCAACTCTGACATATCGGTTCCCTCTG
TCGATCATCGACAAGAACCATCACTATCACCATCTACCACATTCTCGATATACGGCCTTG
CAGCCGTCTCGATCACTTACCTCCGCTCCATTCTCGCTCCAATTCTGGGTCACCAGATGG
AGCATGTATCCAAGATCGACCGCCGTACCACAAAACACGGTGCTCGATTTCGCATAACGG
TCCCCGAAGACCGACAACGAAATATCATCCAGCGCCTCGAGCGCCAAAGCAAACAAACCC
ACTGGCGTATTCGGCAAAACTACCGACATCGCCGTCCAGACCAGCCTCGACCAACAGCCC
CACCTCCACCACTATCACGGCAGATCCTCGCAGTCAATGTTGCCAATATCAGCAACAAAC
GCCCTGCTATTCGCCACATTGTCAGAAACACCAGGCTCTGGGCCATCTCAGAGACCTGTA
TCACTTCATCCAAATTTCGCTTTACTGTACCTGGTTTCGATGTCATCCAGCATCCAGCCA
CGGGACCTGGACGCAGAGGAATCGCCCTCGGTATCCCATCGTGCTTTGGTGGCCATGAAC
ATGGTAGTGCAGTTGGCACAATGATTCTCGCCAAGGTACCCAACTTCACCCCAGAATGTC
TGTGGATAGTCGGATCTGTCTATGTAGGACATTCTGGAGCCACCACCAACTACAGTCGCA
GAGAAGCGTTTGCTAGTATCCGGCAATCCCTCGACAGAGTTGTTCCATTTGACAACAACC
ATCCTGTTCTCATTTTTGGAGACTGGAACACCGACCCACAGCGCCTTCAGCGCATTGTCC
ACTCGTGGGGCCATGGTCTGACTGTCATGCAGTTTTCTGGATCACAGATCACCAGACTCA
GCACAGTCCATGGTCGACGTCATTCGTCAATCGACCACTTTGTGTGTAATGCACCAGCCC
GCGCACTCCTTACCTCGCCACGTGTGGACAGACAGACAGCAGTGGCCGACCACTTTGTCA
TTTGCACATCCATCCGAGCAGAGGCTCAGGGACAACCCCCTGTTCCTCGTGCTCCAACCA
TATCCCGCCATCACTGTCTCGAAGCAACCGATCGGATTGCTACATCCAATTACTGGGATG
TGCTAGCAGACGGTGCAACAGACGACACTGACACTGACACGGACATCCACCAACTGACAT
CTCAGTTCTTGGAATCAGCCAATGCAGTCGCTGATAACTTGAGTCTTCGACTCTCACCAC
CAGCCACTCGATCCAATCGCCGGCTTCTATCTGGCGCAACCAAACGTGCCATATTGGCAA
GCAACACTGCACGGCAAGCATTCATTGCCGCTGCTACTCATACCAATCCTGACCCAGTCC
AGTGCAACACTCTACGAGATGAGTGGTCTCGACTCAAGGCTGCTGCCACCCAACTCGAGA
GGGCGGATGGTCGTAAACAATGGGTCAAGCACGCCGACAATTTTGACCGCGCTGTATCAG
ACGGTCGAACCGATCTCGTATTCGCTGCTGCACGTGCCATGTCTGGAAACAGTTCCCGTA
GTGCTGCAGTCACCCCACTGTACAATTCCGATGGCATAGTACAGTACGACCCAACATCGA
TCCTGCGTGTTATGCAATGTCACTATGGATCACTAGCAGCCGACACCACAGGTCACTCGC
TGGACTTGCAATACTGGCATGATCGTCAGCCCATTCAAACCTCTCCAAATACACCACCAA
TCAGAAACAGTGACATTCTCGACCAGGATTTCTCGTGGAATCAGATTGCTTCAGCCCTTT
TGCAAATGAGTCCACAGAAAGTACCCGGCGACTATGGTATATCCACTGCGTTCTACCAAG
CGGCACTCTACATGCCTGCCAACACCCAAGAAGGTGTTCCACCAACTCCATTTGCCCGTG
CTCTGTTGAGAGTATGTGGTCAAGTATTTGCTTCAGCAACAATCCCCCGTGCATGGCTCT
GTGCATCCATTGTTTCCATCGACAAGAAAGATGGCGACCCTCTCAACCCAGGCGACAAGC
GAGGCATTGCCCTCATCAATGTCGGCCTGAAACTCGTATGCAAGGTGCTTCAAATGCGCA
CTGAGCAATTTGTCGAGACCAACAACCTGCTATCCTACGAACAGGCTGGGTTCCGCAAGC
GCGAAGAGTGTGTTGGACAAGTAGTCTCACTTGTCGACATCATTCAGCGCAGACAGAATG
CTGGGCTAAACACCCATGTTCTATTCATCGATATCCGAAAGGCATTTGATACAGTCCCCG
TTGGTGCACTGTTATGGAAGTTGCAGAACATGGGGTTCCCTCGTCGTACTCTTGCCTTTC
TCAAGGCACTGTACACATCCTCATCTGCTCGAGCTCGGGCAGGCTCACTACTATCGGACC
CCTTCCCGGTACAGAGAGGGGGTCAGACAGGGATGTCCCTTGTCTGGACTACTGTTCAAT
CTGTTCATCAACGACATTCTCGATGGTGTCGCACCCATCACAGTCCCTGGACTACCGCGA
GACACCAACCCCATCCGAGGACTCATGTACGCAGACGATGTTGCAGTATTTGCTGACTCT
GAGCAATCACTGTTGGCTGCGTCGACTGCTATTGAGCAATGGGCCAATTGGTGGGAAATG
CAGTTTGGTGTGGCCAAGTGTGGCATCATCAGCTTCACTGGCCATCTAGCACCACGACTT
GACAACCCATTGGATATTCGACTCCATGGACAGTTGGTCAGTCGTGTGGAGTCATACAAG
TACCTTGGTGTACTGATTGACTCCAAGCTGGACCATTCAGCATGGCTCAAGCAGAAACGG
TCTGC

>LINE_scaffold0026-341470-342895-+
TGTGGCATCATCAGCTTCACTGGCCATCTAGCACCACGACTTGACAATCCATTGGATATT
CGACTCCATGGACAGTTGGTCAGTCGTGTGGAGTCATACAAGTACCTTGGTGTACTAATT
GACTCCAAGCTAGACCACTCAGCATGGCTCAAGCAGAAACGGTCTGCACTCGAGCACACT
ATCTCGGCTCTTCACCCAGTGTTGGTTAATCACCAGCTAACGGTGAATTATCGATCTCGC
ATATTCTCTGCAGTGGTCATGGGCAAAGCCTATTATGGGCTCGAGCTGGTTGGTGGCAAC
AAGTCACACCTTGCACCACTGCAGACAACGATCAACAAGGGTATTCGGCTGTTCACTGGT
GCCCGACTCTCGACTGCCATTGGACCCCTTCTGGTTGAAACTGGGATTGGGTCACTTCTC
ACTCGCTCATTGGTATCACGGGTACGCTTGTTGGAGCGATCTGTGACCAAGAAAACACCC
ATCAATGCCATCTGCTCCGGTACAGACAATGACGTGTTCACACTGAATGTCCAAGGGCAG
TTGGTAAGATCCCAGCGCTAGTTCTGGTCTCGTCGGACCAAACAGCTATACAAAAACAGA
TACTGGCTGACACCACAAGTCAGACCAAAGACAGTCAAGCAACGGCACTCGTTTGCTCTG
ATGGAGACTCTGCAAACAGGTGGAGACTCTGCATCGCTCCAAAAGTATGTCGCTCGACAA
TTCTTGGACACTTCTGGATTCTTCAAGGATCCCAGTTTCGATCAATCACGAGCCCATGGC
ACAAGATATCTGATGCTTGCGCGCATGGATGCACTCTGGACAGCAAGAAAAGCCATTCAG
ATTGGCATATTAATCGACACCCACCCATTCTCAGTTGATCGCTGCATCCTATGCAACCAG
CAGCTACTCAGCACATCCATTGCTCATCTCGTGGTGGAGTGTGAACAAGTCACCGGCCAT
CGCATTCAGTCTGGACTAGTACCAGCAATTCAGAAATCACGACTCAGACTACTGGGTTGC
GCACTCAATCCGGGTGTGGAGAATGTATATACTTGGCTCCGCGGTGGAGTCTTGAATGGC
GAAGCAGATCTGGACCAGTTGTTGGTTGGACGGGACTGTGGAGCATGAATCTATGGGGAA
TGAGGCATGGTAATCGGGCGGATGGCAGCACGGTTAGCTGACTTCCTGCAGGTAGCGTAC
CGGGCAGTATCAATCCACATTGTGGAAATACCACCGGGATCGCCTTGTGGAAGTTGGCTA
ACTGACTTCTAGCACCGCCATCCTATGCCTGAATGGGTATGGCTTGCCGTGTTTTCGTGG
GATTTGATTTGACTGTCAGATTCACAAAACACCATTGGCATTCGTTACTTGTTGTTTGCT
TTGGGAGTATGTGATTATACTCTTAACAATTAAAGTTTATTCTAA

>LINE_scaffold0026-389561-390465-+
AGAAACAGCGACATTCTCGACCAGGATTTCTCGTGGGATCAGATTGCTGCAGCCCTTTTG
CAAATGAGTCCACGGAAAGTACCTGGCGACAATGGTATATCCACTGCGTTCTACCAAGCG
GTACTCTACATGCTTGCCAACACCCAAGAAGGTGTTCCACCAACTCCATTTGCCCGTGCT
CTGTTGAGAGTATGTGGTCAAGTATTCGCTTCAGCAACAATCCCCCACGCATGGCTGTGT
GCATCCATTGTTTCCATCGACAAGAAAGATGGCGACCCTCTCAACCCAGGTGACAAGCGA
GGCATTGCACTCATCAATGTCGGCCTGAAACTCGTCTGCAATGTTCTCCAAATGCGCATT
GAGCAATTTTTCGAGACCAACAACCTGCTGTCCTACGAATAGGCTGGGTTCCGTAAGCGC
GAAGAGTGTGTTGGACAAGTGGTCTCACTCGTCGACATCATTCAGCGCAGACAGAATGCT
GGGCTAAACACCCATGTTCTATTCATTGATATCCGCAAGGCATTTGATACAGTCCCAGTT
GGTACACTGTTATGGAAGTTGCAGAACATGGGATTCCCTCGTCGTACTCTTGCCTTTCTC
AAGGCACTGTACACATTCTCATCTGCTCGAGCTCGGGCAGGCTCACTACTATCGGACCCC
TTCCCGGTACAGAGAGGGGTCAGACAGGGATGTCCATTGTCTGGACTGCTGTTCAATCTG
TTTATCAACGACATTATCAATGGTGTCGCACCCATCACAGTTCCTGGACTGCCGCGTGAC
ACCAACCCCATCCGAGGACTCATGTACGCAGACGATGTTGCAGTATTTTCTGACTCTGAG
CAATCACTGTTGGCTGCGTCGACTGCTGTTGAGCAATGGGCCAATCGGTGGGAAATGCAG
TTTG

>LINE_scaffold0026-390541-391946-+
CATCATCAGCTTCACTGGTCATCTAGCACCACGACTTGACAATCCATTGGATATTCGACT
CCATGGACAGTTGGTCAGTCGTGTGAAGTCATACAAGTACCTTGGTGTACTGATCGACTC
CAAGCTAGACCACTCAGCATGGCTCAAGCAGAAACAGTCTGCACTTGAGCACACTATCTC
GGCTCTTCACCCAGTGCTGGCTAACCACCAGCTAACGGTGAACTACCGATCTTGCATATT
CTCTGCAGTGGTCATGAGCAAAGCCTACTATGGGCTCGAGCTAGTTGGTGGCAACAAGTT
GCACCTTGCACCACTGCAGACAACGATCAACAAGGGTATCCGACTGTTCACTGGCGCCCG
ACTCTCGACTGCCATTGGGCCCCTTCTAGTTGAAACTGGGGTTGGGTCTCTCACTCGCCC
ATTGGTGGTATCACGGTACGCTTGTTGGAGCGGTCCGTGACCAGAAAACACCCATCAACG
CTATCTGCTAGGGTACAGACAATGACGTGTTTACACTGAATGTCCAAGGGCAGTTGGTAA
GATCCCAGCGCTGGTTCTGGTCTCGTCGGACCAAACAGCTATACAGGAACAGATACTGGC
TGACACCACAAGTCAGACCAAAGACAGTCAAAACGGCACTCGTTTGCTCTGATGGAACTC
TGCGAACAGGTGGAGACTCTGCATCGCTCCAAAAGTATGTCACTCGACAATTCTTGGACA
CTTTGGGTTCTTCAAGGATCCCAGTTTTGATCAATCGCGAGCACATGGCACAAGATATCT
GATGCTTGCACGCATGGATGCTGTATATGGAAAGCAAGAAAAGCCATTCAGATTGGCATA
TTAATCGACACCCACCCATTCTCAGTTGATCGCTGCATCCTATGCAACCAGCAACTACTC
AGCACATCCATTGCTCATCTCGTGGTGGAGTGTGAACAAGTAGCTGGCCATCGCATTCAG
TCTGGGCTAGTACCAGCGATTCAGAAATCACGACTCAGACTACTGGGTCGCGCACTTGAT
CCGAGTGTGGAGAATGTATATACTTACTTGGCTCCGCGGTGGAGTCTTAAACGGGCGAAG
CAGATCTGGACCAGCGTTGGTTGGACGGGACTGTGGAGCATGAATCTATGGGGACAAGGC
ATGGTAATCGGGCGGATGGCAGCACGGTTAGCTGACTTCCTGCAGGTAGCGTACCAGGCA
GTATCAATCCACATTGTGGCAATACCACCTGGAAAATTGCCTTGTAGGAGTTGTGCTAAC
TGACTTGTAGCACCCACCAGTCTATGCCTGAATGGGATCTGATTTTGACTATCAGATCCA
CAAAACACCTTTGGCATTCGTGCCTTGTTGTTTGGGGTGTGTGTGATTATATTCTTAAAC
AATCAAAGTTCATTCAAAAAAAAAA

>LINE_scaffold0027-50303-52194-C
TGAATAACTTTAACTGTTGATAGTATAATCACATACCCCTCAAACAACAAGGTGTGAATA
CCAAACTGTGTTGTGAACCTGCAAGTTGGATCAGATCACATGAAAACACAGCAAGCCACA
TCCCATTCAGGCATAGGCTGGCGGTGCTAGAAGTCAGTTAGCCAACTTCCACAAGCGATC
CCGGTGGTATTTCCACAATGTGGATTGATACTGCCGGTACGCTACCTGCAAAATCAGTCA
ACCCGTGCTGCCAGCGCCCGATTATCATGCCTCGTTCCCCAATAGATTCATGCTCCACAG
TCCCGTCCAGCCAACGCTGGTCCAGATCTACTTTGTCCATTTAAGACTCCACGCGGAGCC
AAGTATATACATTCTCCACACCCGGATCGAGTGCTGCGACCCAGCAATCTGAGTCGTGAT
TTCTGAATTGCTGGTACTAGTCCACTGAATGCAATTGCCAGTGACTTGTTCACACTCCAC
CACGAGATGAGCAAGTGGATGTGCTGAATAGCTGCTGGTCGCATAGGATGCAGTGTATCA
ACTGAGAATGGGTGGGTGTCGACTAATATGCCAATCTGAATGGCTTTTCTTGCTGTCCAG
AGTGCATCCATGCGCAAGCATCAGATATCTTGTGCCGTGTGCTCGCGATTGATCGAAGCT
GGGATTCTTGAAGAATCCAGAAGTGTCCAATAATTGTCGAGTGACATACTTTTGGAGCGA
TGCAGAGTCTCCACTTGTTCGCAGAGTCCATCAATGCAAACGAATGCCGTTGCTTGACTG
TCTTTCTGACTTGTGGTGTCAGCCAGTATCTGTTCCTGTATAGCTGTTTGGTCCGACGAG
ACCAGAACAGCGCTGATCTACCAACTGCCCTGGACATTCAGTGCAAACACGTCATTGTCT
GTACCGGAGCAGATGGCATTGATGGGTGTTCTCTTGGTCACAGACCGCTCCAACAAGCGT
ACCCGTGAGACCAATGAGCGAGTTAAAAGTGACCCAATCCCAGTTTCAACCAGAAGGGGT
CCAATGGCAGTCGAGAGTCGGGCACCAGTGAACAGTCGGATACCCTTGTTGATTGTCGTT
TGCAGTGGTGCAATGTGTGACTTGTTGCCACCAACCAGCTCAAGCCCATAATAGGCTTTA
CCCATGACCACTGCGGAGAATATGCGAGATCGATAATTCACCGTTAACTGGTGGTTAGCC
AGCACTGGGTGAAGTGCCGAGATGGTGTGCTCGAGTGCAGACCGTTTCTGCTTGAGCCAT
GCTGAATGGTCTAGCTTGGAGTCAATCAGTACACCAAGGTGCTTGTATGACTCCACACGA
CCGACCAACTGTCCATGAGTCGAATATCCAATGGAGTGTCAAGTCGTGGTGCTAGATGAC
CAGTGAAGCTGATAATGCCACACTTGGCCACACCAAACTGCATTTCCCACTGATTGGCCC
ATTGCTCAACAGCGGTCGACGCAGCCAACAGTAATGCTCAGAATCAGCAAACACTGCAAC
ATCGTCTGCGTACATGAGTCCTCGGATGGGGTTGGTGTCTCGTAATAGTCCAGGGACTGT
GATGGGTGCGACACCATCCAGAATGTCGTTGATGAACAGATTGAACAGCAATCCAGACAA
TGGACATCCCTGTCTGACCCCTCTCTGTACCGGGAATGGGTCCGATAGTAGTGATCCTGC
CCGAGCTCAGCAGATGAAGATGTACAATGCCTTGAGAAAAGCAAGAGTACGACGAGGGAA
TCCCATGTTCTGCAGCTTCCATAACAGTTCACCAACAGGGACTGTATCGAATGCCTTTCG
GATATCAATGAATAATACATGGGTGTTTAGCTCAGCATTCTGTCTGCGCTGAATGATGTC
GACAAGTGAGACTACTTGTCCAACACACTCT

>LINE_scaffold0027-52457-52776-+
TACCCTAGAGTCAGAGCTTATACTTGAACTCTTGTCAAAGGCATTTCAAAAGTATTAGAG
GCTCCTAACTAAGAAGAAACAAACAGCAGATCAGTCAATCAACCAAAAAACTCTCTTTAA
AAAAAGAAAACGAAACAAAAAGTAAAGTTTCACGCGAAAAATGGACACTTTATCCTGCGC
CTTCACACCAGGACAATATATATACTATCCAAAAATTTAAATTCAAAATGTAGCCATGTG
AAAAACAATCCTGTTCCCAATAGTGCTTTTACTCATCGTGTCCGCAAGGATGGTGAGACT
TCTCTAGTGATGGGGGTCG

>LINE_scaffold0027-151600-151946-+
GGCTCCGTGATGGAGTCTTGAATGGCGAAGCAGATCTGGACCAGCGTTGGTTGGACGGGA
CTGTGGAGCATGAATCTATGGGGACGAGGCATGATAATCGGGCGCTGGCAGCACGGTTAG
CTGACTTCCTGCAGGTAGCGTACCGGCAGTATCAATCCACATTGTGGAAATACCACCGGG
ATCGCCTTGTGGAAGTTGGCTAACCGACTTCTAGCACCGCCAGCCTATGCCTGAATGGGT
ATGGCTTGCTGTGTTTTCATGGGATCTGATTTGATTATCAGATTCACAAAACACCTTTAG
CATTCGTGCTTGTTGTTTGGGGGTGTGTGATGTATTTCCTAAAATA

>LINE_scaffold0027-177428-177452-+
TACCGCATAGAGTTGCACATTCAC

>LINE_scaffold0030-123907-124077-C
TACTGAGTAGTGGTAGTGGTGGGCAGCTGCTGGTAGTTGTGCTGGCACTAGTGGGTTCTC
CTCTGTGAATCTGATAGTCCTCAACAACCAGTATGAATGCCAAAAAGTATTTGTGAATCT
TCAACAAGAAGTATGAAACACGGCAAGCCATACCTATTCAGGCATAGGCT

>LINE_scaffold0035-71431-71466-+
ATGACCCAATATCGATCCAACATGTCATGCAAGGT

>LINE_scaffold0035-71493-71604-+
GACACTAGCACACCCAACTATAAAATAAAACACCAAATTGAAAAACAAAAACACAACAGA
GTGCAGACACTAGCACACCCACTAGTGCCAGCACAACTACCAGCAGCTGCC

>LINE_scaffold0035-86208-86572-+
ATGACCCGATATCGATCCAGCATGTCATGCAAGGTCACTATGGATCACTGGCAGCTGACA
CCACAGGTCACTCGCTGGACTTGCAACACTGGCATGATCGTCAGCCTATTCAAGTCTCTC
CTAATACACCACCAATCAGAAACAGTGACATTCTCGACCAGGATTTCTCGTGGAATCAGA
TCGCTGCAGCCCTTTTGCAAATGAGTCCACGGAAAGCACCTGGCGACGTTGATATAACCA
CTGTGTTCTACCAAGCGGCACTCTACATGCCTGCTAACACTCAAGAAGGCGTCCCACCAA
CCCCATTTGCTCGTGCTCTGTTGAGAGTATGTGGTCAAGTATTCGCTTCAGCAACAATCC
TACG

>LINE_scaffold0035-90255-90627-+
ATGACCCAATATCGATCCAGCATGTCATGCAAGGTCACTATGGATCACTGGCAGCTGACA
CCACAGGTCACTCGCTGGACTTGCAACACTGGCATGATCGTCAGCCTATTCAAGTCTCTC
CTAATACACCACCAATCAGAAACAGTGACATTCTCGACCAGGATTTCTCGTGGAATCAGA
TTGCTGCAGCCCTTTTGCAGATGAGTCCACGGAAAGCACCTGGCGACGTTGGTATAACCA
CTGCGTTCTACCAAGCAGCACTCTATATGCCTGCCAACACCCAAGAAGGCGTCCCACCAA
CCCCATTTGCTCGTGCTCTGTTGAGAGTATGTGGTCAAGTATTCGCTTCAGCAACAATCC
TACGGCTAGCTG

>LINE_scaffold0035-96252-96515-C
GCCCTGTTTTGAATGAACTTGATTGTTAAGAATATAATCAGATCACACTCCAAAAACAAC
AACAAGCACGAATGCCAATGGTGTTCTGTGGATCCGATAGTCAAATCAGATCCCATGAAA
CACGGCAAGCCATACCCATTCAGGCATAGGTTGGTGTGTGCTAGAAGTCAGTTAGCCAAC
TTCCACAAGTCGATCCCGGTGGTATTTCCACAATGTGGATTGGTACTGCCGGTACGCTAC
CTGCAGGAAAGTCAGCTAACCGT

>LINE_scaffold0035-96513-96877-C
GTAGGATTGTTGCTGAAGCGAATACTTGACCACATACTCTCAACAGAGCACGGGAAAATG
GGGTTGGTGGGACGCCTTCTTGGATGTTGGCAGGCGTGTAGAGTGCCGCTTGGTAGAATG
CAGTGGTTATACCATCATCGCCGGGCGCTTTCCGTGGACTCATCTGCAAAAGGGCTGCAG
CAATCTGATTCCACGAGAAATCCTGGTCGAGAATGTCACTGTTTCTGATTGGTGGGGTAT
TGGGAGAGACTTGAATAGGCTGACGATCATGCCAGTATTGCAAGTCTAGCGAGTGACCTG
TAGTGTCGGCTGCTAATGGTCCATAGTGGCCTTGCATGACATGTTGGATCGATATTGGGT
CATA

>LINE_scaffold0035-100214-101839-C
CTTTTTTTTGAATGAACTTTATTGTTAAGAGTATAATCACACTCCACAAACAACAAGCAC
GAATGCCAATGGTGTTTTGTGAATCTGATAGTCAAATCAAATCCATGAAACACAGGCAAG
CCATACCCCATTCAGGCATAGGCTGGCGGTGCTAACAAGTCAGTTTAACCAACTTCCACA
AGGCGATCCCTGGTGGTATTTCCACAATGTGGATTGATACTGCCGGTACGCTACCTGCAA
AAAGTCAGCTAACCGTGCTGCCAGCGCCCGATTATCATGCCTCGTCCCCATAGATTCATG
CTTCACAGCCTAGTTCCAACCAGCGCTGGTCCAGATCTGCTTCGCCATTTAAGACTCCAC
CGCGGAGCCAAGTATATACATTCTCCACACTCGGATCGAGTGCGCGACCCAGCAATCTGA
GTCGTGATTTCTGAATTGCTGGTAACTAGTCCAGACTGAATGCGATGGCCAGTGACTTGC
TCACACTCCACCACGAGATGGGAAATGGATGTGCTGAGTAGCTGCTGGTCGCATAATATG
CAGCGATCAACTGAGAATGGGTGAGTGTCGACTAATATGCCAATCTGAATGGCTTTTCTT
GCTGTCCAGAGAGCATCCATGCGCGCAAGCATCAGATATCTCGTGCCATGTGCTCGCGAT
TGATCGAAGCTGGGATCCTTGAAGAATCTAGAAGTGTCCAATAATTGTCGAGTGACATAC
TTTTGGAGCAATGCAGAGTCTCCACATGTTCGCAGAGTCTCCATCAATGCAAACGAGTGT
CGTTGCTTAACTGTCTTTGGTCTGACTTGTGGTGTCAGCCAGTATTTGTTCCTGTATAGC
TGCTTGGTCCGACGAGACCAGAACCAGCGCTGGGATCTTACCAACTGCCCTTGGACATTC
AGTGTAAACACGTCATTGTCTGTACCGGAGCAGATGGCGTTGATGGGTGTTCTCTTTGGT
CACAGACTGCTTCAACAAGCGTACCCGTGATACCAGTGAGCGAGTGAGAAGTGACCCAAT
CCCAGTTTCAACCAGAAGGGGTCCAATGGCAGTCGAGAGTCGGGCAACCAGTGAATAGTC
GGATTCCCTTGTTGATCGTTGTCTGCAGTGGTGCAAGGTGTGACTTGTTGCCACCAACCA
GTTCGAGCCCATAGTAGGCTTTGCCCATGACCACTGCAGAGAATATGCGAGAACGATAAT
TCACCGTTAGCTGGTGATTAGCCAGCACTGGGTGAAGAGCCGAGATAGTGTGCTCAAGTG
CAGATCGTTTCTGCTTGAGCCATGCTGAATGTTTTAGCTTGGAGTCAATCAGCACACCAA
GGTACTTGTATGACTCCACACGACTGACCAACTGTCCATGGAGTCGAATATTCAATGGAC
TGTCAAGTCGTGGTGCTAGATGGCCAGTGAAGCTGATGATGCCACACTTGGCCACACCAA
ACTGCATTTCCCACCGATTGGCCCATTGCTCAATAGCAGTCGACGCAGCCAGCAGTGATT
GCTCAGAATCGGCAAACACTGCAACATCGTCTGCGTACATGAGTCCTCGGATGGGGTTGG
TGTCTCGTGGTAGTCCAAGGACTGTGATGGGTGCGACACCATCGAGAATGTCTTTGATAA
ACAAA

>LINE_scaffold0035-165280-167021-C
GCTGCTGATCGGAAGGAGGGGGAAGAGCCTCTACTGCCGAGTGTCCCTTTGAGAAGAGCT
CAGGTATCAGACCTGACTCTGGGAGGTAGGATAGAGAGGATAGTCACTGAGGAGAGAGTG
AGCTAGTTCCCGACAGAAAGGAAGAGGGCTTGAGAGTGTTACTAAGGAGCTTGCTGACCA
GAGCAGTCTTACTGTGACTGATGGTGGAGGAGCTGGTGTTCTGAGAGTCTGTAGGGCAAG
AAGGCCACTACAGAGAGGAGAGACTGAGGAATGGGGCGGCTGACACAACCGTACTGAGTA
GTGGTACTGCTGGTAGTTGTGCTTTTTTTTTGAATGAACTTTATTGTTTAAGAATATAAT
CACACACCCAAAACAACAAGCACGAATGCCAATGGTGTTTTGTGAATTTGATAATCAAAT
CAAATCCCACGAAAACACGGCAAGCCATACCCATTCAGGCATAGGCTGGCGGTGCTAGAA
GTCAGTTAGCCAACTTCCACAAGGCGATCCCGGTGGTATTTCCACAATGTGGATTGATAC
TGCCGGTACGCTACCTGCAGGAAGTCAGCTAACCGTGCTGCCAGCGCCCGATTATCATGC
CTCGTCCCCATAGATTCATGCTCCACAGTCCCGTCCAACCAACGTTGGTCCAGATCTGCT
TCGCCATTTAAGACTCCACCGCGGAGCCAAGTATATACATTCTCCACACCCGGATCGAGT
GCGCGACCCAGTAGTCTGAGTCGTGATTTCTGAATTGCTGGTACTAATCCAGACTGAATG
CGATGGCCAGTGACTTGTTCACACTCCACCACGAGATGAGCAATGGATGTGCTGAGTAGT
TGCTGGTCGCATAATATGCAGTGGTCAACTGAGAATGGGTGGGTGTCGACTAGTATGCCA
ATCTGAATGGCTTTTCTTGCTGTCCAGAGAGCATCCATGCGCGCAAGCATCAGATATCTT
GTGCCATGTGCTCGCGATTGATCAAAACTGGGATCCTTGAAGAATCCAGAAGTGTCCAAT
AATTGTCGAGTGACATACTTTTGGAGTGATGCAGAGTTTCCACATGTTTGCAGAGTCTCC
ATCAATGCAAACGAGTGGCGTTGCTTGACTGTCTTTGGTCTGACTTGTGGTGTCAGCCAG
TATCTGTTCCTGTATAGCTGTTTGGTCCGACGAGACCAGAACCAGCGCTGGGATCTTACC
AACTGCCCTTGGACATTCAGTGTAAACACGTCATTGTCTGTACCCGAACAGATGGCATTG
ATGGGTGTTTTCTTGGTCACGGACCGCTCCAACAAGCGTACCCGTGATACCAGTGAGCGA
GTGAGAAGTGACCCAATCCCAGTTTCAACCAGAAGGGGTCCAATGGCAGTCGAGAGTCGG
GCCCCAGTGAACAGTCGGATACCCTTGTTGATTGTCGTCTGCAGTGGTGCAAGGTGCGAC
TTGTTGCCACCAACCAGCTCAAGCCCATAGTAGGCTTTGCCCATGACCACTGCAGAGAAT
ATGCGAGAACGATAATTCACCGTTAGCTGGTGGTTAGCCAGCACTGGGTGAAGAGCCGAA
ATGGTGTGCTCGATTGCAGACCGTTTCTGCTTGAGCCATGCTGAATGGTCTAGCTTGGAG
TCAATCAGTACACCAAGGTACTTGTATGACTCCACACGACTGACCAACTGTCCATGGAGT
CGAATATCCAATGGACTGTCAAGTCGTGGTGCTAGATGGCCAGTGAAGCTGATGATGCCA
C

>LINE_scaffold0035-171147-175410-C
ATGTCCACTTTTCGCGTGAACTTTTTCTTTTTCTTTTTTTTGATTTTTTTTTTTGGTTGA
TCAACCAAGCTGCTGATTGGAGGAAGGGAGGGGTTTTTTTCCGATGAGAACCTCTGCTAC
CTTTGGGGTGTCCCCTTTGAGAGGAGCTCAGGTATCAGACCTAGCTCTGACTCTGGGGGG
AGGTAGGGCAGAGAGGATGGTCACTAGGGAAAGAGAGTAGGATACTAGTGCCCAACAGAA
GGGGAGAGGGCCTGAGAGTACCACTGGGGGGGGGGTTCGCTTCCTAACTAGAGCAGTCTT
ACTGTGACTGATAGTGGGAGCTGGTTGTCTGGTAGGAGAGAGGTCCTACCAGAATGAGGG
GAGAAGAGAGTAGTCGGCCAGAAGAGAGAGAAAAAGAATAGAACTGAGGAGTGGGGGCGG
CTTGAGGCTGTCACCGCAGTACTGAGTAGTAGTAGTGAGCGGCAGCTGCTGGTAGTTGTG
CTGATACTAGTGGGTGTGCTAGTGTCTGCACTCTGTTGTGTTTTTGTTTACTGTGCTGGC
ACTAGTGGGTGTGCTAGTGTCTGCACTCTTGTAACGAATGCTAGCTACCTATTATTTGTG
CTGGCACTAGTGGGTGTGCTTTTTTTTTTTTTTGAATGAACTTTATTGTTAAGAATATAA
TCACACCCCAAACAAACAAGCACGAATGCCAAAGGTGTTTTATGAATCTGATAGTCAAAT
CAAATCCCATGAAAACACGGCAAGCCATACCCATTCAGGCATAGGCTGGCGGTGCTAGAA
GTCAGTTAGCCAACTTCCACAAGGCGATCCCGGTGGTATTTCCACAATGTGGATTGATAC
TGCCGGTACGCTACCTGCAGGAAGTCAGCTAACCGTGCTGCCAGCGCCCGATTATCATGC
CTCGTCCCCATAGATTCATGCTCCACAGTCCCGTCCAACCACTGCTGGTCCAGATCTGCT
TCGCCATTCAAGACTCCACCGCGGAGCCAAGTATATACATTCTCCACACCCGATCGAGTG
CGCGACCCAGCAATCTGAGTCGGATTTCTGAATTGCTGGTACTAATCCAGACTGAATGCG
ATGGCCGGTGACTTGTTCACACTCCACCACGAGATGGGCAATGGATGTGCTGAGTAGTTG
CTGGTCGCATAATATGCAGTGGTCAACTGAGAATGGGTGGGTGTCGACTAATATGCCAAT
CTGAATGGCTTTTCTTGCTGTCCAGAGAGCATCCATGCGCGCAAGCATCAGATATCTTGT
GCCATGTGCTCGCGATTGGTCGAAACTGGGATCCTTGAAGAACCCAGAAGTGTCCAATAA
TTGTCGAGTGACATACTTTTGGAGCGATGCAGAGTCTCCACATGTTCGCAGAGTCTCCAT
CAATGCAAACGAATGCCGTTGCTTGACTGTCTTTGGTCTGACTTGTGGTGTCAGCCAGTA
TCTGTTTCTGTATAGCTGTTTGGTCCGACGAGACCAGAACCAGCGCTGGGATCTTACCAA
CTGCCCTTGGACATTCAGTGTAAACACGTCATTGTCTGTACCCGAACAGATGGCATTGAT
GGGTGTTCTCTTGGTTACAGATCGCTCCAACAAGCGTACTCGTGAAACCAATGAGCGAGT
GAGAAGTGACCCAATCCCAGTTTCAACCAGAAGGGGTCCAATGGCAGTCGAGAGTCGGGC
ACCAGTGAACAGTCGGATACCCTTGTTGATCGTTGTCTGCAGTGGTGCAAGGTGCGACTT
GTTTCCACCAACCAGCTCAAGCCCATAGTAGGCTTTGCCCATGACCACTGCAGAGAATAT
GCGAGAACGATAATTCACCGTTAGCTGGTGATTAGCCAGCACTGGGTGAAGAGCCGAAAT
GGTGTGCTCAAGTGCAGACCGTTTCTGCTTGAGCCATGCTGAATGGTCTAGCTTGGAGTC
AATCAGTACACCAAGGTACTTGTATGACTCCACACGACTGACCAACTGTCCATGGAGTCG
AATATCCAATGGGTTGTCAAGTCGTGGTGCTAGATGGCCAGTGAAGCTAATGATGCCACA
CTTGGCCACACCAAACTGCATCTCCCACTGATTGGCCCATTGCTCGATAGCAGTCGACGC
AGCCAACAGTGATTGCTCAGAGTCAGCAAACACTGCCACATCGTCTGCGTACATGAGTCC
TCGGATGGGGCTCGTGTCTCGCGGTAGTCCAGGGACTGTGATGGGTGCGACACCATCGAG
AATGTCGTTGATGAACAGATTGAATAGTAGTCCAGACAATGGACATCCCTGTCTGACCCC
TCTCTGTACCGGAAATGGGTCCGATAGTAGTGATCCTGCCCGTGCTCGAGCAGATGAGGA
TGTGTACAATGCCTTGAGAAAGGCAAGAGTACGACGAGGGAATCCCATGTTCTGCAACTT
CCATAACAGTGCACCAACGGGGACTGTATCAAATGCCTTTCGGATATCGATGAATAGAAC
ATGGGTGTTTAGCCCAGCATTCTGTCTGCGCTGAATGATGTCGACAAGTGAGACTACTTG
TCCAACACACTCTTCGCGCTTGCGGAACCCAGCCTGTTCGTAGGATAGCAGGTTGTTGGT
CTCGACAAATCGCTCAATGCGCATTTGGAGCACCTTGCATACGAGTTTCAGGCCGACATT
GATGAGGGCAATGCCTCGCTTGTCGCCTGGGTTGAGAGGGTCGCCATCTTTCTTGTCGAT
GGAGACAATGGATGCACACAGCCATGCACGGGGATTGTTGCTGAAGCGAATACTTGACCA
CATACTCTCAACAGAGCACGAGCAAATGGAGTTGGTGGTACACCTTCTTGAGTGTCAGCA
GGCATATAGAGTGCCGCTTGGTAGAACGCAGTGGTTATACCATCGTCGCCAGGTGCTTTC
CGTGGACTCATCTGCAACAGGGCTGCAGCAATCTGATTCCACGAGAAATCCTGGTCGAGA
ATGTCACTGTTTCTGATGGTTGGTGTATTGAGAGAGGCTTGAATAGGCTGACGATCATGC
CAGTATTGCAAGTCCAGTGAGTGACCTGTGGTGTCGGCTGCCAGTGATCCATAGTGACCT
TGCATGACACGCAGGATGGATGTTGGGTCGTACTGTACTATGCCATCGGAGTTGTACAGT
GGAGTGACTGCAGCACTACGGGAACTGTTTCCAGACATGGCACGTGCAGCAGAGAATACG
AGATCGGTTCGACCGTCTGATACAGCGCGGTCGAGATTGTCCGCGTGCTTGACCCATTGT
TTACGACCATCCACTCTTTCGAGTTGGGTGGCAGCAGCCTTGAGGCAAGACCACTCATCT
CGAAGAGTGTTGCACTGGACTGGGTCAGGGTTGCGATTGGTGGTCGCAGCGGCAATGAAT
GCTTGCCGTGCAGTGTTGCTTGCCAATATGGCACGTTTGGTTGCGCCAGATAGAAGCCGG
CGATTGGATCGAGTGGCTGGTGGTGAGAGTCGAAGACTCAAGTTATCAGCGACTGCATTG
GCTGATTCCAAGAACTGAGATGTCAGTTGGTGGATGTCTGTATCTGTGTCAGTGTCTGTT
GCACCGTCTGCTAGCACATCCCAGTAATTTGATGTAGCAATCCGATCGGTGGCTTCGAGA
CAGTGATGGCGGGATATGGTTGGAGCACGAGGAGCAGGGGGTTGTCCTTGAGCCTCTGCT
CGAATGGATGTGCGAATGACAAAGTGGTCGGCCACTGCTGTCTGTCTGTCCACACGTGGC
GAGGTAAGGAGTGCGCGGGCTGGTGCATTACACACAAAGTGGTCGATTGACGAGTGACGT
CGACCATGGACTGTGCTGAGTCTGGTGATCTGTGATCCAGAGAACTGCATAACAGTCAAC
CCATGACCCCACGAGTGGACAATGCGCTGAAGGCGCTGTGGGTCGGTGTTCCAGTCTCCA
AATATGAGAACAGGATGGTTGTTGTCAAATGGAACAACTCTGTCGAGGGATTGCCGAATA
CTAGCAAACGCCTCTCTGCGACTGTAGTTGGTGGTGGCTCCAGAATGTCCTACATAGACA
GATCCGACTATCCACAGACATTCTGGCGTGAAGTTGGGTACCTTGGCGAGAATCATTGTG
CCAACTGCACTACCATGTTCATGGCCACCAAAGCACGATGGGATACCGAGGGCGATTCCT
CTGCGTCCAGGTCCAGTGGCTGGATGCTGGATGACATCGAATCCAGGGACAGTGAAGCGA
AATTTAGATGAAGTAATGCAGGTCTCTGAGATGGCCCAGAGCCTGGTGTTTCTGACAATG
TGG

>LINE_scaffold0035-177724-177754-C
AATGAGTAGTGGTAGTAGTGGGCAGCTGCT

>LINE_scaffold0035-177829-177847-C
GTGGGTGTGCTAGTGTCT

>LINE_scaffold0035-180039-187208-C
TTTTTTTGAATGAACTTTATTGTTAAGAATATAATCACACCCCAAACAAACAAGCACGAA
TGCCAATGGTGTTTTGTGAATCTGATAGTCAAATCAGATCCATGAAAACACGGCAAGCCA
TACCCATTCAGGCATAGGCTGGCGGTGCTAGAAGTCAGTTAGCCAACTTCCACAAGGCGA
TCCCGGTGGTATTGCCACAATGTGGATTGATACTGCCGGTACGCTACCTGCAGGAAGTCA
GCTAACCGTGCTGCCAGCGCCCGATTATCATGCCTCGTCCCCATAGATTCATGCTCCACA
GTCCCGTCCAACCAACGTTGGTCCAGATCTGCTTCGCCATTTAAGACTCCACCGCGGAGC
CAAGTATATACATTCTCCACACCCGGATCGAGTGCGCGACCCAGCAATCTGAGTCGTGAT
TTCTGAATTGCTGGTACTAGCCCAGACTGAATGCGATGGCCAGTTACCTGTTCACACTCC
ACCACGAGATGAGCAATGGATGTGCTGAGTAACTGCTGGTCGCATAATATGCAGCGATCA
ACTGAGAATGGGTGGGTGTCGACTAGTATGCCAATCTGAATGGCTTTTCTTGCTGTCCAG
AGAGCATCCATGCGCGCAAGCATCAGATATCTCGTGCCATGTGCTCGTGATTGATCAAAA
CTGGGATCCTTGAAGAACCCTGAAGTGTCCAATAATTGTCGAGTGGCATACTTTTGGAGC
GATGCAGAGTCTCCACATGTTCGTAGAGTCTCCATCAATGCAAACGAATGCCGTTGCTTG
ACTGTCTTTGGTCTGACTTGTGGTGTCAGCCAGTATCTGTTTCTGTATAGCTGTTTGGTC
CGACGAGACCAGAACCAGCGCTGGGATCTTACCAACTGCCCTTGGACATTCAATGTAAAC
ACGTCATTGTCTGTACTGGAGCAGATAGCATTGATGGGTGTTCTCTTGGTTACAGATCGC
TCCAACAAGCGTACCCGTGATACCAATGAGCGAGTGAGAAGTGACCCAATCCCAGTTTCA
ACCAGAAGGGGTCCGATGGCAGTCGAGAGTCGGGCACCAGTGAACAGTCGGATACCCTTG
TTGATTGTCGTCTGCAGTGGTGCAAGGTGTGACTTGTTGCCACCAACCAGTTCAAGCCCA
TAGTAGGCTTTGCCCATGACCACAGCAGAGAATATGCGAGATCGATAATTCACCGTTAGC
TGGTGGTTAGCCAGCACTGGGTGAAGAGCCGAAATGGTGTGCTCGAGTGCAGACCGTTTC
TGCTTGAGCCATGCTGAGTGGTCTAGCTTGGAGTCAATCAATATATACCAAGGTACTTGT
ATGACTCCACACGACTGACCAACTGTCCATGGAGTCGAATATCCAATGGGTTGTCAAGTC
GTGGTGCTAGATGGCCAGTGAAGCTAATGATGCCACACTTGGCCACACCAAACTGCATCT
CCCACTGATTGGCCCATTGCTCAATAGCAGTTGACGCAGCCAATAGTGATTGCTCAGAGT
CAGCAAACACTGCCACATCGTCTGCATACATGAGTCCTCGGATGGGGGGGTTGTGTCTCG
CGGTAGTCCAGGGACTGTGATGGGTGCGACACCATCGAGAATGTCGTTGATGAACAAATT
GAACAGTAGTCCAGACAAAGGACATCCCTGTCTGACACCCCCTCTGTACTGGGAATGAGT
CTGATAACAATGATCCTGCCCGTGCTCGAGCAGATGAGGATGTGTACAGTGCCTTGAGAA
AGGCAAGAGTACGACGAGGGAATCCCATGTTCTGCAGCTTCCATAACAGTGCACCAACTG
GGACTGTATCGAATGCCTTTCGGATATCAATGAATAGAACATGGGTGTTTAGCCCAGCAT
TCTGTCTGCGCTGAATGATGTCGACAAGTGAGACTACTTGTCCAACACACTCTTCGCGCT
TGCGGAACCCAGCCTGTTCGTAAGATAGCAGGTTGTTGGTCTCGACAAATCGCTCAATGC
GCATTTGGAGCACCTTGCATACGAGTTTCAGGCCGACATTTATGAGTGCAATTCCTCGCT
TGTCGCCTGGGTTGAGAGGGTCGCCATCTTTCTTGTCGATGGAGACAATGGATGCGCACA
ACCATGCACGGGGGATTGTTGCTGAAGCGAATACCTGACCACATACTCTCAACAGAGCAC
GAGCAAATGGAGTTGGTGGGACGCCTTCTGGGTGTTGGCAGGCATGTAGAGTGCCGCTTG
GTAGAACGCAGTGGTTATACCATCGTCGCCAGGTGCTTTCCGTGGACTCATCTGCAAAAG
GGCTGCAGCAATCTGATTCCACGAGAAATCCTGGTCGAGAATGTCACTGTTTCTGATTGG
TGGTGTATTAGGGGAGACTTGAATAGGCTGACGATCATGCCAGTATTGCAAGTCCAGCGA
GTGACCTGTGGTATCGGCTGCCAATGAACCATAGTGACCTTGCATGACACGCAGGATCGA
TGTTGGGTCGTACTGTACTATGCCATCGGAGTTGTACAGTGGAGTGACTGCAGCACTACG
GGAACTGTTTCCAGACATGGCACGTGCAGCAGCGAATACGAGATCGGTTCGACCGTCTGA
TACAGCACGGTCGAGATTGTCAGCGTGCTTGACCCATTGTTTGCGACCATCCACTCTCTC
GAGTTGGGTGGCAGCAGCCTTGAGTCGAGACCACTCATCTCGAAGAGTGTTGCACTGGAC
TGGGTCAGGGTTGCGATTGGTTGCAGCGGAAATGAATGCTTGCCGTGCAGTGTTGCTTGC
CAATATGGCACGTTTGGTTGTGCCAGATAGAAGCCGGCGATTGAATCGAGTGGCTGGTGG
TGAGAGTCGAAGACTCAATTGATCAGCGACTGCATTGGCTGATTTCAAGAACTGAGATGT
CAGTTGGTGGACGTCAGTGTCTGTGTCAGTGTTGTCTGTTGCAACGTCTGCTAGCACATC
CCAGTAATTGGATGTTGCAATTCGATCGGTTGCTTCGAGACAGTGATGTCGGGATATGGT
TGGAGCACGAGGAGCAGGGGGTTGTCCTTGAGCCTCTGCTCGAATGGATGTGCGAATGAC
AAAGTGGTCGGCCACTGCTGTCTGTCTGTCCACACGTGGCGAGGTAAGGAGTGCGCGGGC
TGGTGCATTACACACAAAGTGGTCAATTGACGAATGACGTCGACCATGGACTGTGCTGAG
CCTGGTGATCTGTGATCCAGAGAACTGCATGACAGTCAATCCATGACCCCACGAGTGGCA
AATACGTTGAAGGCGCTGCGGGTTGGTGTTCCAGTCTCCAAAGATGAGAACAGGATGGTT
GTTGTCGAATGGCACAACTCTGTCGAGGATTGCCGAATACTAGCAAATGCCTCTCTGCGA
CTGTAGTTGGTGGTGGCTCCAGAATGTCCTACATAGACAGACCCGACTATCCACAGACAT
TCTGGAGTGAAGTTGGGCACCTTGGCGAGAATCATTGTGCCAACTGCACTACCATGTTCA
TGACCACCAAAGCATGATGGGATACCGAGGGCGATTCCTCTGCGTCCAGGTCCCGTGGCT
GGATGCTGGATGACATCGAATCCAGGGACAGTAAAGCGAAATTTAGATGAAGTGATGCAG
GTCTCTGAGATGGCCCAGAGCCTGGTGTTCCTGACGATATGGCGGATAGCAGGTCGTTTG
TTGCTGATATTGGCAACATTGACTGCGAGAATCTGCCGTGATAGTGGTGGAGGTGGGGCT
GTTGGTCGAGGCTGGTCTGGACGGCGATGTCGGTAGTTTTGCCGAATACGCCAGTGGGTT
TGCTTGCTTTGGCGCTCGAGGCGCTGGATGATGTTGCGTTGTCGGTCTTCGGGGACCGTT
ATGCGAAATCGAGCACCGTGTTTTGTGGTGCGGCGGTCGATCTTGGAGACATGCTCCATC
TGGTGACCCAGTATTGGAGCGAGAATAGAACGGAGGTATGTGATCGAGACGGCTGCAAGG
CCGTATATCGAGAATGTGGTAGATGTTGATGGTTCTTGTCGATGATCGACAGAGGGAACC
GATATGTCAGAGTTGGCCATGGATAGAGGAGTGTCAGGTAGCAGGTGATCAGTTGGTGAA
GGTGGATGTGTTGATAATGGTGTATCACTCATTACAAACACATTTCAATGTCAGCGATAG
GGGTGACTGTAGGAGTAGCACCGTCATCTTGGATTGCTGGAGTGATCTCAGCAGCCGTGT
CCAATGGTGGATCTACTGCTGGTGCAGCAGGTTCCTTATCAGTCACCTTCTTGACTGGGA
GAGACTCCTTGGGGACTGTCTCCATTGTTGATATGTCAAAACCGGGTGTCTGAACCCGAA
TCTTGGCCGCCTCAGCAGTGGCTGCCTCGAGGGTCTTGCCACCAATAGATGCGAGCAGTG
ATCTGAAGAAGTTTCTGGCTTTTACATCAGGACTGCGCTGGATGGTAGTGACCGTCTTTG
CAGCAAACGACGAGATAGCAGCGAACTTATCCTTTTCAGCTGCCTCGAGACGAGGAGTCC
ATGCTTTGAAGGACTTGACAATAGTCGCGTCCAGACTGGTAATTATGCGAGTGAAGGCAG
ACACATAGTCGGCATCGACTAGTAGCTGCACAACTTGACGGGATATCCAGCGAATATCAC
GCACCGCACTGGTACGGATGCGGGCTCCCCTGCATTGCCTTTCGAAGGTCGCCAGGCTTA
GCGTAGGGGAAAACCGCTTGCATAAATGATTCGGAGACCCGAGGAGAGCTCCACTTTCGG
TGCACTGTGTGCAGGGACTGAAGTCTCACGCTTTAGAGCGAGCCAAGCAGCAGCACCAGC
TTTGCGAAATTCAGGCTGGCGTTCAACCAGCTGTTGGTGGGTGGGCCGCCTTTTGACAGC
GTCGGCAAATCGAGTGTTCTTAGAGGGCTGGTCAGTTGTAGTATCGGTAGCAGTAGTGGC
AGTAGTGGGATGTGGCTTGGTAGCCATAGTCTTGCGTTTGGAGGTTGCACCCGTTTGCTT
CAGCGGAGGGTAGTCCTTGTTATTAGGGACTACGACTTGTGAGGCAACAGGTCCAGCTTC
TAGCCTGGCTAGAATAGCGGCCAGAGCAGTTTGATTTGCCTCACCGGTCGACGTCATCTG
ACTTGCCATGTTGCTGAGGACTTTCTCCAAGTCTCGGTTGATTTTCTCCAGGTCAGCTAT
TGTCTTCTGCTGAAGAGCAAAAGCGTTACTCAGAGTAGCCAGCTCGGTCTGTTGAGCAGC
AAATTGCTGGCTGAGGTTCTTCACAACCACCCACAGATCATCCTGGGGTGGTGGGCTGGC
ATCGCGCGCCTTTTTCGGTGTCGCACGGACCGAGCGATCGCTGTCAGTCGATCGCATGCG
AACAGACCCGGCCACGGAGGCAAGGGGAGTAGTATCTGAGGAGGTATCGCGACCTTCCTC
ACTGGAAAAGACCTCACCATCCTCGCGGATACGGTGAGTGAAAGCACCACTGGGAGCGGG
TTTGCCTTTCCCGTGGTTGCTTTTTGGGTTTGCATTTTTCTTTTTTTTTTTCGTTTTTTT
TTTTTTTTTTAAAATCAACCAAGCTGCTGATCGGGGAAAGGGAGGGGTTTTTTTGTTAAG
AGCCTCTACTGCCTTTGGAGTGTCCCCTTTGAGAGGAGCTCAGGTATCAGACCTAGCTCT
GACTCTGGGGGGAGGTAGGGCAGAGAGGATGGTCACTAGGGAAAGAGAGTAGGAGACTAG
TGCCCAACAGGAGAGAGGGCCTGAGAATACCACTGGGGGAGCTCGCTTCCTGACTAGAGC
AGTCTTACTGTGACTGGTAGTGGAGGATGGAAGCTGGTGTTCTGGTAGGGAGAGGTCCTG
CCAGAAAGAGGGTGGGGAGAAGAGTAGGGCAAGAAGGCCACTACAGAGAGGAGAGAGAGA
GAGAGAGTGACTGAGGAATGGGGGCGGCTTGAGGCTATCACCACAGTACTGAGTAGTGGT
AGTAGTGGGTAGCTGCTGGTAGTTGTGCTGGCACTAGTGGGTGTGCTAGTGTCTGCACTC
TGTTGTGTAACTGTGACTGCAATAGGATGGTACTGAGTAGTGGTAGTAGTGGGTAGCTGC
TGGTAGTTGTGCTGGCACTAGTGGGTGTGCTTCTGATTGGATGTAGTACTGTGGCTGCAG
CAAGCCAGCTAACTCTCGTAACGAGTAAGACTTTTTTTTTTTTTTTTTTGAATGAACTTT
ATTGTTAAGAATATAATCACACACCCCAAACAACAAGCACGAATGCCAATGGTGTTTTGT
GAATCTGATAATCAAATCAGATCCCATGGAAACACGGCAAGCCATACCCATTCAGGCATA
GGCTGGCGGTGCTAGAAGTCAGTTAGCCAACTTCCACAAGGCGATCCCGGTGGTATTTCC
ACAATGTGGATTGATACTGCCGGTACGCTACCTGCAGGAAGTCAGCTAACCGTGCTGCCA
GCGCCCGATTATCATGCCTCGTCCCCATAGATTCATGCTCCACAGTCCCGTCCAACCAAC
GCTGGTCCAGATCTGCTTCGCCATTTAAGACTCCACCGCGGAGCCAAGTATATACATTCT
CCACACCCGGATCGAGTGCGCGACCCAGCAATCTGAGTCGGGATTTCTGAATTGCTGGTA
CTAGTCCAGACTGAATGCGATGGCCAGTCACTTGTTCACACTCCACCACGAGATGAGCAA
TGGATGTGCTGAGTAACTGCTGGTCGCATAATATGCAGTGGTCAACTGAGAATGGGTGGG
TGTTGACTAATATGCCAATCTGAATGGCTTTTCTTGCTGTCCAGAGTGCATCCATGCGCG
CAAGCATCAGATATCTTGTGCCATGTGCTCGCGATTGATCAAAACTGGGATCCTTGAAGA
ATCCAGAAGTGTCCAATAATTGTCGAGTGGCATACTTTTGGAGCGATGCAGAGTCCCCAC
ATGTTCGCAGAGTCTCCATCAATGCAAACGAGTGTCGTTGCTTGACTGTCTTTGGTCTGA
CTTGTGGTGTCAGCCAGTATCTGTTCCTGTATAGTTGTTTGGTCCGACGAGACCAGAACC
AGCGCTGGGATCTTACCAACTGCCCTTGGACATTCAGTGTAAACACATCATTGTCTGTAC
CAGAGCAGATGGCATTGATGGGTGTTCTCTTGGTCATAGACCGCTCCAACAAGAAACGAG
TAAGACTAAAGGAGTGAGAGCTAGTGCCC

>LINE_scaffold0035-410281-411533-C
TGTTGACAATTTCTCGGGGTTTATTATTATTTTTGAATGAACTTTATTGTTAAGAATATA
ATCACACCCCAAACAACAAGCACGAGTGCCAAAGGTGTTTTGTGAATCTGATAGTCAAAC
CCAGACCCATGAAAACACAGGCAAGCCATACCCATTTAGGCATAGGCTGGCGGTGCTAGA
AGTCAGTTAGCCAACTTCCACAAGGCGATCCCGGTGGTATTTCCACAATGTGGATTGATA
CTGCCAGGTACGCTACCTGCAGGAAGTCAGCTAACCGTGCTGCCAGCGCCCGATTATCAT
GCCTCGTCCCCATAGATTCATGCTCCACAGTCCCGTCCAACCAACCAACTGGTCCAGATC
TGCTTCGCCATTTAGGACTCCACCGCGGAGCCAAGTATATACACTCTCCACACCCGGATC
GAGTGCTGCGACCCAGTAACCTGAGTCGTGATTTCTGAATTGCTGGTACTAGTCCAGACT
GAATGCGATGGCCAGTGACTTGTTCACACTCCACCACGAGATGAGCAATGGATGTGCTGA
ATAGTTGCTGGTTGCATAGAATGCAGTTATCAACTGAGAATGGGTGGGTGTCGACTAATA
TGCCAATCTGGATGGCTTTTCTTGCTGTCCAGAGAGCATCCATGCGCGCAAGCATCAGAT
ATCTTATGCCATGTGCTTGCGATTGATCGAAACTGGGATCCTTGAAGAATCCAGAAGTGT
CCAATAATTGTCGAGTGACATACTTTTGGAGCGATGCAAAGTCTCCACCTGTTCGCAGAG
TCTCCATCAATGCAAACGAGTGTCGTTGCTTGACTGTCTTTGGTCTGACTTGTGGTGTCA
GCCAGTATCTGTTCCTGTATAGTTGTTTGGTCTGACGAGACCAGAACCAGCGCTGAGATC
TTACCAACTGCCCTTGGACATTCAGTGTAAACACGTCATTATCTGTACCGAAGCAGATGG
CATTGATGGGTGTTCTCTTGGTCACAGACCGCTCCAACAAGCGTACTCGTGATACCAATG
AGCGAGTGAGAAGTGACCCAATCCTAGTTTCAACTAGAAGGAGTCTAATGGCAGTCGAGA
GTCGGGCAACCAGTGAACAGTCGGATACCCTTGTTGATTGTCGTTTGCAGTGGTGCAAGG
TGTGACTTGTTGCCACCAACCAGTTCAAGCCCATAATAGGCTTTGCCCATGACCACTGCA
GAGAATATGCGAGAGCGATAATTCACCGTTAGCTGGTGGTTAGCCAGCACTG

>LINE_scaffold0035-574606-574715-C
CTGAGTAGTAGTAGTGGGCAGCTGCTGGTAGTTGTGCTGGCACTAGTGGGTGTGCTAGTG
TCTGCACTCTGTTGTGGTTTTTTTTTGTTTTTTGTTTTTTGATAGTGTG

>LINE_scaffold0035-600548-600698-C
CTGAGTAGTGGTAGTGGTGGGCAGCTGCTGGTAGTTGTGCTGGCACTAGTGGGTGTGCTA
GTGTCTGCACTCTGTTGTGTTTTTTGTTTTTGTGTCTTTTTTGGAATTAGTACAGTGAGA
ATATTAGTTTACAGTAGTAGTAGTAGTGGG

>LINE_scaffold0035-688756-688975-+
GGAGTCTTAAATGGACGAAGCAGATCTGGACCAGTTGGTTGGTTGGACAGGACTGTGGAG
CATGAATCTATGGGGACGAGGCATGATAATCGGGCGCTGGCAGCACGGTTAGCTGACTTT
TTGCATGTAACCTACCGGCAGTATCAATCCACATTGTGGGAATACCACCGGGATCACATT
GTGGAAGTTGGTTCAGTACTGTGGTGATAGCCTCTAGCC

>LINE_scaffold0035-697651-703344-+
GAGCTCCTCTCAAAGGGAACATCCCAAAGGCAGTAGAGGCTCTCATCGGAAAAAAAAACC
CCCCTCCCTTCCTCCAATCAGCAGCTTGGTCGCTCAACCAAGAAAAAAAAATCAAAAAAG
AAAAAGGAGCAAAAAGAAAAAAGTAAAAGTTCACGCGAAAAGTGGACACTTTATCCTGAA
CTCCCCATTTGGAAAAAACCCCTCCCCCCTCCAAAAAAAAAAATGCAAAAAAATCAAAAT
TCAAAAAGCAACCACGGGAAAGGCAAACCCGCTCCCAGTGGTGCTTTTACTCACCGTATC
CGCGAGGATGGTGAGGTCTTCTCCAGTGAGGAAGGTCGCGATACCTCCTCTGACACTACC
CCCTTGCCTCCGTGGCAGGATCTGTTCGTATGCGGTCGACTGATAGCGATCGATCTGTTC
GTGCGACACCGAAAAAGGCTCGCGATGTTAGCCCACCACCCCAGGACGATCTGTGGGTGG
TCGTGAAGAACCTTAGTCAGAAAGTTGCTGCTCAGCAGGCCGATTTGGATGCTTTGCGCA
ACGCTTTCGCCCTTCAGCAAAAGACATCGGCTGAGCTGGTAGACCAGATGAAGTCAACTG
GCGAAGCAACTCAAGCTGCTCTGGCTGCTATCCTAACCAGACTAGAGGCTGGACCTGTTG
TCCCACAAGTCGTAGTCCCCCAAATAATAAGGACTACCCTCCGTTACCACCTACAAGTGC
AAAGCCTAAAAGCAAGACTATGGCTACCAAGCCAAACACCACTACTGCTACCACTACTGC
TACTTCTACTACTACAACTGACCAGCCCTCTAAGGACACCCGATTCGCCGACGCTGTCAA
AAAACGGCTCACCCATCAACAGCTGGTTGAACGCCAGCCTGACTTTCGCAAAGCTGGTGC
TGCTGCTTGGCTCGCTCTGAAGCGTGAAACTTCAGTCCCTGCACACAGTGCACCAAAAGT
GGAGCTCTCCTCGGGTCTCCGGCTCATTTATGCAAGCGGTTTTCCCCTACGCTAAGCCTG
GCGACCTTCGAAAGGCAATGCAGGGAGCCCGCATCCGTACCAGTGCAGTACGTGATATTC
GCTGGATATCCCGTCAGGTTGTGCAGCTACTAGTCGACGCCGACTATGTGTCTGCCTTCA
CTCGCATAATTACCAGTCTGGACGCGACCATTGTCAAGTCTTTCAAAGCCTGGGTTCCTC
GCTCCGAAGCAGCAGACAAGGACAAGCTCGCTGCCATTTTGTCTTTTTCTGCAAAGACGG
TCACAACCATCCAGCGCAGTCCTGATGTAAAAGCCAGGAGCTTCTTTAGATCTCTGCTCG
CATCTATTGGTGGCAAGACCCTTGAGGCAGCCACTGCTGAGGCGACCAAGATTCGGGTTC
AGACACCCGACTTTAGCATATCCACACTGGAGACAGTCCCCAAGGAGTCTCTCCCAGTCA
AGAAGGCGACGGAAAAGGAACCTGCTGCACCAGCAGTAGATCCGCCATCTGACATGGCTG
CTGAGGTTACTCCAGCAATCCAAGATGACGGTGTTACTCCTACAGTCACCCCTATCGCTG
ACGTTGAAATGTGTTTGTAATGAGTGATACACCATTATCAACACATACACCTTCGCAAAC
TGATCACCTGCTACCTGACACTCCTCTATCCATGGCCAACTCTGACATATCGGTTTCCTC
TGTCGATCATCGACAAGAACCATCACCATCTACCACATTCTCGATATACGGCCTTGCAGC
CGTCTCAATCACTTACCTCCGCTCCATTCTCGCTCCAATCCTGGGCCACCAGATGGAACA
TGTCTCCAAGATCGACCGCCGCACCACAAAATACGGTGCTCGATTTCGCATAACGGTCCC
TGAAGACCGACAACGCAACATCATCCAGCGCCTTGAGCGCCAAAGCAAGCAAACCCACTG
GCGTATTCGGCAAAACTACCGACATCGCCGTCCAGACCAGCCTCGACCAACAGCCCCACC
TCCACCACTATCACGGCAGATCCTCGCAGTCAATGTTGCCAACATCAGCAACAAACGGCC
TGCTATCCGCCATATCGTCAGGAACACCAGGCTCCGGGCCATCTCAGAGACCTGCATCAC
TTCATCTAAATTTCGCTTTACTGTCCCTGGCTTCGATGTCATCCAGCATCCAGCCACGGG
ACCTGGACGCAGAGGAATCGCCCTCGGTATCCCATCGTGCTTTGGTGGTCATGAACATGG
TAGTGCAGTTGGCACAATGATTCTCGCCAAGGTACCCAACTTCACTCCAGAATGTCTGTG
GATAGTCGGATCTGTCTATGTTGGACATTCTGGGGCCACCACCAACTACAGTCGCAGAGA
GGCTTTTGCTAGTATTCGGCAATCCCTCGACAGAGTTGTTCCATTTGACAACAACCATCC
TGTTCTCATCTTTGGAGACTGGAACACCGACCCACAGCGCCTTCAGCGCATTGTCCACTC
GTGGGGTCATGGCTTGACTGTCATGCAGTTCTCTGGATCACAGATCACCAGACTCAGCAC
AGTCCATGGTCGACGTCATTCGTCAATCGACCACTTTGTGTGTAATGCACCAGCACGCGC
ACTCCTCACCTCGCCACGTGTGGACAGACAGACAGCAGTGGCCGACCACTTTGTCATTCG
CACATCCATCCGAGCAGAGGCTCAAGGACAACCCCCTGTTCCTCGTGCTCCAACCATATC
CCGCCATCACTGTCTCGAAGCAACCGATCGGATTGCTACATCCAATTACTGGGATGTGCT
AGCAGACGGTGCAACAGACACTGACACAGATACCGACATCCACCAACTGACATCTCAGTT
TTTTGGAATTAGCAAATGCAGTCGCTGATCAATTGAGCCTTCGACTCTCACCACCAGCCA
CTAGAGTTAATCGCCGGCTCCTATCTGGTACCACTAAACGTGCCATTTTGGCAAGCAACA
CTGCACGGCAAGCATTCATTGCGCTGCAACCTATACCAACCCTGACCCAGTTCATTGCAA
CACTCTACGAGATGAGTGGTCTCGACTCAAGGCTGCTGCCACCCCCAACTCGAGAGAGCA
GATGGTCGTAAACAATGGGTCAAGCACGCTGACAATCTTGACCGCGCTGTATCAGACGGT
CGAACCGATCTCGTATTCGCTGCTGCACGTGCCATGTCTGGAAACAGTTTCCGCAGTGCT
GCAGTCACTCCACTGTACAACTCCGATGGCATAGTACAGTACGATCCAACATCCATCCTG
CGTGTCATGCAAGGTCACTATGGATCACTGGCAGCCGACACCACAGGTCACTCGCTGGAC
TTGCAATACTGGCATGATCGTCAGCCTATTCAAGTTCCTCTCAATACACCAACCATCAGA
AACAGTGACATTCTCGACCAGGATTTCTCGTGGAATCAGATTGCTGCAGCCCTTTTGCAG
ATGAGTCCACGGAAAGCACCTGGCGACGATGGTATATCCACTGCGTTCTACCAAGCGGCA
CTTTATATGCCTGCCAACACCCAAGAAGGTGCTCCACCAACCCCATTTGCTCGTGCTCTG
TTGAGAGTATGTGGTCAAGTATTCGCTTCAGCAACAATTCCTCGTGCATGGTTGTGTGCA
TCCATCGTCTCAATCGACAAGAAAGATGGCGACCCTCTCAACCCAGGCGACAAGCGAGGC
ATTGCCCTCATCAATGTCGGTCTGAAACTCGTATGCAAGGTGCTCCAAATGCGCATTGAG
CGATTTGTCGAGACCAACAACCTGCTATCCTACGAACAGGCTGGGTTCCGCAAGCGCGAA
GAGTGTGTTGGACAAGTAGTCTCACTTGTCGACATCATTCAGCGCAGACAGAATGCTGGG
CTAAACACCCATGTATTATTCATCGATATCCGAAAGGCATTCGATACAGTCCCCGTTGGT
GCACTGTTATGGAAGCTGCAGAACATGGGATTCCCTCGTCGTACTCTTGCCTTTCTCAAG
GCATTGTACACATCCTCATCTGCTCGAGCACGGGCAGGATCACTGTTATCGGACCCATTC
CTGGTACAGAGAGGGGTCAGACAGGGATGTCCATTGTCTGGATTGCTGTTCAATCTGTTC
ATCAACGACATTCTCGATGGTGTCGCACCCATCACAGTCCCTGGACTACCGCAAGACACA
AACCCCATCCGAGGACTCATGTACGCAGACGATGTTGCAGTGTTTGCTGACTCTGAGCAA
TCACTGTTGGCTGCGTCGACTGCTATCGAGCAATGGGCCAATCAGTGGGAGATGCAGTTT
GGTGTGGCCAAGTGTGGCATCATCAGCTTCACTGGCCATCTAGTATCACGACTTGACAAC
CCATTGGATATTCGACTCCATGGACAGTTGGTCAGTCGTGTGGAGTCATACAAGTACCTT
GGTGTACTGATTGACTCCAAGCTAGATCACTCAGCATGGCTCAAGCAGAAACGGTATGCA
CTCGAGCACACCATCTCGGCACTTCACCCAGTGCTGGCTAACCACCAGTTAACGGTGAAT
TATCGATCTCGCATATTCTCTGCAGTGGTCATGGGCAAAGCCTACTATGGGCTTGAGCTG
GTTGGTGGCAACAAGTCACACCTTGCACCACTGCAGACAACGATCAACAAGGGTATCCGA
CTGTTCACTGGTGCCCGACTCTCGACTGCCATTGGACCCCTTCTGGTTGAAACTGGGATT
GGGTCACTTCTCACTCGCTCATTGGTCTCACGAGTACGCTTGTTGGAGCGGTCTGTGACC
AAGAGAACACCCATCAATGCCATCTGCTCCGGTACAGACAATGATGTGTTTACATTGAAT
GTCCAAGGGCAGTTGGTAAGATCCCAGCGCTGGTTCTGGTCTCGTCGGACCAAACAACTA
TACAGGAACAGATACTGGCTGACACCACAGGTCAGACCAAAGACAGTCAAGCAACGGCAC
TCGTTTGCATTGATGGAGACTCTATGAACATGTGGAGACTCTGCATCGCTCCAAAAGTAT
GTCACTCGACAATTATTGGACACTTCTGGATTCTTCAAGGATCCCAGTTTCGATCAATCG
CGAGCACATGGCACAAGATATCTGATGCTTGCGCGCATGGATGCTCTCTGGACAGCAAGA
AAAGCCATCCAGATTGGCATATTAGTCGACACCCACCCATTCTCAGTTGACCACTGCATA
TTATGCGACCAGCAGCTACTCAGCACATCCATTGCCCATCTCGTGGTGGAGTGTGAACAA
GTAACTGGCCATCGCATTCAGTCTGGACTAGTACCAGCAATTCAGAAATCCCGACTCAGA
TTGCTGGGTCGCGCACTCGATCCGGGTGTGGAGAATGTATATACTTGGCTCCGCGGTGGA
GTCTTAAATGGCGAAGCAGATCTGGACCAGCGTTGGTTGGACGGGACTGTGGAGCATGAA
TCTATGGGGACGAGGCATGATAATCGGGCGCTGGCAGCACGGGTTAGCTGACTTCCTGCA
TGTAGCGTACCGGCAGTATCAATCCACATTGTGGAAATACCACCGGGATTGCCTTGTGGA
AGTTGGCTAACTGACTTCTAGCACCGCCAGCCTATGCCTGAATGGGGTATGGCTTGCCTG
TGTTTCATGGATCTGATTTGACTATCAGATTCACAAAACACCATTGGCACTCGTGCTTGT
TGTTTTGGGTGTGTGTGATTATATTCTTAAACAATAAAGTTCATTCAAAAAAA

>LINE_scaffold0036-10700-10979-C
TTTTTGAATAAACTTTTATTGTTAAGAATATAATCACACCCTCAAAACAACAAGCACGAA
TGTCAATGGTGTTTTGTGAATCTGATGGTCAAATCAAATCCATGAAACACAGGCAAGCCA
TACTCCATTCAGGCATAGGCTGGTGGGTGCTAAAAGTCAGTTTAACCAACTTCCACAAGA
CAATTCCAGGTGGTATCTGCCACACTGTGGATTGATACTGCCCAGTACGCTATCTACAGG
AAGGCAGCTAACCGTTACTGCCAGAATCCGTTCCTCATG

>LINE_scaffold0036-99101-99585-+
AGTAACTGGCCATCGCATTCAGTCTGGACTAGTACCAGCAATTCAGAAATCACGACTCAG
ATTGCTGGGTCGCGCACTCGATCCGGGTGTGGAGAATGTATATACTTGGCTCCGCGGTGG
AGTCTTAAATGGCGAAGCAGATCTGGACCAACGTTGGTTGGACGGGACTGTGGAGCATGA
ATCTATGGGGACGAGGCATGATAATCGGGCGCTGGCAGCACGGTTAGCTGACTTCCTGCA
GGTAGCGTACCGGCAGTATCAATCCACATTGTGGAAATACCACCGGGATCGCCTTGTGGA
AGTTGGCTAACTGACTTCTAGCACCGCCAGCCTATGCCTGAATGGGTATGGCTTGCCGTG
TTTTCGTGGGATTTGATTTGATTATCAGATTCGCAAAACACCTTTGGCATTCGTGCTTGT
TGTTTGAAGGTGTGTGATTATATTCTTAACAATAAAGTTCATTCAAAAAAAAAAAAAAAA
AAAT

>LINE_scaffold0036-100953-101157-C
TAACCCAAGCAGGTGCATGACTCTTTTGTTTTTGAATAAACTTTATTGTTTAAGAATATA
ATCAGATCACACTCCAAAACAACAAGTAACGAGCTCCAAAGGTGTTTTGTGAATCTGAAA
GTCAAAATCAAATCCATGTAACACGACAAGCCATACCCCATCCAGACATAGGATAGTGGG
TGCTAACAAGTCAGTTTAATCAAC

>LINE_scaffold0036-105159-105363-C
TAACCCAAGCAGGTGCATGACTCTTTTGTTTTTGAATAAACTTTATTGTTTAAGAATATA
ATCAGATCACACTCCAAAACAACAAGTAACGAGCTCCAAAGGTGTTTTGTGAATCTGAAA
GTCAAAATCAAATCCATGTAACACGACAAGCCATACCCCATCCAGACATAGGATAGTGGG
TGCTAACAAGTCAGTTTAATCAAC

>LINE_scaffold0036-108884-109458-C
TTTTTTTTTTTTTTTGAATGAACTTTATTGTTAAGAATATAATCACACCCCAAACAAACA
AGCACGAATGCCAAAGGTGTTTTATGAATCTGATAGTCAAATCAAATCCCATGAAACACG
GCAAGCCATACCCATTCAGGCATAGGCTGGCGGTGCTAGAAGTCAGTTAGCCAACTTCCA
CAAGGCGATCCTGGTGGTATTTCCACAATGTGGATTGATACTGCCGGTACGCTACCTGCA
GGAAGTCAGCTAACCCGTGCTGCCATCCGCCCGATTACCATGCCTTGTCCCCATAGATTC
ATGCTCCACAGTCCCGTCCAACCACTGCTGGTCCAGATCTGCTTCGCCATTCAAGACTCC
ACCGCGGAGCCAAGTATATACATTCTCCACACCCGGATCGAGTGCGCGACCCAGCAATCT
GAGTCGTGATTTCTGAATTGCTGGTACTAATCCAGACTGAATGCGATGGCCGGTGACTTG
TTCACACTCCACCACGAGATGGGCAATGGATGTGCTGAGTAGTTGCTGGTCGCATAATAT
GCAGTGATCAACTGAGAATGGGTGGGTGTCGACT

>LINE_scaffold0036-109458-110032-C
TTTTTTTTTTTTGAATGAACTTTATTGTTAAGAATATAATCACACACCCCAAACAACAAG
CACGAATGCCAATGGTGTTTTGTGAATCTGATAGTCAAATCAGACCCATGAAACACGGCA
AGCCATACCCATTCAGGCATAGGCTGGCGGTGCTAGAAGTCAGTTAGCCAACTTCCACAA
GGCGATCCCGGTGATATTTCCACAATGTGGATTGATACTGCCGGTACGCTACCTGCAGGA
AGTCAGCTAACCGTGCTGCCAGCGCCCGATTATCATGCCTCGTCCCCATAGATTCATGCT
CCACAGTCCCGTCCAACCAACGTTGGTCCAGATCTGCTTCGCCATTCAAGACTCCACCGC
GGAGCCAAGTATATACATTCTCCACACCCGGATCGAGTGCGCGACCCAGCAGTCTGAGTC
GTGATTTCTGAATTGCTGGTACTAGTCCAGACTGAATGCGATGGCCGGTGACTTGTTTGA
GATGGGCAATGGATGTGCTGAGTAGTGCTGGTCGCATAATATGCAGTGATCAACTGAGAA
TGGGTGGGTGTCGACTTTTTTTTTGAATGGCTTT

>LINE_scaffold0036-207070-207158-C
TTTTTTTTTAATAAACTTTATTGTTAAGAATATAATCAGATCCCAAACAAACAAGCACGA
ATGCCAAATGGTGTTTTGTGAATCTGAT

>LINE_scaffold0036-393244-393307-+
AGAATGCATATACTTGGCTCCGTGGTGGAGTCTTAAATGGCGAAGCAGATTTTAAACCAG
TTG

>LINE_scaffold0036-465245-465257-C
GGGTGTATTATC

>LINE_scaffold0036-594897-600990-+
ATCGGGCGCTGGGCAGCACGGTTAGCTGACTTCCTGCAGGTAGCGTACTGGATAGTATCA
ATCCACATTGTGGCACAATACCACCGGGATCGCCTTGTGGACGTTGGCTAAACTGACTTC
TAGCACCGCCAGCACAAACAATTACAAACAGAGTGCAGACACTAGCACACCCACTAGTGC
CAGCACAACTACCAGCAGCTGCCGCTCACCACTACTACTCAGTCCCTCTTTCTCTCCTCT
CTGTAGTGGCCTTCTTGCCCTACTCTTCTCTCCACCCCTCTTTCTGGCAGGACCTCTCCC
CTACCAGAACACCAGCTTCCATCCTCCACTATCAGTCACAGTTAGACTGCTCTAGTCAGG
AAGCGAGCTCCCCCCCCAGTGGTACTCTCAGGCCCTCTCTCCTGTTGGGCACTAGTCTCC
TACTCTTTTTCCCTAGTGGCCATCCTCTCTGCCCTACCTCCCCCCAGAGTCAGAGCTAGG
TCTGATACCTGAGCTCCTCTCAAAGGGACACCTCAAAGGTAGCAGAGGTTCTCATCGGAA
AAAACCCCCTCCCTTCTTCCAATCAGCAGCTCTGTTGATCAAAAAAAAAAATCAAAATCA
AAAATCAAAAAAAATGTCCCGAAAAAATGAAAATTCAAAAGGCAGCCACGGGAAAGGCAA
ACCCGCTCCCAGTGGTGCTTTCACTCACCGTATCCGTGAGGATGGTGAAATCTTTTCTGG
TGAGGAAGGTCGCGAGACTTCCTCGGACACTACTCCCCTTGCCTCCGTGGCCGGGTCTGT
TCGCATGCGATCGACTGACAGCGATCGCTCGGTTCGTGCGACACCAAAAAAGGCTCGCGA
TGCCAGTCCACCACCCCAGGATGATCTGTGGGTGGTGATTAAAAACCTTAGTCAGCAAGT
TGCTGCTCAGCAGGCCGAAATGGATGCTTTGCGCAACGCTATTGCTCTCCAGCAAAAGGC
AACAGCCAACCTGGAGAAAATCCTTGGAAACATGGCAAGTCAGGCAGCGTCAACTAGTGA
GGTGACTCAGACTGCTCTGGCTGCTATTCTAGCCAGACTGGAAGTCAAACCTGATGTCCC
GAAAGTCGTAGTCGTTGATAATGACTACCCTCCGCTACCACCAACGGGTGCAAAACCCAA
ACGCAAGACTATGGCTACCAAGCCAAACCCCACTACTGCTACTACTGCCACTACTACTAC
TTCTACTACAACTGGCCAACCCTCCAAAAACACTTGTTTCGCTGATGCTGTCAAAAGGCG
GCCCACTCACCAACAGCTGGTTGAACGCCAGCCTGAATTTCGTAAAGCTGGTGCTGCTGC
TTGGCTTGCATTGAAGCGCGAGACATCAGTCCCTGCACACAGTGCACCAAAAGTGGAGCT
CTCCTCGGGTCTTCGACTCATCTATGCAAGCGGTTTTCCCTACGCTAAGCCTGGCGACCT
TCGAAAGGCCATGCAGGGAGCCCGCATCCGTACCAGTGCAGTACGTGATATTCGCTGGAT
ATCCCGTCAAGTTGTGCAGCTGCTAGTCGATGCCGACTATGTGTCTGCCTTCACACGGAT
AATTACCAGTCTGGACGCGACTATAGTCAAGTCCTTTAAAGCCTGGATTCCTCGTCCCGA
AGCAGCAGACAAGGATAAGCTCGCTGCTATCTCGTTGTTTGCTGCAAAAACTGTTACGAC
CATCCAACGCAGTCCTGACGTCAAAGCCAGGAATTTCTTCAGATCTCTGCTCGCATCTAT
TGGTGGCAAGACCTCGAGGCAGCCACTGCTGAGGCAATCAAGATTCGGGTTCAGACACCC
GATTTTGACATATCAACAATGGAGACAGTCCCCAAGGAGTCTCTCCCAGTCAAGAAGGCG
ACTGAACAAGAACCTGCTGCACCAGCAGTAGATCCACCATCAGACATGGCTGCTGAGGTC
ACTCCAGCAATCCAAGATGACGGTGCTCCTACAGTCACCCCTATCGCTGACGTTGAAATG
TGTTTGTAATGAGTGATACACCATTATCAACACATACACCTTCACAAACTGATCACCTAT
TACCTGACACTCCTCTATCTATGGCCAACTCTGACATATCGGTTCCTCTGTCGATCATCG
ACAAGAACCATCAACATCTACTACATTCTCGATATACGGCCTTGCAGCCGTCTCGATATC
ATATCTTCGCTCCATTCTCGCTCCAATACTGGGTCACCAGATGGAGCATGTCTCCAAGAT
CGACCGCCGCACCACAAAACACGGTGCTCGATTCCGCATAACGGTCCCCGAAGACCGACA
ACGCAACATCATCCAGCGCCTCGAGCGCCAAAGCAAACTCACTGGCGTATTCGGCAAAAC
TACCGACATCGCCGTCCAGACCAGCCTCGACCAACAGCCCCACCTCCACCACTATCACGG
CAGATCCTCGCAGTCAATGTTGCCAATATCAGCAACAAACGGCCTGCTATCCGCCACATT
GTCAGAAACACCAGGCTCTGGGCCATCTCAGAGACCTGCATTACTTCATCTAAATTTCGC
TTCACTGTCCCTGGATTCGATGTCATCCAGCATCCAGCCACGGGACCTGGACGCAGAGGA
ATTGCCCTAGGTATCCCATCATGCTTTGGTGGCCATGAACATGGTAGTGCAGTTGGCACA
ATGATTCTCGCCAAGGTACCCAACTTCACGCCAGAATGTCTGTGGATAGTCGGATCTGTC
TATGTAGGACATTCTGGAGCCACCACCAACTACAGTCGCAGAGAGGCTTTTGCTAGTATT
CGGCAAGCTCTCGACAGAGTTGTTCCATTCGACAACAATCATCCAGTTCTCATTTTTGGA
GACTGGAACACCGACCCACAGCGCCTTCAGCGCATTGTCCACTCGTGGGGTCATGGTCTG
ACTGTCATGCAGTTCTCTGGATCACAGATCACCAGACTCAGCACAGTCCATGGTCGACGC
CATTCGTCAATCGACCACTTTGTGTGTAATGCACCAGCCCGCGCACTCCTCACCTCGCCA
CGTGTGGATAGACAGACAGCAGTGGCCGACCACTTTGTCATTCGCACATCCATCCGAGCA
GAGGCTCAAGGACAACCCCCTGCTTCTCGTGCTCCAACAATATCCCGCCATCACTGTCTC
GAAGCAACCGATCGGATTGCTACATCAAATTACTGGGATGTGCTAGCAGACGGTGCAACA
GACGACACCGACACAGACACAGACATCCACCAACTGACATCTCAGTTTTTGGGAATCAGC
AAATGCAGTCGCTGATAACTTGAGTCTTCGACTCTCACCACCAGCCACTCGATCCAATCG
CCGGCTTCTATCTGGCACCACTAAACGTGCCATCTTGGCAAGCAACACTGCACGGCAAGC
ATTCATTGCCGCTGCAACTCATACCAACCCTGACCCAGTCCAGTGCAACACTCTTCGAGA
TGAGTGGTCTCGACTCAAGGCTGCTGCCACCCAACTCGAAAGAGTGGATGGTCGTAAACA
ATGGGTAAAGCACGCGGACAATCTCGACCGCGCTGTATCAGACGGTCGAACCGATCTCGT
ATTCTCTGCTGCACGCCATGTCTGGAAACAGTTCCCGTAGTGCTGCAGTCACTCCACTGT
ACAACTCCGATGGCATAGTACAGTACGACCCAACATCCATCCTGCGTGTCATGCAAGGTC
ACCATGGATCACTGGCAGCCGACACCACAGGTCACTCACTGGACTTGCAATACTGGCATG
ATCGTCAGCCTATTCAAGCCTCTCCAAATACACCGACCATCAGAAACAGTGACATTCTCG
ACCAGGATTTCTCGTGGAATCAGATTGCTGCAGCCCTTTTGCAAATGAGTCCACGGAAAG
CACCTGGCGACGATGGTATAACCACTGCGTTCTACCAAGCGGCACTCTACATGACTGCCA
ACACCCAAGAAGGCGTTCCACCAACTCCATTTGCTCGTGCTCTGTTGAGAGTATGTGGTC
AAGTATTCGCTTCAGCAACAATTCCCCGTGCATGGCTCTGTGCATCCATTGTTTCCATCG
ACAAGAAAGATGGCGACCCTCTCAACCCAGGCGACAAGCGAGGCATTGCACTCATCAATG
TCGGTCTGAAACTCGTATGCAAGGTGCTCCAAATGCGCATTGAGCGATTTGTCGAGACCA
ACAACCTGCTATCCTACGAACAGGCTGGGTTCCGCAAGCGCGAAGAGTGTGTTGGACAAG
TAGTCTCACTTGTCGACATCATTCAGCGCAGACAGAATGCTGGGCTAAACACCCATGTAT
TATTCATCGATATCCGAAAGGCATTTGATACAGTCCCAGTTGGTGCACTGTTATGGAAGC
TGCAAACCATGGGATTCCCTCGTCGTACTCTTGCCTTTTCTCAAGGCATTGTATACATCC
TCATCTGCTCGAGCTCGAGCAGGTTCACTACTATCGGACCCATTTCCGGTACAGAGAGGG
GTCAGACAGGGATGTCCATTGTCTGGACTACTATTCAATCTGTTCATCAACGACATTCTC
GATGGTGTCGCACCCATCACAGTCCCTGGACTACCTCGTGACACGAACCCCATCCGAGGA
CTCATGTACGCAGACGATGTTGTCAGTCTTTGCTGACTTTGAACAATCACTATTGGCTGC
GTCGACTGCTGTTGAGCAATGGGCCAATTGGTGGGAGATGCAGTTTGGTGTGGCCAAGTG
TGGCATCATCAGCTTCACTGGCCATCTAGCACCACGACTTGACAGTCCATTGGATATTCG
ACTCCATGGACAGTTGGTCAGTCGTGTGGAGTCATACAAGTACCTTGGTGTACTGATTGA
CTCCAAGCTAGATCACTCAGCATGGCTCAAGCAGAAACGGTCTGCACTTGAGCACACCAT
CTCGGCTCTTCACCCAGTGCTGGCTAATCACCAGCTAACGGTGAATTATCGTTCTCGCAT
ATTCTCTACTGTGGTCATGGGCAAAGCCTATTATGGGCTTGAGCTGGTTGGTGGAAACAA
GTCGCACCTTGCACCACTGCAGACAACGATCAACAAGGGTATCCGACTGTTCACTGGTGC
CCGACTCTCAACTGCCATTGGACCCCTTCTGGTTGAAACTGGGATTGGGTCTCTTCTCAC
TCGCTCATTGGTATCACGGGTACGCTTGTTGGAGCGGTCTGTGACCAAGAGAACACCCAT
CAATGCCATCTGTTCGGGTACAGACAATGACGTGTTTACATTGAATGTCCAAGGGCAGTT
GGTAAGATCCCAGCGCTGGTTCTGGTCTCGTCGGACCAAACAACTATACAGGAACAGATA
CTGGCTGACACCACAAGTCAGACCAAAGACAGTCAAGCAACGACATTCGTTTGCATTGAT
GGAGACTCTGCGAACATGTGGAGACTCTGCATCGCTCCAAAAGTATGTCACTCGACAATT
ATTGGACACTTCTGGATTCTTCAAGGATTCCAGTTTCGATCAATCACGAGCACATGGCAC
AAGATATCTGATGCTTGCGCGCATGGATGCTCTCTGGACAGCAAGAAAAGCCATTCAGAT
TGGCATATTAGTCGACACTCACCCATTCTCAGTTGATCACTGCATATTATGCGACCAGCA
ACTACTCAGCACATCCATTGCTCATCTCGTGGTGGAGTGTGAACAAGTCACCGGCCATCG
CATTCAGTCTGGACTAGTACCAGCAATTCAGAAATCACGACTCAGACTGCTGGGTCGCGC
ACTCGATCCGGGTGTGGAGAATGTATATACTTGGCTCCGCGGTGGAGTCTTAAATGGCGA
AGCAGATCTGGACCAGCGTTGGTTGGACGGGACTGTGGAGCATGAATCTATGGGGACGAG
GCATGATAATCGGGCGCTGGCAGCACGGTTAGCTGACTTCCTGCAGGTAGCGTACCGGCA
GTATCAATCCACATTGTGGAAATACCACCGGGATCGCCTTGTAGAAGTTGGCTAACTGAC
TTCTAGCACCGCCAGCCTATGCCTGAATGGGTATGGCTTGCCGTGTTTCATGGGATTTGA
TTTGACTATCAGATTCATAAAACACCATTGGCATTCGTGCTTGTTGTTTGGGGTGTGACT
ATATTCTTAACAATAAAGTTCATTCAAAAAAAA

>LINE_scaffold0036-600991-601246-+
GCACCGCCAGCCTATGCCTGAATGGGTATGGCTTGCCGTGTTTTCATGTATCTGATTTGA
CTATCAGATTCACAAAACACCATTGGCACTCGTGCTTGTTTGTTTGGGGTGTGTGATTAT
ATTCTTAACAATAAAGTTCATTCAAAAAAAAATGGGGACGAGGCATGATAATCGGGCGCT
GGCAGCACGGTTAGCTGACTTCCTGCAGGTAGCGTACTGGCAGTATCAATCCACATTGTG
GAAATATCTCCTGGA

>LINE_scaffold0036-844556-844583-+
GTGTGGGAAAAAACATTGAAAGTACAA

>LINE_scaffold0036-888122-888251-+
TCCCTGGACTATCTCGTGACACAAATCCCATCCGAGAACTCATGTACGCAGACGATGTTG
CAGTTTTTGCTGATTCTGAGCAATCCCTGTTGTCTGCGTCCACTGCTGTTGAGCAATGGG
CCAATCGGT

>LINE_scaffold0036-938951-939103-+
CGTCAGCCCTATGTCTGGATGGGTATGGCTTGCCTGTGTTTCATGGATTTGATTGGATTA
TCAGATTCACAAAACACCATTGGCATTCGTACCTTGTTTGTCTGGGGTGTGATTATATTC
TTGACAACCAAAGTTTATTCAAAAAAAAAAGA

>LINE_scaffold0036-953495-953543-+
CAGTTTCGACCCAACAGCAACCACTTCCATCACTATCACGGCAGATTC

>LINE_scaffold0036-953537-953654-+
AGATTCACAAAACACCTTTTGGCACTCGTTACTTGTTGTTTTGGGGGTGTGATTCTATTC
TTAACAATAAAGTTTATTTAAAACAACAACTATAAACCAACTGTTAATACCATGGGT

>LINE_scaffold0036-1038692-1039517-+
ATTGGCTGACACCACAAGTCAGACCAAAGACAGTCAAGCAACGGCATTCGTTTGCATTGA
TGGAGACTATGCGAACATGTGGAGACTCTGCATCGCTCCAAAAGTATGTCACTCGACAAT
TATTGGACACTTCTGGGTTCTTCAAGGATCCCAGTTTCGACCAATCGCGAGCACATGGCA
CAAGATATCTGATGCTTGCGCGCATGGATGCTCTCTGGACAGCAAGAAAAGCCATTCAGA
TTGGCATATTAGTCGACACACACCCATTCTCAGTTGACCACTGTATATTATGCGACCAGC
AACTACTCAGCACATCCATTGCCCATCTCGTGGTGGAGTGTGAACAAGTCACTGGCCATC
GCATTCAGTCTGGACTAGTACCAGCAATTCAGAAATCACGACTCAGACTACTGGGTCGCG
CACTCGATCCGGGTGTGGAGAATGTATATACTTGGCTCCGCGGTGGAGTCTTGAATGGCG
AAGCAGATCTGGACCAGCAGTGGTTGGACGGGACTGTGGAGCATGAATCTATGGGGACGA
GGCATGACAATCGGGCGCTGGCAGCACGGTTAGCTGACTTCCTGCAGGTAGCGTACCGGC
AGTATCAATCCACATTGTGGAAATACCACCGGGATCGCCTTGTGGAAGTTGGCTAACTGA
CTTCTAGCACCGCCAGCCTATGCCTGAATGGGTATGGCTTGCCGTGTTTCATGGGATTTG
ATTTGACTATCAGATTCATAAAACACCTTTGGCATTCGTGCTTGTTTGTTTGGGGTGTGA
TTATATTCTTAACAATAAAGTTCATTCAAAAAAAAAAAAAAAAAA

>LINE_scaffold0036-1039533-1040278-+
GGAGACTCTGCATCGCTCCAAAAGTATGTCACTCGACAATTCTTGGACACTTGTGGATTC
TTCAAGGATCCCAGTTTCGATCAATCGCGAGCACATGGCACAAGATATCTGATGCTTGCG
CGCATGGATGCTTTCTGGACAAGCAAGAAAAGCCATTCAGATTTGCATATTGGTCGACAC
TCACCCATTCTCAGCTGATCACTGCATATTATGCGACCAGCAACTACTCAGCACATCCAT
TGCCCATCTCGTGGTGGAGTGTGAACAAGTCACTGGCCATCGCATTCAGTCTGGACTAGT
ACCAGCAATTCAGAAATCACGACTCAGACTACTGGGTCGCAGTACTCGATCCGGGTGTGG
AGAATGTATATACTTGGCTCTGCAGTGGAGTCTTAAATGGCGAAGCAGATCTGGACCAGC
GTTGGTTGGACGGGACTGTGGAGCATGAATCTATGGGGACGAGGCATGATAATCGGGCGC
TGGCAGCACGGTTAGCTGACTTCCTGTAGGTAGCGTACCGGCAGTATCAATCCACATTGT
GGCAATACCACCGGGATCGCCTTGTGGGAGTTGGTTAGACTGACTTGTTAGCACCTACCA
GCCTATGCCTGAATGGGTATGGCTTGCCTGTGTTTCAATGTTATCTGATTTGACTATCAG
ATTCACAAAACGCCTTTGGCATTCGTTACTTATTGTTTGAGGGTGTGATTATATTCTTAA
CAATAAAGTTTATTATCAAAAAAGA

>LINE_scaffold0036-1120305-1120324-C
TTGGTGCATAGGAAATAGT

>LINE_scaffold0036-1214291-1214734-+
GGGTGATTATATTTTTAGCAATTGGCAGTCAAAAAAAAAAACAGACACTGCACAACAAGT
GAGCTAGCATACCCACTACTCAGTACTGTGGTTGACAGCGTGGGCCGGCACCCCATTTCT
CAGTCCCTCTTTTTCCCCTCTGTCGGACTACTCTACTCCATCCACCCCTCTTTCTGGCAG
GACCTCTCCCCTGTCAAACCACCAGCTCCCACTTCCCCACTATCAGTCACAGTAAGAGAC
TGCTCTAGTCAGGAAACGAGCCCCCCCGCAGTGACACTCCCAAGCCCTCTTCCCCTCTGT
CGGGCAGTAGCCTCTCACTCCTTCCTTAGTGACCGTCCTTCCTCTCTGCCCTATCTTTCC
TCAGAGTCAGAGTCAGAGTTAATACCTGAGCTCTCTTCAAAGGGGACATTCCAAAGTTAG
TAGAGGCTCTTGACTACAAAAAA

>LINE_scaffold0036-1364981-1365381-C
GGGTGTTGACAATTTCTCGGGGGTTTATTATTTTTTGAATGAACTTTAATTGTCAAGAAT
ATAATCACACACCCCAAACAAACAAGTAATGAATGCCAATGGTGTTTTATGAATATAATA
GCCAAATCAAATCCCATAAAACACAGCAAGTCATATCCATTCAGGCATAGGCTGGTAGGT
GCTACAAGTCAGTTTAGCACAACTTCCACAAGGCGATCCCGGTGATATTTCCACAATGTG
GATTGATACTGCCCGGTACGCTACCTGAAAAAAGTCAGCTAGCCGTGCTGCCAGCGCCCG
ATTGTCATGCCTCATTCCCATAGATTCATGCTCCACAGTCCCGTCCAACCACCGCTGGTC
CAGATCTGCTTCGCCATTTAAGACCCCACCGCAGAGCCAA

>LINE_scaffold0036-1375698-1376359-C
TTTTTTTTTGAATGAACTTTATTGTTTAAGAATATAATCACATACCTCAAACAACAAGCA
CGAGTGCCAAAGGTGTTTTGTGAATCTGATAGTCAAATCAGATCACATGAAAACACGGCA
AGCCATACCCATTCAGGCATAGGCTGGCGGTGCTACAAGTCAGTTAGTCAACTCCCACAA
GGCGATCCCGGTGGTATTTCCACAATGTGGATTGATACTGCCGGTACGCTACCTGCAGGA
AGTCAGCTAACCGTGCTGCCAGCGCCCGATTATCATGCCTTTTTTTTTTGAATGAACTTT
ATTGTTTAAGAATATAATCACACACCCCAAACAAACAAGCACGAATGCCAACGGTGTTTT
GTGAATTTGATAATCAAATCAAATCCCACGAAAACACGGCAAGCCATACCCATTCAGGCA
TAGGCTGGCGGTGCTAGAAGTCAGTTAGCCAACTTCCACAAGGCGATCCCGGTGGTATTT
CCACAATGTGGATTGATACTGCCGGTACGCTACCTGCAGGAAGTCAGCTAACCGTGCTGC
CAGCGCCCGATTATCATGCCTCGTCCCCATAGATTGCATGCTCCACAGTCCCGTCCAACC
AAACAACTGGTCCAGATCTGCTTCGCCATTTAAAACTCCACCGCGGAGTCAAGCAGAACA
T

>LINE_scaffold0036-1400331-1404210-C
ACCGCAGAATCAAGTATTTTTTTTTTTTTTTTGAATGAACTTTATTGTTAAGAATATAAT
CACACCCCAAACAAACAAGCACGAATGCCAATGGTGTTTTATGAATCTGATAGTCAAATC
AAATCCATGAAAACACGGCAAGCCATACCCATTCAGGCATAGGCTGGCGGTGCTAGAAGT
CAGTTAGCCAACTTCCACAAGGCGATCCCGGTGATATTTCCACAATGTGGATTGATACTG
CCGGTACGCTACCTGCAGGAAGTCAGCTAACCGTGCTGCCAGCGCCCGATTATCATGCCT
CGTCCCCATAGATTCATGCTCCACAGTCCCGTCCAACCACTGCTGGTCCAGATCTGCTTC
GCCATTCAAGACTCCACCGCGGAGCCAAGTATATACATTCTCCACACCCGGATCGAGTGC
GCGACCCAGCAATCTGAGTCGGGATTTCTGAATTGCTGGTACTAATCCAGACTGAATGCG
ATGGCCGGTGACTTGTTCACACTCCACCACGAGATGGGCAATGGATGTGCTGAGTAGTTG
CTGGTCGCATAATATGCAGTGGTCAACTGAGAATGGGTGGGTGTCGACTAATATGCCAAT
CTGAATGGCTTTTCTTGCTGTCCAGAGAGCATCCATGCGCGCAAGCATCAGATATCTTGT
GCCATGTGCTCGCGATTGGTCGAAACTGGGATCCTTGAAGAACCCAGAAGTGTCCAATAA
TTGTCGAGTGACATACTTTTGGAGCGATGCAGAGTCTCCACATGTTCGCAGAGTCTCCAT
CAGAGCAAACGAATGCCGTTGCTTGACTGTCTTTGGTCTGACTTGTGGTGTCAGCCAGTA
TCTGTTTTTGTATAGTTGTTTGGTCCGACGAGACCAGAACCAGCGCTGGGATCTTACCAA
CTGCCCTTGGACATTCAATGTAAACACGTCATTGTCTGTACCCGAACAGATGGCATTGAT
GGGTGTTCTCTTGGTCACGGACCGCTCCAACAAGCGTACCCGTGGTACCAATGGGCGAGT
GAGAAGAGACCCAACCCCCGGTTTCAACTAGAAGGGGCCCAATGGCAGTCGAGAGTCGGG
CGCCAGTGAACAGTCGGATACCCTTGTTGATCGTTGTCTGCAGTGGTGCAAGGTGCGACT
TGTTTCCACCAACCAGCTCAAGCCCATAGTAGGCTTTGCCCATGACCACTGCAGAGAATA
TGCGAGAACGATAATTCACCGTTAGCTGGTGATTAGCCAGCACTGGGTGAAGAGCCGAAA
TGGTGTGCTCAAGTGCAGACCGTTTCTGACTGAGCCATGCTGAGTGATCTAGCTTGGAGT
CAATCAGTACACCAAGGTACTTGTATGACTCCACGACTGACCAACTGTCCATGGAGTCGA
ATATCCAATGGGTTGTCAAGTCGTGGTGCTAGATGGCCAGTGAAGCTAATGATGCCACAC
TTGGCCACACCAAACTGCATCTCCCATCGATTGGCCCATTGCTCGATAGCAGTCGACGCA
GCCAACAGTGATTGCTCAGAGTCAGCAAACACTGCCACATCGTCTGCGTACATGAGTCCT
CGGATGGGGTTCGTGTCTCGCGGTAGTCCAGGGACTGTGATGGGTGCGACACCATCGAGA
ATGTCGTTGATGAACAAATTGAATAGTAGTCCAGACAATGGACATCCCTGTCTGACCCCT
CTCTGTACCGGAAATGGGTCCGATAGTAGTGATCCTGCCCGTGCTCGAGCAGATGAGGAT
GTGTACAATGCCTTGAGAAAGGCAAGAGTACGACGAGGGAATCCCATGTTCTGCAGCTTC
CATAACAGTGCACCAACTGGGACTGTATCGAATGCCTTTAGGATATCGATGAATAGAACA
TGGGTGTTTATCCCAGCATTCTGTCTGCGCTGAATGATGTCAACAAGTGAGACTACTTGT
CCAACACACTCTTCGCGCTTGCGGAACCCAGCCTGTTCGTAGGACAGCAGGTTGTTGGTC
TCGACAAATCGCTCAATGCGCATTTGGAGCACCTTGCATACGAGTTTCAGACCGACATTG
ATGAGGGCAATGCCTCGCTTGTCGCCTGGGTTGAGAGGGTCGCCATCTTTCTTGTCGATG
GAGACAATGGATGCACACAGCCATGCACGGGGGATTGTTGCTGAAGCGAATACCTGACCA
CATATTCTCAACAGAGCACGAGCAAATGGGGTTGGTGGGACGCCTTCTTGGGTGTTGGCA
GGCATATAGAGTGCCGCTTGGTAGAACGCAGTGGTTATACCATCGTCGCCAGGTGCTTTC
CGTGGACTCATCTGCAACAGGGCTGCAGCAATCTGATTCCACGAGAAATCCTGGTCGAGA
ATGTCACTGTTTCTGATGGTTGGTGTATTGAGAGAGGCTTGAATAGGCTGACGATCATGC
CAGTATTGCAAGTCCAGTGAGTGACCTGTGGTATCGGCTGCCAATGAACCATAGTGACCT
TGCATGACACGCAGGATCGATGTTGGATCGTACTGTACTATGCCATCGGAGTTGTACAGT
GGAGTGACTGCAGCACTACGGGAACTGTTTCCAGACATGGCACGTGCAGCAGAGAATACG
AGATCGGTTCGACCGTCTGATACAGCACGGTCAAGATTGTCAGCGTGCTTGACCCATTGT
TTGCGACCATCCACTCTCTCGAGTTGGGTGGCAGCAGCCTTGAGTCGAGACCACTCATCT
CGAAGAGTGTTGCACTGGACTGGGTCAGAGTTGCGATTGGTTGCAGCGGAAATGAATGCT
TGCCGTGCAGTGTTGCTTGCCAATATGGCACGTTTGGTTGTGCCAGATAGAAGCCGGCGA
TTGAATCGAGTGGCTGGTGGTGAGAGTCGAAGACTCAATTGATCAGCGACTGCATTGGCT
GATTCCAAGAACTGAGATGTCAGTTGGTGGACGTCAGTATCAGTGTCTGTGTCATCCGAT
GCACCGTCTGCTAGCACATCCCAATAATTGGATGTAGCAATTCGATCGGTTGCTTCGAGA
CAGTGATGTCGGGATATGGTTGGAGCACGAGGAACAGGAGATTGTCCTTGAGCCTCTGCT
CGAATGGATGTGCGAATGACAAAATGGTCGGCCACTGCTGTCTGTCTGTCCACACGTGGC
GAGGTAAGGAGTGCGCGTGCTGGTGCATTACACACAAAGTGGTCGATTGACGAATGACGT
CGACCATGGACTGTGCTGAGTCTGGTGATCTGTGATCCAGAAAACTGCATGACAGTCAGA
CCATGACCCCACGAGTGGACAATGCGCTGAAGGCGCTGCGGGTCGGTGTTCCAGTCTCCA
AAGATGAGAACAGGATGGTTGTTGTCAAAAGAAACAACTCTGTCGAGAGCTTGCCGAATA
CTAGCAAAAGCCTCTCTGCGACTGTAGTTGGTGGTGGCTCCAGAATGTCCTACATAGACA
GATCCGACTATCCACAGACATTCTGGAGTGAAGTTGGGTACCTTGGCGAGAATCATTGTG
CCAACTGCACTGCCATGTTCATGGCCACCAAAGCACGATGGGATACCGAGGGCGATTCCT
CTGCGTCCAGGTCCAGTGGCTGGATGCTGGATGACATCGAAGCCAGGGACAGTAAAGCGG
AATTTTGAGGAAGTAATGCAGGTCTCTGAGATGGCCCAGAGCCTGGTGTTCCTGACGATA
TGGCGGATAGCAGGTCGTTTGTTGCTGATATTGGCAACATTGACTGCGAGGATCTGCCGT
GATAGTGGTGGAGGTGGGGCTGTTGGTCGAGGCTGGTCTGGACGGCGATGTCGGTAGTTT
TGCCGAATACGCCAGTGGGTTTGCTTGCTTTGGCGCTCGAGGCGCTGGATAATATTGCGT
TGTCGGTCTTCAGGGACCGTTATGCGGAATCGAGCACCG

>LINE_scaffold0036-1404205-1404413-C
CACCGAGAATCAAGTATATACATTCTCCACACCCGGATCGAGTGCTGCGACCCAGCAATC
TGAGTCGTGATTTCTGAATTGCTGGTACTAATCCAGACTGAATGCGATGGCCAGTGACTT
GTTTACACTCCACCACGAGATGAGCAAATGGATGTGCTGAGTAGCTGCTGGTTAGATAGA
ATACAATGTATCAACTGAGAACGGGTGG

>LINE_scaffold0036-1404448-1405012-C
TTTTTTTTTTTTGAATGAACTTTATTGTTAAGAATATAATCACACACTCCAAACAACAAG
CACGAATGCCAATGGTGTTTTTGTGAATCTGCTAATCAAATCAAATCCATGAAAACACGG
CAAGCCATACCCATTCAGGCATAGGCTGGCGGTGCTAGAAGTCAGTTAGCCAACTTCCAC
AAGGCGATCCCGGTGGTATTTCCACAATGTGGATTGATACTGCCGGTACGCTACCTGCAG
GAAGTCAGCTAACCGTGCTGCCAGAACCCGATTATCATGCCTCGTCCCCATGGATTCCTG
CTCCACAGTCCCGTCCAACCACCGCTGGTCCAGATCTGCTTCGCCATTTAAGACTCCACC
GCGGAGCCAAGTATATACATTCTCCACACCCGGATCGAGTGCGCGACCCAGCAATCTGAG
TCGTGATTTCTGAATTGCTGGTACTAGTCCAGACTGAATGCGATGGCCGGTGACTTGTTC
ACACTCCACCACGAGATGAGCAATGGATGTGCTGAGTAGCTGCTGGTTAGATAGAATACA
ATGTATCAACTGAGAACGGGTGGG

>LINE_scaffold0036-1480864-1482621-C
TTTGTAATGGACTTTAATTGTTAAGAATATAATCACACACTCCAAACAGCAAGCACGAAT
GCCAATGGTGTTTTGTGAATCTGATAACTAAATCAAATCCATGAAACCACGGCAAGTCAT
ACCCATTCATGCATAGGCTGGCGGTGCTAGAAGTCAGTTTAACCAACTTCCACAAGGCGA
TCCCGGTGGTATTTGCCACAATGTGGATTGATACTGCCGGTACGCTACCTGCAGGAAGTC
AGCTAACTCGTGCTGCCAGCTGCCCGATTATCATGCCTCGTCCCCATAGATTCATGCTCC
ACAGTCCCGTCCAACCAACGCTGGTCCAGATCTGCTTCGCCATTTAAGACTCCACCGCGG
AGCCAAGTATATACATTCTCCACACCCGGATCGAGTGCGCGACCCAGTAATCTGAGTCGT
GATTTCTGAATTGCTGGTACTAGTCCAGACTGAATGCGATGGCCAGCTACTTGTTCACAC
TCCACCACGAGATGGGCAATGGATGTGCTGAGTAGTTGCTGGTCGCATAATATGCAGTGA
TCAGCTGAGAATGGATGGGTGTCGACCAATATGCCAATCTGGATGGCTTTTCTTGCTGTC
CAGAGTGCATCCATGCGCGCAAGCATCAGATATCTTGTGCCATGTGCTCGCGATTGGTCG
AAACTGGGATCCTTGAAGAATCCAGAAGTGTCCAATAATTGTCGAGTGACATACTTTTGG
AGCGATGCAGAGTCTCCACATGTTCGCAGAGTCTCCATCAATGCAAACGAATGCCGTTGC
TTGACTGTCTTTGGTCTGACTTGTGGTGTCAGCCAGTATCTGTCCCTGTATAGTTGTTTG
GTCCGACGAGACCAGAACCAGCGCTGGGATCTTACCAACTGCCCTTGGACATTCAGTGTA
AACACGTCATTGTCTGTACCGGAGCAGATAGAATTGATGGGTGTTCTCTTGGTCACAGAC
CGCTCCAACAAGCGTACTCGTGAAACCAATGAGCGAGTGAGAAGTGACCCAATCCCAGTT
TCAACCAGAAGGGGTCCAATGGCAGTCGAGAGTCGGGCACCAGTGAACAGTCGGATACCC
TTGTTGATTGTCGTTTGCAGTGGTGCAAGGTGTGACTTGTTGCCACCAACCAGTTCGAGC
CCATAGTAGGCTTTACCCATGACCACTGCAGAGAATATGCGAGATCGGTAATTCACCGTT
AACTGGTGGTTAGCCAGCACTGGGTGAAGTGCCGAGATGGTGTGCTCAAGTGCAGACCGT
TTTTGCTTGAGCCATGCTGAATGGTCCAGCTTGGAGTCAATTAGTACACCAAGGTACTTG
TATGACTCCACACGACTGACCAACTGTTCATGGAGTCGAATATCCAATGGGTTGTCAAGT
CGTGGTGCTAGATGGCCAGTGAAGCTGATGATGCCACACTTGGCCACACCAAACTGCATC
TCCCACTGATTGGCCCATTGCTCGATAGCAGTCGACGCAGCCAACAGTGACTGCTCAGAG
TCAGCAAACACTGCCACATCGTCTGCGTACATGAGTCCTCGGATGGGGTTCGTGTCTCGC
GGTAGTCCAGGGACTGTGATGGGTGCGACACCATCGAGAATGTCGTTGATGAATAGATTG
AATAGTAGTCCAGACAATGGACATCCCTGTCTGACACCTCTCTGTACCGGAAATGGGTCC
GATAGTAGTGATCCTGCTCGAGCTCGAGCAGATGAGGATGTGTACAATGCCTAGCCAACA
AGGGTAGATGATGGGAT

>LINE_scaffold0036-1535614-1535877-C
TTTTTATTTTTTTTGAATGAACTTTATTGTTAAGAATATAATCACACACTCCAAAAAACA
AGCACGAATGCCAAAGGTGTTTTATGAATCTGATAGTCAAATCAAATCCCATGAAACACG
GCAAGCCATACCCATTCAGGCATAGGCTGGCGGTGCTAACAAGTCAGTTAGCCAACTTCC
ACAAGGCGATCCCTGGTGGTATTGTGCCACAATGTGGATTGATACTGCCCAGTACACTAC
CTGCAGGAGGCCAGCTAACCGTG

>LINE_scaffold0037-59295-59710-+
ACTGGGTCGTGCACTCGATCCGGGTGTGGAGAATGTATATATTTGGCTCCGCGGTGGAGT
CTTAAATGGCGAAGCAGATCTGAACCAGCGTTGGTTGGACGGGACTGTGGAGTATGAATC
TATGGGGACGAGGCATGATAATCGGGCGCTGGCAGCACGGTTAGCTGACTTTTTGCGCGT
AACCTACCGGCAGTATCAATCCACATTGTGGAAATATCACCGGGATCGCCTTGTGGAAGT
TGGCTAACTGACTTCTAGCACCGCCAGCCTATGCCTGAATGGGTATGGCTTGCCGTGTTT
CATGGGATCTGATTTGATTATCAAATTCACAAAACACCATTGGCATTCGTGCTTGTTGTT
TGGGGTGTGATCTGATTCTATTCTTAACAATAAAGTTCATTCAAGTCCAACTACT

>LINE_scaffold0037-62877-63026-+
TTCCTGAATGGGGGTATGGCTTGCCGTGTTTCATGGGATCTGATTTGACTATCAGATTCA
TAAAAAAAACCTTTGACATTCGTGCTTGTTTGTTTGGGGTGTGATCTGATTCTATTCTTA
ACAATAAAGTTCATTCAAGTCCAACTACT

>LINE_scaffold0037-66200-66348-+
TTCCTGAATGGGGTATGGCTTGCCGTGTTTCATGGGATCTGATTTGACTATCAGATTCAT
AAAAAAAACCTTTGACATTCGTGCTTGTTTGTTTGGGGTGTGATCTGATTCTATTCTTAA
CAATAAAGTTCATTCAAGTCCAACTACT

>LINE_scaffold0037-69547-69694-+
TTCCTGAATGGGGTATGGCTTGCCGTGTTTCATGGGATCTGATTTGACTATCAGATTCAT
AAAAAAACCTTTGACATTCGTGCTTGTTTGTTTGGGGTGTGATCTGATTCTATTCTTAAC
AATAAAGTTCATTCAAGTCCAACTACT

>LINE_scaffold0037-72890-73038-+
TTCCTGAATGGGGTATGGCTTGCCGTGTTTCATGGGATCTGATTTGACTATCAGATTCAT
AAAAAAAACCTTTGACATTCGTGCTTGTTTGTTTGGGGTGTGATCTGATTCTATTCTTAA
CAATAAAGTTCATTCAAGTCCAACTACT

>LINE_scaffold0037-76213-76362-+
TTCCTGAATGGGGGTATGGCTTGCCGTGTTTCATGGGATCTGATTTGACTATCAGATTCA
TAAAAAAAACCTTTGACATTCGTGCTTGTTTGTTTGGGGTGTGATCTGATTCTATTCTTA
ACAATAAAGTTCATTCAAGTCCAACTACT

>LINE_scaffold0037-82876-83025-+
TTCCTGAATGGGGGTATGGCTTGCCGTGTTTCATGGGATCTGATTTGACTATCAGATTCA
TAAAAAAAACCTTTGACATTCGTGCTTGTTTGTTTGGGGTGTGATCTGATTCTATTCTTA
ACAATAAAGTTCATTCAAGTCCAACTACT

>LINE_scaffold0037-86221-86369-+
TTCCTGAATGGGGTATGGCTTGCCGTGTTTCATGGGATCTGATTTGACTATCAGATTCAT
AAAAAAAACCTTTGACATTCGTGCTTGTTTGTTTGGGGTGTGATCTGATTCTATTCTTAA
CAATAAAGTTCATTCAAGTCCAACTACT

>LINE_scaffold0037-89543-89690-+
TTCCTGAATGGGGTATGGCTTGCCGTGTTTCATGGGATCTGATTTGACTATCAGATTCAT
AAAAAAACCTTTGACATTCGTGCTTGTTTGTTTGGGGTGTGATCTGATTCTATTCTTAAC
AATAAAGTTCATTCAAGTCCAACTACT

>LINE_scaffold0037-92866-93015-+
TTCCTGAATGGGGGTATGGCTTGCCGTGTTTCATGGGATCTGATTTGACTATCAGATTCA
TAAAAAAAACCTTTGACATTCGTGCTTGTTTGTTTGGGGTGTGATCTGATTCTATTCTTA
ACAATAAAGTTCATTCAAGTCCAACTACT

>LINE_scaffold0037-96198-96346-+
TTCCTGAATGGGGTATGGCTTGCCGTGTTTCATGGGATCTGATTTGACTATCAGATTCAT
AAAAAAAACCTTTGACATTCGTGCTTGTTTGTTTGGGGTGTGATCTGATTCTATTCTTAA
CAATAAAGTTCATTCAAGTCCAACTACT

>LINE_scaffold0037-99412-99558-+
TTCCTGAATGGGGGTATGGCTTGCCGTGTTTCATGGGATCTGATTTGACTATCAGATTCA
TAAAAACCTTTGACATTCGTGCTTGTTTGTTTGGGGTGTGATCTGATTCTATTCTTAACA
ATAAAGTTCATTCAAGTCCAACTACT

>LINE_scaffold0037-102629-102775-+
TTCCTGAATGGGGGTATGGCTTGCCGTGTTTCATGGGATCTGATTTGACTATCAGATTCA
TAAAAACCTTTGACATTCGTGCTTGTTTGTTTGGGGTGTGATCTGATTCTATTCTTAACA
ATAAAGTTCATTCAAGTCCAACTACT

>LINE_scaffold0037-105960-106107-+
TTCCTGAATGGGGTATGGCTTGCCGTGTTTCATGGGATCTGATTTGACTATCAGATTCAT
AAAAAAACCTTTGACATTCGTGCTTGTTTGTTTGGGGTGTGATCTGATTCTATTCTTAAC
AATAAAGTTCATTCAAGTCCAACTACT

>LINE_scaffold0037-109274-109420-+
TTCCTGAATGGGGGTATGGCTTGCCGTGTTTCATGGGATCTGATTTGACTATCAGATTCA
TAAAAACCTTTGACATTCGTGCTTGTTTGTTTGGGGTGTGATCTGATTCTATTCTTAACA
ATAAAGTTCATTCAAGTCCAACTACT

>LINE_scaffold0037-112588-112735-+
TTCCTGAATGGGGTATGGCTTGCCGTGTTTCATGGGATCTGATTTGACTATCAGATTCAT
AAAAAAACCTTTGACATTCGTGCTTGTTTGTTTGGGGTGTGATCTGATTCTATTCTTAAC
AATAAAGTTCATTCAAGTCCAACTACT

>LINE_scaffold0037-115922-116071-+
TTCCTGAATGGGGGTATGGCTTGCCGTGTTTCATGGGATCTGATTTGACTATCAGATTCA
TAAAAAAAACCTTTGACATTCGTGCTTGTTTGTTTGGGGTGTGATCTGATTCTATTCTTA
ACAATAAAGTTCATTCAAGTCCAACTACT

>LINE_scaffold0037-119249-119398-+
TTCCTGAATGGGGGTATGGCTTGCCGTGTTTCATGGGATCTGATTTGACTATCAGATTCA
TAAAAAAAACCTTTGACATTCGTGCTTGTTTGTTTGGGGTGTGATCTGATTCTATTCTTA
ACAATAAAGTTCATTCAAGTCCAACTACT

>LINE_scaffold0037-122615-122762-+
TTCCTGAATGGGGTATGGCTTGCCGTGTTTCATGGGATCTGATTTGACTATCAGATTCAT
AAAAAAACCTTTGACATTCGTGCTTGTTTGTTTGGGGTGTGATCTGATTCTATTCTTAAC
AATAAAGTTCATTCAAGTCCAACTACT

>LINE_scaffold0037-125957-126106-+
TTCCTGAATGGGGGTATGGCTTGCCGTGTTTCATGGGATCTGATTTGACTATCAGATTCA
TAAAAAAAACCTTTGACATTCGTGCTTGTTTGTTTGGGGTGTGATCTGATTCTATTCTTA
ACAATAAAGTTCATTCAAGTCCAACTACT

>LINE_scaffold0037-129269-129415-+
TTCCTGAATGGGGTATGGCTTGCCGTGTTTCATGGGATCTGATTTGACTATCAGATTCAT
AAAAAACCTTTGACATTCGTGCTTGTTTGTTTGGGGTGTGATCTGATTCTATTCTTAACA
ATAAAGTTCATTCAAGTCCAACTACT

>LINE_scaffold0037-164723-164818-C
AAAGAGTGGGAGGCTAGTGCCCAACAGAGGGGAAGAGGGCTTGAGAGTGTCACTGTTTTT
TAAAAAGACGAGCTTTATCATTTCTAATGGACTGG

>LINE_scaffold0041-204232-204564-C
AACTAGTATGCTACCTGCAAAAAATCAGCTAACCCATGCTGATTGTTTGTCCATAGTCAC
TCAACACTTTTTTTTTTTTTGAATGAACTTTATTGTTAAGAATATAATCACACCCCAAAC
AAACAAGCACGAATGCCAAAGGTGTTTTATGAATCTGATAGTCAAATCAAATCCCATGAA
ACACGGAAAGCCATACCCATTCAGGCATAGGCTGGATTGGTGCTAACAAATCAGTTTGAC
CAACTTCCACAAGGCAATCCCGGTGGTATTTCCACAATGTGGATTGATACTTCATGGTAC
ACTACATGCAACAAGTCAGTTAACCCGTGCTG

>LINE_scaffold0041-217046-217162-C
TTTTTGAATGAACTTTATTGTTGATAATATAATCACACACCCCAAACAAACAAGCACAAA
TGCCAAAAGGTGTTTAGTGAATCTGATAATCAAATCAGATCCCATGAAACACAACA

>LINE_scaffold0043-55039-56738-C
TCTTGCCACCAATAGATGCGAGCAGTGATCTAAAGAAAGTTCCTTGCTTTGACATCAGGA
CTGCGTTGGATGGTAGTGACCGTCTTTGCAGCAAACGACGAGATAGCAGCGAGCTTGTCC
TTGTCTGCTGCCTCGGAGCGAGGAACCCAGGCTTTGAAGGACTTGACTATGGCCGCGTCC
AGACTGGTAATTATGCGAGTAAAGGCAGACACATAGTCGGCGTCGACTAGTAGCTGCACA
ACCTGACGGGAGATCCAGCGAATATCACGTACTGCGCTTGTACGGATGCGAGCTCCCTGC
ATTGCCTTTCGAAGGTCGCCAGGCTTAGCGTAGGGAAAACCGCTTGCATAAATGAGCCGG
AGACCCGAAGAGAGCTCCACTTTGGGTGCACTGTGTGCAGGGACTGAAGTCTCGCGCTTC
AGAGCGAGCCAAGCAGCAGCACCAGCTTTGCGAAAGTCAGGCTGGCGTTCAACCAGCTGT
TGGTGAGTGAGTCGCCTTTTGACAGCATCAGCGAAACGGGTGTCCTTAGAGGGCTGGTCA
GTGGTAGTAGCAATAGTAGCAGTAGTAGTGGTAGCAGTAGTGGTGTTTGGCTTGGTAGCC
ATAGTCTTGCGTTTGGGGGTTGCACCCGTTTGCTTCAATGGAGGGTAGTCCTTGTTATTG
GGGACTACGACTTGGGAAACAACGAGTCCGACCTCCAGTCTGGCTAGGATAGCAGCCAGA
GCAGCTTGAGTTGCTTCGCCAGTTGACTTCATCTGGTCTACCAGCTCAGCCGATGTCTTT
TGCTGGAGAGCAAAAAGCGTTGCGCAAAGCGTCCATCTCGGCCTGCTGAGCAGCGACTTG
CTGGCTAAGATTCTTCACTACCACCCACAGATCGTCCTGGGGTGGTGGGCTGGCATCGCG
AGCCTTTTTTGGTGTCGCACGAACAGATCGATCGCTGTCAGTCGATCGCATGCGAATAGA
TCCTGCCACGGAGGCAAGGGGAGTAGTGTCAGAGGAGGTATCGCGACCTTCCTCACTGGA
GAAGACCTCACCATCCTCGCGGATACGGTGAGTGAAGGCACCACTGGGAGCGGGTTTGCC
TTTCCCGTGGTTGCTTTTTGGGTTTGTATTTTTTTGCATTTTTGATTTTTTTGGAGGGGA
GAGGGGGGGGGGTTTTTCCTGTGGGAGTTCAAGATAAAATGTCCACTTTTTGCGTGAACT
TTTACTTTTTTCTTTTTGCTCCTTTTTCTTTTTTTTTTGATTTTTTTTTCTTGGTTGAGC
GACCAAGCTGCTGATTGGAGGAAGGGAGGGGGGTTTTTTTCTGTAGTGGTTAAGAGCCTC
TGCTACCTTTGGGGTGTCCCCTTTGAGAGGAGCTCAGGTATTAACCTAGACTCTAGGGGG
AGGTAGGGCAGAGAGGATATCCACTGAGGAGAGAGTGTGAGCTAGTGCCCAACAGGAGAG
AGGGCCTGAGAGTACCACTGGGGGGGAGCTCGCTTCCTGACTAGAGCAGTCTGACTGTGA
CTGATAGTGGAGGATGGAAGCTGGTGTTCTGGTAGGGGAGAGGTCCTGCCAGAAAGAGGG
GTGGGGAGAAGAGTAGGGCAAGAAGACCACTACAGAGAGGAGAGAGAGAGAGAGAGGGAC
TGAGAAGTGGGGGCCGGCTCGAGGCTGTCGACCACAGTAGTGGTAGTGGTGGGCTGCTGC
TGGTAGTTGTGCTGGCACT

>LINE_scaffold0043-114563-116866-+
ACCAGGATTTCTCGTGGAATCAGATTGCTTCAGCCCTGTTGCAGATGAGTCACGGAAGCC
TGGCGACGATGGTATATCCACTGCGTTCTACCAAGCGACACTCTACGCCTGCAACACCCA
AGAAGGCGTCCCACCAACCCCATTTGCTCGTGCTCTGTTGAGAGTATGTGGTCAAATATT
TGCTTCAGCAACAATCCCTCGTGCATGGCTCTGTGCATCCATTGTCTCCATCGACAAGAA
AGATGGCGACCCTCTCAACAGGCGACAAGCGAGGCATTGCCCTCATCAATGTCGGTCTGA
AACTCGTATGCAAGGTGCTCCAAATGCGCATTGAGCGATTTGTCGAGACCAACAACCTGC
TGTCCTACGAACAGGCTGGGTTCCGCAAGCGCGAAGAGTGTGTTGGACAAGTAGTCTCAC
TTGTCGACATCATTCAGCGCAGACAGAATGCTGGGCTAAACACCCATGTATTATTCATCG
ATATCGGAAGGCATTTGATACAGTCCCCGTTGGTGCACTGTTATGGAAGCTGCAGAACAT
GGGATTCCCTCGTCGTACTCTTGCATTTCTAAAGGCATTGTATACATCCTCATCTGCTCG
AGCTCGAGCAGGATCACTACTATCGGACCCATTTCCGGTACAGAGGTGTCAGACAGGGAT
GTCCATTGTCTGGATTGCTGTTCAATCTGTTCATCAACGACATTCTCGATGGTGTCGCAC
CCATCACAGTCCCTGGACTACCGCGAGACACGAGCCCCATCCGAGGACTCATGTACGCAG
ACGATGTTGCAGTGTTTGCTGACTCTGAGCAATCACTGTTGGCTGCGTCGACTGCTATTG
AGCAATGGGCCGATCAGTGGGAGATGCAGTTTGGTGTGGCCAAGTGTGGCATCATTAGCT
TCACTGGCCATCTGGCACCACGACTTGACAACCCATTGGATATTCGACTCCATGGACAGT
TGGTCAGTCGTGTGGAGTCATACAAGTACCTTGGTGTACTGATTGACTCCAAGCTAGATC
ACTCAGCATGGCTCAAGCAGAAACGGTCTGCACTTGAGCACACCATTTCAGCTCTTCACC
CAGTGCTGGCTAATCACCAGCTAACGGTGAATTATCGTTCTCGCATATTCTCTGCAGTGG
TCATGGGCAAAGCCTATTATGGGCTTGAGCTGGTTGGTGAACAAGTCACCTTGCACCACT
GCAGACAACGATCAACAGGGTATCCGACTGTTCACTGGTGCCCGACTCTCGACTGCCATT
GGACCCCTTCTGGTTGAAACTGGGATTGGGTCACTTCTCACTCGCTCATTGGTATCACGG
GTACGCTTGTTGGAGCGGTCTGTGACCAAGAGAACACCCATCAATGCCATCTGTTCGGGT
ACAGACAATGGTGTTTACATTGAATGTCCAAGGGCAGTTGGTAAGATCTCAGCGCTGGTT
CTGGTCTCGTCGGACCAAACAGCTATACAGGAACAGATGCTGGCTGACACCACAGGTCAG
ACCAAAGACAGTCAAGCAACGGCATTCGTTTGCATTGATGGAGACTCTGCGAACATGTGG
AGACTCTGCATCGCTCCAAAAGTATGTCACTCGACAATTATTGGACACTTCTGGGTTCTT
CAAGAATCCCAGTTTCGATCAATCGCGAGCACATGGCACAAGATATCTGATGCTTGCGCG
CATGGATGCTCTCTGGACAGCAGAAAAGCCATTCAGATTGGCATATTAGTCGACACCCAC
CCATTCTCAGTTGACCACTGCATATTATGCGACCAGCAACTACTCAGCACATCCATTGCC
CATCTCGTGGTGGAGTGTGAACAAGTAACTGGCCATCGCATTCAGTCTGGATTAGTACCA
GCAATTCAGAAATCCCGACTCAGATTGCTGGGTCGCGCACTCGATCCGGGTGTGGAGAAT
GTATATACTTGGCTCCGCGGTGGAGTCTTGAATGGCGAAGCAGATCTGGACCAGCAGTGG
TTGGACGGGACTGTAGAGCATGAATCTATGGGGACGAGGCATGATAATCGGGCGCTGGCA
GCACGGTTAGCTGACTTCCTGCAGGTAGCGTACCGGCAGTATCAATCCACATTGTGGAAA
TACCACCGGGATCGCCTTGTGGAAGTTGGCTAACTGACTTCTAGCACCGCCAGCCTATGC
CTGAATGGGTATGGCTTGCCGTGTTTTCATGGATCTGATTTGATTATCAAATTCACAAAA
CACCATTGGCATTCGTGCTTGTTGTTTGGGGTGTGTGATTATATTCTTAACAATAAAGTT
CATTCAAAAAAAAACAAAAAAAA

>LINE_scaffold0043-232518-232892-+
TGGCTCCGCGGTGGAGTCTTAAATGGCGAAGCAGATCTGGACCAGCGTTGGTTGGACGGG
ACTGTGGAGCATGAATCTATGGGGACGAGGCATGATAATCGGGCGCTGGAAGAAACGGTT
AGCTGACTTTTTGCAGGTAGCGTACCGGCAGTATCAATCCACATTGTGGAAATATCACCG
AGATTATCTTGTGGAAGTGGGTTAAACTGACTTGTAACACCCAGCCAGCCTATGCCTGGA
ATGGGGTATGGCTTGCTGTGTTTCATGGGATCTGATTTGACTATCAGATTCATAAAAACA
CCATTGGCATTCGTGCTTGTTTGTTTGGAGTGTGTGATTATATTCTTAACAATCAAAGTT
CATTCAAAAAAAGC

>LINE_scaffold0043-238328-238370-+
GTTCCGGGAAGTACCTGTCGACGATGGTATATCCACTGCATT

>LINE_scaffold0043-660077-660303-C
CTATTCACTCGAGGTGTAAATAAGGAGGTGTCGTGCTGCAGAGTTACATACAAAGTGGTC
AATAGAATACCACTTGGCATTGGGGTTGGTGGAGCACCTTTGTGGGAGACGATCCAGAAT
AGGATACTACTAAATAGTCCAATACCCCATTTGTACATCAGATGGCGTAATAGCTGAGTG
GGTGGTGTTCAAGTCACCAATAAGGAGAACAGGATGGTTGTTGTTG

>LINE_scaffold0048-7309-7857-+
GTGACTAGCAGCTACTCAGCACATCCATTTGCTCATCTTGTGGTGGAGTGTGAGCAAGTC
ACTGGCCATCGCATTCAGTCTGGACTAGTACCAGCAATTCAGAAATCACGACTCAGACTG
CTGGGTCGCAGCACTCGATCCGGGTGTGGAGAATATATATACTTGACTTCGTGGTGGGGT
TTTAAATGGGCGGAGCAGATCTGGACCAGTTGTTGGTTGGACGGGGACTGTGGAGCATGA
ATCTATGGGGAAGAGGCATGATAATCGGGTGCTGGCAGCACGGTTAGCTGACTTTCCTGC
AGGTAGCGTACCAGGCAGTATCAATCCATATTGTGGCAAATACCACCTGGAAATCGCCTT
GTGGAGGTTGGCTAACTGACTTGTAACACCTACCATCCTATGCCTAGGATGGTGTATGAC
TTGTCGTGTGTTTTCATGGATCTGATTTGACTATCAGATTCATAAAATACCTTTTGGCAT
TCGTACCTTGTTTGTTTGGGGTGTGTGATTATATTCTTAACAATTAAAGTTCATTCAAAA
AATAATAA

>LINE_scaffold0048-145901-146169-+
TCACTCCCCCTTCTGGCAGGACTCTCCCCTGTCATACCACCAGCTCCCACTTCCCCGCTA
TCAGTCACAGTAAGAGGCTGCTCTAGTCAGGAAGCGAGCCCCCCTCAAGTGACACTCCCA
AGCCCTCTCCCCTTCTGTTGGGCACTAGTCTCTCACTCCCACTCCTTAGTGACCGTCCTC
TCTACCCTACCTCCCTCAGAGTCGGGAGTCAAGAGTTGATACCTGAGATCTCTTCAAAGG
GGACACCCCAAAGGCAGTAGAGGCTCTC

>LINE_scaffold0048-157577-157840-C
GGGCTAATGGGTGCTAGAAGTCAGTTAGCCAACTTCCACAAGGCGATCCCGGTGGTATTT
CCACAATGTGGATTGATATTGCCTAGTACGACTACCTGCAGGAAGTCAGCTAACCATGCT
GCCAGTGCCCGATTATCATGCCTCGTCCCCATAGATTCATGCTCCACAGTCCCGTCCAAC
CAACCAACTAGTCCAGATCTGCTTCGCCATTTATGACTCCACCGCGGAGCCAAGTATATA
CATTCTCCACACCTGGATCGAGT

>LINE_scaffold0048-248248-248719-C
TGTTGTTTTTTTGAATGAACTTTAATTGTTTAAGAATATAATCACATACCCCAAACAACA
AGTAACGAATGCCAAAAGGTGTTTTGTGAATCTGATAGTCAAATTAAATCCCATGAAACC
CAGGCAAGCCATACTTCATTCAAGCATAGACTTGGTGGGTGCTAGAAGTCAGTTGGCCAA
CTTCAACAAGGTGATCCCAGGTGGTATTTCCACAATATGGATTGGTACTGCTGGTACGCT
ACCTGCAGGAAGTCAGCTAACCGTGCTGCCAGCGCCCGATTATCATGCCTCGTCCCCATA
GATTCATGCTCCACAGTCCCGTCCAACCAACAACTGGTCCAGATCTGTTTCGCCATTCAA
GACTCCACCGCGGAGCCAAGTATATACATTCTCCACACCCGGATCGAGTGCACGACCCAG
CAATCTGAGTCGTGATTTCTGAATTGCTGGTACTAGTCCAGACTGAATGTG

>LINE_scaffold0048-363530-363821-C
TTGTTTTTTGAATGAACTTTAATTGTTAAGAACAGAACCACACTCACAAAACAAACAAGC
TACGAATGCCAAATGTGATTTGTGAATCTAATAGTCAAATCAAATCAGATCCATGAAAAC
ACGGCAAGCCATACCCCATTCAGGCATAGGCTGGTGGGTGCTACAAGTCAGTCTAACCAA
CTTCCACAAGGCGATCCCGGTAGTATTTCCACAATGTGGATTGATACTGCCTGGTACACT
ACCTGCAGGAAGTCAACTAACTGTTGCTGTCAGCACCAGGCTATCATACTT

>LINE_scaffold0051-141067-141190-+
TTCTCGTGGAATCAGATTGCTGCAGCCCTTTTGCGGGTGAGTCCACGGAAAGCACCCGAT
GACGATGGTATATCCACTGCGTTCTACCAAGCGGCACTCTACATGCCTGCCAACACCCAA
GGA

>LINE_scaffold0051-141190-141212-+
CCCACTAGTGCCAGCGCAAGGA

>LINE_scaffold0051-174422-174830-+
TTCTCGTGGAATCAGATTGCTGCAGCCCTTTTGCGGGTGAGTCCACGGAAAGCACCCGAT
GACGATGGTATATCCACTGCGTTCTACCAAGCGGCACTCTATATGCCTGCCAACACCCCA
CAAGGCGTCCCACCAACTCCATTTGCTTGTGCTCTGTTGAGAGTATGTGGTCAAGTATTT
GCTTCGGCAACAATCCCTCGTGCATGGCTGTGTGCATCCATTGTTTCCACCGACAAGAAA
GATGGCGACCCTCTCAACCCAGGCGACTGGGCCATCTCAGAGACCTGCATCACCTCATCC
AAATTTCGCTTCACTGTCCCTGGTTTCGATGTCATCCAACATCCAGCCACTGGACCTGGA
CGCAGAGGAATCGCCCTCGGTATCTCATCATGCTTTGGTGGCCATGAA

>LINE_scaffold0053-254081-254509-C
TTTTTGAATGAACTTTAGTGTTTAAGAATATAATCACACACCCCAAACAACAAGCACGAA
TGCCAAAGGTGTTTTGTGAATCTGATAGTCAAATCAGATCCCATGAAACACACGGCAAGC
TATACCCATTCAGGCATAGGCTGGCGGTGCTAGAAGTCAGTTAGCCAACTTCCACAAGGC
GATCCCGGTGATATTTCCACAATGTGGATTGATACTGCCGGTACGCTACCTGCAGGAAGT
CAGCTAACCGTGCTGCCAGCTGCCCAATTATCATGCCTCGTCCCCATAGACTCATGCTCC
ACAGTCTCCGTCCAACCAACAACTGGTCCAGATCTGCTTCGCCATTTAAGACTTCACCGC
GGAGCCAAGTATATACATTCTCCACACCCGGATCGAGTGCGCGACCCAGTAATCTTTGTG
TGATTTTT

>LINE_scaffold0053-256995-257272-C
TTTTTGAATGAACTTTAATTGTTAAGAATATAATCACACTCCCCAAACAAACAAGCACGA
ATGTCAATGGTGTTTTGTGAATCTGATAGTCAGATCAAATCCCATGAAACACGGCAAGCC
ATACCCATTCAGGCATAGGCTGGCGGTGCTAGAAGTCAGTTAGCCAACTTCCACAAGGCG
ATCCCTAGTGATATTTGCCACAATGTGGATTGATACTGTCCAATATACTACCTGCAGGAA
GTCAGCTAACCGTTGCTGCCCAGAACCCAATTATCAT

>LINE_scaffold0053-263116-263378-C
GTGAATCTGATAATCAAATCAGATCCATGAAACACAGGCAAGCCATACCCATTCAGGCAT
AGGGCTGATGGGTGCTAACAAGTCAGTTTAGCCAACTTCCACAAGGCGATCCCGGTGGTA
TTTCCACAATGTGGATTGATACTGCCGGTACGCTACCTGCAGGAAATCAGCTAACCGTGC
TGCCAGCTGCCCAATTATCATGCCTCGTCCCCATAGACTCATGCTCCACAGTCTCCGTCC
AACCAACAACTGGTCCAGATTT

>LINE_scaffold0053-263486-263531-C
TGAAGGATCGAGCCAAAAAATAGATGACTTGGAGAGTAATGTCAC

>LINE_scaffold0053-273798-273857-C
TGGCGGGATATGGTTAGAGCACGAGGAACAGAAGGATGTCCTTGAGCTTTTGCTTGAAT

>LINE_scaffold0053-407554-408009-C
TTTTGAATGAACTTTATTGTTAAGAATATATTCATACCCAAAACAACAGGTAACGAATGC
CAATGGTGTTTTGTGAATCTGATAGTCAAATCAAATCCCATGAAAACACAGGCAAACCAT
ACCCATTCAGGCATAGGCTGGTGGGTGCTACAAGTCAGTTTAGCTAACTTCCACAATGCG
ATCCCGGTGGTATTGCCACAATGTGGATTGATACTGCCGGTACGCTACCTGCAGGAAGTC
AGCTAACCGTGCTGCCAGCTCCCGATTATCATGCCTCGTCCCCATAGATTCATGCTCCAC
AGTCCCGTCCAACCAACAACTGATCCAGATCTGCTTCGCCATTTAAGACTCCACCGCGGA
GCCAAGTATATACATTCTCCACACCCGGAATCGAGTGCTGCGACCCAGCAATCTGAGTCG
TGATTTCTGAATTGCTGATACTAATCCAAACTCAA

>LINE_scaffold0053-935721-935767-C
TGGTTTTTTTTAAAAATGAACTTTGTTGCTAAGAATATAATCACAC

>LINE_scaffold0053-1105959-1105996-C
GCAGTCGTTGGCAGTAGTAGCAGTAGTAGTAGTAGTG

>LINE_scaffold0053-1129308-1129362-C
CCGGTACGCTACCTGCAGGAAGTCAGCTAACCGTGCTGCCAGCGCGTTTTTTTT

>LINE_scaffold0053-1177273-1178067-+
CGACTAGTCAGACCAAAGACAGTCAATCAACGGCACTCGTTTGCTCTGATGGAAACTCTG
CATCGCTCCAAAAGTATGTCACTCGACAATTATTGGATACTTCTGGATTCTTCAAGGATC
CCAGTTTCGATCAATTGCGAGCACATGGCACAAGATATCTGATGCTTGCGCGCATGGATG
CTCTATATGGACAGCAAGAAAAGGCATTCAGATTGGCATATTAGTCGACGCCCACCCATT
CTCAGTTGACCACTGCATCTTATGTGACCAGCAACTACTCAGCACATCCATTGCTCATCT
CGTGGTGGACTGTGAGCAAGTAACTGGCCATCGCATTCAGTCTGGACTAGTACCAGCAAT
TCAGAAATCACGACTCAGACTACTGGGTCGCGCGCTCGATCCGGGTGTGGAGAATGTATA
TACTTGGCTCCGCGGTGGAGTCTTAAATGGCGAAGCAGATCTGGACCAACGTTGGTTGGA
TGGGGACTGTGGAGCATGAATCTATGGGGACGAGGCATGATAATCGGGCGCTGGCAGCAC
GGTTGACTGACCTGCAGGTAGCGTACCGGCAGTATCAATCCACATTGTGGAAATACCACC
GGGATCGCCTTGTGGAAGTTGGCTAACTGACTTCTAGCACCGCCAGCCTATGCCTGAATG
GGTATGGCTTGCCGTGTTTCATGGGATTTGATTTGACTATCAGATTCATAAAACACCTTT
GGCATTCGTGCTTGTTTGTTTGGGGTGTGATTATATTCTTAAACAATAAAGTTCATTCAA
AAAAAAAAAAAAAA

>LINE_scaffold0053-1178067-1178599-+
CTCAGCACATCCATTGCTCATCTCGTGGTGGAGTGTGAACAAGTAACTGGCCATCGCATT
CAGTCTGGACTAGTACCAGCAATTCAGAAATCACGACTCAGACTACTGGGTCGCGCACTC
GATCCGGGTGTGGAGAATGTATATACTTGGCTCCGTGGTGGAGTCATAAATGGCGAAGCA
GATCTGGACCAGTTGTTGGTTGGACAAGGACTGTGGAGCATGAATCTATAGGTTGTGTCC
AATACAAACCTATGCTGATAAATCACGGTTAGCTGACTTCCTGCAGGTAGCGTACTGGGC
AGTATCAATCCACATTGTGGAAATACCACCAGGGATCGCCTTGTGGAAGTTGTGCTAAAC
TGACTTGTTAGCACCCACCAGTCTATGCCTGAATGGAGTGTGGCTTGCCGTGTTTTCATG
GATCTGATTTGACTGTCGGATTCACAAAACACCTTTGGGCATTCGTTACTTGTGTTTGTT
TGGAGTGTGTGATTATGCTCTTAAACAATAAAGTCCAATTTTAAAAAAAAAA

>LINE_scaffold0054-216940-217172-C
TTAATTGTCAAGAATATAATCACACACCCCAAACAAGCAAGCACGAATGCCAATGGTGTT
TTGTGAATCTGATAGTCAAATCAGATCCATGAAAACACGGCAAGCCATACTCATTCAGGC
ATAGGGCTGGTGGGTGCTAACAAATCAGTTAGTCAACTTCACGCAAGACGATTCCAGGTG
GTATTGTGCCACAATGTGGTTTGATACTGCCGGTACACTACCTGCAAAAGGT

>LINE_scaffold0054-261691-262159-+
GTTGGAGTGTGAGAAAGTAACCGGCCATCGTATTCAGTCTGGACTAGTACCAGCAATTCA
GAAATCACGACTCAGACTGCTGGGTCGCAGCACTCGATCCGGGTGTGGAGAATGTATATA
CTTGGCTCCACGGTGGAGTCTTAAATGAGCGAAGCAGATCTGGACCAGTTGTTGGTTGGG
CGGGACTGTGGAGCATGAATCTATGGGGACGAGGCATGATAATCGGGCGCTGGCAGCACG
GTTAGCTGACTTCCTGCAGGTAGCGTACCAGGCAGTACCAATCCACATTGTGGGAATACC
ACCGGGATCGCCTTCTGGAAGTTGGCTAACTGACTTCTAGCACCGCCAGCCTATGCCTGA
ATGGGGTATAGCTTGCCTGTGTGTTCATGGATTTGATTTGACTATCAAATTCACAAAACA
CCATTGGCATTCGTGCTTGTTTGTTTGAGGGTGTGATTATATTCTTAA

>LINE_scaffold0054-272551-273054-C
CTTTTTTTTTTTTTAATGAACTTTATTGTTAAGAATATAATCAGATCACACCCCCAAACA
AACAAGCACGAATGCCAAAGATGTTTTGTGAATCTGAAATTTAAATCAGATCCATGAAAA
CACGGCAAGCCATACCCATTCAGGCATAGGCTGGTGGGTGCTACAAGTCAGTTTAACCAA
CTTCCACAAGGCGATCCCGGTGGTATTTCCACAATGTGGATTGATACTGCCGGTACGCTA
CCTGTAGGAAGTCAGCTAACCGTGCTGCCAGCGTCCGATTGTTATGCCTCGTCCCCATAG
ATTCATGCTCCACAGTCCCTATCCAACAAACAAACTGGTTCAGATCTGCTCCTCCCATTT
AAGACTCCACTGCGGAGCCAAGTATATACATTCTCCACACCCGCATCGAGTGCGCGACCC
AGCAGTCTGAGTCGTGATTTCTGAGTTTCTGGTGCTAGTCCAGACTGAATGCGATGGCCG
GTTACTTTCTCACAACCCAACAC

>LINE_scaffold0057-58561-59502-C
TTTTTTTTTTGAATGAACTTTATTGTCAAGAAGTATAATCAGATCACACTCCCAAAACAA
CAAGCACGAATGCCAATGGTGTTTTGTGAATTTAATAGTCAAATCAAATCCCATGAAACA
CGGCAAGCCATACCCATTCAGGCATAGAACTGGTGGGTGCTAGAGGTCAGTTAGCCAACT
TCCACAAGGCGATCCCGGTGGTATTGCCACAATGTGGATTGATACTGCCGGTACGCTACC
TGCAGAAAGTCAGCTAACCGTGCTGCCATCGCCCGATTATCATGCCTCGTCCCCATAGAT
TCATGCTCCACAGTCCCGTCCAGCCAACAACTGGTCCAGATCTGCTTCGCCATTTAAGAC
TCCACCGCGGAGCCAGGTATATACATTCTCCACACCCGGATCGAGTGCGCAACCCAGCAA
TCTGAGTCGTGATTTCTGAATTGCTGGTACTAGTCCAGACTGAATTCGATGGCCAGTGAC
TTGTTCACACTCCACCACGAGATGAGCAAAATGGATGTGCTGAGTAGTTGCTGGTCGCAT
AATGTGCAGTGATCAACTGAGAATGGGTGGGTGTCGACTAATATGCCAATCTGAATGGCC
TTTCTTGCTGTCCAGAGAGCATCCATGCGCACAAGCATCAAATATCTTGTGCCATGTGCT
CGCGATTGATCGAAACTGGGATCCTTGAAGAATCCACAAGTGTCCAATAATTGTCGAGTA
ACATACTTTTAGAGCGATGCAGAGTCTCCACATGTTCGTAGAGTCTCCATCAATGCAAAC
GAATGCCGTTGCTTGACTGTCTTTGGTCTGACTTGTGGTGTCAGCCAGTATCTGTTCCTG
TATAGCTGTTTGGTCCGACGAGACCAGAACCAGCGCTGGGATCGTACCAACTGTCTTTGG
ACATTCAGTGTGAACACGTCATTGTCTGTACCAGAGCAGAT

>LINE_scaffold0065-5235-5609-+
TGGCTCTGCAGTGGAATCTTAAATGGTGAAACATACCTGGACCAGTTTGTTGGTTGGATG
GGGACTCAGAGCATGAATCTATTGGGAATGAGATCATGACAATCGAGCGCTGACAGCAAC
GGTTAGCTGACTTTTGCATGTAGCGTACTTGGCAGTATCAATCCACTTTGTGGAATACCA
CCTGGGAATCGCCTTGTGGAAGTTGGCTAACTGACTTGTAGCACCCACCAGCCTATGCCT
GAATGGGTATGGCTTGTTTGTGTTTTCATGGATCTGATTTGACTATCAGATTCACAAAAC
ACCATTGGCATTCATGCTTGTTTGTTTGGGGTGTGTGATTATATTCTTAAACAATAAAGT
TTATTCGAAACAAA

>LINE_scaffold0067-20623-21446-+
ATCAAACTCAAAAAGCAACCATGGGAAAGGCAAACCCGCTCCCAGTGGTGCTTTTACTCA
TTGTGTCCACAAGGATGGTGAGACTGTATCTACTGAAAAGGGTCGCGAGACCGCCTCAGA
CATTACTCCTCTTGCCTCCGTGGCAGGACCAGTTTGCATGCAATCCACTGACAGCGATCG
CTCGGTTCGTGTGACACCTAAAAAAGGCTCGCGATGCCAGCCCACCACCCCAGGACGATC
TATGAGTTGTGATGAAGAACCTTAGTCAGCAAGTTGCTGTCCAGCAGACCGAATTAGCTA
CTCTGAGAAACGCTTTCGCTCTCCAGCAAAAAACATCGGCTGAGCTGGTAGACCAGATTA
AATCAACCGGTGAGGAAACTCAAGCTGCTCTGACTACCATCCTAGCCAGACTAGAGGCTG
GACCTGTTGTCCCATAAGTCGTAGTCCCCAATGACAAGGACTACCCTCCACTTCCGCAAA
CGGGTGCAAACCCCAAACGCAAGACTACAACTACCAAGCCAGGCTTCACTACCACTACTA
CTACTACTGGCCAACCCTCCAAGAGCACCAATTCGCTGACACTGTCAAAAAGCGACTCAC
CCACCAACAGCTGGTTGAACGTCAGCCTGACTTTTGTAAAGCTGATGCTGCTGCTTGGCT
CGCTCTGAGGCGAGATACTTTAATCCCTGCGCACAGTGCACCCAAAGTGGAACTCTCGTC
GGGTATCCCCGACTCATCTATGCAAGTGGATTCCCATACGCAAAGCCTGGCGATCTTCGA
AAGGCCATGCAGGGTGCCCGCATCCGTACTAGTGCGGTACGTG

>LINE_scaffold0067-39830-40650-+
ATCAAACTCAAAAAGCAACAACGGGAAAGGCAAATCCGCTCCCAGTGGTGCTTTTACTCA
CCGTGTCCACAAGGATGGTGAGATCTTTTTTAGTGAAAAAGCGTTGTGAGACCGCCTCAG
ATACTACTCCCCTTGCCTCCGTGGCAGGATCAGTTTGTATGCAATCAGCTGACAGCGATC
GCTCGATTAGTGAGACACCCAAAAAAGGTACGCGATGCCAGCCCACCACCCCAGGACGAT
CCGTGGGTGGTGGTTAAAAACCTTAGTCAGCAAGTTGCTGTCCAGCAGACCGAATTAGCT
ACTCTGAGAAACGCTTTCGCTCTCCAGCAAAAAACATCGGTTGAGCTGGTAGACCAGATT
AAATCAACCGGTGAGGAAACTCAAGCTGCTCTGGCTGCCATCCTAGCCAGACTAGAAGCC
GGACCTGTTGTCCCACAAGTCGTAGTCCCCAATGACAAGGACTACCCTCCACTTCCGCAA
ACGGGTGCAAACTCCAAACGCAAGACTACGACTACCAAGCCAGGCTTTACTATTGCTACT
ACTACTATTGGCCAGCCCTCCAAGAGCACCAATTCGCTGACACTGTCAAAAAGCGACTCA
CCCACCAACAGCTGGTTGAACGTCAGCCTGACTTTTGTAAAGCTGATGCTGCTGCTTGGC
TCGCTCTGAGGCGAGATACTTTAATCCCTGCGCACAGTGCAAAAGTGGAACTCTCGTCGG
GTATCCCCGACTCATCTATGCAAGTGGTTTCCCATACGCAAAGCCTGGCGACCTTCGAAA
GGCCATGAAGGAGCTCGCATCCGTACTAGTGCGGTACGTG

>LINE_scaffold0067-47017-47824-+
AACAATCAGACCCAAAAGCAACAACAGGAAAGGCAAATCCGCTCCCAGTGGTGCTTTTAT
CACCGTATCCACAAGGATGGTGAGATCTTTTTAGTGAAAAGCGTTGTGAGACCGCCTCAG
ATACTACTCCCTTGCCTCCGTGGCAGGATCAGTTTATATGCAATCAGCTGACAGCGATCG
CTCGATTAGTGAGACACCCAAAAAGGTACGCGATGCCACACACCCCAGGACGATCCGTGG
GTGGTGGTTAAATTTGTCAGAAGTAAACACACCAGCACACAAATTAGCTAACTCTGAGAA
ACGCTTTCGCTTCCAGCAAAAACATCGGTTGAGCTGGTAGACCAGATTAAATCAACCGGT
GAGGAAACTCCAAGCTGCTCTGGCTGCCATAGCCAGACTAGAAGCCGGACCTGTTGTCCC
ACAAGTCGTAGTCCCCAATGACAAGGACTACCCTCCACTTCCACAAACAGGTGCAAACTC
CAAACGCAGACTACGACTACCAAGCCAGGCTTTACTATTTGCTACTACTACTATTGGCCA
GCCCTCCAAGAGCACCAATTCATGACACTGTCAAAAAGCGACTCACCCACAACAGCTGGT
TGAACGTCAGCCTGACTTTTGTAAAGCTGATGCTGCTGCTGGCTCGCTCTGAGGCGAGAT
ACTTTAATCCCTGCGCACAGTGCACCCAAAGTGGAACTCTCGTCGGGTATCCCCGACTCA
TCTATGCAAGTGGTTTCCCATACGCAAAGCCTGGCGATCTTCGAAAGGCCATGCAGGGTG
CCCGCATCCGTACTAGTGCGGTACGTG

>LINE_scaffold0068-136318-136442-+
TTGGAATGTTTTATGGGATTTGATTTGATTATCAGATTCACAAAACACCTTTGGCATTCG
TGCTTGTTTGTTTGGGGTGTGTGATTATACTATCAGCAATTAAAGTTCATTTCTTAAAAA
AAAC

>LINE_scaffold0069-22559-23398-C
AATAGCCTTTTTTGAATGAACTTTATTGTTTAAGAATAGAATCACACACCCCAAACAAAC
AAGCAACGAGTGTCAATGGTGTTTTGTGAATCTGATAATCAAATCAAATCCCATGAAAAC
ACGAGGCAAGTCATACCTCATTCAGGCATAGGCTGGTGGGTGCTAGAAGTCAGTTAGCCA
ACTTCCACAAGGCAATCCTGGTGGTATTTCCACAATGTGGATTGATACTACCGGTACGCT
ACCTGCAGGAAGTCAGCCAACCGTGCTGCCAGCGCCCGATTATCATGCCTCGTCCCCATA
GATTCATGCTCCACAGTCCCCGTCCAACCAACAACTGGTCCAGATCTGCTTCGCCATTTA
AGACTCCACCGCGGAGCCAAGTATATACATTCTCCACACCTGGATCGAGTGCGCGACCCA
GTAGCCTGAGTCGTGATTTCTGAATTGCTGGTACTAGTCCAGACTGAATGCGATGACCAG
TGACTTGCTCACACTCCACCACGAGATGAGCAAATGGATGTGCTGAGTAGTTGCTAGTCG
CATAATATGCAGTGATCAACTGAGAATGGGTGGGTGTCGACTAATATGCCAATCTGAATG
GCTTTTCTTGCTTGTCCAGAGAGCATCCATGCGCGCAAGCATCAGATATCTTGTAGCCAT
GTGCTCGTGATTGATCAGAAACTAGGATCCTTAAAAAGCCCAGAAGTGTCACAAGAATTG
TCGAGTGGCATACTTTTAGAGCGATGCAGAGTCACCACATGTTCGCAGAGTCTCCATCAA
AGCAAACGAGTGACATTGTTTGACTGTCTTTGCTCTAACGTGTGATGTCAGCCAGTATC

>LINE_scaffold0069-67775-68034-+
CAACACAGGACGATCTGTGTGATGAATCTTAGCCAGCAAGTTGCTCAGCAAGATGGATGC
TTTGATTTGAGCAGAAGGCAACAGTATGAAATAGGCAAGTCAGGCAGCGTGAGGCGACCA
GCTGCTCTGGCTGCTATTCAGACAAGTCCATGTATCAATAACTATTACCACCATTGCAAA
GCAACTGGCTCAATGCTAACTACTGCTACTATTGCTACTACCACTGACCAGCCCTCTAGG
ACACCTTTCGATGCTGTCA

>LINE_scaffold0069-68066-69078-+
AGACATCAGTACAGTGCACAGTGGAACTCTCATCGGTCTTCGACTAATCTATGCAGTGGA
TTCCACGCAATGTTAACCAGTCGCATCCGTACAAGCGCTACGTGATATTCGCTGGATATC
GTTAGTACTAGTCGATGTGTCTGATAATTACTAGTCTGGACAGCGATCGTCAAGTCAAAG
CCGTAAGCAGCAGACAATCGCTGCTATCTCGTCGTTGCAAGAGACACGACCATCAACGCA
GTCCTGACGTCACATTCAGATCACTCTTGCATCTATTGGTGGCAAGACCCTGCAGCCACT
GCTGACAACCAAGATTCATTCAGACACCTACATATCAACAATGGAGACAGTCAAGTCTCT
CAGTCAAGAAGGTGACAACATGTTGCACCAGCAGTAGATCCATCGGACATGGCTGCTGAG
ATTACTCCAGCAACCCAAGATGACTGTACACACTATCGCTGACTTGAAATGTGAATGTAA
CATTATCATATTTCGAAACTGACTATCTATGACCTGACATATCCATGGCTCTGACATATG
TCGTCGATCATCGACAAGAATCTTTACTATCTACTACATTCTCGATATGGCCTTCAGCCG
TCTCGATCACCACCTATTCTCCAATCCTGGGTCACCAGATGGAGCATGTATCGATCGATG
TACCATACGGTGCTCGATTCTAAAGTCCCTGAAGACCGACAACGATCATCCAGTCGAATG
GCGTATTCCGACATCTGACCATCGACCACAGTCCACCACTATCACGGCAGATCCTCGTCA
ATGTTGCCAATATCAGCAATGCTATCGCCATATCGTCAGCACCATCTGGCCATCAGAGAC
CTCATCATCAAATTTCGTGTCCTGATTCGATGTCATCAGCATAGCCACTGGACTGGACAG
AATCGTCGGTATCCCATCGTGCTGATGAACATGGCAGTGCAGTTGACAATGATTCTCAAG
GTACCCATTTACAGAATGTCTGTGGATAGTCGGATCTGTCTATGTAGGACAT

>LINE_scaffold0069-69128-71609-+
CTGACTGTCATGCAGTTCTCTGGATCACAGATCACCAGACTCAGCACAGATTCGACGTCA
TTCAATTGACCACTTTGTAATGCACCAGCACTGCTCACCTCGATGTGGACAGACAGATGT
GGCTGTGTCATATCCATTTGAGCACTCATGTTCATGCTATATCCCGCCATCATTGTCTCA
ATGGATTGCAACATCGGGATGTACAAGCGTTGCAACTTGAGACAGACATCACAATGACAT
TTCAGTTCTTGGAGCAATGCATCGCTGATCAATTGAGTCTTCGATCTCACACCATGATCA
ATGCCGGCTTCTATCTGGCATGTGCCATATTGGCAACAACACAGCACGGCAAGCATTCAT
TGCACTATAATGACCCAGTCAGTGCAACACTCTGAGATGTGGTCTCGAAAGGCTGCCACT
CGAGATGAATGTCAAACAATGGGTCAAGCACGCTGATAATCTTGACCGTGCTGTAGATCG
AACCGATCTTGTATTCTCTGCTGCCATGTCAAACAGTTCGCAGTGCAGTCACTCCACTAA
CAACTCCGATGGCATAGTACAGTACGATCCAACATCCATCCTGCATGCAAGGTCACTATG
GATCATTGGCAGCCTACCACAGGTCACTCGCTGGACTTGCAACACTGGCATGATCGTCAT
ATTCAAGTCTAATACACAATGACAGTGGCATTCTCGACATTTCTCATGGAATCTGCAGCT
TTGCAAATGAGTCCACGGAAAGCACCTGATGGTATAACTGCGTTCTAAAGCACTCTACAT
GCCTGCAGATCAACTCCATTTGCTCGTGCTCTGTTGATATGTGGTCAAGTATTCGCTTCA
GCAACATCGTGCATGCATGTGCATCCATCATCGACAATCGATCTTAACAGGCACAAGCTT
GCACTTATCAATGTCTGAAACTCGTATGCAGGTGCTCCAAATGCGCATTCAGCCAACAAC
TCTGTCCTACGAACATTCCATGTGTTACAAGTAGTTTCACTCGTCGACATCATTCAGCGC
AGACAGAATGCTCAAACACCCATGTATTATTCATTGATATCGCATTCGATACAGTCCCGT
TGGTGCACTGTTATGGAAGTCAGAACATGGGATTATCTTGTCGTACTCTTGAAGGCTCAG
TCACATCATCTGCTCGAGCACGGCAGGCTCAACTATCGGACTTCCCGGTACAGATGTCAG
ACGGATGTCTTGTCTGGACTACATTCAATCTGTTCATCAACGACATTCGATGGTGTGGCA
CCCATCAACACTAAGACATCCGAGGACTCATGTACGCAGACGATGTTGCAGTGTGCTGAC
TCTGAGCAATCACTGTTGGCTGCTGCTATTGAGCAATGCCAATCGGTAAATGCAGTTGGT
GCCAAGTCATCATCAGCTTCACTGGCCATCTAGCACGACTTGACAATTGGATATTCGACT
CCATGGACAGTTGGTCAGTCGTGTGCAGTTGTAGTGATTGACTAAGCTAGACCATTCAGC
ATGGCAAGCAAAACTCTGCCAGGCACACCATTTCAGTGGTTGGCTAACGGTGAATGATCT
GCATATTCTCTGCAGTGATGGGCAAAGCCTATTATGGACTCGAGCTGGTTGGTGGCAACA
AGTCACACACCATGCAAACGATCAGGGTATCGACTGTTCACTGGTGCCCGACTGACTGCC
ATCGGATTCTGGCTGACACTTCTCACTCGCTTGATCGGGTACGCTTGTTGGAGCGGTATC
AACGCCATCTGCTCAGGTACAGTGATTACACTGAATGTCAAGGGCAGTTGGTAAGATCGT
GGTAGTCTCGTCGGACCATATCAGAACAGATACTGGCTGACACCACAAGTCAGACCAAAG
ACAGTCAAGCAACTTGTTTGCATTGATGACTAGCATCGAAAGTATGTCACTCGACAATTC
TTGGACACCTCTGAAGGATCCCAGTTTCGATCAATCAATGGCATCTGATGCTTGCTTGCT
CTACAGCAAGAAAAGCCATTCAGATTGGCATATTAGACACTCACCCATTCTCAGTTGATG
CTGCATATTATGCGACCAGCAGTTACTCAGCATCCATTGCTCATCTCGTGGTGGAGTGTG
ACAAGTCACCATCGCATTCAGTCTGGACTAGTACCAGCAATTCAGTCATCAGTGCTGGGT
GTGATCAGAATGTATATACTTGGCAGTGGAGTCAAATGAGCAAGATCTGGACATGGTACG
GGACTGTGGAGCATGAATCTAACGAGGCATGATAATGGGCGCTGGCAGCACTTGAGCAGA
TAGCGTACCGGCAGTATCAATCACATTGTGGAAATACCAATCGCATTGTGGAAGTGGGTT
ACACTGACTTGTAGCACCCAACCAGCCTATGCCTGAATGGGTATGGCTTGCCTGTACTCT
GATCTGACTATCAGATTCACAAAACACCTTTGACATTCGTGCTTGTATTATATTCTTAAC
AATTAAAGTTCATTCAAAAAA

>LINE_scaffold0069-79315-79692-+
TGGCTCTGCGGTGGAATCTTAAATGGTGAAACATACCTGGACCAGTTTGTTGGTTGGATG
GGGACTGTGGAGCATGAATCTATTGGGAATGAGATCATGACAATCGAGCGCTGACAGCAA
CGGTTAGCTGACTTTTTGCATGTAGCGTACTTGGCAGTATCAATCCACTTTGTGGGAATA
CCACCTGGGAATCGCCTTGTGGAAGTTGGCTAACTGACTTGTAGCACCCACCAGCCTATG
CCTGAATGGGTATGGCTTGCTTGTGTTTTCATGGATCTGATTTGACTATCAGATTCACAA
AACACCATTGGCATTCATGCTTGTTTGTTTGGGGTGTGTGATTATATTCTTAAACAATAA
AGTTTATTCGAAACAAA

>LINE_scaffold0071-129395-134163-C
GACATTCAGTGTAAACACGTCATTGTCTGTGCCAGAGCAGATGGCATTGATTGGTGCTCT
CTTGGTCACGGACCGCTCCAACAAGCGTACTCGTGATACCAATGAGCGAGTGAGAAGAGA
CCCAATCCCAGTTTCAACCAGAAGGGGTCCAATGGCAGTCGAGAGTCGGGAAACCAGTGA
ACAGTCGGATACCCTTGTTGATCGTTGTCTGCAGTGGAGCAAGATGTGACTTGTTGCCAC
CAACCAGTTTAAGCCCATAGTAGGCTTTGCCCATGACCACTGCAGAGAATATGCGAGATC
GATAATTCACCATTAGCTGGTGATTCGCCAGCACTGGGTGAAGAGCTGAGATAGTGTGCT
CGAATGCAGGCCGTTTTTGCTTGAGCCATGCTGAATGGTCTAGCTTGGAGTCGATCAGTA
CACCAAGGTACTTGTATGACTCCACACGACTGACCAACTGTCCATGGAGTCGAATATCCA
ATGGACTGTCAAGTCGTGGTGCTAGATGGCCAGTGAAGCTGATGATGCCACACTTGGCCA
CACCAAACTGCATTTCCCACTGATTGGCCCATTGCTCAACAGCAGTCGACGCAGACAACA
GTGATTGGTCAGAGTCAGCAAAGACTGCCACATCGTCTGCGTACATAAGTCCTCGGATGA
GGTTCGTGTCTCGCGGTAGTCCAGGGACTGTGATGGGTGCGACACCATTGAGAATGTCGT
TGATGAACAGATTGAACAAAAGTCCAGACAATGGACATCCCTGTCTGACCCCTCTCTGTA
CCGGAAATGGGTCTGATAGTAATGATCCTGCCCGAGCTCGAGCAGATGAGGATGTGTACA
ATGCCTTGAGAAAGGCAAGAGTACGACGAGGGAATCCCATGTTCTGCAGCTTCCATAACA
GTGCACCAACTGGGACTGTATCGAATGCCTTTCGGATATCAATGAATAATACATGGGTGT
TTAGCCCAGCATTCTGTCTGCGCTGAATGATGTCAACAAGTGAGACTACTTGTCCAACAC
ACTCTTCGCGCTTGCGGAACCCAGCCTGTTCGTAGGATAGCAGGTTGTTGGTCTCGACAA
ATCGCTCAATGCGCATTTGGAGCACCTTGCATGCGAGTTTCAGGCCGACATTGATGAGGG
CAATGCCTCGCTTGTCGCCTGGGTTGAGAGGGTCGCCATCTTTCTTGTCGATGGAGACGA
TGGATGCACACAGCCATGCACGGGGGATTGTTGCTGAAGCGAATACTTGACCACATACTC
TCAACAGAGCACGAGCAAATGGGGTTGGTGGGACACCTTCTTGGGTGTTGGCAGGCATAT
AGAGTGCCGCTTGGTAGAACACAGTGGATATATCATCGTCGCCGGGTGCTTTCAGTGGAC
TCATCTGCAAAAGAGCTGCAGCAATCTGATTCCACGAGAAATCCTGGTCGAGAGTGTCAC
TGTTTCTGATGGTTGGTGTGTCACGAGAGACTTGAATAGGCTGACGATCATGCCAGTATT
GCAAGTCCAGCGAGTGACCTGTGGTGTCGGCTGCCAGTGATTCATAGTGACATTGCATGA
CACGCAGGATCGATGTTGGGTCGTACTGTACTATACCATCGGAGTTGTACAGTGGAGTGA
CTGCAGCACTGCAGGAACTGTTTCCAGACATGGCACGTGCAGCAGTGAATACAAGATCAG
TTCGACCGTCTGATACAGCGCGGTCGAGATTGTCGGCGTGCTTGACTCATTGTTTGCGAC
CATCAACTCTCTTGAGTTGGGCGGCAGCAGCCTTGAGGCGAGACCACTCATCTCGAAGAG
TGTTGCACTGGACTGGGTCAGGGTTGGTATTGGTTGCAGCAGCAATGAATGCTTTCCGTG
CAGTGTTGCTTGCCAATATGGCACGTTTAGTGGTACCAGATAGAAACCGGCGATTGGATC
GAGTGGCTGGTGGTGAGAGTCGAAGACTCAAGTTATCAGCGACTGCATTGGCTGATTCCA
AGAACTGACATGTCAGTTGGTGGATGTCTGTATTTGTGTCAGTGTCGTCTGTTGCACCGT
CTGCTAGCACATCCCAGTAATTTGATGTAGCAATCCGATCGGTTGCTTCGAGACAGTGAT
GGCGGGATATGGTTGGAGCACGAGGGACAGGGGGTTGTCCTTGAGCCTCTGCTCGAATGG
ATGTGCGAATGACAAAGTGGTCGGCCACTGCTGTCTGTCTGTCCACACGTGGCGAGGTAA
GGAGTGCGCGTGCTGGTGCATTACACACAAAGTGGTCAATTGACGAGTGACGTCGACCAT
GGACTGTGCTGAGTCTGGTGATCTGTGATCCAGAGAACTGCATGACAGTCAATCCATGGC
CCCACGAGTGGACAATGCACTGAAGGCGCTGTGGATCGGTGTTCCAGTCTCCAAAAATGA
GAACTGGATGGTTGTTGTCAAATGGAACAACTCTATCGAGGGCTTGCCGAATACTAGCAA
ACGCCTCTCTGCGACTGTAGTTGGTGGTGGCTCCAGAATGTCCTACATAGACAGATTCGA
CTATCCACAGACATTCTGGGGTAAAGTTGGGTACCTTGGCGAGAATCATTGTGCCAACTG
CACTACCATGTTCATGGCCACCAAAGCACGATGGGATACCGAGGGCGATTCCTCTGCGTC
CAGGTCCCGTGGCTGGATGCTGAATGACATCGAAACCAGGCACAGTAAAGCGAAATTTGG
ATGAGGTGATGCAGGTCTCTGAGATGGCCCAGAGCCTGGTGTTTCTGACAATGTGGCGGA
TAGCAGACCGTTTGTTGCTGATGTTGGCAACATTGACTGCGAGGATCTGCCGTGATAGTG
GTGGAGGTGGGGTTGTTGGTCGAGGCTGGTCTGGACGTCGATGTCGGTAGTTTTGCCGAA
TACGCCAGTGGATTTGCTTGCTTTGGCGCTCGAGGCGCTGGATGATGTTTCGTTGTCGGT
CTTCGGGGACCGTTATGCGAAATCGAGCACCGTGTTTTGTGGTACGGCGATCGATCTTGG
AGACATGTTCCATCTGGTGACCCAGAATTGGAGCGAGAATAGAGCGGAGGTATGTGATTG
AGACGGCTGCAAGGCCGTATATCGAGAATGTTGTGTGTAATGATGGTTCTTGTCGATGAT
CGACAGAGGGAACCGATATGTCAGAGTTGGCCATGGATAAAGGAGTGTCAGGTAATAGAT
AGTCAGTTGGTGAAGGTGAGTGTGTTGATAATGGTGTATCACTCATTACAAACACATTTC
AACGTCAGCGATAGGGGTGACTGTAGGAGTAACACCGTCAACTTGGATTGCTGGGGTGAT
CTCAGCAGCCATATCAGATGGTAGATCTACTGCTGGTGCAGCAGGTTCCTTATCAGTCGC
CTTCTTGACTGGAAGAGACTCCTTGGGGACTGTCTCCATTGTAGATATGCTAAAATCGGG
TGTCTGAACCCGAATCTTGGTCGCCTCGGCAGTGGCTGTCTCGAGGGTTTTGCCACCAAT
AGATGCGAGCAGTGATCTGAAGAAGTTCCTGGTTTTGACGTCAGGGCTGCGCTGGATGGT
AGTGACCGTCTTTGCAGCAAACGACGAGATAGCAACGAGCTTGTCCTTGTCTGCTGCTTC
GGGACGAGGAACCCAGGCTTTGAAGGACTTGACGATAGTCGCGTCCAGACTGGTGATTAT
GCGAGTGAAGGCAGACACATAGTCGGCGTCGACTATTAGCTGCACAACTTGTCGGGATAT
CCAGCGAATATCTCGTACTGCACTGGTACAGATGCGGGCACCCTGCATTGCCTTTCGAAG
GTCGCCAGGCTTTGCGTAGGGAAAACCGCTTGCATAGATGAGTCGGAGACCCGAAGAGAG
CTCCACTTTGGGTGCACTGTGTGCAGGGACTGAAGTCTCTCGTTTCAATGCAAGCCCAGC
AGCAGCACCAGCTTTGCGAAATTCGGGCTGGCGTTCAATCAGCTGTTGGTGGGTAGGTCG
CCTTTTGACAGCATCAGCGAATCGAGTGTCCTTAGATGGCTGGTCAGTGGTAGTAGCAAT
AGTAGAAGTAGTAGCAGTAGTAGTAGTGGTGGTGGGGTTTGGCTTGGTAGCCATAGTCTT
ACTTTTGGGCTTTGCACCCGTTGGTGGTAGCGGAGGGTAGTCCTTGTTATTGGGGACTAC
GACTTGCGAGACAACAGGTCCGGCTTCCAGTCTGGCTAGGATAGCAGCCAGAGCAGCTTG
AGTTGCTTCGCCGGTTGACTTCATCTGGTCTACCAGCTCAGCCAATGTCTTTTTGCTGAA
GGGCGAAAGCGTTGCGCAAAGCATCCATCTCGGCCTGCTGAGCAGCAACTTGCTGGCTAA
GATTCTTCACGACCACCCACAGATCGTCCTGGGGTGGTGGGCTGGCATCGCGCGTCTTTT
TCGGTGTCGCACGGACCGAGCGATCGCTATCAGTCGACCGCATACGAACAGATCCTGCCA
CGGAGGCAAGGGGAGTAGTGTCAGAGGAGGTATCGCGACCTTCCTCACTAGAGAAGACCT
CACCATCCTCGCGGATACGGTGAGTAAAAGCACCACTGGGAGCGGGTTTGCCTTTCCCGT
GGTTGCTTTTTGAGTTTGTATTTTTTTGCATTTTTGATTTTTTTTTTTGGGGGGAGGGGG
GAAGTTTTTCCCTGTGGGAGTTCAAGATAAAGTGTCCACTTTTCGCGTGAACTTTTACTT
TTTTCTTTTTGCTCCTTTTTCTTTTTTTGTTTTTTTTTCTTGGTTGAGCGACCAAGCTGC
TGATTGAAGGAAGGGAGGGGGGGTTTTT

>LINE_scaffold0071-255190-255319-C
GTGCTAGAATGGCCAGTGAAACTGATGATACCACACCTGGCCACACCCACCTGCATTTCC
CACCAATTGGCCCATTGCTCAGAGTCAGCAAAGACTGGCAACATCGTCTACGTACATGAA
TCCCCAGAT

>LINE_scaffold0071-332149-332348-C
TGGTCACAGACCGCTCAACAAGCGTACCCGTGAGACCAATGAGCGAGTGAGAAGACCCAG
TCCCAGTTTCAACCAGAAGGGGTCCAATGGCAGTCGAGAGTCGGGCAACCAGTGAATAGT
CAAATGCCCTTGTTGCTTGACTGGTCTGACACACCATCGGTGTTCAGCTATTCTGACCCA
AGCAAGCTTTTACTGCAGG

>LINE_scaffold0071-388198-389212-C
CCTCTCTGCGACTGTAGTTGGTGGTGGCTCCAGAATGTCCTACATAGACAGATCCGACTA
TCCACAGACATTCGTGAGTGAAGTTGGGTACCTTGGCGAGAATCATTGTGCCAACTGCAC
CACCATGTTCATGACCACCAAAGCACGATGGGATACCGAGGGCGATTCCTCTGCGTCCAG
GTCCCAGGCTGGATGCTGGATGACATCGAATCCAGGGACAGTAAAGCGAAATTTAGATGA
GGTGATGCAGGTCTCTGAGATGGCCCAGAGCCTGGTGTTTCTGACGATGTGGCGAATAGC
AGGCCGTTTGTTGCTGATGTTGGCAACATTGACTGCGAGGATCTGCCGTGATAGTGGTGG
AGGTGGTGCTGTTGGTCGGGGCTGGTCTGGACGTCGATGTCGGTCTGGACGTCGATGTCG
GTAGTTTCGGCGAATACGCCAGTGGGTTTGCTTGCTTTGGCGCTCGAGGCGCTGGATGAT
GTTGCGTTGTTGGTCTTCGGGGACCGTTATGCGGAATCGAGCACCGTGTTTTGTGGTGCG
GCGGCCGATCTTGAGACATGTTCCATCTGGTGACAGTATTGGAGCGAGAATGGAGCGGAA
GTGATTGAGACGGCTGCAAGGCCGTGGATATCGAAATGGTAGATGGTGATGTTGATTGTT
CTTGTCGATGATCGATAGAGGGAACCGATATGTCAGAGTTAGCCATGGATAGAGGGTGTC
AGGTAATAGATAGTTAGGTTGCGCTGTGTATGTTGATAATGGTGTATCACTCATTACAAA
CACATTTCAACGTCAGCGATAGGGGTGACTGTAGAGAGCACACCGTCATCTTGGATTGCT
GGAGTGATCTCAGCAGCCATGCCAGATGGTGGATCTACTGCCAGCAGCAGGTTCCTTATC
AGTCGCCTTCTTGACTGGGAGAGACTCCTGGGGACTGTCTCCATTGTTGATATGCTAAAC
CAGGGTCTGAACCCGAATCTTGGTCGCCTCAGCAGTGGCTGCCTCGAGGGTCTT

>LINE_scaffold0071-395130-395664-C
CTTGCCACCAATAGATGCGAGCAGTGATCTGAAGAAGTTCCTGGCTTTGACATCAGGACT
GCGTTGGATGGTCGTAACAGTTTTTGCGGCAAACGACAAAATAACAGCGAGCTTGTCCTT
GTCTGCTGCTTCGGGACGAGGAATCCAGGCTTTGAAGGACTTGACGATAGTCGCGTCCAG
ACTGGTGATTATTCGAGTAAATGCAGACACATAGTCGGCGTCGACTAGTAGCTGCACAAC
TTGACGGGAGATCCAGCGAATATCACGCACCGCACTGGTACGGATGCGGGCACCCTGCAT
GGCCTTTCGAAGGTCGCCAGGCTTTGCGTAGGGGAATCCACTTGCATAAATAAGTCGGAG
ACCCGAGAAGAGCTCCACTTTCGGTGCAATATGTGCAGAGACTGAAGTGTCTCGCTTCAG
AGCAAGCCAAGCAGCGGCACCAGCTTTACGAAAGTCAGACTGGCGTTCAACTAGCTGTTG
TGGGTGGGCCGCCTTGACAGCATCAGCGAATCGGGTGTCCTTAGAGGGCTGGTC

>LINE_scaffold0071-395707-396809-C
GGTTTTGGCTTGGTAGCCATAGTCTTGCGTTTGGGCTTTGCACCCGTTTGCGGAAGTGGA
GGGTAGTCCTTGTTATTGGGGACTACGACTTGCGGGACAACAGGTCCGGCTTCCAGTCTA
GCTAGGATAGCAGCCAAAGCAGTTTGAGTTGCTTCGCCGGTTGACTTCATCTGGTCTAGC
TCAGCTGATGTCTTTTGTTGAAGAGCAATAGTGTTGCGCAAAACGTCCATCTCGGCCTGT
TGAGCAGCAAATTGCTGTCTAAGGGTTTTTACAACCACCCACAGATCGTCCTGGGGTGGT
GGGCTAGCATCGCGAGCCTTTTTTGGTGTCGCACGGACCAAGCGATCGCTGTCAGTCGAT
CGCATGCGAACAGATCCTGCCACGGAGGCAAGGGGAGTAGTATCTGAGGAAGTCTCGCGA
CCTTCCTCACCAGAAAAGATTTCACCATCCTCGCGGATACGGTTAGTAAAGGCACCACTG
GGAGCGGGTTTGCCTTTCCCGTGGTTGCTTTTTGAATTTGTATTTTTTTGCATTTTTGAT
TTTTGATTATTTTTTTTTCCTGGGGGGAGGGGGGTTTTTTTTTCTGTAGGAGTGCAGGAT
AAAGTGTCCACTTTTCGCGTGAAACTTTACTTTTTTCTTTTTGCTCCTTTTTCTTTTTTT
TTGATTTTTTTTTCTTGGTTGAGCGACCAAGCTGCTGATCGAGGGAAGGGAGGGGTTTTT
TTTGTAGTGGTTGAGAGCCTCTACTGCCTTTGGAGTGTCCCCTTTGAGAAGAGCCCAGGT
ATCAGACCTGACTCTAGGGGGAGGTAGGGCAGAGAGGATGGTCACTAGGGAAAGAGAGTA
GGAGACTAGTGCCCAACAGGAGAGAGGGCCTGAGAGTACCACTGGGGGAGCTCGCTTCCT
GACTAGAGCAGTCTTACTGTGACTGATAGTGGAGGATGGAAGCTGGTGTTCTGGTAGGGG
AGAGGTCCTACCAGAATGAGGGGAGAAGAGAGTAGTCGGCCAGAGGAGAGTGAGAGTAGT
CCGACAGATGGGTTGTGCTGGCACTAGTGGGTAATACTGAGTAGTAGTGGTGAGCGGCAG
CTGCTGGTAGTTGTGCTGGCAC

>LINE_scaffold0071-396859-396937-C
GCGATGGCCAGTGACTTGCTCACACTCCACCACAAGGTGGGCAATGTATGTGCTGAGTAG
TTGCTGGTCGGGTTATAT

>LINE_scaffold0072-7467-8124-C
TTTTGAATGAACTTTATTGTTAAGAATATAATCACACTCCAAAACAACAAGCACGAATGC
CAATGGTGTTTTGTGAATTTGATAATCAAATCAAATCCCACGAAACACGGCAAGCCATAC
CCATTCAGGCATAGGCTGGCGGTGCTAGAAGTCAGTTTATTCAATCCCACAATGATCCCA
GGTGTATTTGCCACAATGTGGATTGATACTGCCAGTACGCTACCTGCAGGAAGTCAGCTA
ACCGTGCTACCAACTGCCCGATTATCATGCCTCGTCCCCATAGATTCATGCTCCACAGTC
CCGTCCAACCAACAACTGGTCAGATCTGTTTCTGCCATTCAAGACTCCACCGCGAGCCAA
GTATATACATTCTCCACACCCGATCGAGGCCGACCCAGCAATCTGATGTGATTTCTGAAC
GTTGCTGGTACTAGTAGACTGAATGCGATGGCCAGTTACTGTTCACTCCACCACGAGATG
AGCAAATGGATGTGCTGAGTAGTTGCTGGTCGCATATAATGCAGTGTATCAACTGAGAAT
GGGTGGGTGTCGACTAATATGCCAATCTGAATGGCTTTTCTTGCTGTCCAGAGAGCATCC
ATGCGCACAAGCATCAGATATCTTGTGCCATGTACTCGCGATTGATCAAAACTGAAA

>LINE_scaffold0072-62615-62811-+
TTGATTAAACTGACTTGTTAGCACCCACCAGCCTATGCCTGAATGGGGAGTATGGCTTGC
CGTGTTTCATGGGATCTGATTTGACTATTAGATTCATAAAATACCATTCAACACTCGTTA
CCTGTTGTTTTGGAGTGTGATTATATTCTTAAACGATAAAATTCATTCAAAAAAGGGGAT
CAATATGTGCAGCACA

>LINE_scaffold0072-110000-110068-C
GGTATGCGACCCAGTAGTATGAGTCGTGATTTCTGAATTGCTGGTACTAGTCCAGATTGA
CTACGATG

>LINE_scaffold0072-129328-129396-C
GGTATGCGACCCAGTAGTATGAGTCGTGATTTCTGAATTGCTGGTACTAGTCCAGACTGA
CTACGATG

>LINE_scaffold0072-133162-133291-C
GTGCTAGAATGGCCAGTGAACCTGATGATACCACACCTGGCCACACTCAACTGCATTTCC
CACCAATTGACCCATTGCTCAGAGTCAGCAAAGACTGGCAACATCGTCTACGTACATGAA
TCCCCAGAT

>LINE_scaffold0072-206743-206945-C
TGGTCACAGACCGCTCCAACAAGCGTACCCGTGAGACCAATGAGCGAGTGAGAAGAGACC
CAGTCCCAGTTTCAACCAGAAGGGGTCCAATGGCAGTCGAGAGTCGGGCAACCAGTGAAT
AGTCAAATGCCCTTGTTGCTTGACTGGTCTGACACACCATCGGTGTTCAGCTATTCTGAC
CCAAGCAAGCTTTTACTGCAGG

>LINE_scaffold0072-215377-215440-+
GATTCACAAATACTTTTTGGCATTCATACTGGTTGTTGAGGACTATCAGATTCACAGAGG
AGA

>LINE_scaffold0072-221733-221804-+
CATTCAGTCTGGACTAGTACCAGCAATTCAGAAATCACGACTCAGACTGCTGGGTCGCGC
ACTCGATCCGG

>LINE_scaffold0072-227708-227946-+
GCGTACCGGCAGTATCAATCCACATTGTGGAAATACCACCGGGATCGCCTTGTGGAAGTT
GGCTAACTGACTTCTAGCACCGCCAGCCTATGCCTGAATGGGTATGGCTTGCCGTGTTTT
CATGTATCTGATTTGACTATCAGATTCACAAAACACCTTTGGCACTCGTGCTTGTTGTTT
GGGGTGTGTGATTATATTCTTAAACAATAAAAGTTCATTCAAAAAAAAAAAAAAAAAA

>LINE_scaffold0072-228050-231195-+
ACATGTGGACAGACAGACAGTAGTGGCCGACCACTTTGTCATTCGCACATCCATTCGAGC
AGAGGCTCAAGGACAACCCCCTGTTCCTCGTGCTCCAATCATATCCCGCCATCACTGTCT
CGAAGCAACTGATCGAATTGCTACATCCAATTATTGGGATGTACTAGCAGACGGTGCAGC
AGACGACACAGATACCGACATCCACCAACTGACATGTCAGTTTTTGGAATCAGCAAATGC
AGTCGCTGATAACTTGAGTCTTCGACTCTCACCACCAACCACTCGATCCAATCGCCGGCT
TCTATCTGGCACCACTAAACGTGCCATCTTGGCAAGCAACACTGCACGGCAAGCATTCAT
TGCCGCTGCAACTCATACCAACCCTGACCCAGTCCAGTGCAACACTCTTCGAGATGAGTG
GTCTCGACTCAAGGCTACTGCCACCCAACTCGAGAGAGTGAATGGTCGCAAACAATGGGT
CAAGCACGCGGACAATCTCGACCGCGCTGTATCAGACGGTCGAACCGATCTCGTATTCTC
TGCTGCACGTGCCATGTCTGGAAACAGTTCCCGTAGTGCTGCAGTCACTCCACTGTACAA
CTCCGATGGCATAGTACAGTACGATCCAACATCGATCCTGCGTGTCATGCAAGGTCACTA
TGGATCATTGGCAGCTGACACCACAGGTCACTCGCTGGACTTGCAATACTGGCATGATCG
TCAGCCTATCCAAGCCTCTCCAAATACACCAACCATCAGAAACAGTGACATTCTCGACCA
AGACTTCTCGTGGAATCAAGTTGCTGCAGCCCTTTTTGCAGATGAGTCCACGGAAAGCAC
CTGGTGACGATGGTATAACCACTGCGTTCTACCAAGCGGCACTCTACATGCCTGCCAACA
CCCAAGAAGACGTCCCACCAACCCCATTTGCTCGTGCTCTGTTGAGGGTATGTGGTCAGG
TATTCGCTTCAGCAACAATCCCCCGTGCATGGCTGTGCGCATCCATTGTTTCCATCGACA
AGAAAAGATGGCGACCCTCTCAACCCAGGCGACAAGCGAGGCATTGCACTCATCAATGTC
GGTCTGAAACTCGTATGCAAGGTGCTCCAAATGCGCATTGAGCGATTTGTCGAGACCAAC
AACCTGCTATCTTACGAACAGGCTGGGTTCCGCAAGCGCGAAGAGTGTGTTGGACAAGTT
GTCTCACTTGTCGACATCATTCAGCGCAGACAGAATGCTGGGCTAAACACCTATGTATTA
TTCATCGATATCCGAAAGGCATTCGATACAGTCCCCGTTGGTGCACTGTTATGGAAGCTG
CAGAACATGGGATTCCCTCGTCGTACTCTTGCCTTTCTCAAGGCATTGTACACATCATCA
TCTGCTCGAGCTCGAGCAGGATCACTACTATCGGACCCATTTCCGGTACAGAGGGGTGTC
AGACAGGGATGTCCATTGTCTGGATTGCTGTTCAATCTGTTCATCAACGACATTCTCGAT
GGTGTCGCACCCATCACAGTCCCTGGACTACCGCGAGACACCAACCCCATCCGAGGACTC
ATGTACGCAGACGATGTTGCAGTATTTGCTGACTCTGAGCAATCACTGTTGGCTGCGTCG
ACTGCTATCGAGCAATGGGCCGATCAGTGGGAGATGCAGTTTGGTGTGGCCAAGTGTGGC
ATCATCAGCTTCACTGGCCATCTAGTATCACGACTTGACAACCCATTGGATATTCGACTC
CATGGACAGTTGGTCAGTCGTGTGAGTCATCAAGTACCTTGGTATATTGATTGACTCCAA
GCTAGACCATTCAGCATGGCTCAAGCAGAAACGGTCTGCACTTGAGCACACCATCTCGGC
ACTTCACCCAGTGTTGGCGAACCACCAGCTAACGGTGAATTACCGATCTCGCATATTCTC
TGCAGTGGTCATGGGCAAAGCCTATTATGGGTTTGAGCTGGTTGGTGGCAACAAGTCACA
CCTTGCACCACTGCAGACAACAATCAACAAGGGTATCCGACTGTTCACTGGTGCCCGACT
CTCGACTGCCATTGGACCCCTTCTGGTTGAAACTGGGATTGGGTCACTTCTCACTCGCTC
ATTGGTATCACGAGTACGCTTGTTGGAGCGATCTGTAACCAAGAGAACACCCATCAATGC
CATCTGTTCGGGTACAGACAATGACGTGTTTACACTGAATGTCCAAGGGAAGTTGGTAAG
ATCCCAGCGCTGGTTCTGGTCTCGTCGGACCAAACAACTATACAGGAACAGATACTGGCT
GACACCACAAGTCAGACCAAAGACAGTCAAGCAACGACACTCGTTTGCATTGATGGAGAC
TCTGCGAACATGTGGAGACTCTGCATCGCTCCAAAAGTATGTCACTCGACAATTATTGGA
CACTTCTGGATTCTTCAAGGATCCCAGTTTTGATCAATCACGAGCACATGGCACAAGATA
TCTGATGCTTGCGCGCATGGATGCTCTCTGGACAGCAAGAAAAGCCATTCGGATTGGCAT
ATTAGTCGACACCCACCCATTCTCAGTTGATCACTGCATTCTATGCGACCAGCAGCTACT
CAGCACATCCATTGCTCATCTCGTGGTGGAGTGTGAACAAGTAACTGGCCATCGCATTCA
GTCTGGATTAGTACCAGCAATTCAGAAATCCCGACTCAGATTGCTGGGTCGCGCACTCGA
TCCGGGTGTGGAGAATGTATATACTTGGCTCCGCGGTGGAGTCTTGAATGGCGAAGCAGA
TCTGGACCAGCAGTGGTTGGACGGGACTGTGGAGCATGAATCTATGGGGACGAGGCATGA
TAATCGGGCGCTGGCAGCACGGTTAGCTGACTTCCTGCAGGTAGCGTACCGGCAGTATCA
ATCCACATTGTGGAAATACCATCGGGATCGCCTTGTGGAAGTTGGCTAACTGACTTCTAG
CACCGCCAGCCTATGCCTGAATGGGTATGGCTTGCCGTGTTTTCATGGATCTGATTTGAC
TATCAGATTCACAAAACACCATTGGCATTCGTGCTTGTTTGTTTGGGGTGTGATTATATT
CTTAACAATAAAGTTCATTCAAAAAAAAAAAAGGTGCCAGCACAACTACCAGCAGCTGCC
CACCACTACTACTACTCAGTACTGT

>LINE_scaffold0076-41038-43514-C
TTTTTTTTTTTGAATGAACTTTATTGTTAAGAATATAATCACACACCCCAAACAACAAGC
ACGAATGCCAATGGTGTTTTGTGAATCTGATAGTCAAATCAGACCCATGAAACACGGCAA
GCCATACTCCATTCAGGCATAGGCTGGCGGTGCTAGAAGTCAGTTAGCCAACTTCCACAA
GGCGATCCCGGTGGTATTTCCACAATGTGGATTGATACTGCCGGTACGCTACCTGCAGGA
AGTCAGCTAACCGTGCTGCCAGCGCCCGATTATCATGCCTCGTCCCCATAGATTCCTGCT
CCACAGTCCCGTCCAACCAACGCTGGTCCAGATCTGCTTCGCCATTTATGACTCCACCGC
GGAGCCAAGTATATACATTCTCCACACCCGGATCGAGTGCGCGACCCAGCAGTCTGAGTC
GTGATTTCTGAATTGCTGGTACTAGTCCAGACTGAATGCGATGTCCAGTGACTTGCTCAC
ACTCCACCACGAGATGGGCAATGGATGTGCTGAGTAGTTGCTGGTCGCATAAGATGCAGT
GGTCAGCTGAGAATGGGTGGGTGTCGACCAATATGCCAATCTGAATGGCTTTTCTTGCTG
TCCAGAGTGCATCCATGCGCGCAAGCATCAGATATCTCGTGCCATGTGCTCGTGATTGAT
CGAAACTGGGATCCTTTGAAGAATCCAGAGGTGTCCAATAATTGTCGAGTGACATACTTC
TGGAGCGATGCAGAGTCTCCACATGTTCGCAGAGTCTCCATCAATGCAAACGAGTGTCGT
TGCTTGACTGTCTTTGGTCTGATCTGTGGTGTCAGCCAGTATCTGTTCCTGTATAGTTGT
TTGGTCCGACGAGACCAGAACCAGCGCTGGGATCTTACCAACTGCCCTTGGACATTCAGT
GTAAACACGTCATTGTCTGTACCGGAGCAGATAGCATTGATGGGTGTTCTCTTGGTTACA
GACCGCTCCAACAAGCGTACTCGTGATACCAGTGAGCGAGTGAGAAGTGAGCCAATCCCA
GTTTCAACCAGAAGGGGTCCAATTGCAGTCGAGAGTCGGGCGCCAGTGAACAGTCGGATA
CCCTTGTTGATTGTCGTCTGCAGTGGTGCAAGGTGTGACTTGTTGCCACCAACCAGCTCG
AGTCCATAGTAGGCTTTGCCCATGACCACTGCAGAGAATATGCGAGATCGGTAATTCACC
GTTAGCTGGTGGTTAACCAACACTGGATGGAGTGCCGAGATGGTGTGCTCGAGTGCAGAC
CGTTTCTGCTTGAGCCATGCTGAATGATCTAGCTTGGAGTCAATTAGTACACCAAGGTAC
TTGTATGACTCCACACGACTGACCAACTGTCCATGGAGTCGAATATCCAATGGAGTGTCA
AGTCGTGGTGCTAGATGACCAGTGAAGCTGATGATGCCACACTCTTGGCCACACCAAACT
GCATCTCCCACTGATTGGCCCATTGCTCAACAGCAGTCGACGCAGCCAACAGTGATTGCT
CAGAGTCAGCAAATACTGCCACATCGTCTGCGTACATGAGTCCTCGGATGGGGTCTGTGT
CTCGTGGTAGTCCAGGGACTGTGATGGGTGCAACACCATCGAGAATGTCGTTGATGAACA
GATTGAACAGCAGTCCAGACAATGGACATCCCTGTCTGACACCTCTCTGTACCGGAAATG
GGTCCGATAGTAGTGGTCCTGCCCGAGCTCGAGCAGATGAGGATGTGTACAGTGCCTTGA
GAAAGGCAAAAAGTACGACAAGGAATCCATGTTCTGCAGCTTCCATAACAGTGCACCAAC
TGGGACTGTATCGAATGCCTTTCGGATATCAATAGATAATACATGGGTGTTTGGCCCAGC
ATTCTGTCTGCGCTGAATGATGTCGACAGTGAGACTACTTGTCCAACACACTCTTCGCGC
TTGCGGAACCCAGCCTGTTCGTAAGATAGCAGGTTGTTGGTCTCGACAAATCGCTCAATG
CGCATTTGGAGCACCTTGCATACGAGTTTCAGGCCGACATTGATGAGGGCAATGCCTCGC
TTGTCGCCTGGGTTGAGAGGGTCGCCATCTTTCTTGTCGATGGAGACAATGGATGCACAC
AGCCATGCACGAGGGATTGTTGCTGAGGCAAATGTTGACCACATACTCTCAGCAGAGCAC
GAGCAAATGGGGTTGGTGGGACGCCTTCTTGGGTGTTGGCAGGCATATGAGTGCCGCTTG
GTAGAACGCAGTGGTTATACCATCGTCGCCAGTGCTTTCCGTGGACCATCTGCAACAGGG
CTGCAGCAATCTGATTCCACGAGAAATCCTGGTCGAGAATGTCACTGTTTCGAATTGGTA
GTGTGTCACGAGAGACTTGAATAGGCTGACGATCATGCCAGTATTGCAAGTCCAGCGAGT
GACCTGTGGTGTCGGCTGCCAGTGATCCATAGTGACCTTGCATGACACGCAGGATCGATG
TTGGGTCGTACTGTAC

>LINE_scaffold0076-87768-88793-+
GTGCCAGCACAACTACCAGCAGCTGCTCACCACTACCACTACTCAGTACGGTAGTGACAG
CCTCTAGCCGGGCCCCACTTCTCAGTCCCTCTCTCTCTCCTCTCTGTAGTGACCTTCTTG
CCCTACTCTTCTACATCTCCCCTGTCAGAACACCAGCTCCCATTTCCCCACTACCAGTCA
CAGTTAGACTGCTCTGGTCAGGAAGCGAGCTCTCCCCCCTAGTAACACTCTCAAGCCCTC
TCCCCTTCTGTCGGGAACTAGCTCACACTCTCTTTCATTAGTGACTGTCCTCTCTGCCCT
ACCTCCCCCTATAGTCTAGGTATAATACCTGAGCTCCTCTCAAAGGGGACACCCCAAAGG
CAGTAGAGGCTCCTAACAAAAAAAAAACCCCCCTCCCTTCCTCCAATCAGCAGCTTGGTC
GCTCAACCAAGAAAAAAATCAAAAAAGAAAAGGAGCAAAAAGAAAAAGTAAAGGTTCACG
CAAAAGTGGACATTTATCCTGAACTCCCCATTTGGAAAAAAACCCCTCCCCCCTCCAAAA
AAAATTCAAAATTCAAAAGGCAGCCACGGGAAAGGCAAACCCGCTCCAAGTGGTGCCTTC
ACTCACCGTATCCGCGAGGATGGTGAGATCTTCTCCAGTGAGGAAGGTCGCGAGACTTCC
TCAGATACCACTCCCCTTGCCTCCGTGGCAGGGTCTGTTCGCATGCGATCGACTGACAGC
GATCGATCTGTTCGTGCGACACCAAAAAAGGCTCGCGATGCTAGCCCACCACCCCAGGAC
AATCTGTGGGTGGTAGTGAAGAACCTTAGTCAGCAAGTTGCTACCCAGCAGGCCGAATTG
GACGCTTTGCGCAACACTATTGCTCTCCAGCAGAAGACATCGGCTGAGCTGGTAGACCAG
ATGAAGTCAACTGGCGAAGCAACTCAAGCTGCTCTGGCTGCCATCTTAGCCAGACTGGAA
GTCGGACCCGTTGTTCCCCAAGCCGTAGTCCCCAATAACAAGGATTACCCTCCGCTACCA
CCAAC

>LINE_scaffold0076-433606-433879-C
TTTTTAAAAAAATAAACTTTAATTATTAAGAATAGAATCACACACACACCCAAAACAAAC
AAGTAACGAATGCCAATGGTGTTTTGTGAATCTGATAATCAAATCAGATCCATGAAACAC
AGCAAGCCATACCCCCATTCAGGCATAGGCTGGCGGTGCTAGAAGTCAGTTAGCCAACTT
CCACAAGGCGATTCCAGGTGGTATTTCCACAGTGTGGATTGATACCGCCGGTACGCTACC
TGCAAAAAGTCAACTAACCCGTGCTACCAGCGC

>LINE_scaffold0076-493838-494065-C
TTACTTTTAAATGAACTTTATTGTTGATAATAGAATCACATTCCAAAACAAACAAGGTAC
AGATGCCCAAAAGGTGTCTTGTGGATTTGAAAGTCGAATAAGACCCCATTCAAAAATAGA
CTAGTGGTACTACAAGTCAGTTTAACCCACTTCCACAAGACAATCCCCAGATGGTATTTC
CACAAAATAGATTGGTACTTTCTGGTACAATACCTGCAAAAAAGTCA

>LINE_scaffold0076-502451-502488-C
CCGGTACGCTACCTGCAGGAAGTCAGCTAACCGTGCT

>LINE_scaffold0080-112983-112994-+
TGACAGGCACA

>LINE_scaffold0080-171191-171285-C
ACAGAGAAGAGAGAGTAGTGGTAGTAGTGGGCAGCTGCTGGTAGTTGTGCTGGCACTAGT
GGGTGTGCTAGTGTCTGCACTCTGTTGTGTTTTT

>LINE_scaffold0084-2190-2479-C
TTGTTTTTTGAATGAACTTTAATTGTTAAGAACAGAACCACACTCACAAAACAAACAAGC
TACGAATGCCAAATGTGATTTGTGAATCTAATAGTCAAATCAAATCAGATCCATGAAAAC
ACGGCAAGCCATACCCCATTCAGGCATAGGCTGGTGGGTGCTACAAGTCAGTCTAACCAA
CTTCCACAAGGCGATCGGTAGTATTTCCACAATGTGGATTGATACTGCCTGGTACACTAC
CTGCAGGAAGTCAACTAACTGTTGCTGTCAGCACCAGGCTATCATACTT

>LINE_scaffold0084-67572-67985-+
CGCGCACTTGATCCTGGGTGTGGAGAATGTATATACTTGGCTCCGCGGTGGAGTCTTAAA
TGGGCAAAGCAGATCTGGATCAGCGGTGGTTGGACGGGATTGTGGAGCATGAATCTATGG
GGACGAGGCATGATAATCGGGCGCTGGCAGCACGGTTAGCTGACTTCCTGCAGGTAGTGT
ACCGGCAGTATCAATCCACATTGTGGAAATACCACCGGGGATCGCCTTGTAGAAGTTGGC
TAACTGACTTCTAGCACCGCCAGCCTATGCCTGAAGGGGTATGGCTTGCCTATGTTTTCA
TGGATTTGATTTGACTATCAGATTCACAAAACACCTTTGGCACTTGTTACTTGTTGTTTG
GGGTGTGTGATTATATTCTTAACAATAAAGTTCATTCAAAAAAAAAAAAAAAA

>LINE_scaffold0087-146052-147608-C
AAGTGCCTCTCTGCGACTGTAGTTGGTGGTGGCTCCGGAATGTCCTACATAGACAGATCC
GACTATCCACAGACACTCTGGCGTGAAGTTGGGTACCTTGGCGAGAATCATTGTGCCAAC
TGCACTACCATGTTCATGGCCACCAAAGCACGATGGGATACCGAGGGCGATTCCTCTGCG
TCCAGGTCCCGTGGCTGGATGCTGGATGACATCGAAACCAGGTACAGTAAAGCGAAATTT
TGAGGAAGTAATGCAGGTCTCTGAGATGGCCCAGAGCCTGGTGTTCCTGACGATATGGCG
GATAGCAGGACGTTTGTTGCTGATATTGGCAACATTGACTGTGAGGATCTGCCGTGATAG
TGGTGGAGGTGGGACTGTTGGTCGAGGTTGGCCTGGACGGCGATGTCGGTAGTTTTGCCG
AATACGCCAGTGGGTTTGCTTGCTTTGGCGCTCGAGGCGCTGGGTGATGTTTCGTTGCCA
GTCTTCAGGGACCGTTATGCGGAATCGAGCACCGTGTTTTGTGGTACGGCGGTCGATCTT
GGATACATGCTTCATCTGGTGACCCAGGATTGGAGCGAGAATGGAGCGGAGGTATGGTAT
CGAGACGGCTGCAAGGCCGTATATCGAGAATGTTGTGTGTGATGATGGCTCTTGTCGATG
ATCGACAGAGGAAACCGATATGTCAGAGTTGGCCATGGATAGAGGAGTGTCAGGTAATAG
ATAGTCAGTTTGTGAAGGTGTATGTGTTGGTGATGGTGTATCATTCATTACAAACACATT
TCAACGTCAGCGATAGGGGTGACTGTAGGAGCAACACCGTCATCTTGGATTGCTGGATTA
ACCTCAGCAGCCATGTCAGATGGTGGATCTACTGCTGGTGCAGCAGGTTCCTTATCAGTC
GCCTTCTTGACTGGGAGAGACTCCTTTGGGACTGTCTCCATTGTTGATATGCTAAAATCG
GGTGTCTGAACCCGAATCTTGGTCGCCTCAACAGTGGCTGCCTCGAGGGTCTTGCCACCA
ATAGATGCGAGCAGAGATCTAAAGAAGTTCCTTGCTTTGACGTCAGGACTGCGTTGGATG
GTCGTGACCGTCTTTGCAGCAAAAGAAGAAATTGCAGCGAGCTTGTCTTTCTCAGCTGCT
TCGGAGCAAGGAATCCAGGCTTTGAAGGACTTGACGATAGTCGCGTCCAGACTGGTAATT
ATCCGTGTGAAAGCAGACACATAGTCGGCGTCGACTAGTAGCTGCACAACCTGGCGGGAT
ATCCAGCGAATATCACGTACTGCGCTTGTACGGATGCGGGCACCCTTCATGGCCTTTCGA
AGGTCGCCAGGCTTTGCGTAGGGGAATCCACTTGCATAAATGAGTCGGAGACCCGAGGAG
AGCTCCACTTTGGGTGCACTGTGTGCACTGTGTGCAGGGACTGAAGTCTCGCGCTTCAAT
GCAAGCCAAGCAGCAGCACCAGCTTTACGAAAGTCAGGCTGACGTTCAACCAGCTGTTGA
TGGGTGGGCCGCCTTTTGACAGCGTTGGCGAATCGGGTGTTTTTTGAGAGCTGGTC

>LINE_scaffold0087-147654-148357-C
GGATGTGGCTTGGGAGCCATAGTCTTGCTTTTGGGGTTTGCATCCGTTTGCGGAAGTGGA
GAGTAGTCCTTGTTATTGGGGACTACGACTTGCGGGACAACAGGTCCAGCTTCCAGTCTG
GCTAGGATAGCAGCCAGAGCAGCTTGAGTTGCTTCGCCGGTTGACTTCATCTGGTCTACC
AGCTCAGCCGATGTCTTTTGCTGAAGGGGCGAAAGCGTTGCGCAAAGCGTCCAATTCGGC
CTGCTGAGCAGCAACTTGCTGACTAAGGTTCTTTACAACCACCCACAGATCGTCCTGGGA
TGGTGGGCTAGCATCGCGAGCCTTTTTTCGGTGTCGCACGAACTGAGCGATCGCTGTCAG
TCGACCGCATACGAACAGATCCTGCCACGGAGGCAAGGGGAGTAGTGTCTGAGGAAGTCT
CGCGACCTTCCTCACTAGAGAAGACCTCACCATCCTCGCGGATACGGTGAGTAAAAGCAC
CACTGAGAGCGGGTTTGCCTTTCCCGTGGTTGCTTTTTGAATTTTGATTTTTTTGCATTT
TTTTTTTTGGGGGGGAGGGTTTTTTTTCCTGTGGGAGTTCAGGATAAAATGTCCACTTTT
CGCGTGAACCTTTACTTTTTTTCTTTTTGTTTCTTTTTCTTTTTTTTTGATTTTTTCTTG
GTTGAGCGACCAAGCTACTGATTGGAGGAAGGGAGGGGGGTTT

>LINE_scaffold0087-295536-295795-+
TTGGTTAGACTGACTTGTTAGCACCCACCAGCCTATGCCTGAATGGGTATGGCTTGCCGT
GTTTCCATGGGATCTGATTTGACTATCAGATTCACAAAAAGTGTCACATTCCCTCCATTT
GCTCTATTTGTGTAAACTACTATCGTTTGAAAAAGCCAGTACAAAAAACAAAAACACAAC
AGAGTGCAGACACTAGCACACCCACTAGTGCCAGCACAACTACCAGCAGCTACCCACTAC
TACTACTACTCAGTACGGT

>LINE_scaffold0088-196347-196927-+
GGCATATTAGCCAACACCCACCCATTCTCAGCTGATCACTGCATTCTATGCAACCAGCAA
CTACTCAGCACATCCATTTGTTCATCTCGTGGTGGAGTGCGAACAAGTCACTGGCCATCG
CATTCAGTCTGAGCTAGTACCAGCAATTCAGAAATCACGACTCAGGCTACTGGGTCGCGC
ACTCGATCCCAGGTGTGGAGAATGTATATACTTGACTCAGCAGTGGAGTCTTAAATGGGC
GAAGCAGATCTGGATCAGCGGTGGTTGGACGGGACTGTGGAGCATGAATCTATGGGAATG
AGATCATGATCATCGGGCGCGGACAGCACGGTTAGCTGACTTCCTGCAGGTAGCGTACCA
GCAGTATCAATCCACATTGTCACAATACCACTGGGGACCACCTTGTGGAAGTTGGCTAAC
TGACTTGTAGCACCGCCAGCCCTATGCCTGAATGGGTATGGTTTGCCGTGTTTCATGGGA
TCTGATTTGACTATCAGATTTATAAAACACCTTTGACATTCGTGCTTGTTGTTTGAGGTG
TGTGATTATATTCTTAAACAATAAAGTTCATTCAAAAAAA

>LINE_scaffold0089-52435-52875-+
AGCAATTCAGAAATCACGACTCAGATTGCTGGGTCGCGCACTCGATCCGGGTGTGGAGAA
TGTATATACTTGGCTCCGCGGTGGAGTCTTAAATGGCGAAGCAGATCTGGACCAACGTTG
GTTGGACGGGACTGTGGAGCATGTAGTTTATGGGGACGAGGCATGATAATCGGGCGCTGG
CAGCACGGTTAGCTGACTTCCTGCAGGTAGTGTACCAGCAGTATCAATCCACATTGTGGA
ACAATACCACCGGGATCGCCTTGTGGAAGTTGGCTAACTGACTTCTAGCACCGCCAGCAT
ATGCCTGAATGGGTATGGCTTGCCGTGTTTTCATGGGATCTGATTTGATTATCAGATTCA
CAAAACACCATTGGCATTCGTGCTTGTTGTTTGGGGTGTGTGATTATATTCTTAACAATA
AAGTTCATTCAAAAAAAAAA

>LINE_scaffold0089-127269-127535-C
ACCTTTTCTTTTTAATGAGCTTTATTGTTTAAGAATATAATCATGCCCCAAACAAACAAG
GTACGGGTGTCTAATGGTGTTTTGTGAATCTGATAGTCAAAACCAGATCCATGAAAACAC
TGCAAGCCATACCCCCATTCAGGCATAGGATGATTGGTGCTAACGAGTCAGTTTAACCAA
CTTCCACAATGCGATCCCAGGTGGTATTTCCACAATGTGGATTTGATACTGCCCGGTACG
CTACCTGCAAAAAGTTAGCTAATCGT

>LINE_scaffold0089-204347-204989-+
CAAATACAATGTCTGGAAACAGTTCCCGTAGTGCTGCAGTCACTCCACTGTACAACTCCG
ATGGCATAGTACAGTATGATCCAACATCCATCCTGCGTGTCATGCAAGGTCACTATGGAT
CACTGGCAGCTGACACCACAGGTCACTCGCTGGACTTGCAATACTGGCATGATCGTCAGC
CTATTCAAGTCTCTCGTGACACACCACCAATCAGAAACAGTGACATTTTCGACCAGGATT
TCTCGTGGAATCAGATTGCTGCAGCCCTTTTGCAGATGAGTCCACGGAAAGCACCCGGCG
ACGATGATATATCCACTGCGTTCTACCAAGCGGCACTCTATATGCCTGCCAACACTCAAG
AAGGTGTCCACCAACCCCATTTGCTCGTGCTCTGTTGAGTATGTGGTCAAGTACTCGCTT
CAGCAACAATCCCCCGTGCATGGCTTTGTGCATCCATTGTCTCCATCGACAAGAAAGATG
GCGACCCTCTCAACCCAGGCGACAAGCGAGGTATTGCCCTCATCAATGTCGGCCTGAAAC
TCGTTTGCAAGGTTCTCCAAATGCGCATTGAGCGATTTGTTGAGACCAACAGCCTGCTGT
CCTACGAACAAGCTGGGTTCCGTAAGCACGAAGAGTGTGCTG

>LINE_scaffold0092-164644-164939-C
TGAGAATGAATGGGAAGAGTCTTGGGAGCACTTTTTTTTGAATGAACTTTATTGTTAAGA
ATATAATCACACCCCCAAACAACAAGTACGAATGCCAAAGGTGTTTTGTGAATCTGATAA
TCAAATCAGACCCATGTAACACGGCAAGCCATATCCTATTCAGGCATAGGACTGGTGGGT
GTTACAAGTCAGCTTAGCACAACTTCCACAAGGCGATCCCGATGGTATTTCCACAATGTG
GATTGATACTGCCTGGTACGCTACCTGCAAAAAGTCTGCTAACCATGCCTGACAG

>LINE_scaffold0092-182079-182948-C
TTTTCGCGTGAACTTTTACTTTTTTCTTTTTGTTTCTTTTTCTTTTTTTTTTTGATTTTT
TTTCTTCTGATCAACAGAGCTGCTGATTGGAGAAAGGAGGGGTTTTTCCGATGAGAGCCT
CTGCTACCTTTGGGGTGTCCCCTTTGAGAGGAGCTCAGGTATCAGACCTAGCTCTGACTC
TGGGGGGAGGTAGGGCAGAGAGGACAGTCACTAATGAAAGAAAGTAGGAGACTAGTGCCC
AACAGGAGAGAGGGCCTGAGAGTACCACTGGGGGGGGAGCTCGCCTCCTGACCAGAGCAG
TCTAACTGTGACTGGTAGTGGAGGATGGAAGCTGGTGTTCTGGTAGGGGAGAGGTCCTGC
CAGAAAGAGGGGTGGGGAGAAGAGTAGGGCAAGAAGGCCACTACAGAGGGGAGATAGAGA
GAGAGGGACTGAGAAGTGGGGGCCGACCACAGTACTGAGTAGTAGTAGTGGTGGGCTGCT
GCTGGTAGTTGTGCTGGCACTAGTGGGTGTGCTAGTGTCTGCACTCTGTTGTGTTTTTTT
GTTTATAAGATGCAGTACAGTACTGAGTAGTAGTAGTGGTGGGCAGCTGCTGGTAGTTGT
GCTGGCACTTTTTTTTTGAATGAACTTTATTGTTAAGAATATAATCACACCCCCCAAACA
ACAAGCACGAATGCCAATGGTGTTTTGTGAATCTGATTTGACTATCAGATCCATAAAAAC
ACGGCAAGCCATACCCATTCAGGCATAGGCTGGCGGTGCTAGAAGTCAGTTAGCCAACTT
CCACAAGGCGATCCCGGTGGTATTTCCACAATGTGGAGTGATATTGCCGGTACGCTACCT
GCAAAAAGTCAGCTAACCATGCCTGACAG

>LINE_scaffold0092-210408-210444-+
TATCGATACAAAACACCATTGGCATTCGTGCTTGTT

>LINE_scaffold0094-45220-45402-C
GGAGCTCAGGTATTAGACCTGACTCTAGGGGGAGGTAGGATAGAGAGGATATCCACTGAG
GAGAGAGTGTGAGCTAGTGCCCAACAGAAGGGAAGAGGGCTTGAGAGTGTTACTAGGGGG
CTCGCCTCCTGACCAGAGCAGTCTTACTGTGACTGGTAGTGGGAAGTGGGAGCTGGTTGT
CT

>LINE_scaffold0094-81298-81351-C
TTGGAACAATGACTGTAGTAGTAGTAGTAGTAATAGTAACAATAGTGTCGGTG

>LINE_scaffold0094-116265-116553-C
GGTTGTTGTTTTTAAAAAATGAGCTTTTATTGTTAAGAATATAATCACACTCCCAAAACA
AACAAGCACGAATGCCAATGGTGTTTTGTAAATCTGATAGTCAAACCAGATCCATGAAAC
ACAGGCAAGCTACACCCATTCAGGCATAGACTGGTGGTGCTAGAAGTCAGTTAGCCAACT
TTACACAAGGCGATCCCGGTAGTATTTGCCACAATGTGGATTGATACTGCCCAGTACGCT
ACCTGGCAAAAAGTCAGCTAACCGTTGCTTCCAGCATCCGTTTCTCAT

>LINE_scaffold0094-287560-287616-C
AGTAGTAGTAGTGATGAGCAGCTGCTGGTAGTTGTGCTAATACTTTTTTTTTTTTT

>LINE_scaffold0094-431979-432243-C
TTTTTTAGTGAACTTTATTGTTAAGAATATAATCACACACCCCAAACAAGCAAGCACGAA
TGCCAATGGTGTTTTGTGAATTTGACAGTCAAAATCAGACCCATGGAAACACAGGCAAGT
CATACCCATTCAGGCATAGGCTGGTGGGTGCTAACAAGTCAGTTAGCCAACTTTCACAAG
GCGATCCCTGGTGGTATTTCCACAATGTGGATTGATACTGCCCAGTACGCTACATGCAAA
AAGCCAGTTAACCATGCCTGACAG

>LINE_scaffold0094-580676-581660-+
TGAGAAACGGGCGCTGGTAGCAATGGTTAGCTGACTTTCTGCAGGTAGCGTACCGGCAGT
ATCAATCCACATTGTGGCAAATACCACCGGGATCGCCTTGTTCGGAGTTGGCTAACTGAC
TTCTAGCACCGCCAGCCTATGCCTGAATGAGTATGGCTTGCCGTGTTTTCATGGATCTGA
TTTGACTATCAGATTCATAAAACACCTTTGGCATTCGTTACTTGTTGTTTTGGGGAGTGT
GATTGTATTTTTAAACAATCAAAGTTCATTCAAAAAAAAAATGTTGTTTGGGTGTGTGAT
TATATCCTCAACAATAAAGTTCATTCAAAAAAAAAATGCCTGAACTCAAAAAACACAAAA
GAGTGCAGACACTAGCACACCCACTAGTGCCAGCACAACTACCAGCAGCTGCCTACCACT
ACTACTACTCAGTACTTGGGTGACAGCCTCAAGCCGGCCCCCACTCCTCAGTCCTCACTA
GTGCCAGCACAACTACCAGCAGCAGCCCACCACTACCACTACTCAGTACTGTGGGTGACA
GCCTCGAGCCGGCCCCCACTCCCCAGTCACTCTCTCTCTCCTCTCTGTAGTGGCCTTCTT
GCCCTACTCTTCTCTCCACCCCTTTTTCTGGCAGGACCTCTCCCTGTCAGAACACCAGCC
CCATTTCCCCACTACCAGTCACAGTTAGACTGCTCTGGTCAGGAGGCAGCTCTCCCCTCA
GTGGTACTCTCAGGCCCTCTCCCCTTCTGTTGGGCACTAGCTCACACTCTCTTTCATTAG
TGACTGTCCTCACTACTCTACCTCCCCCCAGAGTCAGAGCTAGGTCTGATACCTGAGCTC
CTCTCAAAGGGGACACCCCAAAGGTAGCAGAGGCTCTCATCGGAAAAAACCCCTCCCTTT
CTCCAATCAGCAGCTCTGTTGATCAGAAGAAAAAAATCAAGAAAAGAAACAAAAGTAAGT
AAAGGTTCACGCAAAGTGGACATT

>LINE_scaffold0094-605950-605984-+
ACTAGCACACCCACTAATTACTGTACACCCCAGC

>LINE_scaffold0094-704829-705152-C
TGTGAATCTGATAGTCAAATCAAATCCATGAAACACGGCAAGCATACCCATTCAGGCATA
GGCTGGCGGTGCAGAAGTCATTAGCCAACTTCCACAAGGCGATCCCGGTGATATTTCCAC
AATGTGGATTGATACTGCCGGTACGCTACCTGCAGGAAGTCAGCTAACCGTGCTGCCAGC
GCCCGATTATCATGCCTCGTCCCCATAGATTCATGCTCCACAGTCCCGTCTAACCAACGC
TGGTCCAGATCTGCTTCGCCATTTAAGACTCCACTGCGGAGCCAAGTATATACATTCTCC
ACACCCGGATCGAGTGCGCGACC

>LINE_scaffold0094-770579-771193-C
CCACTTTTTGCAACACTTTTTTCTTTTTGTTTCTTTTTTCTTTTTTTGATTTTTTTTTTC
TTCTGATCAACCAAGCTGCTGATCGAGGGAAGGGAGGGGGGTTTTTTTTCCGATGAGAAC
CTCTGCTACCTTTGGGGTGTCCTCTTTGAGAGGAGCTCAGGTATCAGACCTAGCTCTGAC
TCTGGGGGGAGGTAGGGCAGAGAGGACAGTCACTAGGGAAAGAGAGTAGGAGACTAGTGC
CCAACAGGAGAGAGGGCCTGAGAGTACCACTGGGGGGGTCGCTTCCTGACTAGAGCAGTC
TAACTGTGACTGGTAGTAAAGGATGGAAGCTGGTGTTCTGACAGGGGAGAGGTCCTGCCA
GAAAGAGGGGTGGGGAGAAGAGTAGGGCAAGAAGGCCACTACAGAGGGGAGATAGAGAGA
GAGGGACTGAGGAGTGGGGGCCGGCTAGAGGCTGACACTACCGTACTGAGTAGTGGTAGT
GGTGGGCAGCTGCTGGTAGTTGTGCTGGCACTAAAAAAAATATGCCCTAGTGTTCTTCAC
GAGTATTGTTAAGAATAGAATCACACTCCCAAAACAACAAAACACGAGTGCCAAAGATGT
TTTGTGAATATGAT

>LINE_scaffold0094-839523-839584-C
TTTTTTTGTTTTTTTTTGAATGAACTTTATTGTCAAAGAATAGAATCACACACCCCAAAC
A

>LINE_scaffold0094-856725-857090-C
TTTTTAAAATGAACTTTGATTATTAAGAATAGAATCACACACCCTCAAACAAACAACAAA
GCACGAGTTTTTTTTTTTTTTTTTGAATGAACTTTATTGTTAAGAATATAATCACACACC
CCAAACAACAAGCACGAATGCCAATGGTGTTTTGTGAATTTGATAATCAAATCAGATCCA
TGAAAACACGGCAAGCCATACCCATTCAGGCATAGGCTGGCGGTGCTAGAAGTCAGTTAG
CCAACTTCCACAAGGCGATCCCGGTGGTATTTCCACAATGTGGATTGATACTGCCGGTAC
GCTACCTGCAGGAAGTCAGCTAGCCGTGCTGCCAGCGCCCGATTATCATGCCTCGTCCCC
ATAGA

>LINE_scaffold0094-1028677-1029267-+
CAGATTTGCATATTGGTCGACACTCACTCATTCTCAGTTGACCACTGCATCTTATGCGAC
CAGCAGTTACTCAGCACATCCATTTGCTCATCTCGTGGTGGAATGTGAGCAAGTAGCTGG
CCATCGCATTCAGTCTGGACTAGTACCAGCAATTCAGAAATCACGACTCAGACTACTGGG
TCGCGCACTCGATCCGGGAGTGGAGAATGTATATACTTGGCTCCGCGGTGGAGTCTTGAA
TGGCGAAGCAGATCTGGACCAGCGGCGGTTGGACGGGACTGTGGAGCATGAATCTATGGG
GACGATGCATGATAATCGGGCAGCTGGCAGCACGGTTAGCTGACTTCCTGCAGGTAGCGT
ACCGGCAGTATCAATCCACATTGTGGAAATACCACCTGGTAATCGCCTTGTGGAAGTTGG
CTAACTGACTTGTTAGCACCCACCAGCCTATGCCTGAATGGAGTATGGCTTGTCTGTGTT
TCATGGATTTGATTTGACTATCAGATTCATAAAACACCAATGGCACTCGTATCTTGTTTG
TTTGGGAGTGTGATTCTATTCTTAACAATAAAGTTTATTCAAAAAATAAA

>LINE_scaffold0095-54840-55005-+
TGAGAAACGGGTTCTGGCAGCAACGGGTTAGCTGACTTTCTGCAGGTAGCGTACCGGCAG
TATCAATCCACATTGTGGAAATACCACCGGGATCGCCTTGTGGAAGTTGGCTAAACTGAC
TTCTAGCACCCACCAGTACTACTCAGTACTGCGAGTCATTTGCAT

>LINE_scaffold0095-55053-55160-+
ACAGACACAAAACTTTCAGGTACTAAAAAACACAACAGAGTGCAGACACTAGCACACCCA
CTAGTGCCAGCACAGTGGCTACCAAGCCAAACCCCACCACCACTACT

>LINE_scaffold0095-55129-60164-+
GGCTACCAAGCCAAACCCCACCACCACTACTGCTACTACTACCACTACTACTACTACTGG
CCAGCCCTCTAAGGACACCCGATTCGCTGATGCTGTCAAAAGGCGACCCACTCACCAACA
GCTGGTTGAACGCCAGCCTGACTTTCGTAAAGCTGGTGCTGCTGCTTGGCTCGCTCTGAA
ACGAGAGACTTCAGTCCCTGCACACAGTGCACCGAAAGTGGAGCTCTCCTCAGGTCTCCG
ACTCATTTATGCAAGCGGTTTTCCCTACGCAAAGCCTGGCGACCTTCGAAAGGCAATGCA
GGGAGCTCGCATCCGTACAAGCGCAGTACGTGATATTCGCTGGATATCCCGTCAGGTTGT
GCAGCTGCTAGTCGATGCCGACTATGTGTCTGAATTTATTCGCATAATTACTAGTCTGGA
CGCGACTATCGTCAAGTCCTTCAAAGCCTGGATTCCTCGTTCCGAAGCAGCTGAAAAGGA
TAAGCTCGCTGCTATCTCGTCGTTTGCTGTAAAGACGGTCACGACCATCCAACGCAGTCC
TGACGTCAAAGCAAGGAACTTCTTTAGATCTCTGCTCGCATCTATTGGTGGCAAGACCCT
CGAGGCAGCCACTGCAGAGGCGACCAAGATTCGGGTTCAAACCCCTAACTTTAGCATATC
AACACTGGAGATAGTCCCCAAGGAGTCTCTCCCAGTAAAGACGGCGACGGAAAAGGAACC
TGCTGCACCAGCAGTAGATTCACCATCTGACATGGCTGCTGAGGTTACTCCAGCAATCCA
AGTTGACGGTGTTACTCCTACAGTCACCCCTATCGCTGACATTGAAATGTGTTTGTAATG
AGTGATACACCATTATCAACACACACACCTTCACCAACTGATCACCTGCTACCTGACACT
CCTTTATCCATGGCCAACTCTGACATATCGGTTTCCTCTGTCGATCATCGACAAGAACAA
TCACTATCTACCACATTCTCGATATACGGCCTTGCAGCCGTCTCAATCACTTACCTCCGC
TCCATTCTCGCTCCAATCCTGGGCCACCAGATGGAACATGTCTCCAAGATCGACCGCCGC
ACCACAAAATACGGTGCTCGATTCCGCATAACGGTCCTCGAAGACCGACAACGCAACATC
ATCCAGCGCCTCGAGCGCCAAAGCAAACAAACCCACTAGCGTATTCGGCAAAACTACCGA
CATCGCCGTCCAGATCAGCCTCGACCAACAGCCCCACCTCCACCACTATCACGGCAGATC
CTCGCAGTCAATGTTGCCAACATCAGCAACAAACGGCCTGCTATCCGCCACATCGTCAGG
AACACCAGGCTCTGGGCCATCTCAGAGACCTGCATCACTTCATCTAAATTTCGCTTTACT
GTACCTGGTTTCGATGTCATCCAGCATCCAGCCACGGGACCTGGACGCAGAGGAATCGCC
CTCGGTATTCCATCGTGCTTTGGTGGCCATGAACATGGTAGTGCAGTTGGCACAATGATT
CTCGCCAAGGTACCCAACTTTACCCCAGAATGTCTGTGGATAGTCGGATCTGTCTATGTA
GGACATTCTGGGGCCACCACCAACTACAGTCGCAGAGAGGCGTTTGCTAGTATTCGGCAA
GCCCTCGACAGAGTTGTGCCATTTGACAACAACCATCCTGTTCTCATTTTTGGAGACTGG
AACACCGACCCGCAGCGCCTTCAGCGCATTGTCCACTCGTGGGGTCATGGCTTGACTGTC
ATGCAGTTCTCTGGATCACAGATCACCAGACTCAGCACAGTCCATGGTCGACGGCATTCG
TCAATCGACCACTTTGTGTGTAATGCACCAGCACGCGCACTCCTTACCTCGCCACGTGTG
GACAGACAGACAGCAGTGGCCGACCACTTTGTCATTCGCACATCCATCCGAGCAGAGGCT
CAGACAACCCCCTGTTCCTCGTGCTCCACAATATCCCGCCATCACTGTCTCGAAGCAACC
GATCGGATTGCTACATCCAATTACTGGGATGTGTTAGCAGACGGTGCAACAGACGACACT
GACACTGACACGGACATCCACCAACTGACATCTCAGTTTTTGGAATCAGCCAATGCAGTC
GCTGATAACTTGAGTCTTCGACTCTCACCACCAGCCACTCGATCCAATCGCCGGCTTCTA
TCTGGCGCAACCAAACGTGCCATATTGGCAACAACACTGCACGGCAAGCATTCATTGCCG
CTGCTACTCATACCAACCCTGACCCAGTCCAGTGCAACACTCTACGAGATGAGTGGTCTC
GACTCAAGGCTGCTGCCACCCAACTCGAGAGGGCGGATGGTCGCAAACAATGGGTCAAGC
ACGCCGACAATCTTGACCGCGCTGTATCAGACGGTCGAACCGATCTCGTATTCGCTGCTG
CACGTGCCATGTCTGGAAACAGTTCCCGCAGTGCTGCAGTCACTCCACTGTACAACTCCA
ATGGCATAGTACAGTACGATCCAACATCCATCCTGCGTGTCATGCAAGGTCACTATGGAT
CACTAGCAGCCGACACCACAGGTCACTCGCTAGACTTGCAGTACTGGCATGATCGTCAGC
CTATTCAAGTTCCTCTCAATACACCAACCATCAGAAACAGTGACATTCTCGACCAGGATT
TCTCGTGGAATCAGATTGCTGCAGCCCTTTTGCAAATGAGTCCACGGAAAGCACCTGGTG
ACGATGGTATATCCACTGCGTTCTACCAAGCGGCACTTTATATGCCTGCCAACACCCAAG
AAGGTGCCCCACCAACCCCATTTGCTCGTGCTCTGCTGAGGGTATGTGGTCAGGTATTCG
CTTCAGCAACAATCCCCCGTGCATGGCTGTGTGCATCCATTGTCTCCATCGACAAGAAAG
ATGGCGACCCTCTCAACCCAGGCGACAAGCGAGGCATTGCCCTTATCAATGTCGGCCTGA
AACTTGTATGCAAGGTGCTCCAAATGCGCATTGAGCGATTTGTCGAGACCAACAACCTGC
TGTCCTACGAACAGGCTGGGTTCCGCAAGCGCGAGGAGTGTGTTGGACAAGTTGTCTCAC
TTGTCGACATCATTCAGCGCAGACAGAATGCTGGGCTAAACACCCATGTTCTATTCATCG
ATATCCGAAAGACATTTGATACAGTCCCCGTTGGTGCACTGTTATGGAGGCTGCAGAACA
TGGGATTCCCTCGTCGTACTCTTGTCTTTCTCAAGGCACTGTACACATCCTCATCTGCTC
GAGCTCGGGCAGGATCACTACTATCGGACCCATTTCCGGTACAGAGAGGGGTCAGACAGG
GATGTCCTTTGTCTGGACTACTATTCAATCTATTCATCAACGACATTCTCGATGGTGTCG
CACCCATCACAGTCCCTGGACTACCGCGAGACACCAACCCCATCAGAGGACTCATGTACG
CAGACGATGTTGCAGTATTTTCTGACTCTGAGCAATCACTGTTGGCTGCGTCCACTGCTA
TCGAGCAATGGGCCAATCAGTGGGAGATGCAGTTTGGTGTGGCCAAGTGTGGCATCATTA
GCTTCACTGGTCATCTAGCACCACGACTTGACAACCCATTGGATATTCGACTCCATGGAC
AGTTGGTCAGTCGTGTGGAGTCATACAAGTACCTTGGTGTACTGATTGACTCCAAGCTAG
ACCATTCAGCATGGCTCAAGCAGAAACGGTCTGCACTTGAGCACACCATTTCGACTCTTC
ACCCAGTGCTGGCTAACCACCAGCTAACGGTGAATTATCGATCTCGCATATTCTCTGCAG
TGGTCATGGGTAAAGCCTATTATGGGCTTGAGTTGGTTGGTGGCAACAAGTCACACCTTG
CACCACTGCAGACGACAATCAACAAGGGTATCCGACTGTTCACTGGCGCCCGACTCTCGA
CTGCAATTGGACCCCTTCTGGTTGAAACTGGGATTGGGTCACTTCTCACTCGCTCATTGG
TATCACGGGTACGCTTGTTGGAGCGGTCTGTGACCAAGAGAACACCCATTAATGCCATCT
GCTCCAGTACAGACAATGACGTGTTTACACTGAATGTCTAAGGGCAGTTGGTAAGATCCC
AGCGCTGGTTCTGGTCTCGTCGGACCAAACAGCTATACAGGAACCGATACTGGCTGACAC
CACAAGTCAGACCAAAGACAGTCAAGCAACGACACTCGCTTTGTTCTGATGAAGACTCTG
CGAACATGTGGAGACTCTGCATCGCTCCAAAAGTATGTCACTCGACAATTCTTGGACACT
TCTGGATTCTTCAAGGATCCCAGTTTTGATTAATCGCGAGCACATGGCACAAGATATCTG
ATGCTTGCGCGCATGGATGCTCTCTGGACAGCAAGAAAAGCCATTCAGATTGGCATACTA
GTCGACACCCACCCATTCTCAGTTGACCACTGCATCCTATGCGACCAGCAACTACTCAGC
ACATCCATTGCTCATCTCGTGGTGGAGTGTGAACAAGTAACTGGACATCGCATTCAGTCT
GGACTAGTACCAGCAATTCAGAAATCACGACTCAGATTGCTGGGTCGCGCACTCGATCCG
GGTGTGGAGAATGTATATACTTGGCTCCGCGGTGGAGTCTTAAATGGTGAAGCAGATCTG
GACCAACGTTGGTTGGACGGGACTGTGGAGCATGAATCTATGGGGACGAGGCATGATAAT
CGGGCGCTGGCAGCATGGTTAGCTGACTTCCTGCAGGTAGCGTACCGGCAGTATCAATCC
ACATTGTGGAAATACCACCGGGATCGCCTTGTGGAAGTTGGCTAACTGACTTCTAGCACC
GCCAGCCTATGCCTGAATGGGGTATGGCTTGCCGTGTTTCATGGGTCTGATTTGACTATC
AGATTCACAAAACACCATTGGCATTCGTGCTTGTTTGTTTGGGGTGTGATTATATTCTTA
ACAATAAAGTTCATTCAAAAAAAAAAGTGCCGGCACAACTACCAGCAGCTGCCCACCACT
ACCACTACTCAGTACTGTGGTCGACAGCCTCGAGCCGGCCCCCACTTCTCAGTCC

>LINE_scaffold0095-60191-66141-+
TAGTGGCCTTCTTGCCCTACTCTTCTCCCCACCCCTCTTTCTGGCAGGACCTCTCCTTGT
CAGACAACCAGCTCCCATTTCCCCACTACCAGTCACAGTTAGACTGCTCTGGTCAGGAGG
CGAGCCCCCCCCTAGTAACACTCTCAAGCCCTCTTCCCTTCTGTCGGGAACTAGCTCACA
CTCTCTTTCATTAGTGACTGTCCTCACTACTCTACCTCCCCCCAGAGTCAGAGCTAGGTC
TGATACCTGAGCTCCTCTCAAAGGGGACACCCCAAAGGTAGCAGAGGCTCTCATCGGAAA
AAAAAAACCCCCCTCCCTTTCTCCAATCAGCAGCTCTGTTGATCAGAAGAAAAAAATCAA
AAAAAAGAAAAAGAAACAAAAAGAAAAAAGTAAAAGTTCACGCAAAAGTGGACATTTTAT
CCTGAACTCCCCATTTGGAAAAAACCCCTCCCCCTCCAAAAAAATGCAAAAAAATCAAAA
TTCAAAAGGCAACCACGGGAAAGGCAAACCCGCTCCCAGTGGTGCCTTCACTCACCGTAT
CCGCGAGGATGGTGAAATCTTCTCTGGTGAGGAAGGTCGCGAGACCTCCTCTGACACTAC
CCCCCTTGCCTCCGTGGCAGGATCTGTTCGCATGCGATCGACTGACAGCGATCGATCTGT
TCGTGCGACACCGAAAAAGGCTCGCGATGCCAGCCCACCACCCCAGGACGATCTGTGGGT
GGTAGTGAAGAATCTTAGCCAGCAAGTCGCTGCTCAGCAGGCCGAGATGGATGCTTTGCG
CAACACTATTGCTCTCCAGCAGAAGGCAACAGCCAACCTGGAGAAAATCCTTAGCAATAT
GGCAAGTCAGGCAGCGTCAACCAGTGAGGCGACTCAAGCTGCTCTGGCTGCCATCCTAGT
CAGACTGGAAGTTGGACCTGATGTCCCGAAAGTTGTAGTCGCTGATATTGACTACCCTCC
GCTGAGGCAAACGGGTGCAAAGCCCAAAAGCAAGACTATGGCTACCAAGCCAAACACCAC
TACTGCTACCACTACTACTGCTACTATTGCTACTACTGGCCAGCCCTCTAAGGACACCCA
ATTCGCTGATGCTGTCAAAAGGCGACCCACTCACCAACAGCTGGTTGAACGCCAGCCCGA
ATTTCGTAAAGCTGGTGCTGCTGCTTGGCTCGCTCTGAAGCGTGAAACTTCAGTCCCTGC
ACACAGTGCACCGAAAGTGGAGCTCTCCTCGGGTCTCCGACTTATTTATGCAAGCGGTTT
TCCCTACGCAAAGCCTGGCAACCTTCGAAAGGCCATGCAGGGTGCCCGCATCCGTACAAG
CGCAGTACGTGATATTCGCTGGATATCCCGTCAGGTTGTGCAGCTGCTAGTCGATGCCGA
CTATGTGTCTGAATTTATTCGCATAATTACTAGTCTGGACGCGACTATCGTCAAGTCCTT
CAAAGCCTGGATTCCTCGTTCCGAAGCAGCTGAAAAGGATAAGCTCGCTGCTATCTCGTC
GTTTGCTGTAAAGACGGTCACGACCATCCAACGCAGTCCTGACGTCAAAGCAAGGAACTT
CTTTAGATCTCTGCTCGCATCTATTGGTGGCAAGACCCTCGAGGCAGCCACTGCCGAGGC
GACCAAGATTCGGGTTCAAACCCCTAACTTTAGCATATCAACACTGGAGATAGTCCCCAA
GGAGTCTCTCCCAGTAAAGACGGCGACGGAAAAGGAACCTGCTGCACCAGCAGTAGATCC
ACCATCTGACATGGCTGCTGAGATCACTCCAGCAATCCAAGTTGACGGTGTTGCTCCTAC
AGTCACCCCTATCGCTGACGTTGAAATGTGTTTGTAATGAGTGATACACCATTATCAACA
CACACACCTTCACAAACTGATCACCTATTACCTGACACTCCTTTATCCATGGCCAACTCT
GACATATCGGTTCCCTCTGTCGATCACCGACAAGAACCATCAACATCTACTACATTCTCA
ATATACGGCCTTGCAGCCGTCTCAATCACTTACCTCCGCTCCATTCTCGCTCCAATCCTG
GGTCACCAGATGGAGCATGTCTCCAAGATCGACCGCCGCACCACAAAACACGGTGCTCGA
TTCCGCATAACGGTCCCCGAAGACCGACAACGCAACATCATCCAGCGCCTCGAGCGCCAA
AGCAAACAAACCCACTGGCGTATTTGGCAAAACTACCGACATCGCCGTCCAGATCAGCCT
CGACCAACAGCCCCACCTCCACCACTATCACGGCAGATCCTCGCAGTCAATGTTGCCAAT
ATCAGCAACAAACGACCTGCTATCCGCCATATCGTCAGGAACACCAGGCTCTGGGCCATC
TCAGAGACCTGCATCACTTCCTCAAAATTTCGCTTTACTGTCCCTGGATTCGATGTCATT
CAGCATCCAGCCACGGGACCTGGACGCAGAGGAATCGCCCTCGGTATTCCATCGTGCTTT
GGTGGCCATGAACATGGTAGTGCAGTTGGCACAATGATTCTCGCCAAGGTACCCAACTTT
ACCCCAGAATGTCTGTGGATAGTCGGATCTGTCTATGTAGGACACTCTGGAGCCACCACC
AACTACAGTCGCAGAGAGGCTTTTGCTAGTATTCGGCAAGCTCTCGACAGAGTTGTTCCG
TTTGACAACAATCATCCTGTTCTTATTTTTGGAGACTGGAACACCAACCCACAGCACCTT
CAGCGCATTGTCCACTCGTGGGGCCATGGGTTGACTGTCATGCAGTTTTCTGGATCACAG
ATCACCAGACTCAGCACAGTCCATGGTCGACGTCATTCGTCAATTGACCACTTTGTGTGT
AATGCACCAGCACGCGCACTGCTCACTTCGCCACGTGTGGACAGACAGACAGCAGTGGCC
GACCACTTTGTCATTCGCACATCCATCCGAGCAGAGGCTCAAGGACAACCCCCTGCTCCT
CGTGCTCCAACCATATCCCGCCATCACTGTCTCGAAGCAACCGATCGAATTGCCACATCC
AATTATTGGGATGTGTTAGCAGACGGTGCAACAGACGACACTGACACAGACACAGACATC
CACCAACTGACATCTCAGTTTTTGGAATCAGCCAATGCAGTCGCTGATAACTTGAGTCTT
CGACTCTCACCACCAGCCACTCGATCCAATCGCCGGCTTCTATCTGGCGCAACCAAACGT
GCCATATTGGCAAGCAACACTGCACGGCAAGCATTCATTGCCGCTGCAACTCATACCAAC
CCTGACCCAGTCCAGTGCAACACTCTACGAGATGAGTGGTCTCGACTCAAGGCTGCTGCC
ACCCAACTTGAGAGAGTGGATGGTCGCAAACAATGGGTCAAGCACGCTGACAATCTCGAC
CGTGCTGTATCAGACGGTCGAACCGATCTCGTATTTGCTGCTGCACGTGCCATGTCTGGA
AACAGTTCCCGTAGTGCTGCAGTCACTCCACTGTACAACTCCGATGGCATAGTACAGTAC
GATCCAACATCCATCCTGCGTGTCATGCAAGGTCACTATGGATCATTGGCAGCTGACACC
ACAGGTCACTCGCTGGACTTGCAATACTGGCATGATCGTCAGCCTATTCAAGTTCCTCTC
AATACACCAACCATCAGAAACAGTGACATTCTCGACCAGGATTTCTCGTGGAATCAGATT
GCTGCAGCCCTGTTGCAGATGAACTCACGGAAAGCACCTGGCGACGATGGTATATCCACT
GCGTTCTACCAAGCGGCACTTTATATGCCTGCCAACACCCAAAGAAGGCGTTCCACCAAC
CCCATTTGCTCGTGCTCTGTTGAGAATATGTGGTCAAGTATTCGCTCCAGCAACAATCCC
CCGTGCATGGCTGTGTGCATCTATTGTCTCCATCGACAAAAAAAGATGGCGACCCTCTCA
ACCCAGGCGACAAGCGAGGCATTGCCCTCATCAATGTCGGCCTGAAACTCGTATGCAAGG
TGCTCCAAATGCGCATTGAGCGATTTGTCGAGACCAACAACCTGCTGTCCTACGAACAGG
CTGGGTTCCGCAAGCGCGAAGAGTGTGTTGGACAAGTAGTCTCACTTGTCGACATCGTTC
AGCGCAGACAAAATGCTGGGCTAAACACCCATGTTCTATTCATCGATATCCGAAAGGCAT
TCGATACAGTCCCCGTTGGTGCACTGTTATGGAAGCTGCAGAACATGGGATTCCCTCGTC
GTACTCTTGCCTTTCTCAAGACATTGTACACATCCTCATCTGCTCGAGCTCGGGCAGGAT
CACTACTATTGGACCCATTCCCGGTACAGAGAGGGGTCAGACAGGGATGTCCTTTGTCTG
GACTGCTGTTCAATTTGTTCATCAACGACATTCTCGATGGTGTCGCACCCATCACAGCTC
CTGGACTACCGCGAGACACGAACCCCATCCGAGGACTTATGTACGCAGACGATGTGGCAG
TATTTTCTGACTCTGAGCAGTCACTATTGGCTGCGTCGACTGCTATCGAGCAATGGGCCA
ATCGGTGGGAAATGCAGTTTGGTGTGGCCAAGTGTGGCATCATCAGCTTCACTGGCCATC
TAGCACCACGACTTGACAGCCCATTGGATATTCGACTCCATGGACAGTTGGTCAGTCGTG
TGGAGTCATACAAGTACCTTGGTGTACTAATTGACTCCAAGCTGGACCACTCAGCATGGC
TCAAGCAGAAACGGTCTGCACTCGAGCACACTATCTTGGCTCTTCATCCAGTGCTGGCGA
ACCACCAGCTAACGGTAAACTACCGATCTCGCATATTCTCTGCAGTGGTCATGGGCAAAG
CCTACTATGGGCTTGAGCTGGTTGGTGGCAACAAGTCACACCTTGCACCACTGCAGACGA
CAATCAACAAGGGCATCCGACTGTTCACTGGGGCCCGACTTTCGACTGCCATTGGACCCC
TTCTGGTTGAAACTGGGATTGGATCACTTCTCACTCGCTCATTGGTATCACGAGTACGCT
TGTTGGAGCGATCTGTGACCAAGAGAACACCCATCAATGCCATCTGCTCCAGTACAGACA
ATGACGTGTTTACACTGAATGTCCAAGGGCAGTTGGTAAGATCCCAGCGCTGGTTCTGGT
CTCGTCGGACCAAACAGCTATACAGGAACAGATACTGGCTGACACCACAAGTCAGACCAA
AGACAGTCAAGCAACGACACTCGCTTTGTTCTGATGAAGACTCTGCGAACATGTGGAGAC
TCTGCATCGCTCCAAAAGTATGTCACTCGACAATTCTTGGACACTTCTGGGTTCTTCAAG
GATCCCAGTTTCGATCAATTACAAGCACATGGCACAAGATATCTGATGCTTGCGCGCATG
GATGCTCTCTGGACAGCAAGAAAAGCCATTCAGATTGGCATATTAGTCGACACTCACCCA
TTCTCAGTTGACCACTGTATATTATGCGACCAGCAACTACTCAGCACATCCATTGCTCAT
CTCGTGGTGGAGTGTGAACAAGTAACTGGACATCGCATTCAGTCTGGACTAGTACCAGCA
ATTCAGAAATCACGACTCAGACTACTGGGTCGCGCACTCGATCCGGGTGTGGAGAATGTA
TATACTTGGCTCCGCGGTGGAGTCTTAAATGGCGAAGCAGATCTGGACCAGCGTTGGTTG
GACGGGATTGTGGAGCATGAATCTATGGGGACGAGGCATGATAATCGAGCGCTGGCAGCA
CGGTTAGCTGACTTCCTGCAGGTAGCGTACCGGGTAGTACCAATCCATATTGTGGCAAAT
CCACCGGGATCGCCTTGTGGAAGTTGGCTAACTGACTTCTAGCACCGCCAGCCTATGCCT
GAATGGGTATGGCTTGCCGTGTCTCATGTATCAGATTTGATTATCAGATTCATAAAACAC
CTTTGGCACTCGTGCTTGTTTGTTTGGGGTGTGATTATATTCTTAACAATAAAGTTCATT
CAAAAAAAAA

>LINE_scaffold0095-83840-84259-+
ACCGGGTCGCGCACTCGATCCGGGTGTGGAGAATGTATATACTTGGCTCCGCGGTGGAGT
CTTAAATGGCGAAGCAGATCTGGACCAGGGGTGGTTGGACGGGACTGTGGAGCATGAATC
TATGGGGACGAGGCATAATAATCGGGCGCTGGCAGCACGGTTAGCTGACTTCCTGCAGGT
AGCGTACCGGCAGTATCAATCCACATTGTGGAAATACCACCGGGATCGCCTTGTGGAAGT
TGGCTAACTGACTTCTAGCACCGCCAGCCTATGCCTGAATGGGTATGGCTTTCCGTGTTT
CATGGGATTTGATTTGACTATCAGATTCATAAAACACCTTTGGCATTCGTGCTTGTTTGT
TTGGGGTTTGATTATATTCTTAACAATAAAGTTCATTCAAAAAAAACTGGTATCAAGAC

>LINE_scaffold0095-144476-145311-C
TTTTACTTTTTTCTTTTTGTTTCTTTTTCTTTTTTTGATTTTTTTTTTCTTCTGATCAAC
AGAGCTGCTGATTGGAGAAAGGGAGGGGGGTTTTTTTTTCGATGAGAGCCTCTACTGCCT
TTGGGGTGTCCTCTTTGAGAGGAGCTCAGGTATCAGACCTAGCTCTGACTCTGGGGGGAG
GTAGGGCAGAGAGGACAGTCACTAGGGAAAGAGAGTAGGAGACTAGTGCCCAACAGGAGA
GAGGGCCTGAGAATACCACTGGGGGGGGGAGCTCGCTTCCTGACTAGAGCAGTCTAACTG
TGACTGGTAGTAAAGGATGGAAGCTGGTGTTCTGGTAGGGGAGAGGTCCTACCAGAAGGG
GTGGAGAGAAGAGTAGGGCAAGAAGGCCACTACAGAGAGGAGAGAGAGAGGGACTGAGAA
GTGGGGGCCGGCTCGAGGCTGCCAACCACAGTACTGAGTAGTAGTAGTGGTGGGCAGCTG
CTGGGTAGTTGTGCTGGCACTAGTGGGTGTGCTAGTGTCTGCACTTTGTTGTGTTTTTTT
GCTGGCTACAGATTGTGAATCTGATTGTCTGTCGTATGCCGCTACTAGTCGAATCGGCTA
TTGCCGTGCGGAACTGTGATCAGCTGCTTAACTCATCGCTCGATGCTCTGATTCTCCCTG
TTTTTTTTAGTGAACTTTATTGTTTAAGAATATAATCACACACCCAAACAACAAGGTATG
AGTGTCTAAAGGTGTTTTGTGAATCTGAAAGTCAAATCAAATCCATGAAAAACACGGCAA
GCCATACCCATTAAGGCAATAGGATGGTGAATGCTAACAAGTCAGTTTAACCAGC

>LINE_scaffold0095-154920-155280-C
AGCTGCTGGGTAGTTGTGCTGGCACTAGTGGGTGTGCTAGTGTCTGCACTCTGTTGTGTT
TTTTTGCTGGCTACAGATTGTGAATCTGATTGTCTGTCGTATGCCGCTACTAGTCGAATC
GGCTATTGCCGTGCGGAACTGTGATCAGCTGCTTAACTCATCGCTCGATGCTCTGATTCT
CCCTGTTTTTTTTAGTGAACTTTATTGTTTAAGAATATAATCACACACCCAAACAACAAG
GTATGAGTGTCTAAAGGTGTTTTGTGAATCTGAAAGTCAAATCAAATCCATGAAAAACAC
GGCAAGCCATACCCATTAAGGCAATAGGATGGTGAATGCTAACAAGTCAGTTTAACCAAC


>LINE_scaffold0095-164902-165255-C
AGCTGCTGGGTAGTTGTGCTGGCACTAGTGGGTGTGCTAGTGTCTGCACTCTGTTGTGTT
TTTTTGCTGGCATGGTGGTGAATCTGATTGTCTGTCGTATGCCGCTACTAATCAAGATCA
GCTATTGCCGTGCGGAACTGTGATCCAGCTGCTTAACTCATCGCTCGATGCTCTGATTCT
CCTGTTTTTTTGAGTGAACTTTATTGTTTAAGAATATAATCACACCCAAACAAGGTATGA
GTGTCTAAAGGTGTTTTGTGAATCTGAAAGTCAAATCAAATCCATGAAAAACACGGCAAG
CCATACCCATTAAGGCAATAGGATGGTGAATGCTAACAGTCAGTTTAACCAAC

>LINE_scaffold0095-172783-174251-C
TGGTGGGGTTTGGCTTGGTAGCCACAGTCTTGCGTTTGGAGGTTGCACCCGTTGGTGGTA
GCGGAGGGTAGTCCTTGTTATTGGGGATTACGACTTGGGGAACAACAGGTTTGACTTCCA
GTCTGGCTAGGATGGCAGCCAGAGCAGTTTGAGTCGCCTCACTGGTTGACGCTGCCTGAC
TTGCCATGTTGCTAAGTTTTCTCCAGGTTGGCTGTTGCCTTTTGCTGGAGAGCAATAGTG
TTGCGCAAAGCATCCATCTCGGCCTGCTGAGCAGCAACTTGCTGGCTAAGGTTTTTTACA
ACCACCCACAGATCATCCTGGGGTGGTGGGCTGTCGCGAGCCTTTTTGGTGTCGCACGAA
CAGATCGATCGCTGTCCGTCGATCGCATGCGAACAGATCCTGCCACGGAGGCAAGGGGGG
TAGTGTCAGAGGAGGTCTCGCGACCTTCCTCACTGGAGAAAACCTCACCATCCTCGCGGA
TACGGTGAGTGAAAGCACCACTGGGAGCGGGTTTGCCTTTCCGTGGTTGCTGGGGTTGCA
TTTTTTGCAACATTTTTTTGATTTTTGATTATTGATTTTTTTTTTGATCAACAGGCTGCT
GATTGGAGGAAGGGAGGGGGGGTTTTTTTTTCTGTAGTAGTTAGGAGCCTCTACTGCCTT
TGGGGTGTCCCCTTTGAGAAGAGCTTAGGTATTAACCCTAGACTCTAGGGGGAGGTAGGG
CAGAGAGGATGGCCACTAGGGAAAGAGAGTGTGAGCTAGTTCCCGACAGAAGGGAAGAGG
GCCTGAGAGTACCACTGGGGGGGAGCTCGCTTCCTGACCAGAGCAGTCTAACTGTGCTGG
TAGTGGGAAAGTAGAAGCTGGCTGTCTGGTAAGGAGAGGTCCTGCCAGAAGAGGGCAGGG
AGAAGAGTAGGGCAAGAAGGCCACTACAGAGGGGAGATAGAGAGAGAGGGACTGAGGAGT
GGGGGCCGGCTAGAGGCTGACACTACCGTACTGAGTAGTAGTAGTGGTGGGCTGCTGCTG
GTAGTTGTGCTGGCACTAGTGGGTGTGCTAGTGTCTGCACTCTGTTGTGTTTTGCTGGCT
GGATTGTGAATCTGATTGTCTGTCGTATGCCGCTACTAGTCGAATCGGCTATTGCCGTGC
GGAACTGTGATCAGCTGCTTAACTCATCGCTCGATGCTCTGATTCTCCCTGGTGGGTTTT
TTTTGAATGAACTTTGATTGTTAAGAATAGAATCACACACCCCAAACAACAAGGTACGAA
TACCAAAGGTGTTTTGTGAATCTGATAGTCAAATCAGATCCATGAAACACAGGCAAGACA
TACCTCCATCCATTCAGGCATATATACTGGATTGATACTAACAAGTCAGTTTAACCAACT
TCCTACAAGGCGATCCTCTCTGGTGGTATTGTGCCACAATATGGATTGATACTAACCAGT
ACGGCTACCTGCAAAAAGTCAGATAACC

>LINE_scaffold0096-125087-125375-+
ATGAGAAACGGATGCTGGAAGCAACGGTTAGCTGACTTTTTGCCAGGTAGCGTACTGGGC
AGTATCAATCCACATTGTGGAAATACCACTGGGGATTGCCTTGTGCGGAGTTGGCTAACT
GACTTGTAGCACCACCAGTCTATGCCTGAATGGGTATGGCTTGCCGTGTTTCATGGATCT
GGTTTGACTATCAGATTTACAAAACACCATTGGCATTCGTGCTTGTTTGTTTTGGGAGTG
TGATTATATTCTTAACAATAAAAGCTCATTTTTTAAAAACAACAACCG

>LINE_scaffold0096-160294-160347-+
ACCGACACTATTGTTACTATTACTACTACTACTACTACAGTCATTGTTCCAAG

>LINE_scaffold0096-196335-196519-+
GACAACCAGCTCCCACTTCCCCACTACCAGTCACAGTAAGACTGCTCTGGTCAGGAGGCG
AGCCCCCCTAGTAACACTCTCAAGCCCTCTTCCCTTCTGTTGGGCACTAGCTCACACTCT
CTCCTCAGTGGATATCCTCTCTATCCTACCTCCCCCTAGAGTCAGGTCTAATACCTGAGC
TCCT

>LINE_scaffold0097-122229-122623-C
CTTTTCACGTTATTTGTAACAGGGCTTCAGCAATCTGATTCCACGAGAAATCCTGGTCGA
GAATGTCACTGTTTCGAATTGGTGGTGTGTCACGAGAGACTTGAATAGGCTGACGATCAT
GCCAGTATTGCAAGTCCAGCGAGTGACCTGTGGTGTCGGCTGCCAGTGATCCATAGTGAC
CTTGCATGACACGCAGGATCGATGTTGGGTCGTACTGCACTATGCCATCGGAGTTGTACA
GTGGAGTGACTGCAGCACTACGGGAACTGTTTCCAAACATGGCACGTGCAGCAGCGAATA
CGAGATCGGTTCGACCGTCTGATACAGCGCGGTCAAGATTGTCAGCGTGCTTGACCCATT
GTTTGCGACCATCCACTCTCTCGAGTTGGGTGGC

>LINE_scaffold0097-157110-157258-C
TTTTTTTTTGAATTTTATTGTTAAGAATATAATCACATCCCCACAAACAAACAAGATACG
AATGCCAATGGTGTTTTGTGAATCTGATAGTTAAATCAGACCCATGAAACACAGGCAAGC
CATACCCATTCAGGCATAGGCTGGCGGG

>LINE_scaffold0097-175036-175124-+
TGGTGCTGTTCTACAGTCCTTCTATCGCTGACATTGAACTGTTTGTAATAAGCGATACAT
ACCACCAACACATCCACCTTCACCGACT

>LINE_scaffold0101-14721-16414-C
TTTTTTTAATGAACTTTATTGTTAAGAATATAATCACACTCTAAACAACAAGCACGAATG
CCAATGGTGTTTTTGTGAACCTGATAGTCAAATCAGATAACATGAAACACGGCAAACCAT
ACCCATTTAGGCATAGACTGGCGGTGCTACGTCAGTTAGCCAACTCCTACAAGGCGATCC
CGGTGGTATTTCCACAATGTGGATTGATACTGCCGGTACGCTACCTGCAGGAAGTCAGCT
AACCGTGCTGCTAGCATCCGATTATCATGCCTCGTCCCCATAGATTCATGCTCCACAGTC
CCGTCCAACCAACGTTGGTCCAGATCTGCTTCGCCATTTAAGACTCCACCGCGGAGCCAA
GTATATACATTCTCCACACCGGATCGAGTGCGCGACCCAGTAGCCTGAGTCGTGATTTCT
GAATTGCTGGTACTAGTCCAGACTGAATGCGATGGCCAGTGACTTGTTCACACTCCACCA
CGAGATGAGCAATGGATGTGCTGAGTAGTTGCTGGTCGCATAATATGCAGTGATTAACTG
AGAATGGGTGAGTGTCGACTAATATGCCAATTTGAATGGCTTTTCTTGCTGTCCAGAGAG
CATCCATGCGCGCAAGCATCAGATATCTTGTGCCATGTACTCGCGATTGATCGAAACTGG
GATCCTTGAAGAACCCAGAAGTGTCCAAGAATTGTCGAGTGACATACTTTTGGAGCGATG
CAGAGTCTCCACATGTTCACAGAGTCTCCATCAATGCAAACGAGTGTCGTTGCTTGACTG
TCTTTGGTCTGACTTGTGGTGTCAGCCAGTACCTGTTCCTGTATAGCTGTTTGGTCCGAC
GAGACCAGAACCAGCGCTGGGATCTTACCAACTGCCCTTGGACATTCAGTGTAAACACGT
CATTGTCTGTACCCGAACAGATGGCATTGATGGGTGTTCTCTTGGTTACAGATTGCTCCA
ACAAGCGTACCCGTGATACCAATGAGCGAGTGAGAAGTGACCCAATCCCAGTTTCAACCA
GAAGGGGTCAATGGCAGTCGAGAGTCAGGCACCAGTGAACAGTCGGATACCCTTGTTGAT
TGTCGTCTGCGGTGGTGCAAGGTGTGACTTGTTGCCACCAACCAGCTCAAGCCCATAATA
GGCTTTACCCATGACCACTGCAGAGAATATGCAAGAACGATAATTCACCGTTAGCTGGTG
GTTAGCCAGCACTGGGTAAAGAGCTGAGATGGTGTGCTCAAGTGCAGACCGTTTCTGCTT
GAGCCATGCTGAATGGTCCAGCTTGGAGTCAATCAGCACACCAAGGTACTTGCATGACTC
CACACGACTGACCAACTGTCCATGGAGTCGAATATCCAATGGGTTGTCAAGTCGTGGTGC
TAGATGGCCAGTGAAGCTGATGATGCCACACTTGGCCACACCAAACTGCATCTCCCATCG
ATTGGCCCATTGCTCAACAGCAGTCGACGTAGCCAACAGTGATCGCTCAGAGTCAGCAAA
CACTGCCACATCGTCTGCGTACATAAGTCCTCGGATGGGGTTGGTGTCACGCGGTAGTCC
AGGGACTGTGATGGGTGCGACACCATCGAGAATGTCGTTGATAAACAGATTGAACAGTAG
TCCAGACAATGGGCATCCCTGTCTGACACCTCTCTGTACCGGGAATGGGTCCGATAGTAG
TGATCCTGCCCGA

>LINE_scaffold0101-78106-78181-C
TGACAGCAACTACACTTTTTTTTTTGAATGAACTTTGTTGAGAATATAATCACACACTCC
CAAAACAACAAATAC

>LINE_scaffold0101-147029-148729-+
CGGGCTCACTACTATCGGACCCATTCCCAGTCCAGAGAGGTGTCAGACAGGGATGTCCAT
TGTCTGGACTGCTGTTCAATCTGTTCATCAACGACATTCTCAATGGTGTCGCACCCATCA
CAGTCCCTGGACTACCGCGAGACACAAACCCCATCCGAGGACTCATGTACGCAGACGATG
TTGCAGTCTTTGCTGACTCTGAGCAATCACTGTTGGCTACGTCGACTGCTATCGAGCAAT
GGGCCAATCGGTGGGAAATGCAGTTTGGTGTGGCCAAGGGTGGCATCATCAGCTTCACTG
GCCATCTAGCACCACGACTTGACAGTCCATTGGATATTCGACTCCATGGACAGTTGGTCA
GTCGTGTGGAGTCATACAAGTACCTTGGTGTACTGATTGACTCCAAGCTAGACCATTCAG
CATGGCTCAAGCAGAAACGGTTTGCACTCAAGCACACCATTTCAGCACTTTATTCAGTGC
TGGCTAACCACCAGCTAACGGTGAATTACCGATCTCGCATATTCTCTGCAGTGGTCATGG
GCAAAGCCTATTATGGGCTTGAGCTGGTTGGTGGCAACAAGTCACACCTCGCACCACTGC
AGACAACGATCAACAAGGGTATCCGACTGTTCACTGGCGCCCGACTCTCGACTGCCATTG
GACCCCTTCTGGTTGAAACTGGGATTGGGTCACTTCTCACTCGCTCATTGGTATCACGAG
TACGCTTGTTAGAGCGGTCTGTGACCAAGAGAACACCAATCAATGCTATTTGCTCTGGTA
CAGACAATGACGTGTTTACACTGAATGTCCAAGGGCAGTTGGTAAGATCCCAGCGCTGGT
TTTGGTCTCGTCGGACCAAACAGCTATACAGGAACAGATACTGGCTGACACCACAGGTCA
GACCAAAGACAGTCTAGCAACGACACTCGTTTGCATTGATGGAGACTCTACGAACATGCG
GAGACTCTGCATCGCTCCAAAAAGTATGTCACTCGACAATTCTTGGACACTTCTGGATTC
TTCAAGGATCCCAGTTTCAATCAATCACGAGCCCATGGCACAAGATATCTGATGCTTGCA
CGCATGGATGCTCTCTGGACAGCAAGAAAAGCCATTCAGATTGGAATATTAGTCGACACC
CACCCATTCTCAGTTGATCGCTGCATATTATGCGACCAGCAACTACTCAGCACATCCATT
GCTCATCTCGTGGTGGAGTGTGAACAAGTAGCTGGCCATCGCATTCAGTCTGGACTAGTA
CCAGCAATTCAGAAATCACGACTCAGATTGCTGGGTCGCGCACTCGATCCGGGTGTGGAG
AATGTATATACTTGGCTCCGCGGTGGAGTCATAAATGGCGAAGCAGATCTGGACCAGCGT
TGGTTGGACGGGACTGTGGAGCATGAATCTATGGGGACGAGGCATGATAATCGGGCGCTG
GCAGCACGGTTAGCTGACTTCCTGCAGGTAGTATACCGGCAGTATCAATCCACATTGTGG
AAATACCACCGGGATCGTCTTGTGGAAGTTGGCTAACTGACTTCTAGCACCGCCAGCCTA
TGCCTGAATGGGTATGGCTTGCCTGTGTTTTCATGGGATCTGATTTGACTATCAGATTCA
CAAAACACCATTGGCATTCGTGCTTGTTGTTTGGAGTGTGTGATTATATTCTTAACAATA
AAGTTCATTCAAAAAAAAAA

>LINE_scaffold0102-1339-2374-C
TGTTTTGAATGAACTTTAATTGTTAAGAATATAATCACAACCCTAGAACAGCCAGTAGCA
AGTGCTAATGGTGTTTTGTGAATCTGATAGTCAAATCAGATCCCATGAAAACACGGCAAG
TCATACCCCATTCAGGCATAGGCTGGCGGTGCTACAAGTCAGTTAGCCAACTTCCACAAG
GCGATCCCGGTGGTATTTCCACAATGTGGATTGATACTGCATGGTACACTACATGCAAAA
AGTCAGCTAACCCGTTGTTGCCAGCGCCCGATTATCATGCCTCGTCCCTGAGATTCATGC
TCCACAGCCCGTCCAACCACGTTGGTCCAGATTTGCTTCGCCATTTGTGACCCACCGCGG
AGCCAAGTACATACATTCTCCACACCTGATCGAGTGCGCGACCCAGCAATCTGAGTCGTG
ATTTCTGAATTGCTGGTACTAGTCCAGACTGAATGCGATGGTCGGTGACTCTGTTCACAC
TCCACCACGAGATGAGCAATGGATGTGCTGAGTAGCTGCTGGTCGCATAATATGTAGTGA
TCAACTGAGAATGGGTGGGTGTCGATTAATATGCTAATCTGAATGGCTTTTCTTGCTGTC
CAGAGAGCATCCATGCGCGCAAGCATCAGATATCTTGTGCCATGTGCTCATGATTGATCA
AAACTGGGATCCTTGAAGAACCCAGAAGTGTCCAATAATTGTCGAGTGATGAATACTTTT
GGAGTGATGCAGGGTCTCCACATGTTCGCAGAGTCTCCATCAATGCAAACGAGTGTCGTT
GCTTGACTGTATTTGGTCTGACTTGTGGTGTCAGCCAGTATCTGTTTTTGTACAGCTGTT
TGGTCCGACAAGACCAGAACCAGCGCTGGGATCTTACCAACTGCCCTTGGACATTCAGTG
TAAACACGTCATTGTCTGTACCGGAGCAGATAGCATTGATGGGTGTTCTTGGTCACAGAT
CGCTCCAACAAGCGTACCCGTGATACCAATGAGCGAGTGAGAAGTGACCCAATCCCAGTT
TCAACCAGAAGGGGT

>LINE_scaffold0102-141796-141955-+
AACCTATTTCTGGATAAAGTACGGCTTGCCACGTTTCATGTTATCTGATTTTGACTTTTA
GATTCATAAAACACCTTTTGGCATTTGTACTTGTTGTTTGTGGGTATGTGGTTATATTCT
TAACAATTAAAGTTTATTTTGTTAAAAAAAGAAACAAAA

>LINE_scaffold0104-129790-130850-C
TTTTTTTTTTGAATGAACTTTATTGTTAAGAATATAATCACATACCTCAAACAACAAGCA
CGAATGCCAATGGTGTTTTGTGAATCTGATAATCAAATCAAATCCATGAAAACACGGCAA
GCCATACCCATTCAGGCATAGGCTGGCGGTGCTGAAGTCAGCAGCCAACTTCCACAAGGC
GATCCCGGTGGTATTTCCACAATGTGGATTGATACTGCCGGTACGCTACCTGCAGGAAAT
CAGCTAACCGTGCTGCCAGCGCCCGATTATCATGCCTCGTCCCCATAGATTCATGCTCCA
CAGTCCCGTCCAACCAACGCTGGTCCAGATCTGCTTCGCCATTTAAGACTCCACCGCGGA
GCCAAGTATATACATTCTCCACACCCGGATCGAGTGCGCGACCCAGCAGTCTGAGTCGTG
ATTTCTGAATTTCTGGTACTAATCCAGACTGAATGCGATGGCCAGTGACTTGTTCACACT
CCACCACGAGATGAGCAATGGATGTGCTGAGTAGTTGCTGGTCGCATAATATGCAGTGGT
CAACTAAGAATGGGTGAGTGTCGACTAATATGCCAATCTGAATGGCTTTTCTTGCTGTCC
AGAGAGCATCCATGCGCGCAAGCATCAGATATCTTGTGCCATGTGCTCGTGATTGATCGA
AACTGGGATCCTTGAAGAACCCACAAGTGTCCAAGAATTGTCGAGTGACATACTTTTGGA
GTGATGCAGAGTTTCCACATGTTCGCAGAGTCTCCATCAATGCAAACGAATGCCGTTGCT
TGACTGTCTTTGGCCTGACTTGTGGTGTCAGCCAGTATCTGTTCCTGTATAGCTGTTTGG
TCCGACGAGACCAGAACCAGCGCTGGGATCGTACCAACTGCCCTTGGACATTCAGTGTAA
ACACGTCATTGTTTGTACCCGAACAGATGGCATTGATGGGTGTTCTCTTGGTCACAGATC
GCTCCAACAAGCGTACTCGTGAAACCAATGAGCGAGTGAGAAGCGACCCAATCCCAGTTT
CAACCAGAAGGGGTCCGATGGCAGTTGAGAGTCGGGCACC

>LINE_scaffold0104-137299-138653-C
TTTTTTTTTTTGAATGAACTTTATTGTCAAGAATATAATCACACACTCCAAACAACAAGC
ACGAGTGCCAATGGTGTTTTGTGAATCTGATAGTCAAATCAAATCCATGAAACACGGCAA
GCCATACCCATTCAGGCATAGGCTGGCGGTGCTAGAAGTCAGTTAGCCAACTTCCACAAG
GCGATCCCGGTGGTATTTCCACAATGTGGATTGATACTGCCGGTACGCTACCTGCAGGAA
GTCAGCTAACCGTGCTGCCAGCGCCCGATTATCATGCCTCGTCCCCATAGATTCATGCTC
CACAGTCCCGTCCAACCAACGTTGGTCCAGATCTGCTTCGCCATTTATGACTCCACCGCG
GAGCCAAGTATATACATTCTCCACACCCGGATCGAGTGCGCGACCCAGCAATCTGAGTCG
TGATTTCTGAATTGCTGGTACTAGTCCAGACTGAATGCGATGGCCAGTGACTTGTTCACA
CTCCACCACGAGATGGGCAATGGATGTGCTGAGTAACTGCTGGTCGCATAATATGCAGTG
GTCAACTGAGAATGGGTGGGTGTCGACCAATATGCCAATCTGAATGGCTTTTCTTGCTGT
CCAGAGAGCATCCATGCGCGCAAGCATCAGATATCTTGTGCCATGTGCTCGTGATTGATC
GAAACTGGGATCCTTGAAGAATCCAGAAGTGTTCAATAATTGTCGAGTGACATACTTTTG
GAGTGATGCAGAGTTTCCACATGTTCGCAGAGTCTCCATCAATGCAAACGAGTGTCGTTG
CTTGACTGTCTTTGGTCTGACTTGTGGTGTCAGCCAGTATCTGTTCCTGTATAGCTGTTT
GGTCCGACGAGACCAGAACCAGCGCTGGGATCTTACCAACTGCCTTTGGACATTCAGTGT
AAACACATCATTGTCTGTACCCGAACAGATGGCATTGATGGGTGTTTTCTTGGTCACGGA
TCGCTCCAACAAGCGTACCCGTGATACCAATGAGCGAGTGAGAAGTGACCCAATCCCAGT
TTCAACCAGAAGGGGTCCGATGGCAGTCGAGAGTCGGGCACCAGTGAACAGTCGAATACC
CTTGTTGATTGTCGTCTGCAGTGGTGCAAGGTGTGACTTGTTGCCACCAACCAGCTCAAG
CCCATAATAGGCTTTACCCATGACCACTGCAGAGAATATGCGAGATCGGTAGTTCACCGT
TAGCTGGTGGTTAGCCAACACTGGGTGAAGTGCCGAGATGGTGTGCTCGAGTGCAGACCG
TTTCTGCTTGAGCCATGCTGAATGGTCCAGCTTGAGTCAATCAGTACACCAAGGTACTTG
TATGACTCCACACGACTGACCAACTGTCCATAGA

>LINE_scaffold0104-291591-293569-+
CTCCATTTGCTCGTGCTCTGCTGAGAGTATGTGGTCAAGTATTCGCTTCAGCAACAATCC
CTCGTGCATGGCTGTGTGCATCCATTGTCTCCATCGACAAGAAAGATGGCGACCCTCTCA
ACCCAGGCGACAAGCGGGGCATTGCTCTCATCAATGTCGGCCTGAAACTCGTATGCAAGG
TTCTCCAAATGCGCATTGAGCGATTTGTCGAGACCAACAACCTGCTGTCCTACGAACAGG
CTGTGTTTCGCAAGCGCGAAGAGTGTGTTGGACAAGTAGTCTCACTTGTCGACATCATTC
AGCGCCGACAGAATGCTGGGCTAAACACCCGTGTTCTATTCATCGATATCCGAAATGCAT
TCGATACAGTCCCAGTTGGTGCACTGCTATGGAAGCTGCAGAACATGGGATTCCCTCGTC
GTACTCTTGCCTTTCTCAAGGCATTGTACACATCCTCATCTGCTCGAGCTCGGGCAGGAT
CACTACTATCGGACCCATTCCCGGTACAGAGAGGTGTCAGACAGGGATGTCCATTGTCTG
GACTACTGTTCAATCTATTTATCAACGACATTCTCGATGGTGTCGCACCCATCACAGTCC
CTGGACTATCGCGAGACACCAACCCCATCCGAGGACTCATGTATGCAGACGATGTTGCAG
TGTTTGCTGACTCTGAGCAATCACTGTTGGCTGCGTCGACTGCTATCGAGCAATGGGCCA
ATCGGTGGGAGATGCAGTTTGGTGTGGCCAAGTGTGGCATCATCAGCTTCACTGGTCATC
TAGCACCACGACTTGACAACCCATTGGATATTTGACTCCATGGACAGTTAGTCAGTCGTG
TGGAGTCATACAAGTACCTTGGTGTACTGATTGACTCCAAGCTTGACCATTCAGCATGGC
TCAAGCAGAAGCGGTCTGAACTCGAGCACACTATCTCGGCTCTTCACCCAGTGTTGGCTA
ATCACCAGCTAACGGTGAATTACCGATCTCGCATATTCTCTGCAGTGGTCATGGGCAAAG
CCTACTATGGGCTCGAACTGGTTGGTGGCAACAAGTCACACCTTGCACCACTGCAAACGA
CAATCAACAAGGGTATCCGACTGTTCACTGGTGCCCGACTCTCGACTGTCATTGGACCCC
TTCTGGTTGAAACTGGGATTGGGTCACTTCTCACTCGCTCATTGGTATCACGGGTACGCT
TGTTGGAGCGGTCTGTGACCAAGAGAACACCCATCAATGTTATCTGCTCTTGTACAGACA
ATGACGTGTTTACACTGAATGTCCAAGGGCAGTTGGTACGATCCCAGCGCTGGTTCTGGT
CTCGTCGGACCAAACAGCTATACAGGAACAGATACTGGCTGACACCACAAGTCAGACCAA
AGACAGTCAAGCAACGACACTTGTTTGCATTGATGGAGACTCTGCGAACATGCGGAGACT
CTGCATCGCTCCAAAAGTATGTCACTCGACAATTATTGGACACTTCTGGGTTCTTCAAGG
ATCCCAGTTTTGATCAATCGCGAGCACATGGCACAAGATATCTGATGCTTGCGCGCATGG
ATGCGCTCTGGACAGCAAGAAAAGCCATTCAGATTGGCATATTAGTCGACACCCACCCAT
TCTCAGTTGATCACTGCATATTATGCGACCAGCAACTACTCAGCACATCCATTGCCCATC
TCGTGGTGGAGTGTGAACAAGTCACTGGCCATCGCATTCAGTCTGGACTAGTACCAGAAA
TTCAGAAATCACGACTCAGATTGCTGGGTCGCGCACTTGATCCGGGTGTGGAGAATGTAT
ATACTTGGCTCCGCGGTGGAGTCATAAATGGCGAAGCAGATCTGGACCAGCGGTGGTTGG
ACGGGACTGTAGAGCATGAATATATGGGAATGAGATATGATAATCGGGTGCTGGGCAGTA
CGGTTGGCTGACTTTTTTCAGGTAGCGTACCGGAAGTATCAATCCACATTATGGAAAT

>LINE_scaffold0109-127508-127550-+
GAAGACGATGTTGCAGTCTTTGCTGACTTTGAGCAATCACTG

>LINE_scaffold0109-127548-127816-+
TGCAGGTAGTGCACCAGCAGTATCAATCCACATTGTGGCATAATACCACCACCGGGATCG
CCTTGTGGAAGTTGGCTAAACTGGCTTGTAGCACCCCACCAGCCTATTGCCTGAATGGGG
TATGGCTTGCCGTGTTTTCATGGGATCTGATATGACTATCAGATTCACAAAACACTTTTG
GCATTCGTGCTTGTTTGTTTTGGAGTATGTGATTATATTCTTAACAACTAAAGTTCTTTT
TTTAAAATAAAAAAAAGATAAATGGCAG

>LINE_scaffold0111-18662-19307-+
CAAATACAATGTCTGGAAACAGTTCCCGTAGTGCTGCAGTCACTCCACTGTACAACTCCG
ATGGCATAGTACAGTATGATCCAACATCCATCCTGCGTGTCATGCAAGGTCACTATGGAT
CACTGGCAGCTGACACCACAGGTCACTCGCTGGACTTGCAATACTGGCATGATCGTCAGC
CTATTCAAGTCTCTCGTGACACACCACCAATCAGAAACAGTGACATTTTCGACCAGGATT
TCTCGTGGAATCAGATTGCTGCAGCCCTTTTGCAGATGAGTCCACGGAAAGCACCCGGCG
ACGATGATATATCCACTGCGTTCTACCAAGCGGCACTCTATATGCCTGCCAACACTCAAG
AAGGTGTCCCACCAACCCCATTTGCTCGTGCTCTGTTGAGAGTATGTGGTCAAGTACTCG
CTTCAGCAACAATCCCCCGTGCATGGCTTTGTGCATCCATTGTCTCCATCGACAAGAAAG
ATGGCGACCCTCTCAACCCAGGCGACAAGCGAGGTATTGCCCTCATCAATGTCGGCCTGA
AACTCGTTTGCAAGGTTCTCCAAATGCGCATTGAGCGATTTGTTGAGACCAACAGCCTGC
TGTCCTACGAACAAGCTGGGTTCCGTAAGCACGAAGAGTGTGCTG

>LINE_scaffold0111-131274-131617-+
GCAATCTTGGACCAAACATTCGCCAACAGGGGATGTGGAGCATGAATCTATGGGGACGAG
GCATGATAACCGGGAACTTGGGAAGCAACGGCTGGCAGACTTGCCTGCAGGTAGCGTACC
GGCAGTATCAATCCACATTGTGGAAATATCACCGGGATCGCCTTGTGGAAGTTGGCTAAC
TGACTTCTAGCACCGCCAGCCTATGCCTGAATGGGGTATGGCTTGCCGTGTTTCATGGGT
CTGATTTGATTATCAGATTCACAAAACACCATTGGCATTCGTGCTTGTTTGTTTGGGGTG
TGTGATTATATTCTTAACAATAAAGTTCATTCAAAATAAATTA

>LINE_scaffold0111-153342-155472-C
TTTTTTTTTTTTTTTTGAATGAACTTTATTGTCAAGAATATAATCACACACCCCAAACAA
CAAGCACGAATGCCAAAGGTGTTTTGTGAATCTGATAGTCAAATCAGATCCCATGAAAAC
ACGGCAAGCCATACCCCATCCAGGCATAGGCTGGCGGTGCTAGAAGTCAGTTAGCCAACT
TCCACAAGGCGATCCCGGTGGTATTTCCACAATGTGGATTGATACTGCCGGTACGCTACC
TGCAGGAAGTCAGCTAACCGTGCTGCCAGCGCCCGATTATCATGCCTCGTCCCCATAGAT
TCATGCTCCACAGTCCCGTCCAACCACTGCTGGTCCAGATCTGCTTCGCCATTTAAGACT
CCACCGCGGAGCCAAGTATATACATTCTCCACACCCGGATCGAGTGCGCGACCCAGCAAT
CTGAGTCGTGATTTCTGAATTGCTGGTACTAATCCAGACTGAATGCGATGGCCGGTGACT
TGTTCACACTCCACCACGAGATGGGCAATGGATGTGCTGAGTAGTTGCTGGTCGCATAAT
ATGCAGTGATCAACTGAGAATGGGTGGGTGTCGACTAATATGCCAATCTGAATGGCTTTT
CTTGCTGTCCAGAGAGCATCCATGCGCGCAAGCATCAAATATCTTGTGCCATGTGCTCGC
GATTGATCAAAACTGGGATCCTTGAAGAATTCAGAAGTGTCCAAGAATTTTCGAGTGACA
TACTTTTTGGAGCGATGCAGAGTCTCCACTTGTTTGCAGAGTCTCCATCAGAGCAAACGA
GTGTCGTTGCTTGACTGTCTTTGGTCTGACTTGTGGTGTCAGCCAGTATCTGTTCCTGTA
TAGTTGTTTGGTCCGACGAGACCAGAACCAGCGCTGGGATCTTACCAACTGCCCTTGGAC
ATTCAGTGTAAACACGTCATTGTCTGTACCAGAGCAGATGGCATTGATGGGTGTTCTCTT
GGTCACAGATCGCTCCAACAAGCGTACCCGTGATACCAATGAGCGAGTGAGAAGTGACCC
AATTCCAGTTTCAACCAGAAGGGGTCCAATGGCAGTCGAGAGTCGGGCACCAGTGAACAG
TCGGATACCCTTGTTGATCGTTGTCTGCAGTGGTGCAAGGTGTGACTTGTTGCCACCAAC
CAGCTCAAGCCCATAGTAGGCTTTGCCCATGACCACTGCAGAGAATATGCGAGATCGGTA
GTTCACCGTTAGCTGGTGGTTAGCCAACACTGGGTAAAGTGCCGAGATGGTGTGCTCGAG
TGCAGACCGTTTCTGCTTGAGCCATGCTGAATGGTCCAGCTTGGAGTCAATCAGTACACA
CTTGTAGTGACTCCACACGACTGACCAACTGTCCATGGAGTCGAATATCCAATGGGTTGT
CGAGTCGTGGTGCTAGATGGCCAGTGAAGCTGATGATGCCACACTTGGCCACACCAAACT
GCATTTCCCACTGATTGGCCCATTGCTCGATAGCAGTCGACGCAGCCAACAGTGATTGCT
CAGAGTCAGCAAACACTGCCACATCGTCTGCGTACATGAGTCCTCGGATGGGGTTGGTGT
CTCGCGGTAGTCCAGGGACTGTGATGGGTGCGACGCCATTGAGAATGTCGTTGATAAACA
AATTGAACAGTAGTCCAGACAATGGACATCCCTGTCTGACACCTCTCTGTACCGGGAATG
GGTCTGATAGTAATGATCCTGCCCGAGCTCGAGCAGATGAGGATGTGTACAATGCCTTGA
GAAAGGCAAGAGTACGACGAGGGAATCCCATGTTTTGCAGCTTCCATAACAGTGCACCAA
CTGGGACTGTATCGAATGCCTTTCGGATATCGATGAATAGAACATGGGTGTTTAGCCCAG
CATTCTGTCTGCGCTGAATGATGTCGACGAGTGAGACCACTTGTCCAACACACTCTTCGC
GCTTGCGGAACCCAGCCTGTTCGTAGGACAGCAGGTTGTTATTCTCGACAAATCGCTCAA
TACGCATTTGGAGCACCTTGCAAACGAGTTTCAGGCCGACATTGATGAGGGCAATGCCTC
GCTTGTCGCCTGGGTTGAGAGGGTCGCCATCTTTCTTGTCGATGGAAACGATGGATGCAC
AGAGCCATGCACGGGGGATTGTTGCTGAAG

>LINE_scaffold0111-155471-155588-C
GTAGTGGTAGTAGTGGGTAGCTGCTGGTAGTTGTGCTGGCACTAGTGGGTGTGCTAGTGT
CTGCACTCTGTTGTGTTTTTGTTTTTTGTGCTGGCTGAGTAGTGGTAGTAGTGGGTG

>LINE_scaffold0112-67864-68047-+
TACAACTGGTGGGGTCTGCTGCCTTGTAGAAGTTGGCTAACTGACTTCTAGCACTCACCA
GTCTATGCCTGAATGGGTATGGCTTGCCGTGTTTCATGGATCTGATTTTAACTATCAGAT
TCACAAAACACCATTGGCATTCGTACTTGTGTTGTTTGGGGTGTCAGTGATTATATTCTT
AAC

>LINE_scaffold0112-159613-161095-+
CGACTGCTATTGAGCAATGGGCCAATCGGTGGGAGATGCAGTTTGGTGTGGCCAAGTGTG
GCATCATCAGCTTCACTGGCCATCTAGCACCACGACTTGATACTCCATTGGATATTCGAC
TCCATGGACAGTTGGTCAGTCGTGTGGAGTCATACAAGTACCTTGGTGTGCTAATTGACT
CCAAGCTAGACCATTCAGCATGGCTCAAGCAGAAACGGTCTGCACTTGAGCACACCATTT
CGGCACTTTATTCAGTGCTGGCTAATCACCAGCTAACGGTGAATTACCGATCTCGCATAT
TCTCTGCAGTGGTCATGGGTAAAGCCTATTATGGGCTTGAGCTGGTTGGTGGCAACAAGT
CGCACCTTGCACCACTGCAGACAACGATCAACAAGGGTATCCGACTGTTCACTGGTGCCC
GACTCTCGACTGCCATTGGACCCCTTCTGGTTGAAACTGGGATTGGGTCTCTTCTCACTC
GCTCATTGGTATCACGGGTACGCTTGTTGGAGCGGTCCGTGACCAAGAGAACACCAATCA
ATGCTATTTGCTCCAGTACAGACGATGACGTGTTTACATTGAATGTCCAAGGGCAGTTGG
TAAGATCCCAGCGCTGGTTCTGGTCTCGTCGGGACCAAACAGCTGTACAGGAACAGGTAC
TGACTGACACCACAAGTCAGGCCAAAGACAGTCAAGCAACGACACTCGTTTGCATTGATG
GAGACTCTGCGAACATGCGGAGTCTCTGCATCGCTCCCAAAAGTATGTCACTCGACAATT
ATTGGACACTTTTGGGTTCTTCAAGGATCCCAGTTTTGATCAATCACGAGCACATGGCAC
AAGATATCTGATGCTTGCGCGCATGGATGCACTCTGGACAGCAAGAAAAGCCATTCAGAT
TGGCATATTAGTCGACACTCACCCATTCTCAGTTGATCACTGCATATTATGCGACCAGCA
GCTATTCAGCACATTCATTGCTCATCTCGTGGTGGAGTGTGAGCAAGTCACTGGCCATCG
CATTCAGTCTGGACTAGTACCAGCAATTCAGAAATCACGACTCAGATTGCTGGGTCGCAG
CACTCGATCTGGGTGTGGAGAATGTATATACTTGGCTCCGCGGTGGAGTCTTAAATGGCG
AAGCAGATCTTGAACCAGTTGTTGGTTGGATGGGACTGTGGAGCATGAATCTATGGGGGC
GAGGCATGATAATCGGGCGCTGGCAGCACGGTTAGTTGGCTGTTTGCAGGTAGCGTACCG
GCAGTATCAATCCACATTGTGGAAATACCACCGGGATCGCCTTGTGGAAGTTGGCTAACT
GACTTCTAGCACCGCCAGCCTATGCCTGAATGGGTATGGCTTGCCGTGTTTTCATGGGAT
CTGATTTGATTATCAGATTCACAAAACACCTTTGGCATTCGTGCTTGTTGTTTGGGGTGT
GTGATTATATTCCTAATAATAAAATTCATTCAAACAAGAAAA

>LINE_scaffold0112-170820-170906-+
AACCACTATTATCAATAGAAATTACGACTCAGACTACTGGGTCGCGCACTCGATCCGGGT
GTGGAGAATGTATATACTTGGCTCCG

>LINE_scaffold0112-182696-182988-+
CATGGGTAGCTGACTTTCCTGCAGGTAGCGTACCGGCAGTATCAATCTATTTGGTGACAA
TTATCACCGGGGGATCGCCTTGTGGAAGTTGGCTAACTGACTTCTAGCACCGCCAGCCTA
TGCCTGAATGGGTATGGCTTGCCGTGTTTCATGTATCTGATTTGACTATCAGATTCATAA
AACACCATTGGCATTCGTGCTTGTTTGTTTGGGGTGTGTGATTATATTCTTAACAATAAA
GTTCATTCAAAAAAAAAAAAAAAAAGTGCCAGCACAACTACCAGCAGCTGCC

>LINE_scaffold0112-438750-438832-+
CGCCAGCCTATGCCTGGGATGGGATACGGCTTGCCATGTTTCATGAGATCTGATTTAAAT
TTCAGATTCACAAAACATCATT

>LINE_scaffold0112-442507-442966-+
CTGGTATATTAGTTGACGCCCACCCATTCTCAGTTGATATACTGCATCTTATGCAATAAG
TAGTTACTCAGCACATCCATTGCTCATCTCGTGGTGGAGTGTGAACAAGTAACTGGTCAT
CGCATTCAGTCTGGACTAGTACCAGCAATTCAGAAATCACGACTCAGATTGCTGGGTCGC
GCACTCGATCCGGGTGTGGAGAATGTATATACTTGGCTCCGTGGTGGAGTCTTAAATGGC
GAAGCAGATCTGGACCAGTTGTGAGTTGAACGAGGAATGTGGAGCATGGATCTATGGGGA
ATGAGACATTGCGAATCGGATGTTGGACAGCAACGGTTAGCTGACTTCCTGCAGGTGAGC
GTACTGGGCAGTATCAATCCGCATTGTGTGGCACAATACCACCGGGGGGTTGCCTTGCGG
AAGTTGTGCTAAACTGGCTTGTTAGCACCCACCAATCCA

>LINE_scaffold0112-577816-578199-C
TTTTGAATGAACTTTAATTGTTAAGAATAGAATCACACACCCCAAACAACAAGCACGAAT
GCCAAAGGTGTTTTGTAGATCTGATAGTCAAACCAGATCAGATCCCATGAAACACGGCAA
GCCATACCCATTCAAGCATAGGCTGGCGGTGCTAGAAGTCAGTTAGCCAACTTCCACAAG
GCAATCCCGGTGGTATTTGCCACAATGTGGATTGATACTGCCGGTACGCTACCTGCAGGA
ATTCAGCTAACCGTGCTGCCAGCGCCCGATCATCATGCCTCGTCCCCATAGATTGCATGC
TCCACAGTCCCGTCCAACCAACGCTGGTCCAGATCTGCTTCGCCATTTAAGACTCCACCG
CAGAGCCAAGTATATACATTCTC

>LINE_scaffold0112-699859-701105-C
TGTTGACAATGTCTCAGTTTTATTTTTTATTGAACTTTAATTGTCAAGAATATAATCACA
CACTCCAAACAACAAGCACGAATGCCAATGGTGTTTTGTGAATCTGATAGTCAAACCAGA
TAACATGAAAACACGGCAAGCCATACCTCATTCAGGCATAGGCTGGCGGTGCTAGAAGTC
AGTTTAGTACAACCTCCACAAGGCGATCCCAATGGTATTTCCACAATGTAGATTGATACT
GCCCGGTATGGTACTTGCAGGAAAGTCAGTTAACCCGTGCTACCAGCTGCCCGATTATCA
TACCTCGTCCCCATAGATTCATGCTCCACAATCCCGTCCAACCAACGCTGGCCCAGATCT
GCTTCGCCATTTAAGACTCCACTGCGGAGCCAAGTATATACATTCTCCACACCCGGATCG
AGTGCGCGACCCAGCAGTCTGAATCGTGATTTCTGAATTTCTGGTACTAGTCCAGACTGA
ATGCGATGGCCAGCTACTTGTTCACACTCTACCACGAGATGAGCAATGGATGTGCTGAGT
AGTTGCTGGTCGCATAGGATGCAGTGTATCAACTGAGAATGGGTGGGTGTCGACTAATAT
GCCAATCTGAATGGCTTTTCTTGCTGTCCAGAGAGTATCCATGCGCGCAAGCATCAGATA
TCTTGTGCCATGTGCTCGCGATTGATCAAAACTGGGATCCTTGAAGAATCCAGAAGTATC
CAATAATTGTCGAGTGACATACTTTTGGAGTGATGCAGAGTCTCCACATGTTCGTAGAGT
CTCTATCAGAACAAACGAGTGTCGTTGCTTGACTGTCTTTGGTCTGACCTGTGGTGTCAG
CCAGTATCTGTTCCTGTATAGCTGCTTGGTCTAACAAGACCAGAGCCAGCGCTGAGATCT
TACCAACCGCCCTTTGGACATTCAGTGTAAACACGTCATTGTCTGTACCAGAGCAGATGG
CATCGATTGGTGTTCTCTTGGTCACAGATCGCTCCAACAAGCGTACTTATGAGACCAATG
AGCGAGTGAGAAGAGACCCAATCCCAGTTTCAACCAGAAGGGGTCCAATGGCAGTCGAGA
GTCGGGCACCAGTGAACAGTCGAATACCCTTGTTGATCGTTGTCTGTAGTGGTGCAAGGT
GTGACTTGTTGCTACCAACCAGCTCGAGCCCATAGTAGGCTTTGCCCATGACCACTGCAG
AGAATATGCGAGATCAGTAGTTCACCGTTAGCTGGTGGTTAGCCAG

>LINE_scaffold0112-849073-849832-C
TTTTTTGAATGAACTTTAATTGTTAAGAATGTAATCACACCCTCCAAACAAACAAGCACG
AGTGCCAATGGTGTTTTATGAATCTGATAGTCACATCAGACCCATGAAACACGGCAAGCC
ATACCCATTCAGGAATAGGCTGGCGGTGCTAGAAGTCAGTTAGCCAACTTCCACAATGCA
ATCCCGGTAGTATTGTGCCACAATGTGTATTGATACTGCCGGTACGCTACCTGCAGGAAG
TCAGCCAACCGTGCTGCCAGCATCCGATTATCATGCCTCGTCCCCATAGATTCCTGCTCC
ACAGTCCCGTCCAACCAACAACTGGTCCAGATCTGCTTCGCCATTTAAGGCTCCACCGCG
GAGCCAAGTATATACATTCTCCACACCCGGATCGAGTGCGCGACCCAGCAATCTGAGTCG
GGATTTCTGAATTGCTGGTACTAGTCCAGACTGAATGCGATGGCCAGTTATTTGTTCACA
CTCCACCACAAGATGAGCAATGGATGTGCTGAGTGGTTGCTGGTCGCATAAGATGCAGTG
ATCAACTGAGAATGGGTGGGTGTCGACTAATATGCCAATCTGAATGGCTTTTCTTGCTCG
TCCAGAGAGCATCCATGCGCGCAAGCATCAGATATCTCGTGTCATGGGCTCGTGATTGAT
CGAAACTGGGATCCTTGAAGAACCCAGAAGTGTCCAATAGTTGTCGAGTGACATACTTTT
GGAGTGATGCAGAGTCACCACTTGTTCGCAGAGTCTTCA

>LINE_scaffold0118-88422-88722-+
ATGAATTTGTCGGAATGAGGCATAATAATCGGACGCTGGCAGCAATTGCCGGGCTGACTC
CTGCAGGTAGTATATTGGGCAGTATCAATCCACATTGTGGCAAATACCACTTGGGATCTC
CTTGTGGAAGTTGACTAACTGACTTGTAGCACCCGCCAGCCTATGCCTGAATGGGGGTAT
GGCTTGCCTGTGTTTCGTGGGATTTGATTTGATTATCAGATTCACAAAGCACCTTTTTGG
CATTTGTTACTTGTTTGTTTTGGCAGTGTGTGATTATATTCTTAACAATTAAGGTTTATT


>LINE_scaffold0118-297139-297152-+
TCCCTAACTCTCA

>LINE_scaffold0118-297232-297244-+
TATGATGCGAGC

>LINE_scaffold0118-398131-398655-C
TTTTTGAATGAACTTTGATTGTTAAGGATATAATCACTGATACTCCCAAAACAACCAAGG
TATGAGTGCCAAACTGTGTTTTGTGAATATGAAAGTCATATCAGATCCCATGAAACACGG
CAACCCATACCCATTCAGGCATAGGCCGGTGGGTGTTACAAGTCAGTTAGCCAACTTCTA
CAAGGCGATCCCGGTGGTATTTCCACAATGTGGATTGATACTGCCGGTACGCTACCTGCA
AAAAGTCAGACAACCGTTGCTGCCCAGCATCCGTTTCTCATGCCTCGTTCCCATAGATTC
ATGCTCCACAGCCCCGTCCAACCAACAACTGGTCCAGATCTGCTTCGCCATTCAAGACTC
CACCGCGGAGCCAAGTATATACATTCTCCACACCCGGATCGAGTGCTGCGACCCAGCAAT
CTGAGTCGTGATTTTTGAATTGCTGGCACTAGTCCAGACTGAATGCGATGGCCCGTTACT
TGTTCACACTCCACCACGAGATGAGCAAATGGATGTGCTGAGTA

>LINE_scaffold0118-454510-455553-C
TTTTTTTTTTGAATGAACTTTATTGTTAAGAATATAATCACACCCCAAACAACAAGCACG
AATGCCAAAGGTGTTTTGTGAATCTGATAGTCAAATCAGATCCATGAAAACACGGCAAGC
CATACCCATTCAGGCATAGGCTGGCGGTGCTAGAAGTCAGTTTAGCCAACTTCCACAAGG
CGATCCCGGTGATATTTCCACAATGTGGATTGATACTGCCGGTACGCTACCTGCAGGAAG
TCAGCTAACCGTGCTGCCAGCGCCCGATTATCATGCCTCGTCCCCATAGATTCATGCTCC
ACAGTCCCGTCCAACCAACGCTGGTCCAGATCTGCTTCGCCATTTAAGACTCCACCGCGG
AGCCAAGTATATACATTCTCCACACCCGGATCGAGTGCGCGACCCAGCAGTCTGAGTCGT
GATTTCTGAATTGCTGGTACTAGTCCAGACTGAATGCGATGGCCAACTACTTGTTCACAG
TCCACCACGAGATGAGCAATGGATGTGCTGAGTAACTGTTGGTCGCATAATATGCAGCGA
TCAACTGAGAATGGGTGAGTGTCGACTAATATGCCAATCTGAATGGCTTTTCTTGCTGTC
CAGAGAGCATCCATGCGCGCAAGCATCAGATATCTCGTGCCATGTGCTCGTGATTGATCG
AAACTGGGATCCTTGAAGAATCCAGAGGTGTCCAATAACTGTCGAGTGACATACTTTTGG
AGTGATGCAGAGTCTCCACATGTTCGCAGAGTCTCCATCAATGCAAACGAGTGTCGTTGC
TTGATTGTCTTTGGTCTGACTTGTGGTGTCAGCCAGTATCTGTTCCTGTATAGCTGTTTG
GTCCGACGAGACCAGAACCAGCGGTGGGATCGTACCAACTGCCCTTGGACATTCAGTGTA
AACACATCATTGTCTGTACCGGAGCAGATGGCATTGATGGGTGTTCTCTTGGTCACAGAT
CGCTCCAACAAGCGTACTCGTGATACCAATGAGCGAGTGAGAAGAGACCCAATCCCAGTT
TCAACCAGAAGGGGTCCAAAGGC

>LINE_scaffold0118-517895-518538-+
TCTGATGTTTGTATGCATGGATGCTCTCTGGACAGCAAGAAAAGCCATTCAGATTGGCAT
ATTAGTTGATACCCACCCATTCTCAGTTGACCACTGCATCCTATGCGACCAGCAACTACT
CAGCACATCCATTTGCTCATCTCGTGGTGGAGTGTGAGCAAGTAACTGGCCATCGCATTC
AGTCTGGACTAGTACCAGCAATTCAGAAATCACGACTCAGGCTACTGGGTCGCAGCACTC
GATCCGGGTGTGGAGAATGTATATACTTGGCTCCGCGGTGGAGTCTTAAATGGGCGAAGC
AGATCTGGACCAGCGTTGGTTGGACGGAGACTGTGGAGCATGAATCTATGGGAACGAGGC
ATGATAATCGGGCGCTGGCAGCACCGGGCTAGCTGACTTCCTGCAGGGTAGCGTACCGGC
AGTATCAATCCACATTGTGGAAATACCACCGGGATCGCCTTGTGGAAGTTGGTTAACTGA
CTTGTTAGCACCCACCAGCCTATGCCTGAATGGGTATGGATTATTCTGTTTCATGGATTT
GATTTGACTATCAGGTTCACAAAACATCATTGGCACTCGTACCTTGTTTGTTTTGGAATA
TGTGACTATATTCTTAAACAATAAAGTCCAGTTTTAAAAAGAA

>LINE_scaffold0118-524895-525544-+
TTTGATGCTTGCGCGCATGGATGCTCTCTGGACAAGCAAGAAAAGCCATTCAGATTGGCA
TATTAGTCGACACCCACCCATCCTCAGTTGATCACTGCATATTATGCGACCAGCAGTTAC
TCAACACATCCATTGCTCATCTCGTGGTGGAATGTGAGCAAGTAGCTGGCCATCGCATTC
AGTCTGGACTAGTACCAGCAATTCAGAAATCACGACTCAGACTGCTGGGTCGCGCACTCG
ATCCGGGTGTGGAGAATGTATATACTTGGCTCCGCGGTGGAGTCTTGAATGGTGAAGCAG
ATCTGTACCAGTTGTTGGTTGACGGAGACTGTGGAGCATGAATCTATGGGAACGAGGCAT
GATAGTCGGGCACTGGCAGCACGGTTAGCTGATTTTTTTCAGGTAGCGTACCGGCAGTAT
CAATCCACATTGTGGAAATACCACCGGGATCGCCTTGTGGAAGTTGGTTAAACTGACTTG
TAGCACCCACCAGTCCTATGCCTGAATGGGTATGGCTTGCCATGTTACATGGGATCTGTT
CTGACTTTCAGATTCGCAAAACACCATTGGCACTCGTGCTTGTTTGTTTTGAAATGTGTG
ATTATACTATCAGCAATCAAAGTTCATTCAAAAAAAGAAACCTACTCCA

>LINE_scaffold0118-531878-532525-+
TTTGATGCTTGCGCGCATGGATGCTCTCTGACAAGCAAGAAAAGCCATTCAGATTGGCAT
ATTAGTCGACACCCACCCATCCTCAGTTGATCACTGCATATTATGCGACCAGCAGTTACT
CAACACATCCATTGCTCATCTCGTGGTGGAATGTGAGCAAGTAGCTGGCCATCGCATTCA
GTCTGGACTAGTACCAGCACCAGAAATCACGACTCAGACTGCTGGGTCGCGCACTCGATC
CGGGTGTGGAGAATGTATATACTTGGCTCCGCGGTGGAGTCTTGAATGGTGAAGCAGATC
TGTACCAGTTGTTGGTTGGACGGAGACTGTGGAGCATGAATCTATGGGAACGAGGCATGA
TAGTCGGGCACTGGCAGCACGGTTAGCTGATTTTTTTCAGGTAGCGTACCGGCAGTATCA
ATCCACATTGTGGAAATACCACCGGGATCGCCTTGTGGAAGTTGGTTAAACTGACTTGTA
GCACCCACCAGTCCTATGCCTGAATGGGTATGGCTTGCCATGTTACATGGGATCTGTTCT
GACTTTCAGATTCGCAAAACACCATTGGCACTCGTGCTTGTTTGTTTTGAAATGTGTGAT
TATACTATCAGCAATCAAAGTTCATTCAAAAAAAGAAACCTACTCCA

>LINE_scaffold0118-538872-539520-+
TTTGATGCTTGCGCGCATGGATGCTCTCTGGACAAGCAAGAAAAGCCATTCAGATTGGCA
TATTAGTCGACACCCACCCATCCTCAGTTGATCACTGCATATTATGCGACCAGCAGTTAC
TCAACACATCCATTGCTCATCTCGTGGTGGAATGTGAGCAAGTAGCTGGCCATCGCATTC
AGTCTGACTAGTACCAGCAATTCAGAAATCACGACTCAGACTGCTGGGTCGCGCACTCGA
TCCGGTGTGGAGAATGTATATACTTGGCTCCGCGGTGGAGTCTTGAATGGTGAAGCAGAT
CTGTACCAGTTGTTGGTTGGACGGAGACTGTGGAGCATGAATCTATGGGAACGAGGCATG
ATAGTCGGGCACTGGCAGCACGGTTAGCTGATTTTTTTCAGGTAGCGTACCGGCAGTATC
AATCCACATTGTGGAAATACCACCGGGATCGCCTTGTGGAAGTTGGTTAAACTGACTTGT
AGCACCCACCAGTCCTATGCCTGAATGGGTATGGCTTGCCATGTTACATGGGATCTGTTC
TGACTTTCAGATTCGCAAAACACCATTGGCACTCGTGCTTGTTTGTTTTGAAATGTGTGA
TTATACTATCAGCAATCAAAGTTCATTCAAAAAAAGAAACCTACTCCA

>LINE_scaffold0118-545864-546514-+
TTTGATGCTTGCGCGCATGGATGCTCTCTGGACAAGCAAGAAAAGCCATTCAGATTGGCA
TATTAGTCGACACCCACCCATCCTCAGTTGATCACTGCATATTATGCGACCAGCAGTTAC
TCAACACATCCATTGCTCATCTCGTGGTGGAATGTGAGCAAGTAGCTGGCCATCGCATTC
AGTCTGGACTAGTACCAGCAATTCAGAAATCACGACTCAGACTGCTGGGTCGCGCACTCG
ATCCGGGTGTGGAGAATGTATATACTTGGCTCCGCGGTGGAGTCTTGAATGGTGAAGCAG
ATCTGTACCAGTTGTTGGTTGGACGGAGACTGTGGAGCATGAATCTATGGGAACGAGGCA
TGATAGTCGGGCACTGGCAGCACGGTTAGCTGATTTTTTTCAGGTAGCGTACCGGCAGTA
TCAATCCACATTGTGGAAATACCACCGGGATCGCCTTGTGGAAGTTGGTTAAACTGACTT
GTAGCACCCACCAGTCCTATGCCTGAATGGGTATGGCTTGCCATGTTACATGGGATCTGT
TCTGACTTTCAGATTCGCAAAACACCATTGGCACTCGTGCTTGTTTGTTTTGAAATGTGT
GATTATACTATCAGCAATCAAAGTTCATTCAAAAAAAGAAACCTACTCCA

>LINE_scaffold0118-552832-553481-+
TTTGATGCTTGCGCGCATGGATGCTCTCTGGACAAGCAAGAAAAGCCATTCAGATTGGCA
TATTAGTCGACACCCACCCATCCTCAGTTGATCACTGCATATTATGCGACCAGCAGTTAC
TCAACACATCCATTGCTCATCTCGTGGTGGAATGTGAGCAAGTAGCTGGCCATCGCATTC
AGTCTGGACTAGTACCAGCAATTCAGAAATCACGACTCAGACTGCTGGGTCGCGCACTCG
ATCCGGGTGTGGAGAATGTATATACTTGGCTCCGCGGTGGAGTCTTGAATGGTGAAGCAG
ATCTGTACCAGTTGTTGGTTGGACGGAGACTGTGGAGCATGAATCTATGGGAACGAGGCA
TGATAGTCGGGCACTGGCAGCACGGTTAGCTGATTTTTTTCAGGTAGCGTACCGGCAGTA
TCAATCCACATTGTGGAAATACCACCGGGATCGCCTTGTGGAAGTTGGTTAAACTGACTT
GTAGCACCCACCAGTCCTATGCCTGAATGGGTATGGCTTGCCATGTTACATGGGATCTGT
TCTGACTTTCAGATTCGCAAACACCATTGGCACTCGTGCTTGTTTGTTTTGAAATGTGTG
ATTATACTATCAGCAATCAAAGTTCATTCAAAAAAAGAAACCTACTCCA

>LINE_scaffold0118-576246-576769-+
GGTGGAATGTGAACAAGTAACTGGGCATTGCATTCAGTCTGGACTAGTACCAGCAATTCA
GAAATCACGACTCAGGCTACTGGGTCGCAGCACTCGATCCGGGTGTGGAGAATGTATATA
CTTGGCTCCGCGGTGGAGTCTTTAAACGGGCGAAGCAGATCTGGACCAGTTGTTGGTTGG
ACGGGACTGTGGAGCATGAATCTATGGGGACGAGGCATGATAATCGGGTGTTGGGCAGCA
ACGGTTGGCTGACTTCTTGCAGGTAGTATACTGGGCGGTATCAATTCACATTGTGGTACA
ATACCACCTGGGAATCGCCTTGTGGAAGTTGGTTAGACTGACTTCTAGCACCAACCAGCC
TATGCCTGAATGGGGTATGGCCTGCCTGTGTTTCATGGATTTGATAGTCATATTAGATTT
ACAAAACACCCTTGGCACTCATGCTTGTTGTTGTGTTGGGGTGTGATTATATTCTTAACA
ATAAAAGTTCATTCAAAAAAAAATAGGCTGGTGGGTGCTAACA

>LINE_scaffold0118-617135-617685-C
TTGAGCAGTCCTACTGTGGCTGATAGTATAGATGGGTAGAGAGAAAAAAAGGGTTGCTGG
GAGGGGGTTTTTTTTGAATAGATTTTAATTGTTAAGAATATAATCACACTCCAAACAACA
AGCACGAGTGTCTAAAGGGTGTTTTGTGAATCTGATAGTCAAATCAGATCCCATGAAACA
CAGGCAAGCCATACCCCATTCAAGCATAGGCTGGTGGGTGCTAGAAGTCAGTTTAACCGA
CTTCCAAATGCGATTACCAGGTGGTATTTGCTACAAAGTGGATTGATACTGCCCAGTACG
CTACCTGCAAAAAGTCAGCTAACCGTTGCTGCCAGCTGCCCGATTATCATGCCTCATTCC
CATAGATTCATGCTCCACAGTCCCGTCCAACCAACAACTGGTCCAGATCTGCTTCGCCAT
TTAAGACTCCACCACGGAGCCAAGTATATACATTCCCCACACCCGGATCGAGTGCTGCGA
CCCAGTAGTCTGAGTCGTGATTTCTGAATTGCTGGTAACAATCCAGACTGAATGCGGTGG
CCAGCTACTT

>LINE_scaffold0118-656610-656878-+
AGCAACAGTTAGTTGACTTTCTGCAGGTAGCGTACCGGCAGTATCAATCCACATTGTGGA
AATACCACCGGGATCGCATTGTGGAAGTTGGTTAAACTGACTTTTAGCACCCACTATCCT
ATTCCTGAATGGATGGAGGTATGGCCTGTCATGTTTTCATGGAATCTGATCTGAATCTCA
GATTCACAAAACACCTTTAGCATTCGTGCTTGTTGTTTGGGGTGTGTGATTGTATTCTTA
AACGATAAAGTTCATTCAAAAAAAAAAA

>LINE_scaffold0119-47059-47583-C
TTTTTGAATGAACTTTGATTGTTAAGGATATAATCACTGATACTCCCAAAACAACCAAGG
TATGAGTGCCAAACTGTGTTTTGTGAATATGAAAGTCATATCAGATCCCATGAAACACGG
CAACCCATACCCATTCAGGCATAGGCCGGTGGGTGTTACAAGTCAGTTAGCCAACTTCTA
CAAGGCGATCCCGGTGGTATTTCCACAATGTGGATTGATACTGCCGGTACGCTACCTGCA
AAAAGTCAGACAACCGTTGCTGCCCAGCATCCGTTTCTCATGCCTCGTTCCCATAGATTC
ATGCTCCACAGCCCCGTCCAACCAACAACTGGTCCAGATCTGCTTCGCCATTTAAGACTC
CACCGCGGAGCCAAGTATATACATTCTCCACACCCGGATCGAGTGCTGCGACCCAGCAAT
CTGAGTCGTGATTTTTGAATTGCTGGCACTAGTCCAGACTGAATGCGATGGCCCGTTACT
TGTTCACACTCCACCACGAGATGAGCAAATGGATGTGCTGAGTA

>LINE_scaffold0119-157773-159110-+
TCATACAAGTACCTTGGTGTGCTGATTGACTCCGAGCTAGACCATTCAGCATGGCTCAAG
CAGAAATGGTCTGCACTCGAGCACACCATCTCGGCACTTCACCCAGTGCTGGCTAACCAC
CAGCTAACGGTGAATTACCGATCTCGCATATTCTCTGCAGTAGTCATGGGTAAAGCCTAC
TATGGGACTGAGCTGGTTGGTGGCAACAAGTCACACCTTGCACCACTGCAGACAACGATC
AACAAGGGTATCCGACTGTTCACTGGTGCCCGACTCTCGACTGCAATTGGACCCCTTCTG
GTTGAAACTGGGATTGGGTCACTTCTCACTCGCTCATTGGTCTCACGGGTACGCTTGTTG
GAGCGGTCTGTGACCAAGAAAACACCAATCAATGCTATCTGCTCTGGTACAGACAATGAC
GTGTTTACACTGAATGTCCAAGGGCAGTTGGTAAGATCCCAGCGCTGGTTTTGGTCTTGT
CGGACCAAACAGCTGTACAGGAACAGATACTGGCTGACACCACAAGTCAGGCCAAACACA
GTCAAGCAACGACACTCGTTTGCATTGATGGAGACTCTGCGAACATGTGGAGACTCTGCA
TCGCTCCAAAAGTATGTCACTCGACAATTATTGGACACTTCTGGATTCTTCAAGGATCCC
AGTTTTGATCAATCACGAGCACATGGCACAAGATATCTGATGCTTGCACGCATGGATGCT
CTCTGGAAGAGCAAGAAAAGCCATTCAGATTGGCATATTAGTCGACACCCACCCATTCTC
AGTTGATCGCTGCATATTATGCGATCAGCAACTACTCAGCACATCCATTGCTCATCTCGT
GGTGGAGTGTGAACAAGTCACTGGCCATCGCATTCAGTCTGGACTAGTACCAGCAATTCA
GAAATCACGACTCAGACTACTGGGTCGCAGCACTCGATCCGGGTGTGGAGAATGTATATA
CTTGGCTCCGCGGTGGAGTCTTAAATGGCGAAGCAGATCTGAACCAACGTTGGTTGTACG
GGGACTGTGGAGCATGAATCTATGGGAACGAGGCATGATAATCGGATGCTGGCAGCACGG
TTAGCTGACTTCCTGCAGGTAGCGTACCGGCAGTATCAATTCACATTGTGGAAATACCAC
CGGGATTGCCTTGTGGAAGTTGGATAAACTGACTTGTAACACCCACCAGCCTATGTCTGA
ATGGGGTATGGCTTGCCGTGTTTTCATGGGATCTGATTTGACTATCAGATTCACACAACA
CCTTTTGGCACTCGTGCTTGTTGTTTTGGGTATGTGGTTATATTCTTAAACAACCAAAGT
TCATTCAAAAAAAAAAA

>LINE_scaffold0119-173261-173906-+
TTTGATGCTTGCGCGCATGGATGCTCTCTGGACAAGCAAGAAAAGCCATTCAGATTGGCA
TATTAGTCGACACCCACCCATCCTCAGTTGATCACTGCATATTATGCGACCAGCAGTTAC
TCAACACATCCATTGCTCATCTCGTGGTGGAATGTGAGCAAGTAGCTGGCCATCGCATTC
AGTCTGGACTAGTACCAGCAATTCAGAAATCACGACTCAGACTGCTGGGTCGCGCACTCG
ATCCGGGTGTGGAGAATGTATATACTTGGCTCCGCGGTGGAGTCTTGAATGGTGAAGCAG
ATCTGTACCAGTTGTTGGTTGGACGGAGACTGTGGAGCATGAATCTATGGGAACGAGGCA
TGATAGTCGGGCACTGGCAGCACGGTTAGCTGATTTTTTTCAGGTAGCGTACCGGCAGTA
TCAATCCACATTGTGGAAATACCACCGGGATCGCCTTGTGGAAGTTGGTTAAACTGACTT
GTAGCACCCACCAGTCCTATGCCTGAATGGGTATGGCTTGCCATGTTACATGGGATCTGT
TCTGACTTTCAGATTCGCAAAACACCATTGGCACTCGTGCTTGTTTGTTTTGAAATGTGT
GATTATACTATCAGCAATCAAAGTTCATTCAAAAAGAAACCTACT

>LINE_scaffold0119-180262-180911-+
TTTGATGCTTGCGCGCATGGATGCTCTCTGGACAAGCAAGAAAAGCCATTCAGATTGGCA
TATTAGTCGACACCCACCCATCCTCAGTTGATCACTGCATATTATGCGACCAGCAGTTAC
TCAACACATCCATTGCTCATCTCGTGGTGGAATGTGAGCAAGTAGCTGGCCATCGCATTC
AGTCTGGACTAGTACCAGCAATTCAGAAATCACGACTCAGACTGCTGGGTCGCGCACTCG
ATCCGGGTGTGGAGAATGTATATACTTGGCTCCGCGGTGGAGTCTTGAATGGTGAAGCAG
ATCTGTACCAGTTGTTGGTTGACGGAGACTGTGGAGCATGAATCTATGGGAACGAGGCAT
GATAGTCGGGCACTGGCAGCACGGTTAGCTGATTTTTTTCAGGTAGCGTACCGGCAGTAT
CAATCCACATTGTGGAAATACCACCGGGATCGCCTTGTGGAAGTTGGTTAAACTGACTTG
TAGCACCCACCAGTCCTATGCCTGAATGGGTATGGCTTGCCATGTTACATGGGATCTGTT
CTGACTTTCAGATTCGCAAAACACCATTGGCACTCGTGCTTGTTTGTTTTGAAATGTGTG
ATTATACTATCAGCAATCAAAGTTCATTCAAAAAAAGAAACCTACTCCA

>LINE_scaffold0119-187256-187906-+
TTTGATGCTTGCGCGCATGGATGCTCTCTGGACAAGCAAGAAAAGCCATTCAGATTGGCA
TATTAGTCGACACCCACCCATCCTCAGTTGATCACTGCATATTATGCGACCAGCAGTTAC
TCAACACATCCATTGCTCATCTCGTGGTGGAATGTGAGCAAGTAGCTGGCCATCGCATTC
AGTCTGGACTAGTACCAGCAATTCAGAAATCACGACTCAGACTGCTGGGTCGCGCACTCG
ATCCGGGTGTGGAGAATGTATATACTTGGCTCCGCGGTGGAGTCTTGAATGGTGAAGCAG
ATCTGTACCAGTTGTTGGTTGGACGGAGACTGTGGAGCATGAATCTATGGGAACGAGGCA
TGATAGTCGGGCACTGGCAGCACGGTTAGCTGATTTTTTTCAGGTAGCGTACCGGCAGTA
TCAATCCACATTGTGGAAATACCACCGGGATCGCCTTGTGGAAGTTGGTTAAACTGACTT
GTAGCACCCACCAGTCCTATGCCTGAATGGGTATGGCTTGCCATGTTACATGGGATCTGT
TCTGACTTTCAGATTCGCAAAACACCATTGGCACTCGTGCTTGTTTGTTTTGAAATGTGT
GATTATACTATCAGCAATCAAAGTTCATTCAAAAAAAGAAACCTACTCCA

>LINE_scaffold0119-219036-219052-C
CACAGTATTCAGCAGT

>LINE_scaffold0119-232781-233260-C
TTTTGTTAAATCAACTTTAATTGCTAAGAATATAATCACGCCCCAAATAACAACAAGGTA
CGAGTACCAATGATGTTTTGTGAATATGAAATTCGAATCAGATCCCACGAAACACAGGCA
ACCCATACCCATTCAGGCATAGGCTGGCGGTGCTGCTAGAAGTCAGTTAGCCAACTTCCA
CAAGGCGATCCCGGTGGTATTTCCACAATGTGGATTGATACTGCCGGTACGCTACCTGCA
GGAAGTCAGCTAACCGTGGCTTCCAGTGCCCGATTATCATGCCTCGTCCCCATAGATTCA
TGCTCCACAATCCCGTCCAACCACCGCTGGTCCAGATCTGCTTCGCCATTTAAGACTCCA
CCGCGGAGTCAAGTATATACATTCTCCACACCCGGATCGAGTGCTGCGACCCAGCAATCT
GAGTCGTGATTTCTGAATTGCTGATAACAATCAAGACTGAATGCGGTGACCGGTTACTT

>LINE_scaffold0119-290501-290757-+
AGCAACAGTTAGCTGACTTCCTGCAGGTAGCGTACCGGCAGTATCAATCCACATTGTGGA
AATACCACCGGGATCGCCTTGTGGAAGTTGGTTAACTGACTTGTAGCACCGCCAGCCTAT
GCCTGAATGGGTATGGCTTGCCGTGTTTCATGGAATCTGATCTGAATCTCAGATTCACAA
AACACCTTTAGCATTCATTAGCATTGTTTGGGGTGTGTGATTATATTCTTAACAATAAAG
TTCATTCAAAAAAAAA

>LINE_scaffold0121-87894-87984-C
AGTGCTCAGTAGTAGTGGTGGCAGCTGCAGAGTTGTGCTGGCAGTGTGTGCAAGAGTCTG
GCATCTGTTGTGTTTTTCAGGTCCTAGTGT

>LINE_scaffold0125-28028-28191-C
CAGTTTTTTTTTGAATGAACTTTATTGTTAAGAATATAATCACACCTCAAACAAACAAGC
ACGAATGCCAATGGTGTTTTGTGAATTTGATAGTCAAATCAAATCCCATGATATACAGCA
AGCCATACCCCATTCAGGCATAGGCTGGCGGTGCTAGAAGTTA

>LINE_scaffold0125-35651-35810-C
TTTTTTGAATGAACTTTATTGTTAAGAATATAATTACACACCTCAAACAAACAAGCACGA
ATGCCAATGGTGTTTTGTGAATTTGATAGTCAAATCAAATCCCATGATATACAGCAAGCC
ATACCCCATTCAGGCATAGGCTGGCGGTGCTAGAAGTTA

>LINE_scaffold0125-72774-72932-C
TTTTTTTGAATGAACTTTATTGTTAAGAATATAATCACACCTCAAACAAACAAGCACGAA
TGCCAATGGTGTTTTGTGAATTTGATAGTCAAATCAGATCCCATAATATACAGCAAGCCA
TACCCCATTCAGGCATAGGCTGGCGGTGCTAGAAGTTA

>LINE_scaffold0125-78976-79360-C
TTCTTTTTTTTTTTTTTTTGAATGAACTTTATTGTTAAGAATATAATCACACACCCCAAA
CAACAAGGTACGAGTGCCAATGGTGTTTTGTGAGTCTGATAGTCTAATCAAATCCCATGA
AACACAGCAAGCCATACCCATTCAGGCATAGGTTGGCGGTGCTACAAGTCAGTTAGCCAA
CTTCCACAAGGCGATCCCGGTGGTATTGTGCCACAATGTGGATTGATACTGCCGGTACGC
TACCTGCAGGAAGTCAGCTAACCGTGCTGCCAGCGCCCGATTATCATGCCTCGTCCCCAT
AGATTCATGCTCCACAGTCCCGTCCAACCAACGCTGGTCCGGATCTGCTTCGCCATTCAA
GACTCCACCGCGGAGCCAGAATAT

>LINE_scaffold0126-188428-188481-C
TTGGAACAATGACTGTAGTAGTAGTAGTAGTAATAGTAACAATAGTGTCGGTG

>LINE_scaffold0132-29156-30531-+
CATGGACAGTTGGTCAGTCGTGTGGAGTCTTACAAGTACCTTGGTGTACTAATTGACTCC
AAGCTGGACCATTCAGCATGGCTCAAGCAGAAACGGTCTGCACTTGGGCACACCATCTCG
GCACTCCACCCAGTGCTAGCTAACCACCAACTAACGGTGAATTACCGATCTCATATTCTC
TGCAGTGGTCATGGGCAAAGCCTATTATGGGCTTGAGCTGATTGGTGGCAACAAGTCACA
CCTTGCACCACTGCAAACGACAATCAACAAGGGTATCCGACTGTTCACTGGTGCCCGACT
CTCAACTGCCATCGGACCCCTTCTGGTTGAAACTGGAATTGGGTCTCTTCTCACTCGCTC
ACTGGTATCACGGGTACGCTTGTTGGAGCGATCTGTGACCAAGAAAACACCCATCAATGC
CATCTGCTCTGGTACAGACAATGACGTGTTTACACTGAATGTCCAAGGGCAGTTGGTAAG
ATCCCAGCGCTGGTTCTGGTCTCGTCGGACCAAACAGCTATGCAGGAACAGATACTGGTT
GACACCACAAGTCAGGCCAAAGACAGTCAAGCAACGGCATTCGTTTGCATTGATGGAGAC
TCTACGAACATGTGGAGACTCTGCATCACTCCAAAGTATGTCACTCGACAATTCTTGGAC
ACCTCTGGATTCTTCAAGGATCCCAGTTTCGATCAATCACGAGCACATGGCACAAGATAT
CTGATGCTTGCGCGCATGGATGCTCTCTGGACAGCAAGAAAAGCCATTCAGATTGGCATA
TTGGTCGACACTCACCCATTCTCGTTGACCACTGCATATTATGCACCAGCAACTACTCAG
CACATCCATTGCTCATCTCGTGGTGGAGTGTAAACAAGTAACTGGCCATCGCATTCAGTC
TGGACTAGTACCAGCAATTCAGAAATCACGACTCAGATTGCTGGGTCGCGCACTCGATCC
GGGTGTGGAGAATGTATATACTTGGCTCCGCGGTGGAGTCTTAAATGGCGAAGCAAATCT
GGACCAGCGTTGGTTGGACGGGACTGTGGAGCATGAATCTATGGGGACGAGGCATGATAA
TCGGGCGCTGGCAGCACGGTTAATGACTTCCTGCAGGTAGCGTACCGGCAGTATCAATCC
ACATTGTGGAAATACCACCGGGATCGCATTGTAGAAGTTGGCTAACTGACTAGCACCGCC
AGCCTATGCCTGAATGGGTATGGCTTGCCGTGTTTTCATGGATTTGATTTGATTATCAGA
TTCACAAAACACCATTGGCATTCGTGCTTGTTGTTTGAGGTATGTGATTATATTCTTAAC
AATGAAGTTCATTCAAAAAAAAAAAAAAAAGTAGCATACCGACCAGTATCAATCC

>LINE_scaffold0132-33105-34493-+
CATGGACAGTTGGTCAGTCGTGTGAGTCTTACAAGTACCTTGGTGTACTAATTGACTCCA
AGCTGGACCATTCAGCATGGCTCAAGCAGAAACGGTCTGCACTTGAGCACACCATCTCGG
CACTCCACCCAGTGCTAGCTAACCACCAGCTAATGGTGAATTACCGATCTCGCATATTCT
CTGCAGTGGTCATGGGCAAAGCCTATTATGGGCTTGGCTGATTGGTGGCAACAAGTCACA
CCTTGCACCACTGCAAACGACAATCAACAAGGGTATCCGACTGTTCACTGGTGCCCGACT
CTCAGCTGCCATCGGACCCCTTCTGGTTGAAACTGGAATTGGGTCTCTTCTCACTCGCTC
ACTGGTATCACGGTACGCTTGTTGGAGCGATCTGTGACCAGAAAACACCCATCAATGCCA
TCTGCTCTGGTACAGACAATGACGTGTTTACACTGAATGTCCAAGGGCAGTTGGTAAGAT
CCCAACGCTGGTTCTGGTCTCGTCGGACCAAACAGCTATACAGGAACAGATACTGGTTGA
CACCACAAGTCAGGCCAAAGACAGTCAAGCAACGGCATTCGTTTGCATTGATGGAGACTC
TACGAACATGTGGAGACTCTGCATCACTCCAAAAGTATGTCACTCGACAATTCTTGGACA
CCTCTGGATTCTTCAAGGATCCCAGTTTCGATCAATCACGAGCACATAGCACAAGATATC
TGATGCTTGCGCGCATGGATGCTCTCTGGACAGCAAGAAAAGCCATTCAGATTGGCATAT
TGGTCGACACTCACCCATTCTCAGTTGACCACTGCATATTATGCGACCAGCAACTTCTCA
GCACATCCATTGCTCATCTCGTGGTGGAGTGTAAACAAGTAACTGGCCATCGCATTCCAG
TCTGGACTAGTACCAGCAATTCAGAAATCACGACTCAGATTGCTGGGTCGCGCACTCGAT
CCGGTGTGGAGAATGTATATACTTGGCTCCCGCGGTGGAGTCTTAAATGGCGAAGCAAAT
CTGGACCAGCGTTGGTTGGACGGGACTGTGGAGCATGAATCTATGGGGACGAGGCATGAT
AATCGGGCGCTGGCAGCACGGTTAGCTGACTTCCTGCAGGTAGCGTACCGGCAGTATCAA
TCCACATTGTGGAAATACCACCGGGATCGCATTGTAGAAGTTGGCTAACTGACTTCTAGC
ACCGCCAGCCTATGCCTGAATGGGTATGGCTTGCCGTGTTTTCATGGATTTGATTTGATT
ATCAGATTCACAAAACACCATTGGCATTCGTGCTTGTTGTTTGAGGTATGTGATTATATT
CTTAACAATAAAGTTCATTCAAAAAAAAAAAAAAAAAAAAGGTAGCATACCGACCAGTAT
CAATCTAC

>LINE_scaffold0132-95270-98053-+
AACGTGCCATCTTGGCAAGCAACACTGCGCGGCAAGCATTCATTGCCGCTGCAACTCATA
CCAACCCTGACTCAGTCCAGTGCAACACTCTTCGAGATGAGTGGTCTCGACTCAAGGCTG
CTGCCACCCAACTCGAGAGAGTGGATGGTCGCAAACAATGGGTCAAGCACGCCGACAATC
TTGACCGCGCTGTATCAGACGGTCGAACCGATCTCGTATTCGCTGCTGCACGTGCCATGT
CTGGAAACAGTTCCCGCAGTGCTGCAGTCACTCCACTGTACAACTCCGATGGCATAGTAC
AGTACGACCCAACATCGATCCTGCGTGTCATGCAAGGTCACTATGGACCACTAGCAGCTG
ACACCACAGGCCACTCGCTGGACTTGCAATACTGGCATGATCGTCAGCCTATTCAAGTCT
CTCGTGACACACCAACCATCCGAAACAGTGACATTCTTGACCAGGATTTCTCGTGGAATC
AGATTGCTGCAGCCCTTTTGCAGATGAGTCCACGGAAAGCACCTGGCGACAATGGTATAT
CCACTGCGTTCTACCAAGCGGCACTCTACATGCCTGCCAACACCCAAGAAGGTGTCCCAC
CAACCTCATTTGCTCGTGCTCTGTTGAGAGTATGTGGTCAAGTATTCGCTTCAGCAACAA
TCCCTCGTGCATGGCTGTGTGCATCCATTGTCTCCATCGACAAGAAAGATGGCGACCCTC
TCAACCCAGGCGACAAGCGAGGTATTGCCCTCATCAATGTCGGCCTGAAACTCGTTTGCA
AGGTGCTCCAAATGCGCATTGAGCGATTTGTCGAGACCAACAACCTGCTATCCTACGAAC
AGGCTGGGTTCCGCAAGCGCGAAGAGTGTGTTGGACAAGTAGTCTCACTTGTCGACATCA
TTCAGCGCAGACAAAATGCTGGGCTAAACACCCATGTATTATTTATCGATATCCGAAAGG
CATTTGATACAGTCCCAGTTGGTGCACTGTTATGGAAGCTGCAGAACATGGGATTCCCTC
GTCGTACTCTTGCCTTTCTCAAGGCACTGTACACATCCTCATCTGCTCGAGCACGGGCGG
GCTCACTACTATCGGACCCATTCCTGGTACAGAGGGGTGTCAGACAGGGATGTCCATTGT
CTGGACTGCTGTTCAATTTGTTCATCAACGACATTCTCGATGGTGTCGCACCCATCACAG
TCCCTGGACTATTTCGAGACACGAACCCTATCCGAGGACTCATGTACGCAGACGATGTTG
CAGTATTTGCCGACTCTGAGCAATCACTGTTGGCTGCGTCGACTGCTATCGAGCAATGGG
CCAATCGGTGGGAAATGCAGTTTGGTGTGGCCAAGTGTGGCATCATCAGCTTCACTGGCC
ATCTAGCACCACGACTTGACAGTCCATTGGATATTCGACTCCATGGACAGTTGGTCAGTC
GTGTGGAGTCATACAAGTACCTTGGTGTACTGATTGACTCCAAGCTAGACCACTCAGCAT
GGCTCAAGCAGAAACGGTCTGCACTCGAGCACACTATCTCAGCTCTTCACCCAGTGTTGG
CTAACCACCAGCTAACGGTGAATTACCGATCTCGAATATTCTCTGCTGTGGTCATGGGCA
AAGCCTACTATGGGCTCGAGCTGGTTGGTGGCAACAAGTCACACCTTGCACCACTGCAGA
CAACGATCAACAAGGGTATCCGACTGTTCACTGGGGCCCGACTCTCGACTGCCATTGGAC
CCCTTCTGGTTGAAACTGGAATTGGGTCACTTCTCACTCGCTCATTGGTATCACGGGTAC
GCTTGTTGGAGCAATCTGTGACCAAGAGAACACCCATCAATGCTATCTGTTCGGGTACAG
ACAATGACGTGTTTACACTGAATGTCCAAGGGCAGTTGGTAAGATCCCAGCGCTGGTTCT
GGTCTCGTCGGACCAAACAGCTATACAGGAACAGATACTGGCTGACACCACAAGTCAGAC
CAAAGACAGTCAAGCAACGACACTCGTTTGCATTGATGGAGACTCTGCGAACATGTGGAG
ACTCTGCATCGCTCCAAAAGTATGTCACTCGACAATTATTGGACACCTCTGGATTCTTCA
AGGATCCCAGTTTCGATCAATCGCGAGCACATGACACAAGATATCTGATGCTTGCGCGCA
TGGATGCTCTCTGGACAGCAAGAAAAGCCATTCAGATTGGCATATTAGTCGACACCCACC
CATTCTCAGTTGACCACTGCATATTATGCGACCAGCAACTACTCAGCACATCCATTGCTC
ATCTCGTGGTGGACTGTGAACAAGTCACTGGCCATCGCATTCAGTCTGGACTAGTACCAG
CAATTCAGAAATCACGACTCAGATTGCTGGGTCGCGCACTCGATCCGGGTGTGGAGAATG
TATATACTTGGCTCCGCGGTGGAGTCTTGAATGGCGAAGCAGATCTGGACCAGTGGTGGT
TGGTTGGGACTGTGGAGCATGAATCTATGGGGACGAGGCATGATAATTGGGTGCTGGCAG
CACGGTTAGCTGACTTTTTGCGGGTAGCGTACTGGATAGTGCCAATCCACATTGTGGAAA
TACCACCGGGATCGCCTTGTGGAAGTTGGCTAACTGACTTCTAGCACCGCCAGCCTATGC
CTGAATGGGTATGGCTTGGCATGTGTTTCATGAGATTTGATTCGATTATCAGATTCACAA
AACACCATTGGCATTCGTGCTTGTTGCTTTAGGAGTATGTGATCTGGTTATACTCTTGAC
AATAAAGTTCATTCAAAAAAAAA

>LINE_scaffold0132-98982-99947-C
TTTTTCTTTTTGGTCCTTTTTCTTTTTTTTTTGATTTTTTTTCTTGATTGAGCGATCAAG
CTGCTGATTGGAAAAAAGAAGAGGGGTTTTTTTGTAGTGGTTGTAAGCCTTTACTACCTT
TGGGATGTCCTTTTTAAAGAGAGTTCGGGTATTAACTCTGAATTTAACTCTGGGTGAGGT
AAGGTAGAGAGGAAGGAAGGAGTAAGAGCTAGTGCCCGACACAGAGGAGGAAAGACTTGG
GAGTGTCACTGGAGGGAGGGGAGCTCGCTTTCTGACTAGAGCAGTCTCACTGTGACTGAT
AGTGGAGGATAGAGCTGGTGTTCTGACAGGGAGAAGTCCTGCCAGAAGGAGGAGAGAAGG
GTAGGAGAAAGTAGTCTGACAGAGGAGAGAGAGGGACTGAGGAATGGGTGCCGGCTAAAG
GCTGTCACTACCGTACTGAGTAGTAGCAGTGGTAGTTGTGCTGGTAGTTGTGCTGGTAGT
TGTGCTGGTAGTTGTGCTGGTAGTGTGCTGGTAGTTGTGCTGGTACTACTACAATGTGGA
TTGGTACTGCCGGTACGCTACCTGCAAAAAGCCAGCTAACCCATGCTGCCAGCGCTCGAT
TATCATGTTTTTTTTTAATGAACTTTATTGTTAAGAATATAACCACACATCCCAAACAGC
CAAGTAACGAGTGTCAAAAGGTGTTTTGTGAATCTGATTTGACTATCATATCCATGGACC
ACAGGCAAGCCATGCCCATTCAGGCATAGGCTGGTGGGTGCTACAAGTCAGTTAGCACAA
CTCCTACAAGGCGATTCCCAGGTGGTATTTGTCACAATGTGGATTGATACTGCCTGTTAC
ATTACCTGCAGGAAGTCAGCTAACCGTGCTGTCATCCGCCCGATTATCATGCTTTGTCCC
CATATATTCATGCTCCACAGTCCCCATCCAACCAACAACCGGTCCAGATCTGCTTCGCCA
TTTAA

>LINE_scaffold0132-243867-245384-+
GGGTTTTTAAATGGCGAAGCAGATCTGGACCGGTTGTTGGTTGGACGGGGACTGTGGAGC
ATGAATCTATGGGGACGAGACATGATAATTGGGTACTGGCAGAACGGTTAGCTGACTTTT
TGCAGGTAGTATACTGGGCAGCATCAATCTACATTGTGAAAATACCACCTGGGAATCGCC
TTGTAGGAGTTGTGCTAAACTGACTTGTAGCACCCACCAGCCTATGCCTGAATGGGCATG
GCTTGCCTGTGGTCCATGTATCTGATTTGACTATCAGATTCACAAAACACCATTGGCATT
CGTACCTTGTTGTTTGAGGGTGTGGTTATATTCTTAACAATAAAGTTCATTCAAAAAAAA
CATGATAATCGAGCGCTGGCAGCATGGGTTAGCTGGCTTTTTGCAGGTAGCGTACTGGGC
AGCATCAATCCACATTGTGGAAATACCACCTGGGAATCGCCTTGTAGGAGTTGTGCTAAA
CTGACTTGTAATACCTACCAGTCTATGCCTGAATGGGTATGACTTGCCTGTGTTTCATGG
GTCTGATTTGACTATCAGATTCACAAAACACCTTTGACATTCGTTACTTGGCTGTTTGGG
ATGTGTGGTTATATTCTTAACAATAAAGTTCATTCAAAAAAAACATGATAATCGAGCGCT
GGCAGCATGGGTTAGCTGGCTTTTTGCAGGTAGCGTACTGGGCAGCATCAATCCACATTG
TGGAAATACCACCTGGGAATCGCCTTGTAGGAGTTGTGCTAAACTGACTTGTAATACCTA
CCAGTCTATGCCTGAATGGGTATGACTTGCCTGTGTTTCATGGGTCTGATAGTCAAATCA
GATTCACAAAACACCTTTTGACATTCGTTACTTGGCTGTTTGGGATGTGTGGTTATATTC
TTAACAATAAAGTTCATTCAAAAAAAACATGATAATCGAGCGCTGGCAGCATGGGTTAGC
TGGCTTTTTGCAGGTAGCGTACCGGCAGTACCAATCCACATTGTAGTAGTACCAGAACAA
CTACCAGCACACTACCAGCACAACTACCAGCACACTACCAGCACAACTACCAGCACAACT
ACCAGCACACTACCAGCACAACTACCACTGCTACTACTCAGTACGGTAGTGACAGCCTTT
GGCCGCCACCCATTTCTTAGTCCCTCTCTCTCCTCTGTCAGACTACTCTCTCCTACCCTT
CTCTCCTCCTTCTGGCAGGACTTCTCCCTGTCAGAACACCAGCTCTATTCTCCACTATCA
GTCACAGTGAGACTGCTCTAGTCAGGAGGCGAGCTCCCCTCCCTCCAGTGACACTCCCAA
GTCTTTCCTCCTCTGTGTCGGGCACTAGCTCTTACTCTTTCCTTCCTCTCTACCTTACCT
CCCCCAGAGTCAAATTCAGAGTTAATACCTGAGCTCTCTTTAAAGGGGACATCCCAAAGG
TAGTAGAGGCTCCCATCAAAACAAAAAAAAACCCCTCCCTTCCCCTGATCAGCAACTCGG
CTGATCAACCCAAGAAA

>LINE_scaffold0132-272251-272865-C
ACTAGACTTTAATTGTTAAGAATATAATCACACACTCAAAACAACCAAGTAACGAATGCC
AAAAGATGTTTTGTAAATCTGATAGTCAAAAATCAAATCCCACGAAACACGGCAAGCCAT
ACCCATTCAGGCATAGGCTGGCGGTGCTAGAAGTCAGTTAGCCAACTTCCACAAGGCGAT
CCCGGTGGTATTTCCACAATGTGGATTGATACTGCCGGTACGCTACCTGCAGGAAGTCAG
TCAACCCGTGCTGCCAGCGCCCGATTATCATGCCTCGTCCCCATAGATTCATGCTCCACA
GTCCCGTCCAACCAACGCTGGTCCAGATCTGTCTCGCCATTTAAGACTCCACCGCGGAGC
CAAGTATATACATTCTCCACACCCGGATCGAGTGCGCGACCCAGCAGTCTGAGTCGTGAT
TTCTGAATTGCTGGTACTAGTCCAGACTGAATGCGATGGTCAGTTACTTGTTCACACTCC
ACCACGAGATGGGCAATGGATGTGCTGAGTAGTTGCTGGTCGCATAATATGCAGCGATCA
ACTGAGAATGGGTGAGTGTCGACTAGTATGCCAATCTGAATGGCTTTTCTTGCTGTCCAG
AGAGCATCCATGCG

>LINE_scaffold0132-279488-279558-+
TAACACGTTATTGATAATATTGAAACATTGTTACTCAGCACATCCATTGCTCATCTCATG
GTGGGGTGTG

>LINE_scaffold0133-6253-6514-+
AGCACGGTTAGCTGACTTCCTGCAGGTAGCGTATCAGCAGTACTAATCCACATTGTGGAA
ATACCACCTGGTATCGCCTTGTGGACGTTGGCTAACTGACTTGTAGCACCGCCAGCCCTA
TGCCTGAATGGGGTATGGCTTGCCGTGTTTCATGGGTCTGATTTGACTATCAGATTCACA
AAACACCATTTGACACTCGTGCTTGTTGTTTGGGGTGTGATTATATTCTTAACAATTAAA
GCTCATTCAAAAAACAATTAC

>LINE_scaffold0133-235554-237672-C
TTTTTTTTTTTTGAATGAACTTTATTGTTAAGAATATAATCACACACCCAAACAACAAGC
ACGAGTGCCAATGGTGTTTTGTGAATTTGATAGTCAAATCAAATCCATGAAACACGGCAA
GCCATACCCATTCAGGCATAGGCTGGCGGTGCTAACAAGTCAGTTAGCCAACTTCCACAA
GGCGATCGGCGGTATTTCCACAATGTGGATTGATACTGCCGGTACGCTACCCTACGGAAG
TCAGCTAACCGTGCTGCCAACGCCCAATTATCATGCCTCGTCCCCATAAATTCATGCTCC
ACAGTCCCGTCCAGCAAACAACTGGTCCAGATCTGCTTCGCCATTTAAGACTCCACCCAA
GGAAAGTATATACATTCTCCACACCCGGATCGAGTGCGCGACCCAGCAATCTGAGTCGTG
ATTTCTGAATTGCTGGTAATAGTCCAGACTGAATGCGATGGCCAGTTACTTGTTCACCAC
TCCACGAGATGAGCAATGGATGTGCTGAGTAGCTGCTGGTCGCATAATATGCAGCGATCA
ACTGAGAATGGGTGGGTGTCGACTAATATGCCAATCTGAATGGCTTTTCTTGCTGTCCAG
AGAGCATCCATGCGCGCAAGCATCAGATATCTTGTGCCATGTGCTCGTGATTGATCGAAG
CTGGGATTCTTGAAAAACCAGAAGTGTCCAATAATTGTCGAGTGACATACTTTTGGAGCG
ATGCAGAGTCTCCACATGTTCGCAGAGTCTCCATCAATGCAAACGAGTGTCGTTGCTTGA
CTGTCTTTGGTCTGATCTGTGGTGTCAGCCAGTATCTGTTCCTGTACAGCTGTTTGATCC
GACGAGACCAGAACCAGCGTTGGGATCTTACCAACTGCCCTTGGACATTCAGTGTAAACA
CGTCATTGTCTGTACCCAAACAGATGGCATTGATGGGTGTTCTCTTGGTCACAGACCGCT
CCAACAAGCGTACTCGTGATACCAATGAGCAGGAGAAGTGACCCAATTCCAGTTTCAACC
AGAAGGGGTCAAATGGCAGTCGAGAGTCGGGCACCAGTGAACAGCCGGATGCCCTTGTTG
ATTGTCGTTTGCAGTGGTGCAAGGTGTGACTTGTTGCCACCAACTAGCTCGAGCCCATAA
TAGGCTTTACCCATGACCACTGCAGAGAATATGCGAGATCGGTAATTCACCGTTAACTGG
TGGTTAGCCAGCACTGGGTAAAGAGCCGAAATGGTGTGCTCGAGTGCAGACCATTCTGTT
TGAGCCATGCTAAATGGTCAGCTGAAGTCAATCAGTACACCAAGGTACTTGTATGACTCC
ACACGACTGACCAACTGTCCATGGAGTCGAATATCCAATGGATTGTCAAGTCGTGGTGCT
AGATGGCCAGTGAAGCTGATGATGCCACATGGCCACACAAACTGCATCTCCCACTGATCG
GCCCATTGCTCAATAGCAGTCGACGCAGCCAACAGTGATTGCTCAGAGTCAGCAAACACT
GCAACATCGTCTGCGTACATGAGTCCTCGGATGGGGCTCGTGTCTCGCGGTAGTCCAGGG
ACTGTGATGGGTGCGACACCATCGAGAATGTCGTTGATGAACAGATTGAACAGCAATCCA
GACAATGGACATCCCTGTCTGACACCCCTCTGTACCGGAAATGGGTCGATAGTAGTGATC
CTGCTTGAGCTCGAGCAGATGAGGATGTATACAATGCCTTGAGAAAGGAAAGAGTACGAC
GAGGGAATCCCATGTTCTGCAGCTTCCATAACAGTGCACCAACGGGGACTGTATCAAATG
CCTTTCGGATATCGATGAATAATACATGGGTGTTTAGCCCAGCATTCTGTCTGCGCTGAA
TGATGTCGACAAGTGAGCTACTTGTCCAACACACTCTTCGCGCTTGCAGAACCTAGCCTG
TTCGTAGGACAGCAGGTTGTTGGTCTCGACAAATCGCTCAATGCGCATTTGGAGCACCTT
ACATACGAGTTTCAGACCGACATTGATGAGGGCAATGCCTCGCTTTCATCGCCTGGGTTA
GAGATTCGCCATCTTTCTTGTCGATGAAACAATGGATGCACAACCATGCACGAAGTTGTT
GCTGAAGCGAATACTTGA

>LINE_scaffold0134-37785-38847-C
TTTTTTTTGAATGAACTTTATTGTTAAGAATATAATCACACCCCAAACAACAAGCACGAA
TGCCAAAGGTGTTTTATGAATCTGATGATCAAATCAGATCCATGAAAACACGGCAAGCCA
TACCCATTCAGGCATAGGCTGGCGGTGCTAGAAGTCAGTTTAGCCAACTTCCTACAAGGC
GATCCCGGTGGTATTTCCACAATGTGGATTGATACTGCCGGTACGCTACCTGCAGGAAGT
CAGCTAACCGTGCTGCCAGCGCCCGATTATCATGCCTCGTCCCCATAGATCCATGCTCCA
CAGTCCCCGTCCAACCAACGCTGGTCCAGATCTGCTTCGCCATTTAAGACTCCACCGCGG
AGCCAAGTATATACATTCTCCACACCCGGATCGAGTGCGCGACCCAGCAATCTAAGTCGT
GATTTCTGAATTGCTGGTACTAGTCCAGACTGAATGCGATGGCCAGTTACTTGTTCACAC
TCCACCACGAGATGGGCAATGGATGTGCTGAGTAGCTGCTGGTCGCATAATATGCAGTGG
TCAACTGAGAATGGGTGGGTGTCGACCAATATGCCAATCTGAATGGCTTTTCTTGCTGTC
CAGAGTGCATCCATGCGCGCAAGCATCAGATATCTTGTGCCATGTGCTCGCGATTGATCA
AAACTGGGATCCTGAAGAATCCAGAAGTGTCCAATAATTGTCGAGTGACATACTTTTGGA
GCGATGCAGAGTCTCCACATGTTCGCAGAGTCTCCATCAATGCAAACGAGTGTCGTTGCT
TGACTGTCTTTGGTCTGACTTGTGGTGTCAGCCAGTATCTGTTCCTGTATAGCTGTTTGG
TCCGACGAGACCAGAACCAGCGCTGGGATCGTACCAACTGCCCTTGGACATTCAATGTAA
ACACATCATTGTCTGTACCAGAGCAGATGGCATTGATGGGTGTTTTCTTGGTCACAGATC
GCTCCAACAAGCGTACTCGTGATACCAATGAGCGAGTGAGAAGAGACCCAATCCCAGTTT
CAACCAGAAGGGGTCCAATGGCAGTCGAGAGTCGGGCACCAG

>LINE_scaffold0136-7834-7890-+
TCCATGTCTGTTTGTGGGAGGTGATTATATTAATAATAAAGTTCATTCAGAAAAAA

>LINE_scaffold0136-27458-37238-+
CACATCGTCAGAACACCAGGCTCTGGGCCATCTCAGAGACCTGCATCACCTCATCAAAAT
TCCGCTTCACTGTCCCTGGATTCGATGTCATCCAGCATCCAGCCACGGGACCTGGACGCA
GAGGAATCGCCCTCGGTATCCCATCATGCTTTGGTGGCCATGAACATGGTAGTGCAGTTG
GCACAATGATTCTCGCCAAGGTACCCAACTTCTCTCCAGAATGTCTGTGGATAGTCGGAT
CTGTCTATGTAGGACATTCTGGAGCCACCACCAACTACAGTCGCAGAGAGGCGTTTGCTA
GTATTCGGCAAGCCCTCGACAGAGTTGTTCCATTTGACAACAACCATCCTGTTCTCATTT
TTGGAGACTGGAACACCGACCCACAGCGCCTTCAGCGCATTGTTCACTCGTGGGGTCATG
GTCTGACTGTCATGCAGTTCTCTGGATCGCAGATCACCAGGCTCAGCACAGTCCATGGTC
GACGTCATTCGTCAATCGATCACTTTGTGTAATGCACCAGCCCGCGCACTCCTCACCTCG
CCACGTGTGGACAGACAGACAGCAGTGGCCGACCACTTTGTCATTCGCACATCCATTCGA
GCAGAGACTCAAGGACAATCCCCTGCTCCTCGTGCTCCAACAATATCACGACATCACTGT
CTCGAAGCAACCGATCGGATTGCTACATCCAATTACTGGGATGTGCTAGCAGACGGTGCA
ACAGACGACACTGACACAGACATTCACCAACTGACATCTCAGTTCTTGGAATCAGCAAAT
GCAGTCGCTGATAACTTGAGTCTTCGACTCTCACCACCAGCCACTCGATCCAATCGCCGG
CTTCTATCTGGCACCACTAAACGTGCCATATTGGCAAGCAACACTGCACGGCAAGCATTC
ATTGCCGCTGCAACCAATCCTAATCCTGACCCAGTCCAGTGCAACACTCTACGAGATGAG
TGGTCTCGACTCAAGGCTGCTGCCACCCAGCTCGAGAGAGTGGATGGTCGCAAATAATGG
GTCAAACACGCTGACAATCTCGACCGTGCTGTATCAGACGGTCGAACCGATCTCGTATTC
GCTGCTGCACGTGCCATGTCTGGAAACAGTTCCCGTAGTGCTGCAGTCACTCCACTGTAC
AACTCCGATGGCATAGTACAGTACGACCCAACATCCATCCTGCGTGTCATGCAATGTCAC
TATGGATCACTGGCAGCCGACACCACAGGCCACTCGCTAGACTTGCAATACTGGCATGAT
CGTCAGCCCATTCAAGTCTCTCGTGACACACCAACCATCAGAAACAGTGACATTCTCGAC
CAGGATTTCTCGTGAAATCAGATTGCTGCAGCCCTGTTGCAGATGAGTCCACGAAAGCAC
CAGGCGACGATGGTATAACCACTGCATTCTACCAAGCGGCACTCTACATGCCTGCCAACA
CCCAAGAAGGCGTCCCACCAACCCCATTTGCTCGTGCTCTGTTGAGAATATGTGGTCAAG
TATTCGCTTCAGCAACAATCCCTCGTGCATGGCTGTGTGCATCCATCGTCTCCATCGACA
AGAAAGATGGCGACCCTCTCAACCCAGGCGACAAGCGAGGCATTGCCCTCATCAATGTCG
GCCTGAAACTCGTATGCAAGGTGCTCCAAATGCGCATTGAGCGATTTGTCGAGACCAACA
ACCTGCTATCTTACGAACAGGCTGGGTTCCGCAAGCGCGAAGAGTGTGTTGGACAAGTGG
TCTCACTTGTCGACATCATTCAGCGCAGACAGAATGCTGGGCTAAACACCCATGTTCTAT
TCATCGATATCCGAAAGGCATTCGATACAGTCCCAGTTGGTGCACTGTTATGGAAGCTGC
AGAACATGGGATTCCCTCGTCGTACTCTTGCCTTTCTCAAGGCACTGTACACATCCTCAT
CTGCTCGAGCTCGAGCAGGTTCACTACTATCGGACTCATTCCCAGTGCAGAGAGGTGTCA
GACAGGGATGTCCATTGTCTGGATTGCTGTTCAATCTATTCATCAACGACATTCTCGATG
GTGTCGCACCCATCACAGTCCCTGGACTACCACGAGACACCAACCCCATCCGAGGACTCA
TGTACGCAGACGATGTTGCAGTATTTGCTGACTCTGAGCGATCCCTGTTGGCTGCGTCAA
CTGCTATCGAGCAATGGGCCAATCAGTGGGAGATGCAGTTTGGTTTGGCCAAGTGTGGCA
TCATCAGCTTCACTGGCCATCTAGCACCACGACTTGACAGTCAATTGGAAATTTGACTCC
ATGGACAGTTGGTCAGTCGTGTGGAGTCATACAAGTACCTTGGTGTACTGATTGACTCCA
AGCTAGACCATTCAGCATGGCTCAAGCAGAAACGGTCTGCACTCAGGCATACTATCTCAG
CACTTCATCCAGTGCTGGCTAATCACCAGCTAACGGTGAATTACCGATCTCGCATATTCT
CTGCAGTTGTCATGGGCAAAGCCTACTATGGACTTGAGTTGGTTGGTGACAACAAGTCAC
ACCTTGCACCACTGCAGACAACGATCAACAAGGGTATCCGGCTGTTCACTGGTGTCCGAC
TCTCGACTGCCATCGGACCCCTTCTGGTTGAAACTGGGATTGGGTCACTTCTCACTCGCT
CATTGGTATCACGGGTACGCTTGTTGGAGCGGTCTGTGACCAAGAGAACACCAATCAATG
CCATCTGCTCCAGTACAGACAATGACGTGTTTACACTGAATGTCCAAGGGCAGTTGGTAA
GATCCAAGCGCTGGTTCTGGTCTCGTCGGACCAAACAGCTGTATAGGAACAGATACTGGC
TGACACCACAAGTCAGACCAAAGACAGTCAAGCAACGACACTCGTTTGCATTGATGGAGA
CTCTACGAACATGTGGAGACTCTGCATCGCCCCAAAAGTATGTCACTCGACAATTATTGG
ACACTTCTGGGTTCTTCAAGGATCCCAGTTTCGATCAATCACGAGCACATGGCACAAGAT
ATCTGATGCTCGCGCGCATGGATGCTCTATGGACAGCAAGAAAAGCCATTCAGATTGGCA
TACTAGTCGACACCCACCCATTCTCAGTTGACCACTGCATATTATGCGACCAGCAGCTAC
TCAGCACATCCATTGCTCATCTCGTGGTGGAGTGTGAACAAGTAACTGGACATCGCATTC
AGTCTGGATTGTTACCAGCAATTCAGAAATCACGACTCAGATTGCTGGGTCGCGCACTCG
ATCCGGGTGTGGAGAATGTATATACTTGGCTCCGCGGTGGAGTCATAAATGGCGAAGCAG
ATCTGGACCAGCGTTGGTTGGACGGGACTGTGGAGCATGAATCTATGGGGACGAGGCATG
ATAATCGGGCGCTGGCAGCACGGTTAGCTGACTTCCTGCAGGTAGCGTACCGGCAGTATT
AATCCACATTGTGGAAATATCACCGGGATCGCCTTGTGGAAGTTGGCTAACTGACTTCTA
GCACCGCCAGCCTATGCCTGAATGGGTATGGCTTGCCGTGTTTTCATGGGATCTGATTTG
ACTATCAGATTCACAAAACACCATTGGCATTCGTGCTTGTTGTTTGGGGGGTGTGATTAT
ATTCTTAACAATAAAGTTCATTCAAAAAAAAAAAAAACTCAGTACTGTGGTGATAGCCTC
AAGCCGCCCCCACTCCTCAGTCCTGTTCTCTCTCTCCCTCTGGCCGACTACTCTCTTCTC
CCCAACAGACAATCCAACATATTGGCTAAACTGACTTCTAGCACCGCCAGCGACCAAACA
CAACAGAGTGCAGACACTAGCACACCCACTAGTGCCAGCACAACTACCAGCAGCTACCCA
CTACTACCACTACTCAGTACTGTGGTGATAGCCTCAAGCCGCCCCCACTCCTCAGTCCTG
TTCTCTCTCTCTCTCCTCTGGCCGACTACTCTCTTCTCCCCTCATTCTGGTAGGACCTCT
CCCCTACCAGAACACCAGCTTCCATCCTCCACTATCAGTCACAGTAAGACTGCTCTAGTC
AGGAGGCGAGCTCCCCCAGTGGTACTCTCAGGCCCTCTCTCCTGTTGGGCACTAGTCTCC
TACTCTCTTTCCCTAGTGACCATCCTCTCTGCCCTACCTCCCCCCAGAGTCAGAGCTAGG
TCTGATACCTGGGCTCTTCTCAAAGGGGACACCCCAAAGGCAGTAGAGGCTCTTAACAAA
AAAAAAACTCCCCTCCCTCGATCAGCAGCTTGGTTGATTTAAAAAAAAAAAATCGAAAAA
AAAATGTTGCAAAAAAATGCAAACCCAAAAGGCAACCACGGGAAAGGCAAACCCGCTCCC
AGTGGTGCTTTCACTCACCGTATCCGCGAGGATGGTGAAATCTTTTCTGGTGAGGAAGGT
CGCGAGACTTCCTCAGATACTACTCCCCTTGCCTCCGTGGCAGGATCTGTTCGCATGCGA
TCGACTGACAGCGATCGCTCGGTCCGTGCGACACCGAAAAAGGCGCGCAATGCCAGCCCA
CCACCCCAGGATGATCTGTGGGTGGTTGTGAAGAACCTCAGCCAGCAATTTGCTGCTCAA
CAGACCGAGCTGGCTACTCTGAGTAACGCTTTTGCTCTCCAGCAGAAGACAATAGCTGAC
CTGGAGAAAATCAACCGAGACTTGGAGAAAGTCCTCAGCAACATGGCAAGTCAGATGGCG
TCGACCGGTGAGGCAAATCAAACTGCTCTGGCCGCTATTCTAGCCAGGCTAGAAGCTGGA
CCTGTTGCCTCACAAGTCGTAGTCCCCAATAACAAGGACTACCCTCCGCTGAAGCAAACG
GGTGCAAAGCCCAAACGCAAGTCTGTGGCTACCAAGCCAAACCCCACCACCACTACTGCT
ACTGCTACCGATACTACTACTACTACTACTACTGGCCAACCCTCTAAGGACACTCGATTT
GCCGACGCTGTCAAAAGGCGACCCACCCACCAACAGCTGGTTGAACGTCAGCCTGACTTT
CGTAAAGCTGGCGCTGCTGCTTGGCTTGCATTGAAACGAGAGACTTCAATCCCTGCACAC
AGTGCACCCAAAGTGGAGCTCTCCTCGGGTCTCCGACTCATCTATGCAAGCGGGTTTCCC
TACGCTAAGCCTGGCGACCTTCGAAAGGCAATGCAGGGAGCCCGCATCCGTACAAGCGCA
ATACGTGACATTCGCTGGATATCCCGTCAAGTTGTGCAGCTACTAGTCGACGCCGACTAT
GTGTCTGCTTTCACTCGCATAATTACCAGTCTGGACGCGACTATCGTCAAGTCCTTCAAA
GCCTGGATTTCTCGCCCCGAAGCAGCAGACAAGGATAAGCTCGCTGCTATCTCGTCGTTT
GCTGTAAAGACGGTCACTACCATCCAACGCAGTCCTGACGTCAAAGCAAGGAACTTCTTT
AGATCTCTGCTCGCATCTATTGGTGGCAAGACCCTCGAGGCAGCCACTGCTGAGGCGACC
AAGATTCGGGTTCAGACCCCTAGCTTTAGCATATCTACAATGAAGATAATCCCAAAGGAG
TCCCTCCCGGTCAAGAAGGCGACTGAACAGGAACCTGCTGCACCAGCAGTAGATCCACCA
TTTGAAATGGCTGCTGGGGTTACTCCAGCAACCCAAGTTGACGGTGCTACTCCTACAGTC
ACCCCTATCGCTGACGTTGAAATGTGTTTGTAATGAGTGATACACCATTATCAACACATA
CACCTTCACAAACTGATCACCTGCTACCTGACACTCCTTTATCCATGGCCAACTCTGACA
TATCGGTTCCCTCTGTCGATCATCGACAAGAACCATCATCACACACAACATTCTCGATAT
ACGGCCTTGCAGCCGTCTCGATCACATACCTCCGCTCTATTCTTGCTCCAATCCTGGGTC
ACCAGATGGAGCATGTCTCCAAGATCGACCGCCGTACCACAAAACACGGTGCTCGATTTC
GCATAACGGTCCCTGAAGACCGACAACGAAACATCATCCAGCGCCTCGAGTGCCAAAGCA
AGCAAACTCACTGGCGTATTCGGCAAAACTACCGACATCGCCGTCCAGACCAGCCTCGAC
CAACAGCCCCACCTTCACCACTATCACGGCAGATCCTCGCAGTCAATGTTGCCAACATCA
GCAACAAACGCCCTGCTATTCGTCACATCGTCAGGAACACCAGGCTCTGGGCCATCTCAG
AGACCTGCATCACCTCATCAAAATTCCGCTTCACTGTCCCTGGATTCGATGTCATCCAAC
ATCCAGCCACTGGACCTGGACGCAGAGGAATTGCCCTCGGTATTCCATCGTGCTTTGGTG
GTCATGAACATGGTAGTGCAGTTGGCACAATGATTCTCGCCAAGGTACCCAACTTCACTC
CAGAATGTCTGTGGATAGTCGGATCTGTCTATGTAGGACATTCTGGATCCACCACCAACT
ACAGTCGCAGAGAGGCATTTGCTAGTATTCGGCAAGCCCTCGACAGAGTTGTTCCATTTG
ACAACAACCATCCTGTTCTCATTTTCGGAGACTGGAACACCGATCCACAGCGCCTTCAGC
GCATTGTCCACTCGTGGGGCCATGGGTTGACTGTTATGCAGTTCTCTGGATCACAGATCA
CCAGACTCAGCACAGTTCATGGTCGACGTCATTCGTCAATCGACCACTTTGTGTGTAATG
CACCAGCCCGCGCACTCCTCACCTCGCCACGTGTGGATAGACAGACAGCAGTGGCCGACC
ACTTTGTCATTCGCACATCCATCCGAGCAGAGGCTCAAGGACAACCCCCCTGTCCCTCGT
GCTCCAACAATATCACGACATCACTGTCTCGAAGCAACCGATCGGATTGCTACATCCAAT
TACTGGGATGTGCTAGCAGACGGTGCAACAGACGACACTGACACAGACATTCACCAACTG
ACATCTCAGTTCTTGGGAATCAGCCAATGCAGTCGCTGATAACTTGAGTCTTCGACTTTC
ACCACCAGTCACTCGATCCAATCGCCGGCTCCTATCTGGCACAACCAAACGTGCCATATT
GGCAAGCAACACTGCACGGCAAGCATTCATTGCCGCTGCAACCAATCCTAATCCTAACCC
AGTCCAGTGCAACACTCTTCGAGATGAGTGGTCTCGACTCAAGGCTGCTGCCACCCAACT
CGAGAGAGTGGATGGTCGTAAACAATGGGTCAAGCACGCTGACAATCTCGACCGTGCTGT
ATCAGACGGTCGAACCAATCTCGTATTTGCTGTTGCACGTGCCATGTCTGGAAACAGTTC
CCGTAGTGCTGCAGTCACTCCACTGTACAACTCCGATGGCATAGTACAATACGACCCAAC
ATCGATCATGCGTGTCATGCAAGGTCACTATGGTTCATTGGCAGCCGACATCACAGGTCA
CTCGCTGGACTTGCAATACTGGCATGATCGTCAGCCTATTCAAGTCTTTCTCAATACACC
ATCAATCCGAAACAGTGACATTCTCGACCAGGATTTCTCGTGAAATCAGATTGCTGCAGC
CCTTTTGCAGATGAGTCCACGTAAAGCACCTGGTGACGATGGTATATCCACTGCATTCTA
CCAAGCGGCACTCTACATGCCTGCCAACACCCAAGAAGGCGTCCCACCAACCCCATTTGC
TCGTGCTCTGTTGAGAGTATGTGGTCAAGTATTCGCTTCAGCAACAATCCCTCGTGCATG
GCTGTGTGCATCCATTGTCTCCATCGACAAGAAAGATGGCGACCCTCTCAACCCAGGCGA
CAAGCGAGGCATTGCCCTCATAAATGTTGGCCTGAAACTCGTATGCAAGGTGCTCCAAAT
GCGCATTGAGCGATTTGTCGAGACCAACAACCTGCTGTCCTACGAACAGGCTGGGTTCCG
CAAGCGCGAAGAGTGTGTTGGACAAGTGGTCTCACTTATTGACATCATTCAGCGCAGACA
GAATGCTGGGCTAAACACCCATGTATTATTCATCGATATCCGAAAGGCATTCGATACAGT
CCCAGTTGGTGCACTGTTATGGAGGCTGCAGACCATGGGGTTCCCTCGTCGTACTCTTGC
CTTTCTCAAGGCACTGTACACATCCTCATCTGCTCGAGCACGGGCAGGATCATTGTTATC
AGACTCATTCCCAGTACAGAGGGGTGTCAGACAGGGATGCCCATTGTCTGGACTTCTGTT
CAATTTGTTCATCAACGACATTCTCGATGGTGTCGCACCCATCACAGTCCCTGGACTACC
GCGAGACACCAACCCCATCAGAGGACTCATGTACGCAGACGATGTTGCAGTATTTGCTGA
CTCTGAGCGATCCCTGTTGGCTGCGTCGACTGCTATCGAGCAATGGGCCAATCAGTGGGA
GATGCAGTTTGGTTTGGCCAAGTGTGGCATCATCAGCTTCACTGGCCATCTAGCACCACG
ACTTGACAGTCAATTGGAAATTTGACTCCATGGACAGTTGGTCAGTCGTGTGGAGTCATA
CAAGTACCTTGGTGTACTGATTGACTCCAAGCTAGACCATTCAGCATGGCTCAAGCAGAA
ACGGTTTGCACTCAAGCATACTATCTCAGCACTTCATCCAGTGCTGGCTAATCACCAGCT
AACGGTGAATTACCGATCTCGCATATTCTCTGCAGTGGTCATGGGCAAAGCCTGCTATGG
GTTTGAGCTGGTTGGTGGCAACAAGTCACACCTTGCACCACTGCAGACAACGATCAACAA
GGGTATCCGGCTGTTCACTGGTGTCCGACTCTCGACTGCCATCGGACCCCTTCTGGTTGA
AACTGGGATTGGGTCTCTTCTCACTCGCTCATTGGTATCACGGGTACGCTTGTTGGAGCG
ATCTGTGACCAAGAGAACACCCATCAATGCTATCTGCTCCGGTACAGACAATGACGTGTT
TACACTGAATGTCCAAGGGCAGTTGGTAAGATCCCAGCGCTGGTTCTGGTCTCGTCGGAC
CAAACAACTATACAGGAACAGATACTGGCTGACACCACAAGTCAGACCAAAGACAGTCAA
GCAACGACACTCGTTTGCATTGATGGAGACTCTACGAACATGCGGAGACTCTGCATCGCT
CCAAAAGTATGTCACTCGACAATTCTTGGATACTTCTGGATTCTTCAAGGATCCCAGTTT
CGATCAATCACGAGCTCATGGCACAAGATATCTGATGCTTGCGCGCATGGATGCTCTCTG
GACAGCAAGAAAAGCCATTCAGATTGGCATATTAGTCGACACTCACCCATTCTCAGTTGA
CCACTGCATACTATGCGACCAGCAGCTACTCAGCACATCCATTGCTCATCTCGTGGTGGA
GTGTGAACAAGTAACTGGACATCGCATTCAGTCTGGATTGTTACCAGCAATTCAGAAATC
ACGACTCAGATTGCTGGGTCGCGCACTCGATCCGGGTGTGGAGAATGTATATACTTGGCT
CAGCAGTGGAGTCATAAATGGCGAAGCAGATCTGGACCAGCGTTGGTTGGACGGGACTGT
GGAGCATGAATCTATGGGGACGAGGCATGATAATCGGGCGCTGGCAGCACGGTTAGCTGA
CTTCCTGCAGGTAGCGTACCGGCAGTATCAATCCACATTGTGGAAATACCACCGGGATCG
CCTTGTGGAAGTTGGCTAACTGACTTCTAGCACCGCCAGCCTATGCCTGAATGGGTATGG
CTTGCCGTGTTTTCATGGATTTGATTTGATTATCAGATTCACAAAACACCATTGGCATTC
GTGCTTGTTTGTTTGGGGTGTGTGATTATATTCTTAACAATAAAGTTCATTCAAAAAAAA


>LINE_scaffold0136-69826-69888-+
ATCGCCTTGTGGAAGTTGGCTAACTGACTTCTAGCACCGCCAGCCTATGCCTGAATGGGC
AT

>LINE_scaffold0136-75898-76048-+
TGCCTGAATGGGTATGGCTTGCCGTGTTTTCATGGGATCTGATTTGACTATCAGATTCAT
AAAACACCTTTGGCATTCGTGCTTGCTTGTTTGGAGTGTGTGATTATATTCTTAACAATA
AAGTTCATTCAAAAAAAAAAAAAAAAAAAT

>LINE_scaffold0136-77495-77563-+
CTCAGCACATCCATTGCCCATCTCGTGGTGGAGTGTGAACAAGTCACCGGCCATCGCATT
CAGTCTAG

>LINE_scaffold0136-83907-91850-+
TCACTTGTCGACATCATTCAGCGCAGACAGAATGCTGGGCTAAACACCCATGTATTATTC
ATCGATATCCGAAAGGCATTCGATACAGTCCCAGTTGGTGCACTGTTATGGAAGCTGCAG
AACATGGGATTCCCCTCGTCGTACTCTTGCCTTTCTCAAGGCATTGTACACATCATCATC
TGCTCGAGCTCGGGCAGGATCACTGTTATCGGACCCATTTCCAGTGCAGAGAGGTGTCAG
ACAGGGATGTCCATTGTCTGGATTGCTGTTCAATCTATTCATCAACGACATTCTCGATGG
TGTCGCACCCATCACAGTCCCTGGACTACCACGAGACACCAACCCCATCCGAGGACTCAT
GTACGCAGACGATGTGGCAGTGTTTGCTGACTCTGAGCAATCACTGTTGGCTGCGTCGAC
TGCTATCGAGCAATGGGCCAATCAGTGGGAGATGCAGTTTGGTGTGGCCAAGTGTGGCAT
CATCAGCTTCACTGGTCATCTAGCACCACGACTTGACAACCCATTGGATATTCGACTCCA
TGGACAGTTGATCAGTCGTGTGGAGTCATACAAGTACCTTGGTGTACTGATTGACTCCAA
GCTAGATCACTCAGCATGGCTCAAGCAGAAACGGTCCGCACTTGAGCACACCATTTCGGC
TCTTCACCCAGTGCTGGCTAACCACCAGCTAACGGTGAATTACCGATCTCGCATATTCTC
TGCTGTGGTCATGGGCAAAGCCTATTATGGGCTTGAGCTAGTTGGTGGCAACAAGTCACA
CCTTGCACCACTGCAGACGACAATCAACAAGGGTATCCGACTGTTCACTGGTGCCCGACT
CTCGACTGCAATTGGACCCCTTCTGGTTGAAACTGGGATTGGGTCACTTCTCACTCGCTC
ATTGGTATCACGGGTACGCTTGTTGGAGCGGTCTGTGACCAAGAGAACACCCATCAATGC
CATCTGTTCGGGTACAGACAATGACGTGTTTACATTGAATGTCCAAGGGCAGTTGGTAAG
ATCCCAGCGCTGGTTCTGGTCTCGTCGGACCAAACAACTATACAGGAACAGATACTGGCT
GACACCACAGATCAGACCAAAAACAGTCAAGCAACGACACTCGTTTGCATTGATGGAGAC
TCTGCGAACATGTGGAGACTCTGCATCGCTCCAAAAGTATGTCACTCGACAATTATTGGA
CACTTCTGGATTCTTCAAGGATCCCAGTTTCGATCAATCGCGAGCACATGGCACAAGATA
TCTGATGCTTGCGCGCATGGATGCTCTCTGGACAGCAAGAAAAGCCATTCGGATTGGCAT
ATTAGTCGACACCCACCCATTCTCAGTTGACCACTGCATATTATGCAACCAACAACTACT
CAGCACATCCATTGCTCATCTCGTGGTGGAGTGTGAACAAGTAACTGGCCATCGCATTCA
GTCTGGATTAGTACCAGCAATTCAGAAATCCCGACTCAGATTGCTGGGTCGCGCACTCGA
TCCGGGTGTGGAGAATGTATATACTTGGCTCCGCGGTGGAGTCTTAAATGGCGAAGCAGA
TCTGGACCAGCAGTGGTTGGACGGGACTGTGGAGCATGAATCTATGGGGACGAGGCATGA
TAATCGGGCGCTGGCAGCACGGTTAGCTGACTTCCTGCAGGTAGCGTACCGGCAGTATCA
ATCCACATTGTGGAAATACCACCGGGATCGCCTTGTGGAAGTTGGCTAACTGACTTCTAG
CACCGCCAGCCTATGCCTGAATGGGTATGGCTTGCCGTGTTTCATGGATCTGATTTGACT
ATCAGATTCACAAAACACCATTGGCATTCGTGCTTGTTTGTTTGGGGTGTGATTATATTC
TTAACAATAAAGTTCATTCAAAAAAAGTGCCAGCACAACTACCAGCAGCTGCCCACCACT
ACTACTATACAACAGAGTGCAGACACTAGCACACCCACTAGTGCCAGCACAACTACCCAG
CAGCTGCCCACCACTACTACTACTCAGTACTGTGGTGACAGCCTCTAGCCGGCCCCCATT
CCTCAGTCCCTCTCTCTCTCTCTCTCCTCTGTAGTGGCCTTCTTGCCCTACTCTTCCCCC
ACTCTTTCTGGCAGGACCTCTCCCTACCAGAACACCAGCTTCCATCCTCCACTATCAGTC
ACAGTTAGACTGCTCTAGTCAGGAAGCGAGCCCCCCCCAGTGGTACTCTCAGGCCCTCTC
TCCTGTTGGGCACTAGTCTCCTACTCTCTTTCATTAGTGACTGTCCTCTCTATCCTACCT
CCCCCTAGAGTCAGGTCTGATACCTGAGCTCCTCTCAAAGGGGACACCCCAAAGGCAGTA
GAGGCTCTTAACTACTACAGAAAAAAAACCCCCCTCCCTTCCCTCAATCAGCAGCTCTGT
TGATCAAAAAAAAAAATCAATAATCAAAAATCAAAAAAAAATGTTGCAAAAAAATGCAAC
CCCAAAAAGCAACCACGGGAAAGGCAAACCCGCTCCCAGTGGTGCTTTCACTCACCGTAT
CCGCGAGGATGGTGAGGTTTTCTCCAGTGAGGAAGGTCGCGAGACCTCCTCAGACACTAC
CCCCCTTGCCTCCGTGGCAGGATCTGTTCGCATGAGATCGACTGACAGCGATCGATCTGT
TCGTGCGACACCAAAAAAGGCTCGCGATGCCAGCCCACCACCCCAGGACGATCTGTGGGT
GGTAGTGAAGAATCTTAGCCAGCAAGTCGCTGCTCAGCAGGCCGAGATGGATGCTTTGCG
CAACACTATTGCTCTCCAGCAGAAGGCAACAGCCAACCTGGAGAAAATCCTTAGCAATAT
GGCAAGTCAGGCAGCGTCAACCAGTGAGGCGACTCAAGCTGCTCTGGCTGCTATTCTAAC
TAGACCGGAAGTCGGACCTGTTGTCCCGCAAGTCGTAGTCGTTGATAACGACTACCCTCC
GCTACCACCAACGGGTGCAAAACCCAAAAGAAAGACTATGGCTACCAAGCCAAACCCCAC
CACCACTACTGCTACTACTGCCACTACTACTACTACCACTGACCAGACCTCTAAGGACAC
TCGATTCGCTGATGCTGTCAAAAGGCGGCCCACCCACCAACAGCTGGTTGAACGTCAGCC
TGACTTTCGTAAGGCTGGGGCTGCTGCTTGGCTTGCATTGAAACGAGAGACTTCAGTCCC
TGCACACAGTGCACCGAAAGTGGAGCTCTCCTCGGGTCTCCGACTCATCTATGCAAGTGG
TTTTCCCTACGCTAAGCCTGGCGGCCTTCGAAAGGCCATGCAGGGTGCCCGCATCCGTAC
CAGTGCGGTGCGTGATATTCGCTGGATCTCCCGGCAAGTTGTGCAGCTGTTAGTCGATGC
CGACTATGTGTCTGCCTTTACTCGCATAATTACTAGTCTGGACGCAACCATCGTCAAGTC
CTTTAAAGCCTGGATTCCTCGCTCCGAAGCAGCTGATAAGGATAAGCTCGCTGCCATTTC
GTCTTTTGCTGTAAAGACGGTCACGACCATCCAACGCAGTCCTGACATCAAAGCAAGGAA
CTTCTTCAGATCTTTGCTTGCATCTATTGGTGGCAAGACCCTCGAGGCAGCCACTGTTGA
GGCGACCAAGATTCGGGTTCAGACACCCGGTTTTGACATATCCACACTGGAGACAGTCTC
CAAGGAGTCTCTCCCAGTAAAGACGGCGACGGAAAAGGAACCTGCTGCACCAGCAGTAGA
TCCACCATTTGAAATGGCTGCTGAGATTACTCCAGCAATCCAGGTTGACGGTGCTACTCC
TACAGTCACCCCTATCGCTGACGTTGAAATGTGTTTGTAATGAGTGATACACCATTATCA
ACACATACACCTTCACAAACTGACTATCTATCACCTGACACTCCTCTATCCATGGCCAAC
TCTGACATATCGGTTCCCTCTGTCGACCATCGACAAGAATCCTTACTATCTACTACATTC
TCGATATACGGCCTTGCAGCCGTCTCAATCACATACCTCCGCTCCATTATCGCTCCAATC
CTGGGTCACCAGATGGAGCATGTCTCCAAGATCGACCGCCACACCACAAAACACGGTGCT
CGATTCCGCATAACGGTCCCCGAAGACCGACAACGCAACATCATCCAGCGCCTCGAGCGC
CAAAGCAAGCAAACCCACTGGCGTATTTGGCAAAACTACCGACATCGCCGTCCAGACCAG
ACTCGACCAACAGCCCCACCTCCACCACTATCACGGCAGATCCTCGCAGTCAATGTTGCC
AACATCAGCAACAAACGACCTGCCATCCGCCACATTGTCAGGAATATCAGGCTCTGGGCC
ATCTCAGAGACCTGCATTACCTCCTCGAAATTCCGCTTCACTGTACCTGGTTTCGATGTC
ATCCAACATCCAGCCACTGGACCTGGACGCAGAGGAATCGCCCTCGGTATTCCATCGTGC
TTTGGTGGTCATGAACATGGTAGTGCAGTTGGCACAATGATTCTCGCCAAGGTACCCAAC
TTCACTCCAGAATGTCTGTGGATAGTCGGATCTGTCTATGTAGGACATTCTGGAGCCACC
ACCAACTACAGTCGCAGAGAGGCGTTTGCTAGTATTCGGCAAGCCCTCGACAGAGTTGTG
CCATTCGACAACAACCATCCTGTTCTCATTTTTGGAGACTGGAACACCGACCCACAGCGC
CTTCAACGCATTATCCACTCGTGGGGTCATGGTCTGACTGTCATGCAGTTCTCTGGATCA
CAGATCACTCGACTCAGTACAGTCCATGGTCGACGTCACTCGTCAATCGACCACTTTGTA
TGTAATGCACCAGCACGCGCACTCCTTACCTCGCCACGTGTGGACAGACAGACAGCAGTG
GCCGACCACTTTGTCATTCGCACATCCATCCGAGCAGAAGCTCAAGGACAACCCCCTGTC
CCTCGTGCTCCAACAATATCACGCCATCATTGTCTCGAAGCAATTGATCGGATTGCTACA
TCCAATTACTGGGATGTGCTAGCAGACGGTGCAGCAGACAACACTGACACAGACACAGAC
ATCCATCAACTGACATGTCAGTTCTTGGAATCAGCAAATGCAGTCGCTTATAACTTGAGT
CTGCGACTCTCACCACCAGTCACTCGATCCAATCGCCGGCTCCTATCTGGCGCAACCAAA
CGTGCCATATTGGCAAGCAACACTGCACGGCAAGCATTCATTGCCGCTGCAACTCATACC
AACCCTGACCCAGTCCAGTGCAACACTCTTCGAGATGAGTGGTCTCGACTCAAGGCTGCT
GCCACCCAACTCGAGAGAGTGGATGGTCGCAAACAATGGGTCAAGCACGCTGACAATCTT
GACCGTGCTGTATCAGACGGTCGAACCGATCTCGTATTCTCTGCTGCACGTGCCATGTCT
GGAAACAGTTCCCGTAGTGCTGCAGTCACTCCACTGTACAACTCCGATGGCATAGTACAG
TACGACCCAACATCGATTCTGCGTGTCATGCAATGTCACTATGGTTCACTAGCAGCCGAC
ACCACAGGTCACTCGCTGGACTTGCAATACTGGCATGATCGTCAGCCTATTCAAGTTCCT
CTCAATACACCAACCATCAGAAACAGTGACATTCTCGACCAGGATTTCTCGTGGAATCAG
ATTGCTTCAGCCCTTTTTGCAGATGAGTCCACGGAAAGCACCAGGCGACGATGGTATAAC
CACTGCGTTCTACCAAGCGGCACTCTATATGCCTGCCAACACCCAAGAAGGCGTCCCACC
AACTCCATTTGCTCGTGCTCTGTTGAGAGTATGTGGTCAAGTATTCGCTTCAGCAACAAT
CCCCCCGTGCATGGTTGTGCGCATCCATCGTCTCCATCGACAAGAAAAATGGCGACCCTC
TCAACCCAGGCGACAAGCGAGGCATTGCCCTCATCAATGTCGGCTTGAAACTTGTATGCA
AGGTGCTTCAAATGCGCATTGAGCGATTTGTCGAGACCAACAACCTGCTGTCCTACGAAC
AGGCTGGGTTCCGCAAGCGCGAAGAGTGTGTTGGACAAGTAGTCTCACTCGTCGACATCA
TTCAGCGCAGACAGAATGCTGGGCTAAACACCCATGTTCTATTCATTGATATCCGAAAGG
CATTCGATACAGTCCCCGTTGGTGCACTGTTATGGAAGCTGCAGAACATGGGATTCCCTC
GTCGTACTCTTGCCTTTCTCAAGGCATTGTACACATCCTCATCTGCTCGAGCACGAGCGG
GCTCACTACTATCGGACCCATTTCCAGTGCAGAGAGGTGTCAGACAGGGATGTCCATTGT
CTGGACTGCTGTTCAATCTATTCATCAACGACATTCTCGATGGTGTCGCACCCATCACAG
TCCCTGGACTGCTGCGTGACATCAACCCCATCCGAGGACTCATGTACGCAGACGATGTGG
CAGTGTTTGCTGACTCTGAGCAATCACTGTTGGCTGCGTCGACTGCTATCGAAAAATGGG
CCAATCGGTGGGAAATGCAGTTTGGTGTGGCCAAGTGTGGCATCATCAGCTTCACTGGCC
ATCTAGCACCACGACTTGACAGTCCATTGGATATTCGACTCCATGGACAGTTGGTCAGTC
GTGTGGAGTCATACAAGTACCTTGGTGTGCTGATTGACTCCAAGCTAGACCATTCAGCAT
GGCTCAAGCAGAAACGGTCTGCACTTGAGCACACCATCTCGGCACTTCACCCAGTGCTGG
CTAACCACCAGTTAACGGTGAATTACCGATCTCGCATATTCTCTGCAGTGGTCATGGGCA
AAGCCTATTATGGACTCGAGCTGGTTGGTGGCAACAAGTCGCACCTTGCACCACTGCAAA
CGACAATCAACAAGGGTATTCGGCTGTTCACTGGTGCCCGACTCTCGACTGCCATCGGAC
CCCTTCTGGTTGAAACTGGAATTGGGTCACTTCTCACTCGCTCATTGGTATCACGGGTAC
GCTTGTTGGAGCGATCCGTGACCAAGAGAACACCAATCAATGCCATCTGTTCGGGTACAG
ACAATGACGTGTTTACACTGAATGTCCAAGGGCAGTTGGTAAGATCCCAGCGCTGGTTCT
GGTCTCGTCGGACCAAACAGCTATACAGGAACAGATACTGGCTGACACCACAAGTCAGAC
CAAAGACAGTCAAGCAACGACACTCGTTTGCATTGATGGAGACTCTGCGAACATGTGGAG
ACTCTGCATCGCTCCAAAAGTATGTCACTCGACAATTCTTGGACACCTCTGGATTCTTCA
AGGATCCCAGTTTTGATCAATCACGAGCACATGGCACAAGATATCTGATTCTTGCGCGCA
TGGATGCTCTCTGGACAGCAAGAAAAGCCATTCGGATTGGCATATTAGTCGACACCCACC
CATTCTCAGTTGACCACTGCATATTATGCAACCAACAACTACTCAGCACATCCATTGCTC
ATCTCGTGGTGGAGTGTGAACAAGTAACTGGCCATCGCATTCAGTCTGGACTAGTACCAG
CAATTCAGAAATCACGACTCAGACTGCTGGGTCGCGCACTCGATCCGGGTGTGGAGAATG
TATATACTTGGCTCCGCGGTGGAGTCTTAAATGGCGAAGCAGATCTGGACCAGCGTTGGT
TGGACGGGACTGTGGAGCATGAATCTATGGGGACGAGGCATGATAATCGGGCGCTGGCAG
CACGGTTAGCTGACTTCCTGCAGGTAGCGTACCGGCAGTATCAATCCACATTGTGGAAAT
ACCACCGGGATCGCCTTGTGGAAGTTGGCTAACTGACTTCTAGCACCGCCAGCCTATGCC
TGAATGGGTATGGCTTGCCGTGTTTTCATGGGATCTGATTTTGACTATCAAATTCACAAA
ACACCATTGGCATTCGTGCTTGTTGTTTGGGGTGTGTGATTATATTCTTAACAATAAAGT
TCATTCAAAAAAAAAATTGCTCA

>LINE_scaffold0136-156748-157698-C
TTTTTTGAATGAACTTTATTGTTAAGAATATAATCACCCCCAAACAAACAAGCACGAATG
CCAATGGTGTTTTTGTGAACCTGATAGTCAAATCAAATCCCACGAAACAAAATAAACCAC
ACCCATCCCAGACACAGGCTCGTGGGTGAGTGCTAACAAGTCAGTTAGCCAACTTCCACA
AGACAATCTCCTGGTGGTATTGTGCAACAATGTGAGTTGATACTGCCGGTACGCTACCTG
CAGGAAATCAGCTAACCGTGCTGCCAGCGCCCGATTATCATGCCTCGCCCCCATAGATTC
ATGCTTCACAATCCTGTCCAACCAACGCTGGTCCAGATCTGCTTCGCCATTTATGACTCC
ACCGCGGAGCCAAGTATATACATTCTTCACACCCGGATCGAGTTGTGCAACCCAGTAGTC
TAAGTCGTGATTTCTGAATTGCTGGTACTAGTCCAGACTGAATGCGATGGCCAGTTACTT
GTTCACACTCCACCACGAGATGAGCAATGGATGTGCTGAGTAGTTGCTGGTCGCATAATA
TGCAGTGGTCAACTGAGAATGGGTGGGTGTCGACTAATATGCCAGTCTGAATGGCTTTTC
TTGCTGTCCAGAGAGCATCCATGCACGCAAGCATCAGATATCTTGTGCCATGTGCTCGCG
ATTGATCGAAACTGGGATCCTTGAAGAACCCAGAAGTGTCACAATAATCGTCGAGTGACA
TACTTTTGGAGCGATGCAGAGTCTCCACATGTTTGTAGAGTCTCCATCAATGCAAACGAG
TGTCGTTGCTTGACTGTCTTTGGTCTGACTTGTGGTGTCAGCCAGTATCTGTTCCTGTAT
AGTTGTTTGGTCCGACGAGACCAGAACCAGCGCTGGGATCTTACCAACTGCCCTTGGACA
TTCAGTGTAAACACGTCATTGTCTGTACCGGAGCAGATGGCAACGACAGG

>LINE_scaffold0136-197457-197840-+
TTACTCAGCACATCCATTGCTCATCTCGTGGTGGAGTGTGAACAAGTCACTGGCCATCGC
ATTCAGTCTGGACTAGTACCAGCAATTCAGAAATCACGACTCAGACTGCTGGGTCGCGCA
CTCGATCCGGGTGTGGAGAATGTATATACTTGGCTCCGCGGTGGAGTCTTAAATGGCGAA
GCAGACCTGAACCAGTTGTTGGTTGGACGGGACTGTGGAGCATGAATCTATGGGGACGAG
GCATGATAATCGGGCGCTGGCAGCACGGTTAGCTGACTTCCTGCAGGTAGCGTACCGGCA
GTATCAATCCACATTGTGGAAATACCACCGGGATCGCCTTGTGGAAGTTGGCTAATTGAC
TTGTAGCATCCACCAGCCTATGC

>LINE_scaffold0136-202727-203382-C
TTACTTTTTTCCTTTTGTTACTTTTTCTTTTTTTGATTTTTTTTTCTTAGTTAAGCGACC
AAGCTGCTGATTGAGGGGAAAGGAGTGAGGTTTTTTTTTCTGTAGTGGTTGGGAGCCTCT
ACTGCCTTTGGGGTGTCCCCTTTGAGAAGAGCTCAGGTGTTAACCCTGACTCTGGTTCTG
GAGGGAGGTAGGGTAGAGAGGATAGCCACTAGGGAAAGAGAGTGTCAACTAGTGCCCGAC
AGAAGGGGAGAGGAATTGAGAGTGTTACTGAGGGGGGGGGGCTTGCCTCCTGCAGAGCAG
TCTTACTGTGACTGGTAGTGGGGAAGTGGGAGCTGGTGTTCTGGTAAGGGAGAGGTCCTA
CCAGAATGAGGGGAGAAGAGAGTAGTCGCCCAGAAGAGATAGAGAAAGAGAATAGGACTG
AGGAGTGGGGGGCCGGCTTGAGGCTATCACCACAGTACTGAGTAGTGGTAGTGGTGGGCA
GCTGCTGTTTTTTGAATGAACTTTATTGTTAAGGATATAATCACACACCCAAACAACAAG
CACGAGTGCCAAAGGTGTTTTGTGAATCTGATAATCAAATCAGATCCATGAAACCACGGC
AAGCCATACCCATTCAGGCATAGGCTGGCGGTGCTAACAAGTCAGTTTAACCAGC

>LINE_scaffold0138-24919-25191-+
GTCACAGTAAGACTGCTCTAGTTAGGGCAAAGCTCCCCAGTAGTATTCTCAAGCCCTCTC
TCCTGTCGGGCACTAGCTCACACTCTCTTTCCCTAGTGGCTATCCTCTCTACCCTACCTC
CCCCAGAGCCAGAGTCGGGTCTGATACCTGAGCTCTCTTCAAAGGGGACACCCCAAAGGT
AGCAGAGGCTCATCCCAGCCCCCTCCTTCCTCAATCAGCAGCTTGGTCGCTCAACTAAGA
AAAAATCAAAAAAAAAAAAAAAAAAAAGCAAA

>LINE_scaffold0138-30051-30437-C
CATAGGCTGGTGGATGCTACAAGTCAGTTAGCTACAAGGCGATCGGTGAGTATTTCCACA
ATGTGGATTGATGCTGCCGGTACGCTACTTGCAGGAAGTCAGCTAACCGTGCTGCCAGCA
CCCGATTGTCATGCCTCGTCCCCATAGATTCATGCTCCACAGTCCCGTCCAACCAACAAC
TGGTTCAGGTCTGCTTCGCCATTTAAGACTCCACCGCGGAGCCAAGTATATACATTCTCC
ACCGCGGAGCCAAGTATATACATTCTCCACACCCGCAAGTGCTGAGTCGTGATTTCTGAA
TTGCTGGTACTAGTCCAGACTGAATGCGATGGCCAGTGACTTGTTCGCACTCCACCACGA
GATGAGCAATGGATGTGCTGAGTAAC

>LINE_scaffold0138-36967-37658-+
GCATGGATGCTCTCTGGACAGCAAGAAAAGCCATTCAGATTGGCATATTAGTCGACATCC
ACCCATTCTCAGTTGATCACTGCATATTATGCGACCAGCAGCTACTCAGTACATCCATTG
CTCATCTCGTGGTGGAGTGTGAACAAGTCACCGGCCATCGCATTCAGTCTGGACTAGTAC
CAGCAATTCCAGAAATCGACTCAGATTGCTGGGTCGCGCACTCGATCCGGGTGTGGAGAA
TGTATATACTTGGCTCCGCGGTGGAGTCTTGAATGGCGAAGCAGATCTGGACCAGTTGTT
GGTTGGACGGGACTGTGGAGCATGAATCTATGAGAACGAGGCATGATAATCGGGCGCTGG
CAGCACGGTTAGCTGACTTCCTGCAGGTAGTGTACCGGCAGTATCAATCCACATTGTGGC
ACAATACCACCGGGATTACCTTGTGGAAGTTGGCTAGACTGACTTCTAGCACCCACCAGC
CTTATGCCTGAATGGGTATGGCTTGCCGTGTTTTCATGGGATCTGATTTGACTATCAGAT
TCACAAAACACCTTTGGCATTCGTGCTTGTTGTTTTGGGATGTGATTCTATTCTTAAACA
ATCAAAGTTCATTCAAAAAATAATAATATCAGCGTATAACAACTGACCCATCAATAAATA
CAAGTGTATCTACTATTTAGTATTGTGGGTG

>LINE_scaffold0138-181847-184848-+
ATGAACATGGTAGTGCAGTTGGCACAATGTCATTGGCACCAGCACCAGATGAACTTGTCT
TCTCGAATCTGTCCAAAGGACAGTCTGGAGCAACCAGTTCATCGCAGAGGCTTTGCTAGT
ATTCGGCAATCCCTCGACAGAGTTGTGTCGTTTGACAACAGATCAGTTCTGTTTGGAACT
GGAACACAACTACAGCGCCTTCAGCAATTCCTCCCGTCGTCAAGGTAAATTCAGCATCGG
TTTCTGGATCACAGATCACCAGACTCAGCACAGTCCATGGTCGACGGCATTCGTCAATCG
ACCACTTTGTCATGACAAAGGCCATCAGTCACCTCCCACGTGTGGAAGTCAGTCAGCAGT
GTGTTGATGGTCTTCGCAGTTTCTCCGAGCAGATCAAGGACCTGGGTCGGCAGCCAACCA
TATCCCGCCATTCTCGAAGTCACAGATTCATATCTAAAGTGATTTTAATGATGGATTGGT
TGACAACTTTACCATGATCATTTGATAGGATTGCAGATACAACAGGTCTTGTCCAAACCA
AATGCATCTGATAACAGTTTCGATCAGACCAGCCACTCGATCAATGCCGGCTCCTATTGG
CAACAGGTCCATACTGCCATGAACAACACCATGCATTTGCCTGTTGATGGGTTTGTTGAT
AGTGCAACACTCTACGGATGAGTGGTCTGAACTCTACTGCTGCCACCCAACTCAAAGAGT
GGATTGTCAAACAATGGGTCAAGCAACCCTCTCGACCCGCTTATCAAACGCAACACTCGT
ACAGCTGAGCCATTCTGGACGTTGATAGTGCTGATTCCTTTGCAACTGTGATGGCATGAG
TAAAACGACCAACATCCGATCCTGCGTGTCATGCAAGGTCACTATGGATCACTGGCAGCC
GACACCACAGGTCACCGCTGGACTTGCAATACTGATGATAGTCAGCCAATTTTCAAGTCT
CTGTATGGTCCACCATGAAACAGTAACATGACCAGGTGTGGAATCAGATTGCTGCAGCCC
TGTTGCAGATGAGTCCAAATGCAAGTGGCGACGATGGTAACCACTGCGTTCACCAAGCGG
CACTTTATATGCCTGCTGACACTCAAGAAGGTGTACCACCAACCCCATTTGCTCGTGCTC
TGTTGAGAGTATGTGGTCAAGTATTCGCTTCAACAATGTGCATGGTTGTGCGCATCCATT
GTCTCCATCGACAAGAAAGATGGCGACCCTCTCATTGCGACAAGCGAGGCATTGCCCTCA
TCAATGTCGGTCTGAAACTCGTATGCAAGGTTGCTCCAAATTCGCAAGGAAGTATTGTCG
AAACCAACAACCTGCTATCCTACGAACAGGCTGGGTTGGCAAGCGCGAAGAGTGTGTTGG
ACAAGTAGCTCCACTTGTCGACATCATATGCAGACAGTTCTGGGCTAACCACATGTTCTA
TTCTATTGATATCCGCAAGGCATTCGATGACCCCGTTGGTGAACTGTTATGGAAGCTGCA
GAACATGGGATTCCCTCGACTCTGACAATCAACATTATCATCCTATCTGTTCAATCGACA
CATCCTACATATGGACCCATGTCCTATCAATATCAACAGGGATTCCATTGTCTCAACCCC
TTTCAAGTCATCACACATTCGGTTGGTGTCGCATCGATCGAGTCATGGACTATCCCCACA
CCATTCCCATAGAGGACTCATTCTCACTAAGAGATTGTTCTGTTTGCTGACTCCAGCAAT
CACTGTTGGCTGCGTCGACTGCTGTCGAGCAATGGGCCAATCAGTGGGAGATGCAGTTTG
GGTGGCCAAGTGTGGCATCATTAGCTTCACTGGCCATCTGGCACCACGACTTGACAACCC
ATTGGATATTCGACTCCATGGACAGTTGGTCAGTCGTGTGGAGTCAACAAGTACCTTGGT
GTACTGAAACACACTCGCCCTCATCAAAAGGGAAGGACACTGACTGCCTTGACCCAACCA
TTTGACCTGCTCTAACCCAGTGCTGACTATCACCAGTTAACGGTGGTTAGTCATAGTCTC
TATTTTCAGCATGGTCATGGGGTCATATGGGCTCGAGCTGGTTATGTATAATCTTACCAC
TGCATCACCGATGCTAGTCTAACCTGCAACGGTAGATTCAACTGTACACAGGAGCACGCA
TTCCAAACTTAAAATGGGCCAGGGTACTTATTGCAAATCTAAACGGTACTTGTTGGTTGG
TCTGTGACAAGAGAACACCCATCAATGCCATCTGCTGTGGTACAGTTGTTGACGTGTTTA
CACTGAATGTCCAAGTAGTTGGTAACTCCAACGCTTTCTGGTCTCGTCGCCAAACAATAT
ACAGGAACAGATAGGCTCACAACACATCAGAGAAAGAGAGAGAACGACACTCGTTTGCTC
TGTAGAAAAGAGGTCAAGCAACTCTGCATTTGCTAAAATATGTCACAGACAATTATTGGA
CACTTCTGGGTTCTGATCCCGTTTCGACAAAGCCATCACATGCTGTTGTATGCATGAACG
CATCACGATTTTTAGAAAAGCCATTCAGATTGGCATATTAGTCGACACCCACCCATTCTC
AGTTGACCACTGCATATTATGCAACAACAACTACTCAGCACATCCACCCATCTCGTGGTG
GAGTGTGAACAAGTCACCGGCCATCGCATTCAGTCTGGATTAGTACCAGCAATTCCAAAT
CACGACTCAGATTGCTGGGTCGCACCGATCCGGGTGACAACTATTATATCTTGGCTCCGC
GGTGGATGTATTGCATGGCTAAGCAGATCTGGACCAGCAGTACTTGGATTCGAGCACTGA
ATATGATATCGAGGCATGATAATCGGGCGCTGGCAGCACGGTCGTTTCTGCAGGTAGCGT
AGATCAATCCACATTGTGGAAATACCAATATAAGCGCCTTGTGGTAGTTGGCTAACTGAC
TTCTAGCACCGCCAGCCTATGCCTGAATGGGTATGGCTTGCCGTGTTTCATGGGATTTGA
T

>LINE_scaffold0138-354528-355045-+
ATTCAGCACATCCATTGCCCATCTCGTGGTGGAGTGTGAACAAGTAGCTGGCCATCGCAT
TCAGTCTGTACTAGTACCAGCAATTCAGAAATCACGACTCCGATTGCTGGGTCGCGCACT
CGATCCGGGTGTGGAGAATGTATATACTTGGCTCCGCGGTGGAGTCTTAAATGGCGAAGC
AGATCTGGACCAGCGTTGGTTGGACGGGGACTGTGGAGCATGAATCTATGGGGACGAGGC
ATGATAATCGGGCGCTGGCAGCACGGGTTAGCTAACTTCCTGCAGGTAGCATACCGGCAG
TATCAATCCACATTGTGGAAATACCACCGAGATCGCCTTGTGGAAGTTGGCTAACTGACT
TCTAGCACCACCAGCCTATGCCTGAATGGGGTATGGCTTGCCGTGTTTTCATGGGATCTG
ATTTTGATTATCAGGTTCACAAAACACAGTTTGGCATTCGTGCTTGTTGTTTGGGGTATG
CTTATATTATTAACAATCAAAGTTCATTCAAAAAAAA

>LINE_scaffold0138-373498-373833-+
ATCGGGCGCTGGCAGCACGGTTAGCTGACTTCCTGCAGGTAGCGTACCGGCAGTATCAAT
CCACATTGTGGAAATACCACCGGGATCGCCTTGTGGAAGTTGGCTAACTGACTTCTAGCA
CCGCCAGCCTATGCCTGAATGGGAAAAAAAAAAAAAAAGTGCCAGCACAACTACCAGCAG
CTGCCCACCACTACCACTACTCAGTACTGTGGTCGACAGCCTCGAGCCGGCCCCCACTTC
TCAGTCCCCCTCTCTCTCTCTCTCCTCTCTGTAGTGGCCTTCTTGCCCTACTCTTCTCCC
CACCCCTCTTTCTGGCAGGACCTCTCCTTGTCAGA

>LINE_scaffold0138-373642-373839-+
AAAAAAAAAAAAAAGTGCCAGCACAACTACCAGCAGCTGCCCACCACTACCACTACTCAG
TACTGTGGTCGACAGCCTCGAGCCGGCCCCCACTTCTCAGTCCCCCTCTCTCTCTCTCTC
CTCTCTGTAGTGGCCTTCTTGCCCTACTCTTCTCCCCACCCCTCTTTCTGGCAGGACCTC
TCCTTGTCAGACAGCCA

>LINE_scaffold0138-373830-373847-+
AGACAGCCAAGCGCAAA

>LINE_scaffold0138-373906-374467-+
GGAACCAACTAGGACATATCTATAAAGACAAAAAACACAACAGAGTGCAGACACTAGTGC
CAGCACAACTACCAGCAGCTGCCCACCACTACTACTACTCAGTACTGTGGTGACAGCCTC
TACCGGCCCCATTCCTCAGTCACTCTCTCTCTCCTCTGTAGTGGCCTTCTTGCCTCTTCT
CCCCACCTCCTTCTGGCAGGACCTCTCCCCTACCAGAACACCAGCTTCCATCCTCCACTA
TCAGTCACAGTTAGACTGCTCTAGTCAGGAAGCGAGCTCCCCCCCCCAGTGGTACTCTCA
GGCCTCTCTCCTGTTGGGCACTAGTCTCCTACTCTCTTTCCCTAGTGACTGTCCTCTCTG
CCCTACCTCCCCCCAGAGTCAGAGCTAGGTCTGATACCTGAGCTCCTCTCAAAGGGGGCA
CCCCAAAGGCAGTAGAGGCTCTCATCGAAAAAAAAAACCCCCCCTCCCTTTCTCAATCAG
CAGCTCTGTTGATCAGAAGAAAAAAAAAATCAAAAAAAGAAAAAGAAACAAAAAGAAAAA
AGTAAAGGTTCACGCGAAAAG

>LINE_scaffold0138-389583-390107-+
ACTCAGCACATCTATTGCCCATCTCGTGGTGGAGTGTGAACAAGCAACTGGCCATCGCAT
TCAGTCTGGACTAGTACCAGCAATTCAGAAATCACGACTCAGACTGCTGGGTCGCGCACT
CGATCCGGGTGTGGAGAATGTATATACTTGGCTCCGCGGTGGAGTCTTAAATGGGCGAAG
CAAATCTAGGCCAGTTGTTGGTTGGACGGGACTGTGGAGCATGAGTCTATGGGGACGAGG
CATGATAATCGGGCGCTGGCAGCACGGGTTAGCTGACTTTCCTGCAGGCAGCGTACCAGC
AGTATCAAATCCATATTGTGGCAAATACTACCTGGGATCGCCTTGTGGAAGTTGGTTAAA
CTGACTTCTAGCACCCACCAGTCTATGCCTGAATGGGGTATGGCTTGCCGTGTTTCATGG
GATCTGATTTGAACTTCAGATTTACAAAACACCATTGGCATTCGTTACTTGTTTGTTTGG
GATGTGTGATTATATTCTTAACAATAAAGTTCATTCAAAAAAAA

>LINE_scaffold0138-656146-656388-C
TTTATAATATAATCACACTCCAAACAACAAGCACGAATGCCAATGGTATTTTGTGGGTCT
GATAGTCAAACCAGATCCATGAAAACACAGGCAAGCCATACCCATTCAGGCATAATGTTG
GTAGGTGCTACAAGTCAGTTAGCCAACTTCCACAAGGCGATCCCTGGTGGTATTGTGCCA
CAATGTGGATTGATACTGCCCAGTATACTACCTGCAGGAAGTCGGCTAACCATGTCTGGC
AG

>LINE_scaffold0138-879843-880487-C
TTTTCGCGTGAACCTTTACTTTTTCTTTTGTTTCTTTTTCTTTTTTGATTTTTTTCTTCT
GATCAACAGAGCTGCTGATTGGAGAAAGGGAGGGGGTTTTCCGATGAGAGCCTCTGCTAC
CTTTGGGGTGTCCCCTGAGAGGAGCTCAGGTATCAGACCTAGCTCTGACTCTGGGGGAGG
TAGAGTAGTGAGGACAGTCACTAATGAAAGAGAGTGAGCTAGTGCCCAACAGAGGGGAGA
GGGCCTGAGAGTGTTACTAGGGGGGGGAGCTCGCCTCTGACCAGAGCAGTCTAACTGTGA
CTGGTAGTGGGAAATGGGAGCTGGTGGTCTGACAGGAGAAGTCCTGCCAGAAAGAGGGGT
TGGGAGGATAGTCCAACAGAGGGGAGATAGAGAGAGGGACTGAGAAGTGGGCCCGGCTTG
AGGCTGTCACCGCAGTACTGAGTAGTGGTAGTAGTGGGTAGCTGCTGGTAGTTGTGCTGG
CACTAGTGGGTGTGCTAGTGTCTGCACTCTGTTGTTGAGCCACTCAATATACACAATGGA
CTATTGGGTATATTCCAGGTGGTATTGTGCCACAATGTGGATTGATACTGCCCAATATAC
TACCTGCAAAAAGCCAGCTAACCGTTGCTGTCAAACATCCGATT

>LINE_scaffold0138-880714-881662-C
TAGTTGGTTGTTGTTTTTTTTTTTTTTGAATGAACTTTATTGTTAAGAATATAATCACAC
ACCCCAAACAACAAGCACAAATGCCAATGGTGTTTTGTGAATCTGATAGTCAAATCAGAT
CCATGAAAACACGGCAAGCCATATCCATTCAGGCATAGGCTGGCGGTGCTAGAAGTCAGT
TAGCCAACTTCCACAAGGCGATCCCGGTGGTATTTCCACAATGTGGATTGATACTGCCGG
TACGCTACCTGCAGGAAGTCAGCTAACCGTGCTGCCAGCGCCCGATTATCATGCCTCGTC
CCCATAGATTCATGCTCCACAGTCCCGTCCAACCAACGCTGGCCCGATCTGCTTCGCCAT
TTAAGACTCCACCGCGGAGCCAGATATACATTCTCCACACCCGGATCGAGTGCGCGACCC
AGTAGTCTGAGTCGTGATTTCTGAATTGCTGGTACTAGTCCAGACTGAATGCGATGGCCG
GTGACTTGTTCACACTCCACCACGAGATGGGCAATGGATGTGAGTAGTTGCTGGTCGCAT
AATATGCAGTGGTCAACTGAGAATGGGTGGGTGTCGACTATGCCAATCTGAATGGCTTTT
CTTGCTGTCAGAGAGCATCCATGCGCGCAGCATCAGATATCTCGTGCCATGTGCTCGTGA
TTGATCGAAACTGGGATCATGAAGAATCCAGAAGTATCCAATAATTGTCGAGTGACATAC
TTTTGGAGCGATGCAGAGTCTCCGCATGTTCGTAAAGTCTCCATCAATGCAAACGAGTGT
CGTTGCTTGACTGTCTTTGGTCTGACTTGTGGTGTCAGCCAGTATCTGTTCCTGTATAGC
TGTTTGGTCCGACGAGACCAGAACCAGTGCTGGGATCTTACCAACTGCCCTTGGACATTC
AGTGTAAACACGTCATTGTCTGTACCAGAGCAGATGGCATTGATGAGT

>LINE_scaffold0138-941662-941679-C
GATGTTGGTCGTCGTAG

>LINE_scaffold0138-1062831-1063934-C
TTATTTTGAATGAACTTTATTGTTTAAGAATATAATCATACCCCAAAACAACAAGCACAA
GTGCCAATGGTGATCTGTGAATCTGAACGTCATATCAGATCCCATGAAACACAGGCAAAC
CATACCCCATTCAGGCATAGGCTGGCGGGTGCTAGAAGTCAGTTTAACCAACTTCCACAA
GGCGATTCCAGTGGTATTTTCCACAGTGTGGATTGATACTGCTGGTACGCTACCTGCAAA
AAGTCAGCTAACTGTGCTGCCCAAGATCCGATTATCATGCCTCGTCCCCATAGATTCATG
CTCCACAGTCCCGTCCAACCAACAACTGGCCCAGATCTGCTTCGCCATTTAAGATTCCAC
CGCGGAGCCAAGTATATACATTCTCCACACCCGGATCGAGTGCGCGACCCAGTAGTCTGA
GTTGTGATTTCTGAATTGCTGGTACTAGTCCAGACTGAATGCGATGTCCAGCTACTTGCT
CACACTCCACCACGAAATGGGCAATGGATGTGCTGAGTAGTTGCTGGTCGCATAAGATGC
AGTGATCAACTGAGAATGGGTGGGTGTCGACTAATATGCCAATCTGAATGGCTTTTCTTG
CTATCCAGAGTGCATCCATGCGCGCAAGCATCAGATATCTTGTGCCATGTGCTCGTGATT
GATCGAAACTGGGATCCTTGAAGAATCCAGAAGTGTCCAATAATTGTCGAGTGACATACT
TTTGGAGCGATGCAGAGTCTCCACTTGTTCGTAGAGTCTCCATCAATGCAAACGAGTGTC
GTTGCTTGACTGTCTTTGGTCTGACTTGTGGTATCAGCCAGTATCTGTTCCTGTATAGCT
GTTTGGTCCGACGAGACCAAAGCCAGCGCTGGGATCTTACCAACCGCCCTCGGACATTCA
GTGTAAACACGTCATTGTCTGTACCAGAGCAGATGGCATTGATGGGTGTTCTCTTGGTCA
CAGATCGCTCCAACAAGCGTACCCGTGAGACCAATGAGCGAGTGAGAAGAGACCCAATCC
CAGTTTCAACCAGAAGGGGTCCAATGGCAGTCGAGAGTCGGGCACCAGTGAACAGCCGGA
TGCCCTTGTTGATCGTTGTCTGC

>LINE_scaffold0138-1069699-1071873-C
TTTTTTTTTTTTTGAATGAACTTTATTGTTAAGAATATAATCACGCCCCAAACAAACAAG
CACGAATGCCAAATGTGTTTTATGAATCTGATAGTCAAATCAGATCCATGAAAACACGGC
AAGCCATACCCATTCAGGCATAGGCTGGCGGTGCTAGAAGTCAGTTTAGCCAACTTCCAC
AAGGCGATCCCGGTGGTATTTCCACAATGTGGATTGATACTGCCGGTACGCTACCTGCAG
GAAGTCAGCTAACCGTGCTGCCAGCGCCCGATTATCATGCCTCGTCCCCATAGATTCATG
CTCCACAGTCCCGTCCAACCAACGCTGGTCCAGATCTGCTTCGCCATTTAAGACTCCACC
GCGGAGCCAAGTATATACATTCTCCACACCCGGATCGAGTGCGCGACCCAGCAATCTGAG
TCGTGATTTCTGAATTGCTGGTACTAGTCCAGACTGAATGCGATGGCCAGTGACTTGCTC
ACACTCCACCACGAGATGGGCAATGGATGTGCTGAGTAGTTGCTGGTCGCATAAGATGCA
GTGGTCAACTGAGAATGGGTGGGTGTTGACCAATATGCCAATATGAATGGCTTTTCTTGC
TGTCCAGAGAGCATCCATGCGCGCAAGCATCAGATATCTTGTGCCATGTGCTCGCGATTG
ATCAAAACTGGGATCCTTGAAGAATCCAGAAGTGTCCAATAATTGTCGAGTGACATACTT
TTGGAGCGATGCAGAGTCCCCACATGTTTGTAGAGTCTCCATCAATGCAAACGAGTGTCG
TTGCTTGACTGTCTTTGGTCTGACTTGTGGTATCAGCCAGTATCTGTTCCTGTATAGCTG
TTTGGTCCGACGAGACCAGAACCAGCGCTGGGATCGTACCAACTGCCCTTGGACATTCAG
TGTAAACACATCATTGTCTGTACTGGAGCAGATGGCATTGATGGGTGTTCTCTTGGTCAC
AGATCGATCCAACAAGCGTACCCGTGAGACCAATGAGCGAGTGAGAAGAGACCCAATCCC
AGTTTCAACCAGAAGGGGTCCAATGGCAGTCGAGAGTCGGGCACCAGTGAACAGTCGGAT
ACCCTTGTTGATTGTCGTTTGCAGTGGTGCAAGGTGTGACTTGTTGCCACCAACCAGTTC
GAGCCCATAATAGGCTTTGCCCATGACCACTGCAGAGAATATGCGAGATCGATAATTCAC
CGTTAACTGGTGGTTAGCCAGCACTGGGTGAAGAACCGAAATGGTATGGTCGAGTACAGA
CCGTTTCTGCTTGAGCCATGCTGAATGGTCCAGCTTGGAGTCAATCAGTACACCAAGGTA
CTTGTATGACTCCACACGACTGACCAGCTGTCCATGGAGTCCAATATCCAATGTACTGTC
AAGTCGTGGTGCTAGATGGCCAGTGAAGCTGATGATGCCACACTTGGCCACACCAAACTG
CATCTCCCACCGATTGGCCCATTGCTCGATAGCAGTCAACGCAGCTAACAGTGATTGCTC
AGAATCAGCAAAGACTGTCACATCGTCTGCGTACATGAGTCCTCGGATGGGGTTGGTGTC
TTGCGGTAGTCCAGGGACTGTGATGGGTGCGACACCATCGAGAATGTCGTTGATGAACAG
ATTGAACAGTAGTCCAGACAATGGAAATCCCTGTCTGACACCTCTCTGCACTGGAAAGGG
GTCCGATAACAGTGATCCTGTCCGAGCTCGAGCAGATGAGGATGTGTACAATGCCTTGAG
AAAGGCAAGAGTACGACGAGGGAATCCCATGTTCTGCAGCTTCCATAACAGTGCACCAAC
TGGGACTGTATCAAATGCCTTTCGGATATCGATGAATAGAACATGGGTGTTTATCCCAGC
ATTCTGTCTGCGCTGAATGATGTCGACAAGTGAGACTACTTGTCCAACACACTCTTCGCG
CTTGCGGAACCCAGCCTGTTCGTAGGACAGCAGGTTGTTGGTCTCGACAAATCGCTCAAT
GCGCATTTGGAGAACCTTGCAAACGAGTTTCAGGCCGACATTGATGAGGGCAATGCCTCG
CTTGTCGCCTGGGTTGAGAGGGTCGCCATCTTTCTTGTCAATGGAAACAATGGATGCACA
GAGCCATGCACGGGGAATTGTTGCTGAAGCGAATACTTGACCACATACTCTCAACAGAGC
ACGAGCAAATGGAG

>LINE_scaffold0138-1071911-1071925-C
TGTATCAACTGTGA

>LINE_scaffold0138-1150765-1150798-+
CATTTCATAGATATGGTATGGCTTTCAGATTCA

>LINE_scaffold0138-1159153-1159186-+
CATTTCATAGATATGGTATGGCTTTCAGATTCA

>LINE_scaffold0138-1198478-1198890-+
ATCGCGCACTCGATCCGAGTGTGGAGAATGTATACACTTGGCTCCGCGGTGGAGTCTTAA
ATGGGCGAAGCAGATCTGGACCAGTTGGTTGGTTGGACGAGACTATGGAGCATGAATCTA
TGGGGACGAGGCATGATAATCAGGTAGCTGGCAGCAACGTTTGGCCGACTTTTTGCAGGT
AGTGTATCATGCAGTATCAATTCACAGTGTGGAAATACCACCTGGGATCACCTTGTGGAA
GTTGGCTAACTGACTTGTAACACCCACCAACATATGCCTGAATGGGTATGGCTTGCCGTG
TTTTCATGGATCTGATTTGACTATCAGATTCATAAAACACCTTTGGCATTCGTGCTTGTT
GTTTGGGGTGTGATTATATTCTTAACAATAAAGTTCATTCAAAAAAAAAAAA

>LINE_scaffold0138-1245470-1245857-C
TTTTTTTTGAATGAGCTTTATTGTCAAGAATATAATCACACACCCTCAAACAACAAGGTA
ACGAATGACAAAGGTGTTTTGTGAATCTGATAGTCAAAATCAGATCCCATGAAAACACGA
CAAGCCATACCCATTCAGGCATAGGCTGGCGGTGCTAACAAGTCAGTTAACCAATTTCCA
CAAGGTGATCCCGGTGGTATTTCCACAATGTGGATTGATACTGCCGGTACGCTACCTGCA
GGAAAGTCAGCTAACCCGTGCTGCCCAGCTGCCTGATTGTCATGCCTCGTCCCCATAGAT
TCATGCTCCACAGTCCCGTCCAACCACCGCTGGTCCAGATATGCTTTGCCATTTAGGGCT
CCACCACAGAGTCAAGTATATACATTC

>LINE_scaffold0138-1299560-1299807-+
AAATTTGTGCAGTCAATGTTACTAAAATCACCAACAGATGATAGTCCAGTCGCCATCTCG
TAAGCCGTACCTGGTTGTGGGGGTCAATCCAAGACTTGCATCTCCTTTGATGGCTTTCAA
AACTCACAGCACCCCAGATTGGACATAGTCCAGCATCCAACAACTGAACCCGAACACTGT
GGAATAGCACTTGGAGTCTCCAAATGCTTTGGTGTCATGTGAATGTCCGCAGTTCCACTG
GCACGAT

>LINE_scaffold0138-1299899-1300394-+
CACTTTTTTTGCAGATAAGTCCATACGAAGCTCCTGTTGATGATAGTCTCTCACTGCAGT
AGAACCATATCTGGCCAACTTGTACACTCCGATAGAGGCATAATAGAACCAACCACCAAA
ATACATTTACACATGCGTCGCTATGTATCTGCCACAGAATATTCGCAAGTGTGACTATCC
CTTAATGGTTTTGGTAGTCTGCTTTCTATTGTATCGATTGATAACAAGAATGGCAATCTT
TTGGAACCCAATGACAAACGAGATATTCACACTCATCAATGTGAATTACAAACTTGTATA
CAAGGTGGTGCAGATTTGCATAAGAACGCTTTATTGAGTCAAAAACCAAACTGCTGGTAC
CCTGAACAAGATGGATTCCGTAAACGAGAGAAAGTGCATATCTCAAGTCACATCTCTCGT
TGATATCATGCAACACATTTCTGGTACTGGGGTTCAACATACTCGTATTCTTTGTGAATA
TCTGCAAAAAGCATT

>LINE_scaffold0138-1300471-1300723-+
GGTTTCACGGTAGAGCAATGGATGAAGCAAGGACTAGACAGCGATGGCTGCTATCCCATG
TGGAGCATGAATTTGCGAATGTAGGGACCAACAATGGGGTGCTGGCAGCGTGAATGGTCG
ACTTTCTGAAATCTGCGCGTATCGGTAATACCAAGCCAAGGTTTGATACTACCATCAGGA
GTGCTTTGTTGAAGCCGAACCACTGTTTTCTAATACCATCAGCACTATGTGTCAGTGTTG
GTCTGACTTGCC

>LINE_scaffold0138-1405201-1405322-+
ATCGGGCGCTGGCAGCACGGTTAGCTGACTTCCTGCAGGTAGCGTACCGGCAAACCCACT
CATCATTAAAAAAAAAACACAACAGAGTGCAGACACTAGCACACCCACTAGTGCCAGCAC
A

>LINE_scaffold0138-1420430-1420698-+
GCACGGTTAGCTGACTTCCTGCAGGTAGCGTACCGGCAGTATCAATCCACATTGTGGAAA
TATCACCGGGATCGCCTTGTGGAAGTTGACTAACTGACTTCTAGCACCGCCAGCCTATGC
CTGAATGGGTATGGCTTGCCGTGTTTCATGGATTTGATTTGACTATCAGATTCACAAAAC
ACCTTTGGCACTCGTGCTTGTTGTTTGGAGTGTGTGATTATATTCTTGACAATAAAGTTC
ATTCAAAAAAAAAAAAAAAAAAATGTCA

>LINE_scaffold0138-1474865-1476390-+
AAGTGTGGCATCATTAGCTTCACTGGCCATCTAGCACCACGACTTGACAACCCATTGGAT
ATTCGACTCCATGGACAGTTGGTCAGTCGTGTGGAGTCATACAAGTACCTTGGTGTACTG
ATTGACTCCAAGCTGGACCATTCAGCATGGCTCAAGCAGAAACGGTCTGCACTCGAGCAC
ACCATCTCGGCACTTCACCCAGTGCTGGCTAACCACCAGTTAACGGTGAATTATCGATCT
CGCATATTCTCTGCAGTGGTCATGGGCAAAGCCTATTATGGACTCGAGCTGGTTGGTGGC
AACAAGTCACACCTTGCATCACTGCAGACGACAATCAACAAGGGTATCCGACTATTCACT
GGTGCCCGACTCTCGACTGCAATTGGACCCCTTCTGGTTGAAACTGGGATTGGCTCACTT
CTCACTCGCTCATTGGTATCACGGGTACGCTTGTTGGAGCGATCCGTGACCAAGAAAACA
CCCATCAATGCCATCTGCTCTAGCACAGACAATGATGTGTTTACACTGAATGTCCAAGGG
CGGTTGGTAAGATCCCAGCGCTGGTTCTGGTCTCGTCGGACCAAACAACTATACAGGAAC
AGATACTGGCTGACACCACAAGTCAGACCAAAGACAGTCAAGCAACGACACTCGTTTGCA
TTGATGGAGACTTTACGAACATGTGGAGACTCTGCATCGCTCCAGAAGTATGTCACTCGA
CAATTCTTGGACACCTCTGGATTCTTCAAGGATCCCAGTTTCGATCAATCACGAGCACAT
GGCACGAGATATCTGATGCTTGCGCGCATGGATGCTCTCTGGACAGCAAGAAAGGCCATT
CAGATTGGCATATTAGTCGACACCCACCCATTCTCAGTTGACCACTGCATATTATGCGAC
CAGCAACTACTCAGCACATCCATTGCTCATCTCGTGGTGGAGTGTGAACAAGTAGCTGGC
CATCGCATCCAGTCTGGACTAGTACCAGCACCAGAAATCACGACTCAGACTGCTGGGTCG
CGCACTCGATCCGGGTGTGGAGAATGTATATACTTGGCTCCGCGGTGGAGTCTTAAATGG
CGAAGCAGATCTCTGGACCAGCGTTGGTTGGACGGGACTGTGGAGCATGAATCTATGGGG
ACGAGGCATGATAATCGGGCGCTGGCAGCACGGTTAGCTGACTTCCTGCAGGTAGCGTAC
CGGCAGTATCAATCCACATTGTGGAAATACCACCGGGATCGCCTTGTGGGAGTTGGCTAA
CTGACTTCTAGCACCGCCAGCCTATGCCTGAATGGGTATGGCTTGCCTGTGTTTCATGGG
ATTTGATTTGACTATCAGGTTCACAAAACACCATTGGCATTCGTGCTTGTTTGTTTGGGG
TGTGATTATATTCTTAACAATAAAGTTCATTCAAAAAAAAAAAGTGCCAGCACAACTACC
AGCAGCTGCCGTCACCACTACTACTCAGTACTGCGGTGACAGCCTCAAGCCGCCCCCACT
CCTCAGTTCTATTCTTTTTCTCTCT

>LINE_scaffold0138-1482305-1482888-+
AAAAATCTCTGTAGTGGCCTTCTTGCCCTACTCTTCTCCCCCAAAAAACAAAAACACAAC
AGAGTGCAGACACTAGCACACCCACTAGTGCCAGCACAGACCTCCCCCTAGCCCACCACT
ACTACTACTCAGTACTGTGGTCGACAGCCTCGAGCCGGCCCCCACTTCTCAGTCCCTCTC
TCTCTCTCTCTCCTCTCTGTAGTGGCCTTCTGCCCTACTCTTCCCCCACCCTCTTCTGGC
AGGACCTCTCCTGTCAGACAGCCAGCTCCATCCTCCACTATCAGTCACAGTAAGACTGCT
CTAGTCAGGAAGGAGCTCAGTGGTACTCTCAGGCCCTCTCTCCTGTTGGGCACTAGCCTC
CTACTCTCTTTCCTTAGTGACTGTCCTCTCTGCCCTACCTCCCCCAGAGTCAGGCTAGGT
CTGATACCTGAGGCTCTCTCAAAGGACACCCCAAAGGCAGTAGAGGCTCTAACTACTACA
GAAAAACCCCCTCCTTCCTCCAATCAGCAGCTCTGTTGATCAGAAGAAAAAAATCAAAAA
AAAAGAAAAGAAACAAAAAGAAAAGTAAAGGTTCACGCAAAAG

>LINE_scaffold0138-1488413-1489220-+
CGCTGGCAGCACGGTTAGCTGCTTGCAGGTAGCGTACGGCAGTATCAATCCATTGTGGAA
ATACCACCGGGATCGCCTTGTGAAGTTGACTAACTGACTTCTAGCACCGCCAGCCTATGC
CACAGAATGGGTATGGCTTGCCTGTGTTTCATGGGATTTGATTTGACTATCAGGTTCACA
AAACACCATTGGCATTCGTGCTTGTTTGTTTGGGGTGTGTGATTATATTCTTGACAATAA
AGTTCATTCAAAAAAAAAAAAAAAAAAAAAGTGCCAGCACAACTACCAGCAGCTGCCCAC
CACTACTACTACTCAGTACGGTAGTGACAGTCTCTAGCCGGCCCCCACTTCTCAGTCCCT
CTCTCTCTCTCTCACCTCTGTAGTGGCCTTCTTGCCCTTTCTCTCTCCCCACCCTCTTTC
TGGGGACCTCTCCTTGTCAGACAGCCAGCTTCTACTTTCCCACCATCAGTCACAGTAAGA
CTGCTCTGGTCAGAGGCGAGCCCCCTAGTAACACTCTCAAGCCCTCTTCCCTTCTGTCGG
GAACTAGCTCACACTCTCTCAGTGACTATCCTCTCTATCCTACCTCCCCCTAGAGTCAGG
TCTGATACCTGAGCTCCTCTCGAGGACACCCCAAAGGTAGCAGAGGCTCTCATCGGAAAA
AACCCCCTCCTTCCTCCAATCAGCAGCTCTGTTGATCAGAAGAAAAAAATCAAAAAAGAA
AAAGAAACAAAAAGAAAAAGTAAAAGTTCACGCAAAAGTGGACACTGTCCTGAACTCCCC
ATTTGGAAAAAAACCCTCCCCCTCCAA

>LINE_scaffold0141-17612-18720-C
TTTGGCTTGGTAGCCATAGTCTTGCGTTTGGGGGTTGCACCCGTTGGTGGTAGTGGAGGG
TAGTCATTATCTTGGACTACGACTTGCGGGACAACAGGTCCGACTTTCAGTCTGGCTAAG
ATGGTAGCCAGAGCAGTTTAAGTTGCTTCACTAGTTGATTTTATCTGGCTTGCCATGTTT
TTAATGACTTTCTCCAAGTTGCTGTTGATTTTCTCAGGTTGGCTGTTGCCTTCTGCTGAG
AGCAATAGTGTTGCTCAGAGCATCCAACTCGGCCTGTTGAGCAGCAGATTGCTGGCTGAG
GTTCTTTGACTACCCACGCAGATCGTCCTGGGGTGGTGGGCTGGCATCGCGAGCCTTTTT
TGGTGTCGCACGAACAGATCGATCGCTGTCAGTCGATCGCATGCGAACAGATCCTGCCAC
GGAGGCAAGGGGGGTAGTGTCAGAGGAGGTATCGTGACCTTCCTCACTAGAGAAGATCTC
ACCATCCTTGCGGATACGGTGAGTAAAAGCACCACTGGGAGCGGGTTTGCCTTTCCCATG
GTTGCTTTTTGAATTTGTATTTTTTTGCATTTTTGATTTTTTTTTGGGGGGGGAGTTGTT
TTTTTTTCTGTGGGAGTTCAGGATAAAGTGTCCACTTTTCGCGTGAACTTTTCTTTTTTT
GTTTCTTTTTCTTTTTTTTGGTTTTTTTCTTGGTGATCAACAAGCTGCTGATTGGAGGAA
GGAGGGGTTTTGTTAAGAGCCTCTGCTACTTTTGGGGTGTTCCCTTTGAGAGGAGCTCAG
GTATCAGACCTAGCTCTGACTCTGGGGGAGGTAGGATAGAGAGGATATCTACTGAGGAGA
GAGTGTGAGCTAGTGTCCAACAGAAGGGGAGAGGGTTAGGGTTAGGGTTACTAGGGGGGC
TCGCCTCCTAACCAGAGCAGTCTCACTGTGACTGGTAGTGGAGGATGGAAGCTAGTGTTC
TGGTAGGGGAGAGGTCCTACCAGAATGAGGGGAGAAGAGGATAGTCCAATAGAGAATAGA
GTGACTGAGGAATAGAGTGCCGGCTCGAGGCTGTCACTACCGTACTGAGTAGTAGTAGTG
GGTAGCTGCTGGTAGTTGTGCTGGCACT

>LINE_scaffold0141-123971-124053-+
TGGCACTCATGCCTTGGTTGTTTGTGATTCTATTGAACAAAAACAAAAAACACAACAGAG
TGCAGACACTAGCACACCCACT

>LINE_scaffold0144-2203-2341-+
TGTTTCATGGATTTGATTTGATTTGATTATCAGATTCACAAAACATCTTTAGACACTTAT
TACTTGTTGTTTGAGAGTGTGATCTGATTATATTCTTAACAATAAAATTCATTCAAAAAA
AACTATCAATGGCCAAAC

>LINE_scaffold0144-5405-5646-+
TGCCAGACATGGTTAGCCGACTTCCTGCAGGTAGTATACTGGGCAGTATCAATCCACATT
GTGGCACAATACCACCAGGATCGCCTTGTGGAAGTTGGCTAACTGACTTGTAGCACCTAC
CAACATTATGCCTGAATGGGTATGGCTTGCCTGTGTTTTCATGGATCTGGTTTGACTATC
AGACCCACAAAATACCATTGGCATTCGTGCTTGTTGTTTGGAGTGTGATTATATTATAAA
C

>LINE_scaffold0144-97790-98495-C
GGCAAAGGGAGTAGTGTCAGAGGAGGTATCGCGACCTTCCTCACCAGAAAAGATTTCACC
ATCCTCGCGGATACGGTGAGTGAAAGCACCACTGGGAGCGGGTTTGCCTTTCCCGTGGTT
GCTTTTTGGGGTTGTATTTTTTGCATTTTTGATTATTTTTTTGGGGGAGGGGGTTTTTCC
TGTGGGAGTTCAGGATAAAATGTCCACTTTTTGCGTGAACTTTACTTTTTCTTTTGTTTC
TTTTTCTTTTTTGATTTTTTTCTTCTGATCAACAGAGCTGCTGATTGGAGAAAGGAGGGG
GTTTTCGATGAGAGCCTCTGCTACCTTTGGGGTGTCCCCTTTGAGAGGAGCTCAGGTATC
AGACCTAGCTCTGACTCTAGGGGGAGGTAGGATAGAGAGGATAGTCACTGAGGAGAGAGT
GTGAGCTAGTGCCCAACAGAAGGGAAGAGGGCTTGAGAGTGTTACTAGGGGGGGCTCGCC
TCCTGACCAGAGCAGTCTTACTGTGACTGATGGTGGGAAAGTAGAAGCTGGTTGTCTGAC
AAGGAGAGGTCCTGCCAGAAAGAGGGGTGGGGAGAAGAGTAGGGCAAGAAGGCCACTACA
GAGGAGAGAGAGAGAGTGACTGAGGAATGGGGGCCGGCTAGAGGCTGTCACCACAGTACT
GAGTAGTAGTAGTGGTGGGCAGCTGCTGGTAGTTGTGCTGGCACT

>LINE_scaffold0144-126290-126800-C
AAACAACAAGTAACAAATGTCAATGGTGTTTTGTGAATCTGATAGTCAAAATCAAATCCC
ATGAAAACACGGCAAGCCATACCCATTCCAGGCATAGGCTGGTGGGTGCTACAAGTCAGT
TTAACCAACTTCCACAATGCGATCCCGGTAGTATTGTGTCACAATGTGGATTGATACTGC
CGGTACGCTACCTGCAGGAAGTCAGCTAACCGTGCTGCCAGCGCCCGATTATCATGCCTC
GTCCCCATAGATTCATGCTCCACAGTCCCGTCTAATCAACAACTGGTCCAGATCTGCTTC
GCCATTTATGACTCCACCGCGGAGCCAAGTATATACATTCTCCACACCCGGATCGAGTGC
GCAACCCAGCAATCTAAGTCGTGATTTCTGAATTGCTGGTACTAGTCCAGACTGAATGCG
ATGGCCAGTGACTTGTTCACACTCCACCACGAAATGAGCAAATGGATGTGCTGAGTAGTT
GCTGGTCGCATAATATGGCAGTAGTCAGCT

>LINE_scaffold0144-282992-283511-C
TTTTTTTGAATGAACTTTATTGTTAAGAATATAATCACACATCCCAAACAAACAAGTAAC
GAATGCCAATGGTGTTTTGTAAATCTGAAGTTCAAATCAGATCCCATGAAACACGGCAAG
CCATACCCCATTCAGGCATAGACTGGTGGGTGCTAGAAGTCAGTTTAACCAACTTCCACA
AGGCGACCCCAGGTAGTATTTGCCACAATATGGATTTGATACTGCCGGTACGCTACCTGC
AGGAAGTCAGCTAACCCGTGCTGCCAGCGCCCGATTATCATGCCTTGTCCCCATAGATTC
ATGCTCCACAATCCCGTCCAACCAACGCTGGTCCAGATCTGCTTCGCCATTTAGGACTCC
ACCGCGGAGCCAAGTATATACATTCTCCACACCGGATCAGTGCGCGACCCAGCAGTCTGA
GTCGTGATTTCTGAATTGCTGGTACTAGTCCAGACTGAATGCGATGGCCAGTTGCTTGTT
CACACTCCACCACGAGATGGGCAATAGATGTGCTGAGTA

>LINE_scaffold0144-293051-293472-C
TTGAATGAACTTTAATTGTTAAGAATAGAAGCACACTCCCTCAAACAACACAAGTAATGA
GTGCCAAAGGTGTTTTGTGAATCTGATAGTCAAATCAGATCCATGAAACACAGGCAAGCC
ATACTCCATTCAGGCATAGGATGGTGGGTGTTACAAGTCAGCTTAACCAACTTCCACAAG
GCGATCCCAGGTGGTATTTCCACAATGTGGATTGATACTGCTCAGTATTCTACCTGCAGG
AAGTCAGCTAACCCGTTGCTGCCCAACATCCGATTATCATGCCTCATTCCCATAGATTCA
TGCTCCACAGTCCCGTCCAGCCACCGCTGGTCCAGATCTGCTTCGCCATTTAAGACTCCA
CCGCGGAGCCAAGTATATACATTCTCCACACCCGGATCGAGTATGCGACTCAGTAGTTTA
A

>LINE_scaffold0144-387581-387682-C
GTACTAGTCTAGACTGAATGCGATGGCTGGTGACTTGTTCACAGTCCACCACGAGATGAG
CAACGGATGTGCTGAGTAGTTGCTGATCGTATAGAATATGC

>LINE_scaffold0144-412020-413586-C
TTTTTTTTTTGAATGAACTTTATTGTTAAGAATATAATCACATACCTCAAACAACAAGGT
ACGAATGCCAATGGTGTTTTGTGAATCTGATAATCAAATCAAATCCATGAAAACACGGCA
AGCCATACCCATTCAGGCATAGGCTGGCGGTGCTAGAAGTCAACTTCCACAAGGCGATCG
GTGGTATTTCCACAATGTGGATTGATACTGCCGGTACGCTACCTGCAGGAAGTCAGCTAA
CCGTGCTGCCAGCGCCCGATTATCATGCCTCGTCCCCATAGATTCATGCTCCACAGTCCC
ATCCAACCAACGCTGGTCCAGATCTGCTTCGCCATTTAAGACTCCACCGCGGAGCCAAGT
ATATACATTCTCCACACCCGGATCGAGTGCGCGACCCAGCAATCTGAGTCGTGATTTCTG
AATTGCTGGTACTAGTCCAGACTGAATGCGATGGCCAGTGACTTGTCCACACTCCACCAC
GAGATGAGCAATGGATGTGCTGAGTAGCTGCTGGTCGCATAATATGCAGTGATCAACTGA
GAATGGGTGAGTGTCGGCTAATATGCCAATTTGAATGGCTTTTCTTGCTGTCCAGAGAGC
ATCCATGCGCGCAAGCATCAAATATCTCGTGCCATGGGCTCGTGATTGATCGAAACTGGG
ATCCTTGAAGAATCCAGAGGTGTCCAATAATTGTCGAGTGACATACTTTTGGAGCGATGC
AGAGTCTCCACTTGTTCGCAGAGTCTCCATCAATGCAAACGAGTGTCGTTGCTTGACTGT
CTTTGGTCTGATCTGTGGTGTCAGCCAGTATCTGTTCCTGTATAGCTGTTTGGTCCGACG
AGACCAGAACCAGCGCTGGGATCTTACCAACTGCCCTTGGACATTCAGTGTAAACACGTC
ATTGTCTGTACCGGAGCAGATAGCATTGATGGGTGTTTTCTTGGTCACAGACCGCTCCAA
CAAGCGTACCCGTGATACCAATGAGCGAGTGAGAAGTGACCCAATCCCAGTTTCAACCAG
AAGGGGTCCAATGGCAGTCGAGAGTCGGGCACCAGTGAACAGTCGGATACCCTTGTTGAT
CGTTGTCTGCAGTGGTGCAAGGTGTGACTTGTTGCCACCAACCAGTTCAAGCCCATAATA
GGCTTTGCCCATGACCACTGCAGAGAATATGCGAGATCGGTAATTCACCGTTAGCTGGTG
GTTAGCCAGCACTGGGTGAAGAGCCGAGATAGTGTGCTCGAGTGCAGACCGTTTCTGCTT
GAGCCATGCCGAGTGGTTTAGCTTGGAGTCAATCAGTACACCAAGGTACTTGTATGACTC
CACACGACTGACCAACTGTCCATGGAGTCGAATATCCAATGGGTTGTCAAGTCGTGGTGC
TAGATGACCAGTGAAGCTGATAATGCCACACTTGGCCACACCAAACTGCATCTCCCACTG
ATTGGCCCATTGCTCAATAGCAGTCGACGCAACCAACAGGGATTGCTCAGAGTCAGCAAA
CACTGCCACATCGTCTGCGTACATAAGTCCTCGGATGGGGTTGGTGTCTCGCGATAGTCC
AGGGAC

>LINE_scaffold0148-232588-232604-+
AATCTTCTTGTATGTC

>LINE_scaffold0148-502203-502279-C
CTGAGTAGTGGTAGTAGTGGGTAGCTGCTGGTAGTTGTGCTGGCACTAGTGGGTGTGCTA
GTGTCTGCACTCTGTT

>LINE_scaffold0148-502381-502396-C
TTTTTGCTTAGTGTG

>LINE_scaffold0148-506872-511956-C
TCTCTGCTTGAGCCATGCTGAGTGATCTAGCTTGGAGTCAATCAGTACACCAAGGTACTT
GTATGACTCCACACGACTGACCAACTGTTCATGGAGTCGAATATCCAATGGACTGTCAAG
TCGTGGTGCTAGATGGCCAGTGAAGCTGATGATGCCACACTTGGCCACACCAAACTGCAT
CTCCCACCGATTGGCCCATTGCTCGATAGCAGTCGACGCAGCCAACAGTGATTGCTCAGA
GTCAGCAAAGACTGCAACATCGTCTGCGTACATGAGTCCTTTGACGGGGTTGGTGTCTCG
CGATAGTCCAGGGACTGTGATGGGTGCGACACCATCGAGAATGTCGTTGATGAACAGATT
GAATAGTAGTCCAGACAAAGGACATCCCTGTCTGACACCTCTCTGTACCGGGAATGGGTC
CGATAGTAGTGATCCTGCCCGAGCTCGAGCAGATGAGGATGTGTACAATGCCTTGAGAAA
TGCAAGAGTACGACGAGGGAACCCCATGTTCTGCAGCTTCCATAACAGTGCACCAACGGG
GGACTGTATCAAATGCCTTTCGGATATCGATGAATAGAACATGGGTGTTTAGCCCAGCAA
TCTGTCTGCGCTGAATGATATCGACGAGTGAGACAACTTGTCCAACACACTCTTCGCGCT
TGCGGAACCCAGCCTGTTCGTAGGACAGCAGGTTGTTGGTCTCGACAAATCGCTCAATGC
GCATTTGGAGCACCTTGCATACGAGTTTCAGGCCGACATTGATGGGGGGCAATGCCTTGC
TTGTCGTTTGGGTTGAGAGGGTCGCCATCTTTCTTGTCGATGGAGACAATGGATGCACAC
AGCCATGCACGGGGAATTGTTGCTGAAGCGAATACTTGACCACATACTCTCAACAGAGCA
CGAGCAAATGGGGTTGGTGGGACGCCTTCTTGGGTGTTGGCAGGCATGTAGAGTGCCGCT
TGGCAGAACGCAGTGGTTATACCATCGTCACCAGGTGCTTTCCGTGGACTCATATGCAAA
AGGGCTGCAGCAATCTGATTCCACGAGAAATTCTGGTCGAGAATGTCACTGTTTCGGATT
GGTGGTGTGTCACGAGAGACTTGAATAGGCTGACGATCATGCCAGTATTGCAAGTCCAGC
GAGTGGCCTGTGGTGTCAGCTGCCAGTGATCCATAGTGACCTTGCATGACACGCAGGATC
GATGTTGGGTCGTGCTGTACTACGCCATCGGAGTTGTACAGTGGAGTGACTGCAGCACTA
CGGGAACTGTTTCCAGACATGGCACGTGCAGCAGAGAATACGAGATCGGTTCGACCGTCT
GATACAGCGCGGTCGAGATTGTCGGCGTGCTTGACCCATTGTTTGCGACCATCCACTCTC
TCGAGTTGGGTGGCAGCAGCCTTGAGTCGAGACCACTCATCTCGTAGAGTGTTTCACTGG
ACTGGGTCAGGGTTGGTATGAGTTGCAGCGGCAATGAATGCTTGCCGTGCAGTGTTGCTT
GCCAATATGGCACGTTTAGTTGCGCCAGATAGAAGCCGGCGATTGGATCGAGTGGCTGGT
GGTGAGAGTCGAAGACTCAAGTTATCAGCGACTGCATTTGCTGATTCCAAGAACTGAGAT
GTCAGTTGGTGGATGTCAGTGTCAGTGTCTGTGTCGGTGTCGTCTGCTGCACCGTCTGCT
AGCACATCCCAGTAATTGGATGTAGCAATTTGATCGGTTGCTTCAAGACAGTGATGGCGG
GATATTGTTGGAGCACGAGGAGCAGGGGGTTGTCCCTGAGCCTCTGCTCGGATGGATGTG
CGAATGACAAAGTGGTCGGCCACTGCTGTCTGTCTGTCCACACGTGGCGAGGTAAGAAGT
GCACGGGCTGGTGCATTACACACAAAGTGGTCGATTGACGAATGACGTCGATTATGAAAC
TGTGCTGAGTCTGGTGATCTGTGATCCAGAGAACTGCATGACAGTCAAGCCATGACCCCA
CGAGTGGACAATGCGCTGAAGGCGCTGTGGGTCGGTGTTCCAGTCTCCAAAAATGAGAAC
AGGATGGTTGTTGTCAAATGGAACAGCTCTGTCGAGGGCTTGCCGAATACTAGAAAAAGC
CTCTCTGCGACTGTAGTTGGTGGTGGCTCCAGAGTGTCCTACATAGACAGATCCGACTAT
CCACAGACATTCTGGAGTGAAGTTGGGTACCTTGGCGAGAATCATTGTGCCAACTGCACT
ACCATGTTCATGACCACCAAAGCACGATGGGATACCGAGGGCGATTCCTCTGCGTCCAGG
TCCAGTGGCTGGATGCTGAATGACATCGAAGCCAGGAACAGTAAAGCGAAATTTAGCTGA
AGTAATGCAGGTCTCTGAGATGGCCCAGAGCCTGGTGTTCCTGACGATATGGCGGATAGC
AGGACGTTTGTTGCTGATATTGGCAACATTGACTGCGAGGATCTGCCGTGATAGTGGTGG
AGGTGGGGCTGTTGGTCGAGGCTGGTCTGGACGGCGATGTCGGTAGTTTTGCCGAATACG
CCAGTGGATTGGCTTGCTTTGGCGCTCGAGGCGCTGGATGATATTGCGTTGTCGGTCTTC
GGGGACCGTTATGCGGAATCGAGCACCGTGTTTTGTGGTACGGCGGTCGATCTTGGAGAC
ATGCTCCATCTGGTGACCCAGTATTGGAGCGAGAATGGAGCAAAGATATGATATCGAGAC
GGCTGCAAGGCCGTATATTGAGAATGTAGTAGATAGTAAGGATTCTTGTCGATGATCGAC
AGAGGGAACCGATATGTCAGAGTTGGCCATGGATAGAGGAGTGTCAGGTAGCAGGTAATC
AGGTTGTGAAGGTGTATGTGTTGATAATGGTGTATCACTCATTACAAACACATTTCAATG
TCAGCGATAGGGGTGACTGTAGGAGTAACACCGTCAACTTGGATTGCTGGGGTAACCTCA
GCAGCCATGTCAGATGGTGAATCTACTGCTGGTGCAGCAGGTTCCTGTTCAGTCGTCTTC
TTGACTGGGAGAGACTCCTTGGGGACTGTCTCCAGTGTGGATATGTCAAAACCGGGTGTT
TGAACCCGAATCTTGGTCGCCTCAACAGTGGCTGCCTCGAGGGTCTTGCCACAAATAGAT
GCGAGCAGAGATCTAAAGAAATTCCTGGCTTTGACGTCAGGACTGCGTTGGATGGTTGTG
ACGGTCTTTGCAGCAAACGACGAGATAGCAGCGAGCTTATCCTTTTCTGCTGCTTCAGAG
CGAGGAATCCATGCTTTGAAGGACTTGACGATAGTCGCGTCCAGACTAGTAATTATGCGA
GTAAATGCAGACACATAGTCGGCGTCGACTAGTAGCTGCACAACTTGTCGGGATATTCAG
CGAATATCACGTACTGCACTGGTACGGATGCGGGCACCCTGCATTGCCTTTCGAAGGTCG
CCAGGCTTAGCGTAGGGAAAACCGCTTGCATAGATGAGTCGGAGACCCGAGGAGAGCTCC
ACTTTCGGTGCACTGTGTGCAGGGACTGATGTCTCGCGCTTCAATGCAAGCCAAGCAGCA
GCACCAGCTTTACGAAATTCGGGCTGGCGTTCAACCAGCTGTTGATGAGTGGGCCGTTTT
TTGACAGCGTCGGCAAATCGGGTGTCCTTAGAGGGCTGATTAGTGGCAGCAGTAGTAGCA
ATAGTAGCAGTAGTAGTGGTAGCAGTAGTGGTGTTTGGCTTGGTAGCCATAGTCTTGCGT
TTGGGGGTTGCACCCGTTTGCTTCAGTGGAGGGTAGTCCTTGTTATTGGGGACTACGACT
TGGGGAACAACAGGTTTGACTTCCAGTCTAGCTAGAATAGCGGCCAGAGCAGTTTGAGTC
TCCTCACTGGTTGACGCTGCCTGACTTGCCATGTTGCCAAGGATTTTCTCCAGGTTAGCT
GTCGCCTTCTGCTGGAGAGCAATAGTGTTGCGCAAAGCATCCATCTCGGCCTGCTGAGCA
GCGACTTGCTGGCTAAGATTCTTCACGACCACCCACAGATCGTCCTGGGGTGGTGGGCTG
GCATCGCGAGCCTTTTTTGGTGTCGCACGAACAGATCGATCGCTGTCAGTCGATCGCATG
CGAACAGATCCTGCCACGGAGGCAAGGGGGGTAGTGTCAGAGGAGGTATCGCGACCTTCC
TCACTAGAGAAGACCTCACCATCCTCGCGGATACGGTGAGTAAAGCACCACTGGGAGCGG
GTTTGCCTTTCCCGTGGTTGCCTTTTGAATTTTGATTTTTTTGCATTTTTTTTTTGGAGG
GGGGAGGGGTTTTTTTTCCAAATGGGGAGTTCAGGATAAAATGTCCACTTTTTGCGTGAA
CCTTTACTTTTTTCTTTTTGTTTCTTTTTCTTTTTTTTGATTTTTTTCTTCTGATCAACA
GAGCTGCTGATTGGAGGAAGGGAGGGGGGTTTTTTTTCCGATGAGAACCTCTGCTACCTT
TGGGATGTCCCCTTTGAGAGGAGCTCAGGTATCAGACCTAGCTCTGACTCTGGGGGGAGG
TAGGGCAGAGAGGACAGTCACTAAGGAAAGAGAGTAGGAGGCTAGTGCCCAACAGGAGAG
AGGGCCTGAGAGTACCACTGGGGGAGAGCTCGCCTCCTGACCAGAGCAGTCTAACTGTGA
CTGATAGTGGAGGATGGAAGCTGGTGTTCTGGTAGGGGAGAGGTCCTACCAGAAAGAGGG
GTGGGGAGAAGAGTAGGGCAAGAAGGCCACTACAGAGGAGAGAGAGAGAGAACAGGACTG
AGGAGTGGGGGCCGGCTCGAGGCTGTCGACCACAGTACTGAGTAGTGGTAGTGGTGGGCA
GCTGCTGGTAGTTGTGCTGGCACTTTTTTTTTTTTTTGAATGAACTTTATTGTTAAGAAT
ATAATCACACCCCAAACAACAAGCACGAATGCCAAAGGTGTTTTGTGAATCTGATAGTCA
AATCAAATCCCATGAAACACGGCAAGCCATACCCATTCAGGCATAGGCTGGCGGTGCTAG
AAGTCAGTTAGCCAACTTCCACAAGGCGATCCCGGTGGTATTTCCACAATGTGGATTGAT
ACTGCCGGTACGCTACCTGCAGGAAGTCAGCTAACCGTGCTGCC

>LINE_scaffold0148-529452-530143-C
TCAGAGGAGGTATCGCGACCTTCCTCACTGGAGAAGACCTCACCATCCTCGCGGATACGG
TGAGTGAAGGCACCACTGGGAGCGGGTTTGCCTTTCCCGTGGCTGTCTTTTGAATTTTGA
TTTTTTTGCATTTTTTTTTTTTTGGAGGGGGGAGGGGGGTTTTTTTTTCCAAATGGGGAG
TTCAGGATAAAATGTCCACTTTTTGCGTGAACTTTTACTTTTTTCTTTTTGTTTCTTTTT
CTTTTTTTGATTTTTTTTTTCTTGGTTGAGCGACCAAGCTGCTGATTGGAGGAAGGGAGG
GGGGTTTTTTTTTTCTTCCGATGAGAGCCTCTGCTACCTTTGGGGTGTCCCTGAGAGGAG
CTCAGGTATCAGACCTAGCTCTGACTCTGGGGAGGTAGGGCAGAGAGGATGGTCACTAGG
GAAGAGTAGGAGACTAGTGCCCAACAGGAGAGGGCCTGAGAGTACCACTGGGGGAGCTCG
CTTCCTAACTAGAGCAGTCTTACTGTGACTGATAGTGGAGGATGGAGCTGGTGTTCTGGT
AGGAGAGGTCCTACCAGAATGAGGAGAAGAGAGTAGTCGGCCAGAGGAGAGAGAGAGAGA
ACAGGACTGAGGAGTGGGGGCGGCTTGAGGCTATCACCACAGTACTGAGTAGTGGTAGTG
GTGGGCAGCTGCTGGTAGTTGTGCTGGCACT

>LINE_scaffold0148-530236-530246-C
TTTTGCTTAG

>LINE_scaffold0148-533143-533395-C
TTTTTTTGAATGAACTTTATTGTTAAGAATATAATCACACCCCAAACAAACAAGCACGAA
TGCCAATGGTGTTTTATGAATCTGATAGTCAAATCAAATCCCATGAAACACGGCAAGCCA
TACCCATTCAGGCATAGGCTGGCGGTGCTAGAAGTCAGTTAGCCAACTTCCACAAGGCGA
TCCCGGTGGTATTTCCACAATGTGGATTGATACTGCCGGTACGCTACCTGCAGGAAGTCA
GCTAACCGTGCT

>LINE_scaffold0148-604630-605578-+
CACCCATCAATGCCATCTGTTCGGGTACAGACAATGACGTGTTTACATTGAATGTCCAAG
GGCAGTTGGTAAGATCCCAGCGCTGATTCTGGTCTCGTCGGACCAAGCAGCTATACAGGA
ACAGATACTGGCTGACATCACAAGTCAGACCAAAGACAGTCAAGCAACGACACTCGTTTG
CATTGATGGAGACTCTGCGAACATGTGGAGACTCTGCATCGCTCCAAAAGTATGTCACTC
GACAATTATTGGATACTTCTGGATTCTTCAAGGATCCCAGTTTTGATCCATCGCGAGCAC
ATGGCTACAAGATATCTGATGCTTGCGCGCATGGATGCTCTCTGGACAGCAAGAAAAGCC
ATTCAGATTGGCATATTAGTCGACACCCACCCATTCTCAGCTGACCACTGCATATTATGC
GACCAGCAGTTACTCAGCACATCCATTGCTCATCTCGTGGTGGAGTGTGAGCAAGTCACT
GGCCATCGCATTCAGTCTGGACTAGTACCAGCAATTCAGAAATCACGACTCAGACTACTG
GGTCGCGCACTTGATCCGAGTGTGGAGAATGTATATACTTGGCTCCGCGGTGGAGTCATA
AATGGCGAAGCAGATCTGGACCAGCGTTGGTTGGACGGGACTGTGGAGCATGAATCTATG
GGGACGAGGCATGATAATCGGGCGCTGGCAGCACGGTTAGCTGACTTCCTGCAGGTAGCG
TACCGGCAGTATCAATCCACATTGTGGAAATACCACTGGGATCGCCTTGTGGAAGTTGGC
TAACTGACTTCTAGCACCGCCAGCCTATGCCTGAATGGGGTATGGCTTGCCGTGTTTTCA
TGGATTTGATTTGATTATCAGATCCATGAAAACACCATTGGCATTCGTGCTTGTTGTTTG
GGGTGTGTGATTATATTCTTAACAATAAAGTTCATTCAAAAAAAAAAA

>LINE_scaffold0148-1071600-1071640-+
ACTACTGCTGCTACTGCTGCTACTGCTACTCCCACCTACA

>LINE_scaffold0148-1358761-1358916-+
GACTTGTAGCACCCACCAGCCTATGCCTGGATGGGACATATGTTTTCATGGATATCTGAT
TTTGACTATTCAGATTCACAAAGCACCCTTTGCTGCTCGTACTGATTGTTTTGGTGTGTG
ATTATATTCTTAACAATTAAAGTTTATTAGAAAAA

>LINE_scaffold0148-1450838-1451204-+
TTCCTGCAGGTAGCGTACCGGCAGTATCAAACCACATTGTGGAAATACCACCGGGATCGC
CTTGTTGACTAAACTGACTTCTAGCACCGCCAGCCTATGCCTGAATGGGTATGGCTTGCC
GTGTTTTCATGGGTCTGATTTGTTTATCAGATTCATAAAACACCTTTGGCATTCGAGCTT
GTTTGTTTGGGGTGGATTATATTCTTAACAATAAAGTTCATTCAAAAAAAAAAAAAAAAG
CAGCTACCCACTACTACCACTACTCTTCAGCGAATTGTCCACTACTTTTGATTACTAGTG
CCAGCACAACTACCAGCAGCAGCCCACCACTACTACTCAGTACTGTGGTGGCCCCCACCC
TCAGTC

>LINE_scaffold0149-76239-78744-C
GAACTTTACTTTTTCTTTTGTTTCTTTTTCTTTTTTGATTTTTTTTTCTTCTGATCAACA
GAGCTGCTGATTGGAGGAAGGGAGGGGGTTTTCCGATGAGAGCCTCTGCTACCTTTGGGG
TGTCCCCTTTGAGAGGAGCTCAGGTATCAGACCTAGCTCTGACTCTGGGGGAAGGTAGGG
CAGAGAGGATGGCCACTAGGGAAAGAGAGTAGGAGGCTAGTGCCCAACAGGAGAGAGGGC
CTGAGAGTACCACTGGGGGGGAGCTCGCTTCCTGACTAGAGCAGTCTTACTGTGACTGAT
AGTGGAGGATGGAAGCTGGTGTTTTGGTAGGGGAGAGGTCCTGCCAGAAAGAGGGGTGGG
GAGAAGAGTAGGGCAAGAAGGCCACTACAGAGAGGAGATAGAGAGTGACTGAGGAATGGG
GGCCGGCTAGAGGCTGTCACCCACAGTACTGAGTAGTAGTGGTGGTGGGTAGCTGCTGGT
AGTTGTGCTGGCACTAGTGGGTGTGCTAGTGTCTGCACTCTGTTGTGTTTTTTGTTTTTG
CTGCTCGAGTGCAGAAGTACAGACGGATTGTTCGTAAGATAGCAGGTTGTTGGTCTCGAC
AAATCGCTCAATTTTTTTTTTTTTTTTTGAATGAACTTTATTGTTAAGAATATAATCACA
TACCCCAAACAACAAGCACGAATGCCGAAAGTGTTTTGTGAATCTGATAATCAAATCAGA
TCCCATGAAACACGGCAAGCCATACCCATTCAGGCATAGGCTGGCGGTGCTAGAAGTCAG
TTTAGCCAACTTCCACACGGCGATCCCAGGTGGTATTTGTCACAATGTGGATTGATACTG
CCGGTACGCTACCTGCAGGAAGTCAGCTAACCGTGCTGCCAGCGCCCGATTATCATGCCT
CGTCCCCATAGATTCATGCTCCACAGTCCCGTCCAACCAACGCTGGTCCAGATCTGCTTC
GCCATTCAAGACTCCACCGCGGAGCCAAGTATATACATTCTCCACACCCGGATCGAGTGC
GCGACCCAGCAATCTGAGTCGTGATTTCTGAATTGCTGGTACTAGTCCAGACTGAATGCG
ATGGCCATTTACTTGTTCACACTCCACCACGAGATGAGCAATGGATGTGCTGAGTAGCTG
CTGGTCGCATAAGATGCAGTGGTCAATTGAGAATGGGTGTGTGTCGACTAATATGCCAAT
CTGAATGGCTTTTCTTGCTGTCTAGAGAGCATCCATGCGCGCAAGCATCAGATATCTCGT
GCCATGTGCTCGTGATTGATCGAAACTGGGATCCTTGAAGAACCCAGAAGTGTCCAATAA
TTGTCGAGTGACATACTTTTGGAGCGATGCAGAGTCTCCACATGTTCGTAGAGTCTCCAT
CAGAGCAAACGAGTGTCGTTGCTTGACTGTCTTTGGTCTGATCTGTGGTGTCAGCCAGTA
TCTGTTCCTGTATAGTTGTTTGGTCCGACGAGACCAGAACCAGCGCTGGGATCTTACCAA
CTGCCCTTGGACATTCAGTGTAAACACGTCATTGTCTGTACTGGAGCAGATAGCATTGAT
GGGTGTTCTCTTGGTCATAGACCGCTCCAACAAGCGTGCTCGTGATACCAATGAGCGAGT
GAGAAGTGAGCCAATCCCAGTTTCAACCAGAAGGGGTCCAATGGCAGTCGAAAGTCGGGC
ACCAGTGAACAGTCGGATACCCTTGTTGATTGTCGTCTGCAGTGGTGCAAGGTGTGACTT
GTTGCCACCAACCAGCTCGAGCCCATAATAGGCTTTGCCCATGACCACAGCAGAGAATAT
TCGAGATCGGTAATTCACCGTTAGCTGGTGGTTAGCCAGCACTGGGTGAAGAGCCGAGAT
GGTGTGCTCGAGTGCAGACCGTTTCTGCTTGAGCCATGCTGAATGGTCTAGCTTGGAGTC
AATTAGCACACCAAGGTACTTGTATGACTCCACACGACTGACCAACTGTCCATGGAGTCG
AATTTCCAATGGACTGTCAAGTCGTGGTGCTAGATGGCCAGTGAAGCTGATGATGCCGCA
CTTGGCCACACCAAACTGCATCTCCCACTGATTGGCCCATTGCTCGATAGCAGTCGACGC
AGCCAATAGTGATTGCTCAGAGTCAGCAAACACTGCCACATCGTCTGCGTACATGAGTCC
TCGGATGGGGTTCGTGTCTCGCGGTAGTCCAGAGACTGTGATGGGTGCAACACCATCGAG
AATGTCGTTGATGAACAAATTGAACAGCAATCCAGACAATGGACATCCCTGTCTGACCCC
TCTCTGTACCGGAAATGGGTCCGATAACAATGATCCTGCCCGAGCTCAAGCAGATGAAGA
TGTGTACAGTGCCTTGAGAAAGGCAAGAGTACGACGAGGGAATCCCATGTTCTGCAGCTT
CCATAACAGTGCACCAACTGGGACTGTATCGAATGCCTTTCGGATATCGATGAATAATAC
ATGGGTGTTTAGCCCAGCATTTTGTCTGCGCTGAATGATGTCGAC

>LINE_scaffold0149-80002-95530-C
CAGACCGTTTCTGCTTGAGCCATGCTGAGTGATCTAGCTTGGAGTCAATCAGTACACCAA
GGTACTTGTATGACTCCACACGACTGACCAACTGTCCATGGAGTCGAATATCCAATGGGT
TGTCAAGTCGTGGTGCTAGATGACCAGTGAAGCTGATGATGCCACACTTGGCCACACCAA
ACTGCATCTCCCACTGATTGGCCCATTGCTCGATAGCAGTCGACGCAGCCAACAGTGACT
GCTCAGAGTCAGCAAACACTGCCACATCGTCTGCGTACATGAGTCCTCGGATGGGGTTGG
TGTCTCGCGATAGTCCAGGGACTGTGATGGGTGCGACACCATCGAGAATGTCGTTGATGA
ACAAATTGAACAGTAGTCCAGACAAGGGACATCCCTGTCTGACCCCTCTCTGTACCGGGA
ATGGGTCCGATAGTAGTGAACCTGCCCGAGCTCGAGCAGATGAGGATGTGTACAATGCCT
TGAGAAAGGCAAGAGTACGACGAGGGAATCCCATGTTCTGCAGCTTCCATAACAGTGCAC
CAACTGGGACTGTATCGAATGCCTTTCGGATATCGATGAATAATACATGGGTGTTTAGCC
CAGCATTCTGTCTGCGCTGAATGATGTCGACAAGTGAGACTACTTGTCCAACACACTCTT
CGCGCTTGCGGAACCCAGCCTGTTCGTAAGATAGCAGGTTGTTGGTCTCGACAAATCGCT
CAATGCGCATTTGGAGCACCTTGCATACGAGTTTCAGGCCGACATTGATGAGGGCAATGC
CTCGCTTGTCGCCTGGGTTGAGAGGGTCGCCATCTTTCTTGTCGATGGAAACAATGGATG
CGCACAGCCATGCACGGGGGGATTGTTGCTGAAGCGAATACCTGACCACATACCCTCAAC
AGAGCACGAGCAAATGGGGTTGGTGGGACGTCTTCTTGGGTGTTGGCAGGCATGTAGAGT
GCCGCTTGGTAGAATGCAGTGGTTATACCATCGTCGCCAGGTGCTTTCCGTGGACTCATC
TGCAACAGGGCTGCAGCAATCTGATTCCACGAGAAATCCTGGTCGAAAATGTCACTGTTT
CTGATGGTTGGTGTATTCGGAGAGACTTGAATGGGCTGACGATCATGCCAGTATTGCAAG
TCCAGCGAGTGACCTGTGGTGTCGGCTGCCAGTGATCCATAGTGACCTTGCATGACACGC
AGGATGGATGTTGGGTCGTACTGTACTATGCCATCGGAGTTGTACAGTGGAGTGACTGCA
GCACTGCGGGAACTGTTTCCAGACATGGCACGTGCAGCAGAGAATACGAGATCGGTTCGA
CCGTCTGACACAGCGCGGTCGAGATTGTCCGCGTGCTTGACCCATTGTTTGCGACCATTC
ACTCTCTCGAGTTGGGTGGCAGCAGCCTTGAGTCGAGACCACTCATCTCGAAGAGTGCTG
CACTGGACTGGGTCAGGGTTGGTATGAGTTGCAGCGGCAATGAATGCTTGCCGTGCAGTG
TTGCTTGCCAAGATGGCACGTTTAGTGGTGCCAGATAGGAGCCGGCGATTGGATCGAGTG
GCTGGTGGTGAGAGTCGAAGACTCAAGTTATCAGCGACTGCATTTGCTGATTCCAAAAAA
CTGACATGTCAGTTGGTGGATGTCGGTATCTGTGTCGTCTGCTGCACCGTCTGCTAGCAC
ATCCCAATAATTGGATGTAGCAATCCGATCGGTTGCTTCGAGACAGTGATGGCGGGATAT
GATTGGAGCACGAGGAACAGGGGGGTTGTCCTTGAGCCTCTGCTCGAATGGATGTGCGAA
TGACAAAGTGGTCGGCCACTGCTGTCTGTCTGTCTACACGTGGCGAGGTGAGGAGTGCGC
GGGCTGGTGCATTACACACAAAGTGGTCGATTGACGAGTGACGTCGACCATGGACTGTGC
TGAGTCTGGTGATCTGCGATCCAGAGAACTGCATGACAGTCAGACCATGACCCCACAAGT
GGACAATGCGCTGAAGGCGCTGTGGGTCGGTGTTCCAGTCTCCAAAAATGAGAACAGGAT
GGTTGTTGTCAAACGGAACAACTCTATCGAGAGCTTGCCGAATACTAGCAAAAGCCTCTC
TGCGACTGTAGTTGGTGGTGGCCCCAGAATGTCCTACATAGACAGATCCGACTATCCACA
GACATTCTGGAGTGAAGTTGGGTACCTTGGCGAGAATCATTGTGCCAACTGCACTACCAT
GTTCATGACCACCAAAGCACGATGGAATACCGAGGGCGATTCCTCTGCGTCCAGGTCCCG
TGGCTGGATGCTGGATGACATCGAATCCAGGGACAGTGAAGCGGAATTTTGATGAGATGA
TACAGGTCTCTGAGATGGCCCAGAGCCTGGTGTTCCTGACGATATGGCGGATAGCAGGTC
GTTTGTTGCTGATATTGGCAACATTGACTGCGAGGATCTGCCGTGATAGTGGTGGAGGTG
GGGCTGTTGGTCAAGGCTGGTCTGGACGGCGATGCCGGTAGTTTTGCCGAATACGCCAGT
GAGTTTGCTTGCTTTGGCGCTCAAGGCGCTGGATGATGTTTCGTTGCCGGTCTTCGGGGA
CCGTTATGCGGAATCGAGCACCGTATTTTGTGGTACGGCGGTCAATCTTGGAGACATGCT
CCATCTGGTGACCCAGGATTGGAGCGAGAATGGAGCGGAGGTATGATATCGAAACGGCTG
CAAGGCCGTATATCGAGAATGTTGTGTGTGATGATGGTTCTTGTCGATGATCGACAGAGG
AAACCGATATGTCAGAGTTGGCCATGGATAGAGGAGTGTCAGGTAATAGGTGATCAGTTT
GTGAAGGTGTATGTGTTGATAATGGTGTATCACTCATTACAAACACATTTCAACGTCGGC
GATAGGGGTGACTGTAGGAGTAACACCGTCATCTTGGGTTGCTGGAGTAACCTCAGCAGC
CATTTCAGATGGTGAATCTACTTCTGGTGCAGCAGGTTCCTTATCAGTCGCCTTCTTGAC
TGGGAGAGACTCCTTGGGAACTATCTCCAGTGTGGATATGTCAAAATCGGGTGTCTGAAC
CCGAATCTTGGCCCGCCTCTGCAGTGGCTACCTCGAGGGTCTTGCCACCAATAGATGCGA
GCAGAGATCTGAAGAAGTTCCTTGCTTTGACGTCAGGACTGCGTTGGATGGTCGTGACCG
TCTTTACAGCAAACGACGAGATAGCAGCGAGCTTATCCTTGTCAGCTGCCTCGGGACGAG
GAATCCAGGCTTTGAAGGACTTGACAATAGTCGCGTCCAGACTGGTAATTATGCGAGTAA
ACGCAGACACATAGTCGGCATCGACTAGTAGCTGCACAACCTGACGGGAGATCCAGCGAA
TATCACGCACCGCACTGGTACGGATGCGAGCACCCTGCATGGCCTTTCGAAGGTCGCCAG
GCTTAGCGTAGGGAAACCCGCTTGCATAAATGAGTCGGAGACCCGAAGAGAGCTCCACTT
TCGGTGCACTGTGTGCAGGGACTGAAGTCTCTCGTTTCAGAGCGAGCCAAGCAGCAGCAC
CAGCTTTACGAAATTCGGGCTGGCGTTCAACCAGCTGTTGATGGGTGAGCCGCCTTTTGA
CAGCATCAGCGAAACGGGTGTTTTTGGAGGGTTGGCCAGTAGTAGTAGTAGTGGTAGTAG
TAGCAGTAGTGGTGGTGGGGTTTGGTTTGGTAGCCACAGTCTTGCGTTTGGAGGTTGCAC
CCGTTGGTGGTAGCGGAGGGTAGTCAATATCAGCAACTACAACTTTCGGGACATCAAGTC
CAACTTCCAGTCTGGCTAGGATGGCAGCCAGAGCAGCTTGAGTCGCCTCACTGGTTGACG
CTGCCTGACTTGCCATATTGCTAAGGATTTTCTCCAGGTTGGCTGTTGCCTTCTGCTGGA
GAGCAATAGTGTTGCGCAAAGCATCCATCTCGGCCTGCTGAGCAGCGACTTGCTGGCTAA
GATTCTTCACTACCACCCACAGATCGTCCTGGGGTGGTGGGCTGGCATCGCGAGCCTTTT
TCGGTGTCGCACGAACAGATCGATCGCTGTCAGTCGATCGCATGCGAACAGATCCTGCCA
CGGAGGCAAGGGGGGTAGTGTCAGAGTAGGTCTCGCGACCTTCCTCACTAGAGAAGATCT
CACCATCCTCGCGGATACGGTGAGTGAAGGCACCACTGGGAGCGGGTTTGCCTTTCCCGT
GGTTGCTTTTTGGGTTTGCATTTTTTTGCAACATTTTTTTTTTTTTGGAGGGGGGAGGGT
TTTTTCCAAATGGGGAGTTCAGGATAAAATGTCCACTTTTGCGTGAACTTTACTTTTTCT
TTTGTTTCTTTTTCTTTTTGATTTTTTTTTCTTCTGATCAACCAAGCTGCTGATCGAGGG
AAGGGAGGGGGTTTTTTCCGATGAGAGCCTCTGCTACCTTTGGGGTGTCCCCTTTGAGAG
GAGCTCAGGTATCAGACCTAGCTCTGACTCTGGGGGGAGGTAGGGCAGAGAGGATGGTCA
CTAGGGAAAGAAAGTAGGAGACTAGTGCCCAACAGGAGAGAGGGCCTGAGAGTACCACTG
GGGGGGAGCTCGCTTCCTGACTAGAGCAGTCTGACTGTGACTGATAGTGGAGGATGGAAG
CTGGTGTTCTGGTAGGGGAGAGGTCCTGCCAGAAAGAGGGGTGGGGAGAAGAGTAGGGCA
AGAAGGCCACTACAGAGAGGAGAGAGAGAGAGAGGGACTGAGAAGTGGGGGCCGACCACA
GTACTGAGTAGTAGTAGTGGTAGGCAGCTGCTGGTAGTTGTGCTGGCACTTTTTTTTTTT
TTTTTTTGAATGAACTTTATTGTTAAGAATATAATCACACACCCCAAACAACAAGCACGA
ATGCCAATGGTGTTTTGTGAATCTGATAATCAAATCAGATCCCATGAAAACACGGCAAGC
CATACCCATTCAGGCATAGGCTGGCGGTGCTAGAAGTCAGTTAGCCAACTTCCACAAGGC
GATCCCGGTGGTATTTCCACAATGTGGATTGATACTGCCGGTACGCTACCTGCAAAAAGT
CAGCTAACCGTGCTGCCAGCGCCCGATTATCATGCCTCGTCCCCATAGATTCATGCTCCA
CAGTCCCGTCCAACCAACGCTGGTCCAGATCTGCTTCGCCATTTAAGACTCCACCGCGGA
GCCAAGTATATACATTCTCCACACCCGGATCGAGTGCGCGACCCAGCAATCTGAGTCGGG
ATTTCTGAATTGCTGGTACTAGTCCAGACTGAATGCGATGGCCAGTTACTTGTTCACACT
CCACCACGAGATGGGCAATGGATGTGCTGAGTAGTGGCTGGTCGCATAATATGCAGTGGT
CAACTGAGAATGGGTGGGTGTCGACTAATATGCCAATCTGAATGGCTTTTCTTGCTGTCC
AGAGAGCATCCATGCGCGCAAGCATCAGATATCTTGTGCCATGTGCTCGCGATTGATCAA
AACTGGGATCCTTGAAGAATCCAGAAGTGTCCAAGAATTGTCGAGTGGCATACTTTTGGA
GCGATGCAGAGTCTCCACATGTTCGCAGAGTCTCCATCAATGCAAACGAGTGTCGTTGCT
TGACTGTCTTTGGTCTGACTTGTGGTGTCAGCCAGTATCTGTTCCTGTATAGTTGTTTGG
TCCGACGAGACCAGAACCAGCGCTGGGATCTTACCAACTGCCCTTGGACATTCAGTGTAA
ACACATCATTGTCTGTACCAGAGCAGATGGCATTGATGGGTGTTCTCTTGGTCATAGACC
GCTCCAACAAGCGTGCTCGTGATACCAATGAGCGAGTGAGAAGTGAGCCAATCCCAGTTT
CAACCAGAAGGGGTCCAATGGCAGTCGAGAGTCGGGCACCAGTGAACAGTCGGATACCCT
TGTTGATTGTCGTTTGCAGTGGTGCAAGGTGCGACTTGTTTCCACCAACCAGCTCAAGCC
CATAATAGGCTTTACCCATGACCACTGCAGAGAATATGCGAGATCGATAATTCACCGTTA
ACTGGTGGTTAGCCAGCACTGGGTGAAGAGCCGAAATGGTGTGCTCAAGTGCAGACCGTT
TCTGCTTGAGCCATGCTGAGTGATCTAGCTTGGAGTCAATCAGTACACCAAGGTACTTGT
ATGACTCCACACGACTGACCAACTGTCCATGGAGTCGAATATCCAATGGGTTGTCAAGTC
GTGATACTAGATGGCCAGTGAAGCTGATGATGCCGCACTTGGCCACACCAAACTGCATCT
CCCACTGATTGGCCCATTGCTCAATAGCAGTTGACGCAGCCAACAGTGATTGCTCAGAGT
CAGCAAACACTGCCACATCGTCTGCGTACATGAGTCCTCGGATGGGGTTCGTGTCTCGCG
GTAGTCCAGGGACTGTGATGGGTGCGACACCATCGAGAATGTCGTTGATGAACAAATTGA
ACAGTAGTCCAGACAATGGACATCCCTGTCTGACACCTCTCTGTACTGGGAATGGGTCCG
ATAGTAGTGAACCTGCCCGAGCTCGAGCAGATGAGGATGTGTACAATGCCTTGAGAAATG
CAAGAGTACGACGAGGGAATCCCATGTTCTGCAACTTCCATAACAGTGCACCAACTGGGA
CTGTATCAAATGCCTTTCGGATATCGATGAATAATACATGGGTGTTTAGCCCAGCATTCT
GTCTGCGCTGAATGATGTCGACAAGTGAGACTACTTGTCCAACACACTCTTCGCGCTTGC
GGAACCCAGCCTGTTCGTAGGACAGCAGGTTGTTGGTCTCGACAAATCGCTCAATGCGCA
TTTGGAGCACCTTGCATACGAGTTTCAGGCCGACATTGATGAGTGCAATGCCTCGCTTGT
CGCCTGGGTTGAGAGGGTCGCCATCTTTCTTGTCGATGGAGACAATGGATGCACACAGCC
ATGCACGAGGGATTGTTGCTGAAGCGAATACTTGACCACATACCCTCAACAGAGCACGAG
CAAATGGAGTTGGTGGTACGCCTTCTTGGGTGTTGGCAGGCATATAGAGTGCCGCTTGGT
AGAACGCAGTGGTTATACCATCGTCGCCAGGTGCTTTCCGTGGACTCATCTGCAACAGGG
CTGCAGCAATCTGATTCCACGAGAAATCCTGGTCGAGAATGTCACTGTTTCTGATGGTTG
GTGTATTTGGAGAGGCTTGAATAGGCTGACGATCATGCCAGTATTGCAAGTCCAGCGAGT
GACCTGTGGTGTCGGCTGCCAGTGATCCATAGTGACCTTGCATGACACGCAGGATGGATG
TTGGATCGTACTGTACTATGCCATCGGAGTTGTACAGTGGAGTGACTGCAGCACTACGGA
AACTGTTTCCAGACATGGCACGTGCAGCAGAGAATACGAGATCGGTTCGACCGTCTGATA
CAGCGCGGTCAAGATTGTCAGCGTGCTTGACCCATTGTTTGCGACCATCCACTCTCTCGA
GTTGGGTGGCAGCAGCCTTGAGTCGAGACCACTCATCTCGAAGAGTGTTGCACTGGACTG
GGTCAGGGTTGGTATTGAGTTGCAGCGGCAATGAATGCTTGCCGTGCAGTGTTGCTTGCC
AATATGGCACGTTTGGTTGCGCCAGATAGAAGCCGGCGATTGGATCGAGTGGCTGGTGGT
GAGAGTCGAAGACTCAAGTTGTCAGCGACTGCATTTGCTGATTCCAAAAACTGAGATGTC
AGTTGGTGGATGTCTGTGTCTGTGTCGGTGTCGTCTGATGCACCGTCTGCTAGCACATCC
CAGTAATTGGATGTAGCAATTCGATCGGTTGCTTCGAGACAGTGATGGCGGGATATGGTT
GGAGCACGAGGAGCAGGGGGTTGTCCTTGAGCCTCTGCTCGGATGGATGTGCGAATGACA
AAGTGGTCGGCCACTGCTGTCTGTCTATCCACACGTGGCGAGGTGAGGAGTGCGCGGGCT
GGTGCATTACACACAAAGTGGTCGATTGACGAATGACGTCGACCATGGACTGTGCTGAGT
CTGGTGATCTGTGATCCAGAGAACTGCATGACAGTCAACCCATGACCCCACGAGTGGACA
ATGCGCTGAAGGCGCTGCGGGTCGGTGTTCCAGTCTCCAAAAATGAGAACAGGATGGTTG
TTGTCGAATGGCACAACTCTGTCGAGGGATTGCCGAATACTAGCAAACGCCTCTCTGCGA
CTGTAGTTGGTGGTGGCTCCAGAATGTCCTACATAGACAGATCCGACTATCCACAGACAT
TCTGGAGTGAAGTTGGGTACCTTGGCGAGAATCATTGTGCCAACTGCACTGCCATGTTCA
TGGCCACCAAAGCACGATGGGATACCGAGGGCGATTCCTCTGCGTCCAGGTCCCGTGGCT
GGATGCTGGATGACATCGAATCCAGGGACAGTGAAGCGGAATTTTGATGAGGTGATGCAG
GTCTCTGAGATGGCCCAGAGCCTGGTGTTCCTGACGATGTGGCGAATAGCAGGCCGTTTG
TTGCTGATGTTGGCAACATTGACTGCGAGGATCTGCCGTGATAGTGGTGGAGGTGGGGCT
GTTGGTCGAGGCTGGTCTGGACGGCGATGTCGGTAGTTTTGCCGAATACGCCAGTGGGTT
TGCTTGCTTTGGCGCTCAAGGCGCTGGATGATGTTTCGTTGTCGGTCTTCAGGGACCGTT
ATGCGGAATCGAGCACCGTGTTTTGTGGTACGGCGGTCGATCTTGAGACATGCTCCATCT
GGTGACCCAGGATTGGAGCGAGAATGGAGCGGAGGTATGTGATCGAGACGGCTGCAAGGC
CGTATATTGAGAATGTAGTGTGTGATGATGGTTCTTGTCGATGATCGACAGAGGAAACCG
ATATGTCAGAGTTGGCCATGGATAGAGGAGTGTCAGGTAATAGGTGATCAGTTTGTGAAG
GTGTATGTGTTGATAATGGTGTATCACTCATTACAAACACATTTCAACGTCGGCGATAGG
GGTGACTGTAGGAGCAACACCGTCATCTTGAATTGCTGGAGTGATCTCAGCAGCCATGTC
AGATGGTGAATCTACTGCAGGTGCAACAGGTTCTTTATCAGTCGCCTTCTTGACTGGGAG
AGACTCCTTTGGGACTATCTCCAGTGTGGATATGTCAAAACCGGGTGTATGAACCCGAAT
CTTGGTCGCCTCAACAGTGGCTGCCTCGAGGGTCTTGCCACCAATAGATGCGAGCAGAGA
TCTGAAGAAGTTCCTGGCTTTTACATCAGGACTGTGCTGGATGGTCGTAACAGTTTTTGC
GGCAAAAAGAAGAAATTGCAGCGAGCTTATCCTTGTCTGCTGCCTCGGGACGAGGAATCC
AGGCTTTGAAAGACTTGACAATGGTCGCGTCCAGACTAGTAATTATCCGTGTGAAAGCAG
ACACATAGTCGGCGTCGACTAGTAGCTGCACAACTTGTCGGGAGATCCAGCGAATATCAC
GCACCGCACTGGTACGGATGCGGGCTCCCTGCATGGCCTTTCGAAGGTCGCCAGGCTTAG
CGTAGGGAAAACCGCTTGCATAAATGAGTCGGAGACCCGAAGAGAGCTCCACTTTCGGTG
CACTGTGTGCAGGGACTGAAGTTTCACGCTTCAGAGCGAGCCAAGCAGCAGCACCAGCTT
TACGAAATTCGGGCTGGCGTTCAACCAGCTGTTGGTGGGTGGGCCGCCTTTTGACAGCAT
CAGCAAATCGAGTGTCCTTAGAGGGTTGGCCAGTAGTAGTGGTAGTGGTAGTAGTAGCAG
TAGCAGTAGTGGTGGTGGGGTTTGGCTTGGTAGCCACAGTCTTGCGTTTGGAGGTTGCAC
CCGTTTGCTTCAGCGGAGGGTAGTCCTTGTTATTGGGGACTACGACTTGTGGGACATCAG
GTCCAACTTCCAGTCTGGCTAGGATGGCAGCCAGAGCAGCTTGAGTCGCCTCACTGGTTG
ACGCTGCCTGACTTGCCATATTGCTAAGGATTTTCTCCAGGTTGGCTGTTGCCTTTTGCT
GGAGAGCAATAGTGTTGCGCAAAGCATCCAGTCGGCCTGCTGAGCAGCGACTTGCTGGCT
AAGGTTCTTTACTACCACCCACAGATCGTCCTGGGGTGGTGGGCTGGCATCGCGAGCCTT
TTTGGTGTCGCACGAACAGATCGATCGCTGTCAGTCGATCGCATGCGAACAGATACGGAG
GCCAGAGGAAGTCGCGACCTTCCTCACCAGAAAAGATTTCACCATCCTGGATACGGTGAG
TGAAGGCACCACTGGGAGCGGTTTGCCTTTGACTTTTTTTTTTTGTTTTCCAAATGGGAG
TTCAGGATAAAATGTCCACTTTTGCTTTACGTTTCTTTTTCTTTTTTGATTTTTTTCTTC
TGATCAACAGAGCTGCTGATTGGAGAAAGGACGATGAGAGCCTCTACTGCCTTTGGGGTG
TCCCTTTGAGAGGAGCTCAGGTATCAGACCTAGCTCTGACTCTGGGGGAGGTAGGGCAGA
GAGGACCACTAGGGAAGAGAGTAGGAGACTAGTGCCCAACAGGAGCCTGAGAGTACCACT
TCGCTTCCTGACTAGAGCAGTCTAACTGTGACTGATAGTGGACTGGTGTTCTGACTCCTG
CCAGAAAGAGGGTTAGGGCAAAAAGGCCACTACAGCTGCCACACTACTGCCACTAGTGTC
TGCTAATTGTGAGTGGGTGTGCTAGTGTCTGGGCAGTAGTTTTTTTTGAATGAACTTTAT
TGTTAAGAATATAATCACACACCCCAAACAAACAAGCACGAATGCCAATGGTGTTTTGTG
AATCTGATAATCAAATCAAATCCCATGAAACACGGCAAGCCATACCCATTCAGGCATAGG
CTGGCGGTGCTAGAAGTCAGTTAGCCAACTTCCACAAGGCGATCCCGGTGGTATTTCCAC
AATGTGGATTGATACTGCCGGTACGCTACCTGCAGGAAGTCAGCTAACCGTGCTGCCAGC
GCCCGATTATCATGCCTCGTCCCCATAGATTCATGCTCCACAGTCCCGTCCAACCAACGC
TGGTCCAGATCTGCTTCGCCATTTAAGACTCCACCGCGGAGCCAAGTATATACATTCTCC
ACACCCGGATCGAGTGCGCGACCCAGCAGTCTGAGTCGATTTCTGAATTGCTGGTACTAG
TCCAGACTGAATGCGATGGCCAGTGACTTGTTCACACTCCACCACGAGATGGGCAATGGA
TGTGCTGAGTAGTTGCTGGTCGCATAATATGCAGTGGTCAACTGAGAATGGGTGGGTGTC
GACTAATATGCCAATCTGAATGGCTTTTCTTGCTGTCCAGAGTGCATCCATGCGCGCAAG
CATCAGATATCTTGTGCCATGTGCTCGTGATTGATCGAAACTGGGATCCTTGAAGAACCC
AGAAGTGTCCAATAATTGTCGAGTGACATACTTTTGGAGCGATGCAGAGTCTCCACATGT
TCGCAGAGTCTCCATCAATGCAAACGAGTGTCGTTGCTTGACTGTCTTTGGTCTGACTTG
TGGTGTCAGCCAGTATCTGTTCCTGTATAGCTGTTTGGTCCGACGAGACCAGAACCAGCG
CTGGGATCTTACCAACTGCCCTTGGACATTCAGTGTAAACACGTCATTGTCTGTACCCGA
ACAGATGGCATTGATGGGTGTTCTCTTGGTCACGGACCGCTCCAACAAGCGTGTGATACC
AATGAGCGAGTGAGAAGTGAGCCAATCCCAGTTTCAACCAGAAGGGTCCAATGGCAGTCG
AGAGTCGGGCACCAGTGAACAGTCGGATACCCTTGTTGATCGTTGTCTGCAGTGGTGCAA
GGTGCGACTTGTTGCCACCAACCAGCTCAAGCCCATAATAGGCTTTGCCCATGACCACTG
CAGAGAATATGCGAGATCGATAATTCACCGTTAGCTGGTGGTTAGCCAGCACTGGGTGAA
GGCCGAAATGGTGTGCTCAAGTGCAGACCGTTTCTGCTTGAGCCATGCTGAGTGATCTAG
CTTGGAGTCAATCAGTACACCAAGGTACTTGTATGACTCCACACGACTGACCAACTGTCC
ATGGAGTCGAATATCCAATGGGTTGTCAAGTCGTGGTGCTAGATGGCCAGTGAAGCTGAT
GATGCCACACTTGGCCACACCAAACTGCATCTCCCACCGATTGGCCCATTGCTCGATAGC
AGTCGACGCAGCCAACAGTGATTGCTCAGAGTCAGCAAATGCCACATCGTCTGCGTACAT
GAGTCCTCGGATGGGGTTCGTGTCTCGCGGTAGTCCAGGGACTGTGATGGGTGCGACACC
ATCGAGAATGTCGTTGATGAACAGATTGAACAGTAGTCCAGACAATGGACATCCCTGTCT
GACACCTCTCTGTACCGGAAATGGGTCCGATAGTAGTGATCCTGCCCGTGCTCGAGCAGA
TGAGGATGTGTACAATGCCTTGAAAAGGCAAGAGTACGACGAGGGAATCCATGTTCTGCA
GCTTCCATAACAGTGCACCAACGGGGACTGTATCAAATGCCTTTCGGATATCGATGAATA
ATACATGGGTGTTTAGCCCAGCATTCTGTCTGCGCTGAATGATGTCGACAAGTGAGACTA
CTTGTCCAACACACTCTTCGCGCTTGCGGAACCCAGCCTGTTCGTAGGATAGCAGGTTGT
TGGTCTCGACAAATCGCTCAATGCGCATTTGGAGCACCTTGCATACGAGTTTCAGGCCGA
CATTGATGAGTGCAATGCCTCGCTTGTCGCCTGGGTTGAGAGGGTCGCCATCTTTCTTGT
CGATGGAAACAATGGATGCACACAGCCATGCACGGGGGATTGTTGCTGAAGCGAATACTT
GACCACATACTCTCAACAGAGCACGAGCAAATGGGGTTGGTGGGACGCCTTCTTGGGTGT
CAGCAGGCATATAAAGTGCCGCTTGGTAGAACGCAGTGGTTATACCATCGTCGCCAGGTG
CTTTCCGTGGACTCATCTGCAAAGGGCTGCAGCAATCTGATTCCACGAGAAATCCTGGTC
GAGAATGTCACTGTTTCTGATGGTTGGTGTATTTGGAGAGGCTTGAATAGGCTGACGATC
ATGCCAGTATTGCAAGTCCAGCGAGTGACCTGTGGTGTCGGCTGCCAGTGATCCATAGTG
ACCTTGCATGACACGCAGGATCGATGTTGGGTCGTACTGTACTATGCCATCGGAGTTGTA
CAGTGGAGTGACTGCAGCACTACGGGAACTGTTTCCAGACATGGCACGTGCAGCAGAGAA
TACGAGATCGGTTCGACCGTCTGATACAGCGCGGTCGAGATTGTCCGCGTGCTTGACCCA
TTGTTTGCGACCATCCACTCTCTCGAGTTGGGTGGCAGCAGCCTTGAGTCGAGACCACTC
ATCTCGAAGAGTGTTGCACTGGACTGGGTCAGGGTTGCGATTGGTTGCAGCGGCAATGAA
TGTTTGCCGTGCAGTGTTGCTTGCCAATATGGCACGTTTGGTTGTGCCAGATAGAAGCCG
GCGATTGAATCGAGTGGCTGGTGGTGAGAGTCGAAGACTCAAGTTATCAGCGACTGCATT
GGCTGATTCCAAGAACTGAGATGTCAGTTGGTGGATGTCGTATCTGTGTCAGTGTCTGCT
GGTCTGCTAGCACATCCCAATAATTGGATGTAGCAATGATCGGTTGCTTCGAGACAGTGA
TGGCGGGATATTGTTGGAGCACGAGGAGCAGGGGTTGTCCTTGAGCCTCTGCTCGGATGG
ATGTGCGAATGACAAAGTGGTCGGCCACTGCTGTCTGTCTGTCCACACGTGGCGAGGTAA
GGAGTGCGCGGGCTGGTGCATTACACACAAAGTGGTCGATTGACGAATGACGTCGACCAT
GTACTGTGCTGAGTCTGGTGATCTGTGATCCAGAAACTGCATGACAGTCAGACCATGACC
CCACGAGTGGACAATGCGCTGAAGGCGCTGTGGGTCGGTGTTCCAGTCTCCAAATATGAG
AACTGGATGGTTGTTGTCAAATGGAACAACTCTGTCGAGAGCTTGCCGAATACTAGCAAA
TGCCTCTCTGCGACTGTAGTTGGTGGTGGCTCCAGAATGTCCTACATAGACAGATCCGAC
TATCCACAGACATTCTGGCGTGAAGTTGGGTACCTTGGCGAGAATCATTGTGCCAACTGC
ACTACCATGTTCATGGCCACCAAAGCACGATGGGATACCGAGGGCGATTCCTCTGCGTCC
AGGTCCAGTGGCTGGATGCTGGATGACATCGAATCCAGGGACAGTGAAGCGAAATTTAGA
TGAAGTAATGCAGGTCTCTGAGATGGCCCAGAGCCTGGTGTTCCTGACAATGTGGCGAAT
AGCAGGACGTTTGTTGCTGATGTTGGCAACATTGACTGCGAGGATCTGCCGTGATAGTGG
TGGAGGTGGGGCTGTTGGTCGAGGCTGGTCTGGACGGCGATGTCGGTAGTTTTGCCGAAT
ACGCCAGTGAGTTTGCTTGCTTTGGCGCTCGAGGCGCTGGATGATATTGCGTTGTCGGTC
TTCGGGGACCGTTATGCGGAATCGAGCACCGTGTTTTGTGGTACGGCGGTCGATCTTGGA
GACATGCTCCATCTGGTGACCCAGGATTGGAGCGAGAATAGAGCGAAGGTATGATATCGA
GACGGCTGCAAGGCCGTATATCGAGAATGTGGTAGATGTTGATGGTTCTTGTCGATGATC
GACAGAGGGAACCGATATGTCAGAGTTGGCCATGGATAGAGGAGTGTCAGGTAGCAGGTG
ATCAGTTGGTGAAGGTGTATGTGTTGATAATGGTGTATCACTCATTACAAACACATTTCA
ACGTCAGCGATAGGGGTGACTGTAGGAGTAACACCGTCATCTTGGATTGCTGGAGTGACC
TCAGCAGCCATTTCAGATGGTGGATCTACTGCTGGTTCAGCAGGTTCCTTATCAGTCGCC
GTCTTTACTGGGAGAGACTCCTTTAGGACTATCTCCAGTGTTGATATGCTAAAGTTAGGA
GTTTGAACCCGAATCTTGGTCGCCTCGGCAGTGGCTGCCTCGAGGGTTTTGCCACCAATA
GATGCGAGCAGAGATCTGAAGAAGTTCCTGGCTTTGACATCAGGACTGCGTTGGATGGTC
GTAACAGTTTTTGCGGCAAACGACAAAATAGCAGCGAGCTTATCCTTGTCTGCTGCTTCA
GAGCGAGGAATCCAGGCTTTAAAGGACTTGACGATAGTCGCGTCCAGACTAGTAATTATG
CGAGTAAATGCAGACACATAGTCGGCATCGACTAGTAGCTGCACAACCTGACGGGATATC
CAGCGAATATCACGTACTGCACTGGTACGGATGCGGGCACCCTGCATGGCCTTTCGAAGG
TCGCCAGGCTTAGCGTAGGGAAAACCGCTTGCATAAATGAGTCGAAGACCCGAAGAGAGC
TCCACTTTTGGTGCACTGTGTGCAGGGACTGATGTCTCGCGCTTCAATGCAAGCCAAGCA
GCAGCACCAGCTTTACGAAATTCGGGCTGGCGTTCAACCAGCTGTTGGTGAGTGGGCCGC
CTTTTGACAGCATCAGCGAAACGGGTGTTTTTGGAGGGCTGGTCAGTT

>LINE_scaffold0149-95569-103165-C
GGGTTTGGCTTGGTAGCCATAGTCTTGCGTTTGGGTTTTGCACCCGTTGGTGGTAGCGGA
GGGTAGTCATTATCAACGACTACGACTTTCGGGACATCAGGTTTGACTTCCAGTCTGGCT
AGAATAGCAGCCAGAGCAGTTTGAGTCACCTCACTGGTTGACGCTGCCTGACTTGCCATG
TTTCCAAGGATTTTCTCCAGGTTGGCTGTTGCCTTTTGCTGGAGAGCAATAGCGTTGCGC
AAAGCATCCATTTCGGCCTGCTGAGCAGCAACTTGCTGACTAAGGTTTTTCATCACCACC
CACAGATCATCCTGGGGTGGTGGACTGGCATCGCGAGCCTTTTTTGGTGTCGCACGAACC
GAGCGATCGCTGTCAGTCGATCGCATGCGAACAGACCCGGCCACGGAGGCAAGGGGAGTA
GTGTCCGAGGAAGTCTCGCGACCTTCCTCACCAGAAAGATTTCACCATCCTCACGGATAC
GGTGAGTGAAAGCACCACTGGGAGCGGGTTTGCCTTTCCCGTGGCTGCCTTTTGAATTTT
CATTTTTTCGGGACATTTTTTTTGATTTTTGATTTTGATTTTTTTTTTTGATCAACAGAG
CTGCTGATTGAAGGAAGGGAGGGGGTTTTTTCCGATGAGAACCTCTGCTACCTTTGAGGT
GTCCCCTTTGAGAGAAGCTCAGGTATCAGACCTAGCTCTGACTCTGGGGGGAGGTAGGGC
AGAGAGGATGGCCACTAGGGAAAAAGAGTAGGAGACTAGTGCCCAACAGGAGAGAGGGCC
TGAGAGTACCACTGGGGGGGAGCTCGCTTCCTGACTAGAGCAGTCTAACTGTGACTGATA
GTGGAGGATGGAAGCTGGTGTTCTGGTAGGGGAGAGGTCCTGCCAGAAAGAGGGGTGGGG
AGAAGAGTAGGGCAAGAAGGCCACTACAGAGAGGAGAGAAAGAGGGACTGAGTAGTAGTG
GTGAGCGGCAGCTGCTGGTAGTTGTGCTGATACTAGTGGGTGTGCTAGTGTCTGCACTCT
GTTGTGTTTTTGTTTACTGTGCTGGCACTAGTGGGTGTGCTAGTGTCTAGTAGCAGTAGT
AGTGGGGGAGTGAGTAGACTGTAGTTGGTGGTGGCCCCAGAATGCCCTACATAGACAGAT
CCGACTTTTTTTTTTTTGAATGAACTTTATTGTTAAGAATATAATCACACCCCAAACAAC
AAGCACGAATGCCAATGGTGTTTTAATCTGATAATCAAATCAAATCCATGAAAACACGGC
AAGCCATACCCATTCAGGCATAGGCTGGCGGTGCTAGAAGTCAGTTAGCCAACTTCCACA
AGGCGATCCCGGTGATATTTCCACAATGTGGATTGATACTGCCGGTACGCTACCTGCAGG
AAGTCAGCTAACCGTGCTGCCAGCGCCCGATTATCATGCCTCGTCCCCATAGATTCATGC
TCCACAGTCCCGTCCAACCAACGCTGGTCCAGATCTGCTTCGCCATTCAAGACTCCACCG
CGGAGCCAAGTATATACATTCTCCACACCCGGATCGAGTGCGCGACCCAGCAGTCTGAGT
CGTGATTTCTGAATTGCTGGTACTAGTCCAGACTGAATGCGATGGCCAGTGACTTGTTCA
CACTCCACCACGAGATGAGCAATGGATGTGCTGAGTAGTTGCTGGTCGCATAATATGCAG
TGGTCAACTGAGAATGGGTGGGTGTCGACTAATATGCCAATCTGAATGGCTTTTCTTGCT
GTCCAGAGTGCATCCATGCGCGCAAGCATCAGATATCTTGTGCCATGTGCTCGTGATTGA
TCGAAACTGGGATCCTTGAAGAATCCAGAAGTGTCCAATAATTGTCGAGTGACATACTTT
TGGAGCGATGCAGAGTCTCCACATGTTCGCAGAGTCTCCATCAATGCAAACGAGTGTCGT
TGCTTGACTGTCTTTGGTCTGACTTGTGGTGTCAGCCAGTATCTGTTCCTGTATAGCTGT
TTGGTCCGACGAGACCAGAACCAGCGCTGGGATCTTACCAACTGCCCTTGGACATTCAGT
GTAAACACGTCATTGTCTGTACCGGAGCAGATGGCATTGATGGGTGTTCTCTTGGTCACG
GACCGCTCCAACAAGCGTACCCGTGATACCAATGAGCGAGTGAGAAGTGACCCAATCCCA
GTTTCAACCAGAAGGGGTCCAATGGCAGTCGAGAGTCGGGCACCAGTGAACAGTCGGATA
CCCTTGTTGATTGTCGTCTGCAGTGGTGCAAGGTGCGACTTGTTGCCACCAACCAGCTCG
AGCCCATAGTAGGCTTTGCCCATGACCACTGCAGAGAATATGCGAGATCGATAATTCACC
GTTAGCTGGTGATTAGCCAGCACTGGGTGAAGTGCCGAGATGGTGTGCTCGAGTGCAGAC
CGTTTCTGCTTGAGCCATGCTGAGTGGTCTAGCTTGGAGTCAATCAGTACACCAAGGTAC
TTGTATGACTCCACACGACTGACCAACTGTCCATGGAGTCGAATATCCAATGGGTTGTCA
AGTCGTGGTGCTAGATGGCCAGTGAAGCTGATGATGCCACACTTGGCCACACCAAACTGC
ATCTCCCACTGATTGGCCCATTGCTCGATAGCAGTCGACGCAGCCAACAGTGATTGCTCA
GAGTCAGCAAAGACTGCCACATCGTCTGCGTACATGAGTCCTCGGATGGGGTTGGTGTCT
CGCGGTAGTCCAGGGACTGTGATGGGTGCGACACCATCGAGAATGTCGTTGATGAACAGA
TTGAACAGCAGTCCAGACAATGGACATCCCTGTCTGACACCTCTCTGTACCGGGAATGGG
TCCGATAACAGTGATCCTGCCCGTGCTCGAGCAGATGAGGATGTGTACAATGCCTTGAGA
AAGGCAAGAGTACGACGAGGAATCCCATGTTCTGCAGCTTCCATAACAGTGCACCAACGG
GGACTGTATCGAATGCCTTTCGGATATCGATGAATAGAACATGGGTGTTTAGCCCAGCAT
TCTGTCTGCGCTGAATGATGTCGACAAGTGAGACTACTTGTCCAACACACTCTTCGCGCT
TGCGGAACCCAGCCTGTTCGTAAGATAGCAGGTTGTTGGTCTCGACAAATCGCTCAATGC
GCATTTGGAGCACCTTGCATACGAGTTTCAGGCCGACATTGATGAGGGCAATGCCTCGCT
TGTCGCCTGGGTTGAGAGGGTCGCCATCTTTCTTGTCGATGGAAACAATGGATGCACACA
GCCATGCACGGGGGATTGTTGCTGAAGCGAATACTTGACCACATACTCTCAACAGAGCAC
GAGCAAATGGAGTTGGTGGGACGCCTTCTTGGGTGTTGGCAGGCATATAAAGTGCCGCTT
GGTAGAACGCAGTGGTTATACCATCGTCGCCAGGTGCTTTCCGTGGACTCATCTGCAAAG
GGCTGCAGCAATTTGATTCCACGAGAAATCCTGGTCGAGAATGTCACTGTTTCTGATGGT
TGGTGTATTGAGAGAGGCTTGAATAGGCTGACGATCATGCCAGTATTGCAAGTCCAGCGA
GTGACCTGTGGTGTCGGCTGCCAGTGATCCATAGTGACCTTGCATGACACGCAGGATCGA
TGTTGGTCGTACTGTACTATGCCATCGGAGTTGTACAGTGGAGTGACTGCAGCACTACGG
GAACTGTTTCCAGACATGGCACGTGCAGCAGAGAATACGAGATCGGTTCGACCGTCTGAT
ACAGCGCGGTCGAGATTGTCAGCGTGCTTGACCCATTGTTTGCGACCATCCACTCTCTCG
AGTTGGGTGGCAGCAGCCTTGAGTCGAGACCACTCATCTCGAAGAGTGTTGCACTGGACT
GGGTCAGGGTTGGATGAGTTGCAGCGGCAATGAATGCTTGCCGTGCAGTGTTGCTTGCCA
ATATGGCACGTTTGGTTGTGCCAGATAGAAGCCGGCGATTGAATCGAGTGGCTGGTGGTG
AGAGTCGAAGACTCAAGTTATCAGCGACTGCATTGGCTGATTCCAAGAACTGAGATGTCA
GTTGGTGGATGTCAGTGTCAGTGTCTGTGTCTGCTGCACCGTCTGCTAGCACATCCCAGT
AATTTGATGTAGCAATCCGATCGGTTGCTTCGAGACAGTGATGGCGGGATATTGTTGGAG
CACGAGGAGCAGGGGTTGTCCTTGAGCCTCTGCTCGAATGGATGTGCGAATGACAAAGTG
GTCGGCCACTGCTGTCTGTCTGTCCACACGTGGCGAGGTAAGAAGTGCGCGGGCTGGTGC
ATTACACACAAAGTGGTCGATTGACGAATGACGTCGACCATGGACTGTGCTGAGTCTGGT
GATCTGTGATCCAGAGAACTGCATGACAGTCAACCATGACCCCACGAGTGGACAATGCGC
TGAAGGCGCTGTGGGTCGGTGTTCCAGTCTCCAAAATGAGAACAGGATGGTTGTTGTCAA
ATGGAACAACTCTGTCGAGGGCTTGCCGAATACTAGCAAATGCCTCTCTGCGACTGTAGT
TGGTGGTGGCTCCAGAATGTCCTACATAGACAGATCCGACTATCCACAGACATTCTGGAG
TGAAGTTGGGTACCTTGGCGAGAATCATTGTGCCAACTGCACTACCATGTTCATGGCCAC
CAAAGCACGATGGGAACCGAGGGCGATTCCTCTGCGTCAGGTCCAGTGGCTGGATCTGAT
GACATCGAATCCAGGAACAGGAAGCCATAATTCAGGAAGGCTGGCGGTGCTAGAAGTCAT
GGCCCAGAGCCTGGTGTTCCACAATGTGGATTGAATGCCGGTACGGCAGAAGTCAGAACC
GTGCTGCCAGCGATTATCATGCCGTCTGATTCATGCTGTCCCGTCCAACTGCTGGTCGAT
CTGCTTCGCCAGGACCGCGCCGTATATTTCTGGATCGAGTGCGCCAGTTGAGTCGGATTT
CTGTTGCTGGTACTAATCCAGACTGAATGCGATGGCCGGTGACTTGTTCACACTCCACCA
CGAATGGGCAATGGATGTGCTGAGTAGTTGCTGGTGCATAATATGCAGTCAACTGAGAAT
GGGTATGCGACTAATATGCCAATCTGAATGGCTTTTCTTGCTGTCCAGAGAGCATCCATG
CGCGCAAGCATAGATATCTTGTGCCATCTGGCGACGAAACTGGATCCTTGAAGAACCAGA
AGTGTCCAATAATTGTCGAGTGACATACTGGAGCGATGCAGAGTCTCCATATGTTCGCAG
AGTCTTCAATGCAAACGAATGCCGTTGCTTGACTGTCTTGGTCTGATTGTGGTGTGAGTA
TCTGTTGATAGCTGCTTGGTCCGACGAGACCAGAACCAGTGTCTTAACTGCCCATTCAGT
GTAAACACGTCATTGTGTACAGGATGGCATTGGTGTTCTCTTGGTCACGGTCCAACAAGT
GTACTGTGAAACCAATGAAGTGATGACTCCAGTTTCAACCAGTCAATGGCAGTCGATCGG
GCACCAGTGAACAGTCGGATACCCTTGTTGATCGTTGTCTGCAGTGGTGCTGCGACTGTT
TCCCAACCAGCCAAGCCCGATGGGCTTTGATCCACTGCAGGAATGGCGAGAACGATAATT
CACCGTTAGCTGGTGATTAGCCAGCACTGGGTGAGAGCCGAAATGGTGTGCTCAAGTGCA
GACCGTTCTGCTTGGCCATGCTGAATGGTCTAGCTTGGAGTCAATCAGTACCCAAGGTCT
TGGACTCCACGACTGACCAACTGTCTGAGTCGAATATCAATGGGTTGTCAAGTCGTGGTG
CTAGATGGCCAGTGAAGCTAATGATGCCACACTGGCCACACCAAACTGCATCTCCGTTGG
CCCATTGCTCGATAGCAGTCGACGCAGCCAACAGTGATTGCTCAGAGTCAGCAAACACTG
CCATCGTCTGCGTACATGAGTCCTCGGATGGGGCTCGTGTCTCGCTAGTCAGGGACTGTG
ATGGACACCATCGAGAATGTCGTTGATGAACAGATTGAATAGTAGTCAGACAATGGACAT
CCCTGTCTGACTCTGTACCGGAAATGGGTCCGATAGTAGTGAACCTGCGAGCTCGAGCAG
ATGAGGACAATGCCTTGAGGCAAGATCGACAGGAATCCATGTTCTGCCTTCCATAACAGT
GCACCAACGGGGACTGTATCATGCCTTTCGGATATCGATGAATAGAACATGGGTGTTTAG
CCCAGCATTCTGTCTGCGAATGATGTCGGTGAGACTACTTGTCAACACACTCTTGGGAAC
AGCTGTTTGTAGGACAGCAGGTTGTTGGTCGACAAATCGCTCAATGCGCATTTGGAGCAC
CTTGCTTACGAGTTTCAGGCTTGATGAGGCAACCTCGCTGTCGCCTGGGTTGAGAGGGTC
GCCATCTTTCTTGTCGATGGAAACAATGGATGCACACAGCCATGCGGGGATTGTTGCTGA
AGCGAATAGCAGTCTCAACAGGCACGAGCAAATGGGTTGGTGGTACACTTCTTGAGTGTC
AGCAGGCATATAGTGCCGCTTGGTAGAACGCAGTGGTTATACCATCGTCAGTGCTTGTGG
ACTCATCTGCAACAGGGCTGCAGCAATCTGATTCCACGAGAAAGCCTGGTCGAGAGTCAC
TGTTTCTGATGGTTGCCTATTGAGAGAGGCTTGAATAGGCTGACGATTGCCAGTATTGTC
TGAGTGACCTGTGGTGTCGGCTGCCAGTGATCCATAGTGACCTTGCATGACACGCAGGAT
GGATGTTGGGTCGTACTGTAGCCATCGCGTTATCAGTGGAGTGACTGCTACGGGAACTGT
TTCCAGACATGGCACGTGCAGCAGAGAATACGAGATCGGTTCGACCGTCTGATCAGCGCG
GTCGGATTGTCCGCGTGTTGACCCATTGCGACCATCCACTTTTCGAGTTGGGTGGCAGCA
GCCGAGGCAAGACCACTCATCTCGAAGAGTGTTGCACTTTGGGTCAGGGTTGGTATGAGT
TGCGGCAATGAATGCTTGCCGTGCAGGTTCTTGCCAATATGGCACGTTTGGTTGTGCCAG
ATAGAAGCCGGCATTGAATCGAGTGGCTGGTGGTGAGAGTCGAAGACTTTATCAGCGACT
GCATTTGCTGATTCCAAGAACTGACATCAGTTGGTGGATGTCTGTTCTGTGTCAGTGTTT
GCTAGCACATCCCAGTAATTTGATGTAGCAATCCGATCGGTGGCTTCGAGACAGTGATGG
CGGGATATGGTTGGAGCACGAGGAGCAGGGGTGTCCAGCCTCTGCTCGGATGGATGTGCT
GACAGGTATCGGCCACTGCTGTCTGTCTGTCCACACTGGCGAGGTAAGGAGAGGGCTGGT
GCATTACACACAAAGTGGTCGAGACGAGTGACCGACCATGGACTGTGGAGTCTGGTGATC
TGTGATCCAGAGAACTGCATAGTCAACCCATGACCCCAGAGAGTGCGCTGAAGGCTGTGG
GTCTGTTCCAGTGGAAAATGAGAACAGGATGGTTGTTGTCAAATGGAACAACTCTGTCGA
GGGCCGGAAAAACGCCTCTCTGCGACTGTAGTTGGTGGTGGCAAGAATGTCCTACTAGAC
AGATCCGAGAGACAGACATTCTGGCGTGAAGTTGGG

>LINE_scaffold0149-109281-109405-C
GTGCTTGTTGATTAAGGATGGATGCTGCTTCAGAAAAACAGATCCGACTATCCACAGACA
TTCTGGCGTGAAGTTGGGTACCTTGGCGAGAATCATTGTGCCAACTGCACTGCCATGTTC
ATGA

>LINE_scaffold0149-109404-109543-C
AGTGCGCGACCCAGTAGTCTGAGTCGTGATTTCTGAATTGCTGATACTAGTCCAGACTGA
ATGCGATGGCCAGTGACTTGTTCACACTCCACCACGAGATGGGCAATGGATGTGCTGAGT
AGTTGCTGGTCGCATAATA

>LINE_scaffold0149-192014-194139-C
TTTTTTTTTGAATGAACTTTATTGTTAAGAATATAATCACACACCCCAAACAACAAGCAC
GAATGCCAATGGTGTTTTGTGAATCTGAAAGTCAAATCAGATCCCATGAAACACGGCAAG
CCATACCCCATTCAGGCATAGGCTGGCGGTGCTAGAAGTCAGTTAACCAACTTCCACAAG
ACGATCCCGGTGATATTTCCACAATGTGGATTGATACTGCCGGTACGCTACCTGCAGGAA
GTCAGCTAACCGTGCTGCCAGCGCCCGATTATCATGCCTCGTCCCCATAGATTCATGCTC
CACAGTCCCGTCCAACCAACGCTGGTCCAGATCTGCTTCGCCATTTAAGACTCCACCGCG
GAGCCAAGTATATACATTCTCCACACCCGGATCGAGTGCGCGACCCAGCAATCTGAGTCG
TGATTTCTGAATTGCTGGTACTAGTCCAGACTGAATGCGATGGCCAGTGACTTGTTCACA
CTCCACACGAGATGGGCAATGGATGTGCTGAGTAGTTGCTGGTCGCATAATATGCAGTGT
CAACTGAGAATGGGTGGGTGTCGACTAATATGCCAATCTGAATGGCTTTTCTTGCTGTCC
AGAGAGCATCCATGCGCGCAAGCATCAGATATCTTGTGCCATGTGCTCGCGATTGATCGA
AACTGGGATCCTTGAAGAATCCGGAAGTGTCCAAGAATTGTCGAGTGACATACTTTTGGA
GCGATGCAGAGTCTCCACCTGCTCGCAGAGTCTCCATCAATGCAAACGAATGCCGTTGCT
TGACTGTCTTTGGTCTGACTTGTGGTGTCAGCCAGTATCTGTTCCTGTATAGCTGTTTGG
TCCGACGAGATCAGAACCAGCGCTGGGATCTTACCAACTGCCCTTGGACATTCAGTGTAA
ACACGTCATTGTCTGTACCAGAGCAAATGGCATTGATGGGTGTTCTCTTGGTCACAGATC
GCTCCAACAAGCGTACTCGTGAAACCAATGAGCGAGTGAGAAGAGACCCAATCCCAGTTT
CAACCAGAAGGAGTCCGATGGTAGTCGAGAGTCGGGCACCAGTGAACAGCCGAATACCCT
TGTTGATTGTTGTCTGCAGTGGTGCAAGGTGTGACTTGTTGCCACCAGCCAGCTCAAGCT
CATAGTAGGCTTTACCCATGACCACTGCAGAGAATATGCGAGAACGGTAATTCACCGTTA
GCTGGTGGTTAGCCAACACTGGGTGAAGAGCCGAGATGGTGTGCTCGAGTGCAAACCGTT
TCTGCTTGAGCCATGCTGAATGGTCCAGCTTGGAGTCAATCAGTACACCAAGGTACTTGT
ATGACTCCACACGACTGACCAACTGTCCATGGAGTCGAATATCCAATGGGTTGTCGAGTC
GTGGTGCTAGATGGCCAGTGAAGCTGATGATGCCACACTTGGCCACACCAAACTGCATCT
CCCACCGATTGGCCCATTGCTCGATAGCAGTCGACGCAGCCAACAGTGATTGCTCAGAGT
CAGCAAATACTGCAACATCGTCTGCGTACATGAGTCCTCGGATGGGGTTCGTGTCTCGCG
GTAGTCCAGGGACTGTGATGGGTGCCACACCATCGAGAATGTCGTTGATGAACAGATTGA
ACAGCAGTACAGATAATGGACATCCCTGTCTGACACCTCTCTGTACCGGGAATGGGTCCG
ATAGTAATGATCCTGCCCGAGCTCGAGCAGATGAGGATGTGTACAATGCCTTGAGAAAGG
CAAGAGTACGACGAGGGAATCCCATGTTCTGCAGCTTCCATAACAGTGCACCAACTGGGA
CTGTATCGAATGCCTTTCGGATATCGATGAATAATACATGGGTGTTTATCCCAGCATTCT
GTCTGCGCTGAATGATATCAACAAGTGAGACTACTTGTCCAACACACTCTTCGCGCTTGC
GGAACCCAGCCTGTTCGTAGGATAGCAGATTGTTGGTCTCGACAAATCGCTCAATGTGCA
TTTGGAGCACCTTGCATACGAGTTTCAGGCCGACATTGATGAGGGCAATGCCTTGCTTGT
CGCCTGGGTTGAGAGGGTCGCCATCTTTCTTGTCGATGGAGACGATGGATGCACAGAGCC
ATGTATGGGGGGATTGTTGCTGAAG

>LINE_scaffold0149-206481-206549-+
TCCCCTTCTGACAGGACTTCTCCCTGTCATACCACCAGTTTCCACTTCCCCGCTATCAGC
CACAGTCA

>LINE_scaffold0149-206561-206665-+
CCTTAGTGGCCGACCTCTTTACTCTACCTCACCCATAGTCGGGAGTCAAGAGTTGATACC
TGAGATCTCTTCAAAAGGAAACATCCCAAAGGTAGCAGAGACTC

>LINE_scaffold0149-218189-220446-+
TGGCGACGATGGTATAACCACTGCGTTCTACCAAGCGGCACTCTATATGCCTGCCAACAC
CCAAGAAGGCGTCCCACCAACCCCATTTGCTCGTGCTCTGTTGAGAATATGTGGTCAAGT
ATTCGCTTCAGCAACAATCCCCCGTGCATGGCTGTGTGCATCCATTGTCTCCATCGACAA
GAAAGATGGCGACCCTCTCAGCAGGCGACAAGCGAGGCATTGCTCTCATCAATGTCGGCC
TGAAACTCGTATGCAAGGTGCTCCAAATGCGCATTGAGCGATTTGTCGAGACCAACAACC
TGCTATCCTACGAACAGGCTGGGTTCCGCAAGCGCGAAGAGTGTGTTGGACAAGTAGTCT
CACTTGTCGACATCATTCAGCGCAGACAGAATGCTGGGCTAAACACCCATGTATTATTCA
TCGATATCCGAAAGGCATTCGATACAGTCCCAGTTGGTGCACTGTTATGGAAGCTGCAGA
ACATGGGATTCCCTCGTCGTACTCTTGCCTTTCTCAAGGCATTGTACACATCCTCATCTG
CTCGAGCTCGGGCAGGATCATTACTATCGGACCCATTCCCGGTACAGAGAGGTGTCAGAC
AGGGATGTCCATTATCTGGACTACTGTTCAATCTGTTCATCAACGACATTCTCGATGGTG
TCGCACCCATCACAGTCCCTGGACTATCGCGAGACACGAACCCCATCCGAGGACTTATGT
ACGCAGACGATGTGGCAGTGTTTGCTGACTCTGAGCAATCACTGTTGGCTGCGTCGACTG
CTATCAAGCAATGGGTCATTCAGTGGGAAATGCAGTTTGGTGTGGCCAAGTGTGGCATCA
TCAGCTTCACTGGCCATCTAGCACCACAACTTGACAACCAATTGGATATTCGACTCCATG
GACAGTTGGTCAGTCGTGTGGAGTCATACAAGTACCTTGGTGTACTGATTGACTCCAAGT
TAAGACCACTCAGCATGGCTCAAGCAGAAACGGTCTGCACTTGAGCACACCATCTCGGCA
CTTCACCCAGTGCTGGCTAATCACCAGCTAACGGTGAATTACCGATCTCGCATATTCTCT
GCAGTGGTCATGGGTAAAGCCTATTATGGGCTCGAACTGGTTGGTGGCAACAAGTCACAC
CTCGCACCACTGCAGACAACGATCAACAAGGGTATTCGGCTGTTCACTGGCGCCCGACTC
TCGACTGCCATCGGACCCCTTCTGGTTGAAACTGGGACTGGGTCACTTTTCACTCGCTCA
TTGGTTTCACGAGTACGCTTGTTGGAGCGGTCTGTGACCAAGAGAACACCCATCAATGCC
ATCTGTTCGGGTACAGACAATGACGTGTTTACATTGAATGTCCAAGGGCAGTTGGTAAGA
TCCCAGCGCTGGTTCTGGTCTCGTCGGACCAAGCAGCTATACAGGAACAGATACTGGCTG
ACACCACAGATCAGACCAAAGACAGTCAAGCAACGACACTCGTTTGCATTGATGGAGACT
CTACGAACATGTGGAAACTCTGCATCGCTCCAAAAGTATGTCACTCGACAATTATTGGAC
ACTTCTGGATTCTTCAAGGATCCCAGTTTCGATCAATCGCGAGCACATGGCACAAGATAT
TTGATGCTTGCGCGCATGGATGCTCTCTGGACAGCAAGAAAAGCCATCCAGATTGGCATA
TTGGTCGACACCCACCCATTCTCAGTTGATCACTGCATATTATGCGACCAGCAACTACTC
AGCACATCCATTGCTCATCTCGTGGTGGAGTGTGAACAAGTAACTGACCATCGCATTCAG
TCTGGACTAGTACCAGCAATTCAGAAATCACGACTCAGACTGCTGGGTCGCGCACTCGAT
CCGGGTGTGGAGAATGTATATACTTGGCTCCGCGGTGGAGTCATAAATGGCGAAGCAGAT
CTGGACCAGCGTTGGTTGGACGGGACTGTGGAGCATGAATCTATGGGGACGAGGCATGAT
AATCGGGCGCTGGCAGCACAGTTAGCTGACTTCCTGCAGGTAGCGTACCGGCAGTATCAA
TCCACATTGTGGAAATACCACCGGGATCGCCTTGTGGAAGTTGGTTAAACTGACTTGTAG
CACCGCCAGCCTATGCCTGAATGGGTATGGCTTGCCGTGTTTTCGTGGGATTTGATTTGA
TTATCAAATTCACAAAACACCATTGGCATTCGTACCTGTTTGTTTTGGGTGTGTGATTCT
ATTCTTAACAATAAAGTTCATTCAAAAAAAAAAAAAA

>LINE_scaffold0149-320215-326530-C
TTTTTTTGAATGAACTTTATTGTTAAGAATATAATCACACCCCAAACAAACAAGCACGAG
TGCCAATGGTGTTTTATGAATCTGATAGTCAAATCAGATCCCATGAAACACGGCAAGCCA
CCCATTCAGGCATAGGATGGCGTGCTAGAAGTCAGTTAACCAACTTCCACAAGGCGATCC
CAGTGGTATTTCCACAATGTGGATTGATACTGCCGGTACGCTACCTGCAGGAAGTCACAA
CCGTGCTGCCAGCACCCGATTATCATGCCTCGTCCCCATATATTCATGCCTACAGTCCCG
TCCAACCAACGTTGGTCCAGATCTGCTTCGCCATTTAAGACTCCACCGCGAGCCAAGTAT
ATACATTCTCCACACCGGATCGAGTGCGCGACCCAGCAATCTGAGTCGTGATTTCTGAAT
TGCTGGTACTAGTCCAGACTGAATGCGATGGCCGGTGACTTGTTCACACTCCACCACGAG
ATGGGCAATGGATGTTGAGTAGTTGCTGTCGCATAAGATGCAGTGATCAACTGAGAATGG
GTGGGTGTCGACTAATATGCCAATCTGAATGGCTTTCTTCTTGCTGTCCAGAGAGCATCC
ATGCGCAAGCATCAGATATCTTATGCCATGTGCTCGTGATTGATCGAAACTGGGATCCTT
GAAGAATCCAGAAGTGTCCAATAATTGTCGAGTGACATACTTTTGGAGCGATGCAGAGTC
TCCACTTGTTCGCAGAGTTCCATCAGATGCAAACGAGTGTCGTTGCTTGACTGTCTTTGG
TCTGACTTGTGGTGTCAGCCAGTATCTGTTCCTGTATAGCTGTTTGGTCCGACGAGACCA
GAACCAGCGCTGGGATCTACCAACTGCCCTTGGACATTCAGTGTAAACACGTCATTGTCT
GTACCTGAACAGATGGCATTGATGGGTGTTCTCTTGGTCACAGACCGCTCCAACAAGCGT
ACCCGTGATACCAATGAGCGAGTGAGAAGTGATCCAACCCAGTTTCAACCAGAAGGGGTC
CAATGGCAGTCGAGAGTCGGGCGCCAGTGAACAATGGATACCTTGTTGATCGTCGTTTGC
AGTGGTGCAAGGTGTGACTTGTTGCCACCAACCAGCCTGGTCCATAATAAGCTTTACCCA
TGACCACTGCAGAGAATATGAGATCGGTAATTTCACCGTTAGCTGGTGGTTAGCCAGCAC
TGGGTGAAGAGCCGAAATGGTGTGCTTGAGTGCAGACCGTTTGCTTGAGCCATGCTGAGT
GTCTAGCTTGGAGTCAATCAGTACACCAAGGTACTTGCATGACTCACACGACTGACCAAC
TGTCCATGGAGTCGAATATCCAATGGACTGTCAAGTCGTGGTGCTAGATGCCAGTGGCTA
ATGATGCCACATGGCCACACCAAACTGCATCTCCCACTGATTGGCCCATTGCTCAACAGC
AGTCGACGCAGCCAACAGTGATTGCTCAGAGTCAGCAAATACTGCCACATCGTCTGCGTA
CATGAGTCCTCGGATGGGGTTGATGTCTTGCGATAGTCCAGGGACTGTGATGGGTGCGAC
ACCATCGAGAATGTCGTTGATGAACAGATTGAACAGAACCAGACAATGGACATCCCTGTC
TGACACCTCTCTGTACCGGAAATGGGTCCGATAGTAGTGAACCTGCTCGAGCTCGAGCAG
ATGAGGATGTATACAATGCCTTGAGAAAGGAAAGAGTGCGACGAGGGAATCCCATGTTTC
AGCTTCCATAACAGTGCACCAACGGGGACTGTATCAAATGCCTCGGATATCGATGAATAA
ACATGGGTGTTTAGCCCAGCATTCTGTCTGCGCTGAATGATGTCAACAAGTGAGACTACT
TGTCCAACACACTTCGCGCTTGCGGAACCCAGCCTGTTCGTAGGATAGCAGGTTGTTGGT
CTCGAAAATCGCTCAATGCGCATTTGGAGCACCTGTATACGAGTTTCAGACCGACATTGA
TGAGTGAAATGCCTCGCTTGTCGCCTGGGTTGAGAGGGTCGCCATCTTTCTTGTCGATGG
AAACAATGGATGCACAGAGCCATGCACGGGGATTGTTGCTGGAAGCGAATACTTGACCAC
ATATTAAAAAACATAGCACGAGCATATGGGAGTTGGTGGGACGCTAGCTCTGGGTGTCAG
CAGGCATGTATAGGCCGCCTGGTAGAACGCAGTGGTTATACCATCGTCGCTGGTGCTTTC
CGTGGACTCATTCGCAACAGGCTGCAGCAATCTGATTCCACGAGAAAATCCTGGTCGAGA
ATGTCACTGTTTCTGATGGCTGGTGTGTCACGAGAGGCTTGAATAGGCTGACGATCATGC
CAGTATTGCAAGTCCAGTGAGACCTGTGGTGTCGGCTGCCAGTGATCCATAGTGACCTTG
CATGACACGCAGGATGGATGTTGGGTCGTACTGTACTATGCCATCGGAGTTGTGGCAGAG
AGTGACTGCAGCCACTACGGGAACTGTTTCCAGACATGGCACGTGCAGCAGAGAATACGA
GATCGGTTCGACTGTTTGATACAGCGCGGTCGAGACTGTCCGCGTGTTGACCCATTGTTT
ACGACCATCCACTCTTCGAGCTGCGGCAGCAGCTTGAGTCGAGACCACCATCTCGAAGAG
TGTTGCACTGACTGAACAAGTTGTAAGAGTTGCAGCGGCAATGAATGCTTGCCGTGCAGT
GTTGTTTTACAAGATGGCACGTTTGGTTGTGCCAGATAGAAGCCGGCGATTGATCGAGTG
GTTGTGGTGAGAGTCGAAGACTCAAGTTATCAGCGACTGCAATGTTGACACCAAGAACTG
ACATGTCAGTTGCGAATGTCTGTGTCTGTATCAATGCCACTGGTTGCACTGTCTGATAGC
ACATCCCAGTGATTTCGGATGTAGCAACTGATCGACTGCTTCGAGACAGTGATGGCGGGA
TATTGGCTGGAGCACGAGAAGCAGGGGGCTGTCCTGAGCCTCTGCCCGGATGGATGTGCG
AATGACAAGTGGTCGACCACTGCTGTCTGTCTATCCACACGTGGCGAGTGTGAGGAGTGC
GCGGGCTGGTGCATTCCACACAAAGTGGTCCATTGACGAATGGCGTCGACCATGGACTGT
GCTGAGTCTGGTGATCTGTGATCCAGAAAACTGCATGACAGTCAACCCATGACCCCACGA
GTGGACAATGCGCTGAAGGCGCTGTGGGTCGGTGTCTCCAGTCTCCAAGATGAACAGGAT
GGTTGTTGTCAAATGGCACAACCTGTCGAGAGCTTCACGAATACCAGCAAAAAGCCTCTC
TGCGACTGTAGTTGGTGGTGGCTCCAGAATGTCCTACATAGACAGATCCGACTATCCACA
GACATCTCAGTGCGTGAAGTTGGGCACCTTGGCGAGAATCATTGTGCCAACTGCACTACC
ATGTTCATGGCCACCAAAGCATGATGGGATACCTCGGGCAATTCCTCTGCGTCCAGGTCC
CGTGGCTGGATGCTGATGACATCGAATCCAGGATATGTGATGCGAAATTTAGATGCCGAA
GTAATGCAGGTCTTCAGATGGCCCAGAGCCTGGTGTTTTGACAATGTGGCGGGATAGCAG
GATGTTTGTTGCTGATGTTGGCAACATTGACTGCGAGGATCTGCCGTGATAGTGGTGGAG
GGGCTGTTGGTCGAGGTTGATCTGGACGGCGATGTCGGTAGCTTGTTGAATACGCCAGTG
AGTTTGCTTGCTTTGGCGCTCCAGGCGCTGGATGATATTGCGCGTTGTCGGTCTTCGGGG
GACCAGCAGGTGAATCGAGCACCGTGTTTTGTGGTGCGGCGGTCGATCTTGGAGACATGC
TCCATCTGGTGACCCAGTATTGGAGCGAGAATGGAGCGAAGATATGATATGAAACGGCTG
CAAGGCCACATCGAGAATGTGGTAGATGTTGATGGTTCTTGTCGATGATCGACAGAGGGA
ACTGATATGTCAGAGTTGGCCATGGATAGAGCTGGCCAGGTAGCAGGTAATCATTGGTGA
AGGTGTATGTGTTGATAATGGTGTATCACCTCCATTACAAAACACATTTCCAACGTCAGC
GATAGGGGTGACTGTAGGAGTAACACTGTCATCTTGGATTGCTGAGTGGACTCCTGAGCA
GCCATTTCTAGATGATGGATCTTACTGTGGTGCAGGTTTCTTTATCAGTCGCCTTCTCTT
GACTGGGAGACTCCTTGGGACTATCTCCAGTGTTACATATGCTAAAGTTAGGGGTTTGAA
CCCGAATGGTCGCCTCGGCAGTGGCTGCCTCGAGGGTTTTGCCATACCAGCTAGATGCGA
GCAGAGATCGGAAGAAATTCCTGGCTTTGACATCAGGACTGCGTTGGATGGTCGTAACAG
TTTCTTTGGTGGCAAACGACGAAATAGCAGCGAGCTTATCTAGTCTGCCGCTTCAGAGCG
AGGAATCCAGGCTTTAAAGGACTTGACGATAGTCGCGTCCAGACTAGTATTATATGCGAG
TAAATGCTGACACATAGTCGGCATCGACTAGTAGCTGCAACAACCTGACGGGATATCCAG
AATATCACGTACTGCACTGGTACGGATGCGGGCCTCGCATGGCCTTCGAAGGTCGCCGTT
TAGCGCGTAGGGAAAACTGCTTGCATAAATGAGTCGAAGACCTGAGAGAGCTCCACTTTT
GGTGCACTGTGTGCAGGGACTGATGTCCGCGCTTCAATGCAAGCCAAGCAGCAGCACTCA
GCTTTACGAAATTCGGGCTGGCGTTCAACCAGCTGTTGGTGAGTGGGCCGCCTTTTTGGA
CAGCATCAGCGAAACAAGTGTTTTGGAGGGTTGGCCAGTTGTAGTAGAAGTAGTAGCAGT
AGTAGCAGTAGGGGTTTGGCTTGGTAGCCATAGTCCTGCGTTTGGGTTTGCACCCGTTGG
TGGTAGGCGGAGGGTAGTCATTATCAACGACTACGACTTCGGGACATCAGGTTTGACTTC
CAGTCTGGCTAGAATAGCAGCCAGAGCAGTTGAGTCACCTACCAGTTGACGCTGCCTGAC
TTGCCATGTTTCGAAGGATTTTCCCAGGTTGGCTGCTGCCTCTTGCTGATGGAGTCAACA
GCGTTGCGCAAAAAGCATCCATCTGGCCTGCTGAGCAGCGACTTGCTGACTAAGGCAGGT
TTTTTACAACCACCCACAGATCATCCTGGGGTGGTGGACTGGCATCGCGAGCCTTTTTGG
TGTCGCATGAACCGAGCGGATCGCTGTCAGTCGATCGCATGCGAACGGACCCGGCCATTT
TAGGCAAGTGAGTAGTGCCCGAGGAAGTCTCGCGACCTTCCTCACCAGAAAAGATTTCAC
CATCCTCACGGATACGGTGAGTGAAAGCACCACTGGGAGCGGGCTTGCCTCTTCCGTGGC
TGCCTTCTTTTGGAATTTTCATTTTTCGATTACTTTTTTTGATTTTTGATTTTGATTTTT
TTTTTTTTGATCAACAGAGCTGCTGATTGAAGGAAGGGATAGGTTTTTTCCGATGAGAAC
CTCTGCTACCTTGAGGTGCCAATTGAGAAAGCTCAGGAATCAGACCTAGCTCTGACTCTG
GGGAGGTAGGGCAGACAGAGGATGGCCACCAGGGAAAGAGAGTAGGAGACTAGTGCCCAA
CAGGGAGAGAGGGCCTGAGAGTACCATCAGGAGCCTGCTTCTGACTAGAGCAGTCTAACT
GACTGATAGTGGAGGATAGGCTGGTGTTCTGGTAGGGGAGAGGTCCTGCCAGAAAGAGGG
GTGGAGAGAAGAGTAGGGCAAGAAGGCAGAGTAGGAGACTAGTGCCCAACAGGAGAGAGG
CCTGAGAGTACCACTTGGGGGAGCTGCTTCCTGAATAGAGCAGTCTAACTGTGACTGATA
GTGGAGGATGGAAGCTGTGTTCTGGGTAGGAGATGGAAGCTGGTGTTCTGGTAGGGGAGA
GGTCCTGCCAGAAGGAGGGGTGGGGGGAGAAGAGAGGCAAGAGGCCACTACAGAGAGAGA
GAGAGAGTGACTGAGGAATGGGGCTTGTTAGAGGCTATCACCACAGTACTGTAGTAGTAG
TGGTGGGCAGCTGCTGGTAGTTGTGCTGGCACTAGTGTCTGCACTCTGTTGTGTTTTTTT
ACAAAAATCGATAGTAAGATACTTTTTTTTTGAATGAACTTTATTGTTGATAATATAATC
ACACCCCAAACAAACAAGCACGAGTGCCAATGGTGTTTTGTGAATCTGATAATCAAATCA
GATCCATGAAACACGGCAAGTCATACTCCATTCAGGCATAGGCTTGGTGGGTGCCAGCAA
GTCAGTTTAATCAAC

>LINE_scaffold0149-353731-353835-C
AGTCTCTGCTACCTTTGGGATGTTCCCTTTTGAAGAGATCTCAGGTATCAACTCTTGACT
CCCGACTCTGGGGGAGGTAGGGTAAAGAGGACGGCCACTAAGGA

>LINE_scaffold0149-353847-353915-C
GACTGTGGCTGATAGCGGGGAAGTGGAAGCTGGTGTCCTGACAGGGGAGAGTCCTGGCAG
AAGGGGAG

>LINE_scaffold0150-276249-277422-+
TTCGCATATTCTCTGCAGTGGTCATGGGCAAAGCCTATTATGGGCTCGAGCTGGTTGGTG
GCAACAAGTCACACCTTGCACCACTGCAAACGACAATCAACAAGGGTATCGACTGTTCAC
TGGTGCCCGACTCGACTGCCATTGGGCCCTTCTGGTTGAAACTGGGATTGGTCTCTTCTC
ACTCGCTCATTGGTATCACGGGTACGCTTGTTGGAGCGGTCTGTGACCAAGAGAACACCC
ATCAATGCTATCTGCTCTGGTACAGACAATGACGTGTTTACACTGAATGTCCAAGGGCAG
TTGGTAAGATCCCAGCGCTGGTTCTGGTCTCGTCAGACCAAACAACTATACAGGAACAGA
TACTGGCTGACACCACAAGTCAGACCAAAGACAGTCAAGCAACGACACTCGTTTGCTCTG
ATGGAGACTCTGCGAACATGTGGAGACTCTGCATCGCTCCAAAAGTATGTCACTCGACAA
TTCTTGGACACTTCTGGATTCTTCAAGGATCCCAGTTTCGATCAATCACGAGCACATGGC
ACAAGATATTTGATGCTTGCGCGCATGAATGCTCTCTCTGGACAGCAAGAAAAGCCATTC
AGATTGGCATATTAGTCGACACCCACCCATTCTCAGTTGATCACTGCATATTATGCGACC
AGCAGCTACTCAGCACATCCATTGCTCATCTTGTGGTGGAGTGTGAACAAGTCACTGGCC
ATTGCATTCAGTCTGGACTAGTACCAGCAATTCAGAAATCACGACTCAGATTGCTGGGTC
GCGCACTCGATCCGGGTGTGGAGAATGTATATACTTGGCTCCGTGGTGGAGTCTTAAATG
GCGAAGCAGATCTGGACCAGCGTTGGTTGGACGGGACTGTGGAGCATGAATCTATGGGGA
CGAGGCATGATAATCGGGCGGATGGCAGCACGATTAGCTGACTTCCTGCAGGTAGCGTAC
CGGCAGTATCAATCCACATTGTGGAAATACCACCGGGATCGCCTTGTGGAAGTTGACTAA
CTGACTTCTAGCACCGCCAGCCTATGCCTGAATGGGTATGGTTTGCCTGTGTTTCATGGA
TCTGATTTGACTATCAAATTCACAAAACACCATTGGCATTCGTTACTTGTTGGTTGGGTG
TGTGATTATACTATCAACAATAACGTTCATTCA

>LINE_scaffold0154-29853-29897-+
TGTGATTATATTCTTAGCAATAAAGTTCATTTTAAAAAAACCAC

>LINE_scaffold0154-33803-33849-+
TGTGATTATATTCTTAGCAACAAAGTTCATTTTTAAAAAAAACCAC

>LINE_scaffold0157-8334-8868-+
ACTAGCTACTCAGACACATCCATTGCTCATCTCGTGGTGGAGTCTGGACAAGTTAACTGG
CCATCGCATTCAGTCTGGATTAGTACCAGCAATTCCAGAAATCACGGCTCAGGTGCTGGG
TCGCGCACTCGATCCGGGTGTGGAGAATGTATATACTTGGCTCCGCGGTAGGTCTTAAAT
GGGCAAAGCAGATCTGGACCAGTTGTTTGGTTGGACGGGACTGTGGAGCATGAATCTATG
GGGACGAGGCATGATAATCGGGCGCTGGCAGCACGGTTAGCTGACTTTCCTGCAGGTAGC
GTACCAGCAGTATCAATCCACATTGTGGCAAATACCACCAGGGATCGCCTTGTGAAGGTT
GGCTAAACTGACTTGTTAGCACCCACCATCCTATGCCTGAATGGAGTATGGCTTGCCTGT
GTTTCATGGATCTGATTTGACTATCAGATTCACAAAACACCATTGGCATTCGTGCTTGTG
TTGTTTGGAGTGTGTGTGATTATATTCTTAACAATCAAAGTATATTAGACAAAA

>LINE_scaffold0157-33932-34838-C
TTTTTTTGGAATGAATTCTATTGTCAAGAATATAATCACACTCCCAAACAACCAGTACGA
ATGCCAATGGTGTTTTGTGAATCTGATAGTCAAATCAAATCCCACAAAACACGGCAAGCC
ATACCCATTCAGGCATAGGCTGGTGGGTGCTAGAAGTCAGTTAGCCAACTTCCACAAGGC
GATCCCGGTGGTATCTGCCACAATGTGGATTGATACTGCCGGTACGCTACCTGCAGGAAG
TCAGCTAACCGTGCTGCCAGCGCCCGATTATCATGCCTCGTCCCCATAGATTCATGCTCC
ACAGTCCCGTCCAACCAACGCTGGTCCAGATCTGCTTCGCCATTCAAGACTCCATCGCGG
AGCCAAGTATATACATTCTCCACACCCGGATCAAGTGCGCGACCCAGTAGTCTGAGTCGT
GATTTCTGAATTGCTGGTACTAGTCCAGACTGAATGCGATGGCCAGTGACTTGCTCACAC
CCCACCACGAGATGAGCAATGGATGTGCTGAGTAGTTGCTGGTCACATAGAATGCAGGGG
TCAATTGAGAATGGGTGGGTGTCGACTAATATGCCAACCTGAATGGCTTTTCTTGCTGTC
CAGAGAGCATCCATGCGCGCAAGCATCAGATACCTTGTGCCATGTGCTCGCGATTGATCG
AAACTGGGATCCTCGAAGAATCCAGAAGTGTCCAATAATTGTCGAGTGACATACTTTTGG
AGCGATGCAGAGTCTCCACATGTTCGAAGAGTCTCCATCAATGCAAGCGAGTGCCGTTGC
TTGACTGTCTTTGGTCTGACTTGTGGTGTCAGCCAGTATCCGTTCCTGTATAGCTGTTTG
GTCCGACGAGACCAGAACCAGCGCTGGGATCTTACCAACTGCCCCTTGAACATTCAGTTT
GAACAC

>LINE_scaffold0157-39249-39530-C
TAAGTCACACCAAATACTGACACAGGGCTGGTGGGTGCTAGAAAACGGCCAACTAACTTC
CACAAAGCAATCTCAAGGATAGCATCAAAGCTTGGTTTGGTATTGTTGATACCAGATTGC
AGACAGTCGATCATCTGTGCTGCCAGTACACATATTAAACATGCCTCGTCCCCATAGATT
CATGCTCCATAGTCCCCGTCTAACCAACAACTGGTCCAGGTCTGCTTTGCCCATTTAAGA
CTCCACCCTGGAGTCAAGTATATACATTCTTCACACCCAGA

>LINE_scaffold0157-113683-114761-+
GGGTATCCGACTGTTCACTGGTGCCCGACTCTCGACTGCCATTGGACCCCTTCTGGTTGA
AACTGGGATTGGGTCACTTCTCACTCGCTCATTGGTATCACGAGTACGCTTGTTGGAGCG
GTCTATGACCAAGAGAACACCCATCAATGCCATCTGCTCTGGTACAGACAATGACGTGTT
TACACTGAATGTTCAAGGGCAGTTGGTAAGATCCCAGCGCTGGTTCTGGTCTCGTCGGAC
CAAACAGCTGTACAGGAACAGATACTGGCTGACACCACAAGTCAGACCAAAGACAGTCAA
GCAACGACACTCGTTTGCATTGATGGAGACTCTACGAACATGTGGAGACTCTGCATCGCT
CCAAAAATGTCACTCGACAATTATTGTGACACTTCTGGATTTTTCAAGGATCCCAGTTTC
GATCAATCACGAGCACATGGCACAAGATATCTGATGCTTGCGCGCATGGATGCTCTCTGG
ACAGCAAGAAAAGCCATTCAGATTGGCATACTAGTCGACACCCATCTATTTTCAGTTGAT
ACACTGCATTCTATGCAACCGGCAACTACTCAGCACATCCATTGCTCATCTCGTGGTGGA
GTGTGAACAAGTAACTGGCCATCGCATTCAGTCTGGACTAGTACCAGCAATTCAAAAATC
ACGACTCAGATTGCTGGGTCGCGCACTCGATCGGGTGTGGAGAATGTATATACTTGGCTC
CGCGGTGAAGTCTTGAATGGCGAAGCAGATCTGGACCAGCGTTGGTTGGACAGGACTGTG
GAGCATGAATCTATGGGGACGAGGCATGATAATCGGGCGCTGGCAGCACGTTAGCTGACT
TCCTGCAGGTAGCGTACCAGCAGTATCAATCCACATTGTGGAAATACCACCGGATCGCCT
TGTGGAAGTTGGCTAAACTGACTTCTAGCACCGCCAGCCTATGCCTGAATGGGTATGGCT
TGCCGTGTTTTCATGGGATCTGATTTGACTATCAGATTCACAAAAACACATTGGCATTCG
TTACTTGTTGTTTGGGGTGTGTGATTATATTCTTAACAATAAAGTTCATTCAAAAAAA

>LINE_scaffold0159-24190-25137-C
TTTTTTTTTTTTGAATGAACTTTATTGTTAAGAATATAATCACACACCCCAAACAACAAG
CACGAATGCCAATGGTGTTTTCATGGATCTGATAATCAAATCAAATCCATGAAAACACGG
CTCCATACCCCATTCAGGCATAGGCTGGCGGTGCTAGAAGTCAGTTAGCCAACTTCCACA
AGGCGATCCCAGTGGTATTTCCACAATGTGGATTGATACTGCCGGTACGCTACCTGCAGG
AAGTCAGCTAACCGTGCTGCCAGCGCCCGATTATCATGCCTCGTCCCCATAGATTCATGC
TCCACAGTCCCGTCCAACCAACGCTGGTCCAGATCTGCTTCGCCATTTATGACTCCACCG
CGGAGCCAAGTATATACATTCTCCACACTCGGATCAAGTGCGCGACCCAGTAGTCTGAGT
CGTGATTTCTGAATTGCTGGTACTAGTCCAGACTGAATGCGATGGCCAGTGACTTGCTCA
CACTCCACCACGAGATGAGCAATGGATGTGCTGAGTAACTGCTGGTCGCATAATATGCAG
TGGTCAGCTGAGAATGGGTGGGTGTCGACTAATATGCCAATCTGAATGGCTTTTCTTGCT
GTCCAGAGAGCATCCATGCGCGCAAGCATCAGATATCTTGTAGCCATGTGCTCGCGATGG
ATCAAAACTGGGATCCTTGAAGAATCCAGAAGTATCAATAATTGTCGAGTGACATACTTT
TGGAGCGATGCAGAGTCTCCACATGTTCGCAGAGTCTCCATCAATGCAAACGAGTGTCGT
TGCTTGACTGTCTTTGGTCTGACTTGTGATGTCAGCCAGTATCTGTTCCTGTATAGCTGC
TTGGTCCGACGAGACCAGAATCAGCGCTGGGATCTTACCAACTGCCCTTGGACATTCAAT
GTAAACACGTCATTGTCTGTACCCGAACAGATGGCATTGATGGGTGT

>LINE_scaffold0159-77726-77969-+
GCAGGTAGCGTACCGGCAGTATCAATCCACATTATGGAAATACCACCGGGATCGCCTTGT
GGAAGTTGGCTAACTGACTTCTAGCACCGCCAGCCTATGCCTGAATGGGGTATGGCTTGC
CGTGTTTTCATGGATCTGATTTGAATTTCAGATTCACAAAACACCATTGGCATTCGTGCT
TGTTGTTTGGGGTGTGTGATTATATTCTTAACAATAAAGCTCATTCAAAAAAAAAAAAAA
AAA

>LINE_scaffold0159-78011-78067-+
TAGTAAAACAAAAACACAACAGAGTGCAGACACTAGCACACCCACTAGTGCCAGCA

>LINE_scaffold0159-78071-78593-+
TGGCTCCGCGGTGGAGTCTTGAATGGCGAAGCAGATCTGGACCAGCAGTGGTTGGACGGG
ACTGTGGAGCATGAATCTATGGGGACGAGGCATGATAATCGGGCGCTGGCAGCACGGTTA
GCTGACTTCCTGCAGGTAGCGTACCGGCAGTATCAATCCACATTGTGGAAATACCACCGG
GATCGCCTTGTGGAAGTTGGCTAACTGACTTCTAGCACCGCCAGCCTATGCCTGAATGGG
TATGGCTTGCCGTGTTTTCATGGGATTTGATTTGACTATCAGATTCATAAAACACCTTTG
GCATTCGTGCTTGTTTGTTTGGGGTGTGTGATTATATTCTTAACAATAAAGTTCATTCAA
AAAAAAAAAAAAAAGTGCCAGCATCAGTCATAGTAAGACTGCTACACCCACTAGTGCCAG
CACAACTACCAGCAGCTGCCCACCACTACTACTACTCAGTACTTGCACTAGTGCCAGCAC
AACTACCAGCAGCTGCCCACCACTACTACTACTCAGTACTTG

>LINE_scaffold0159-78720-79122-+
TAGTGGCCTTCTTGCCCTACTCTTCTCCCCACCCCTCTTTCTGGCAGGACCTCTCCTTGT
CAGACAACCAGCTCCCATCCTCCACTATCAGTCACAGTTAGACTGCTCTAGTCAGGAAGC
GAGCTCCCCCCCCCAGTGGTACTCTCAGGCCCTCTCTCCTGTTGGGCACTAGCCTCCTAC
TCTCTTTCCTTAGTGACTGTCCTCTCTGCCCTACCTCCCCCCAGAGTCAGAGCTAGGTCT
AATACCTGAGCTTCTCTCAAAGGGGACATCCCAAAGGTAGCAGAGGCTCTCATCGAAAAA
ACCCCCCCTCCCTTTCTCCAATCAGCAGCTCTGTTGATCAGAAGAAAAAAAAATCAAAAA
AAAAAAGAAAAAGAAAAAGAAACAAAAAGAAAAAAGTAAAAG

>LINE_scaffold0159-87597-87984-+
CACAGGCAGCACGGTTAGCTGACTTCCTGCAGGTAGCGTACCGGCAGTATCAATCCACAT
TGTGGAAATACCACCGGAATCGCCTTGTGGAAGTTGGCTAACTGACTTCTAGCACCGCCA
GCCTATGCCTGAATGGGTATGGCTTGCTGTGTTTTCATGGATCTGATTTGACTATCAGAT
TCACAAAACACCTTTGGCATTCGTGCTTGTTGTTTGGGGTGTGATTATATTCTTAACAAT
AAAGTTCATTCAAAAAAAAAAAAAAAGTGCCAGCACAAGTGCCAGCACAACTACCAGCAG
CTGCCCACCACTACTACTACTCAGTACTTGCACTAGTGCCAGCACAACTACCAGCAGCTG
CCCACCACTACTACTACTCAGTACTTG

>LINE_scaffold0159-88110-88521-+
TAGTGGCCTTCTTGCCCTACTCTTCTCTCCACCCCTTTTTCTGGCAGGACCTCTCCCTGT
CAGACCACCAGCTCCCATTTTCCCACTACCAGTCACAGTTAGACTGCTCTGGTCAGGAGG
CGAGCTCTCCCCCCCCAGTGGTACTCTCAGGCCCTCTCTCCTGTTGGGCACTAGCCTCCT
ACTCTCTTTCCTTAGTGACTGTCCTCTCTGCCCTACCTCCCCCCAGAGTCAGAGCTAGGT
CTGATACCTGAGCTCCTCTCAAAGGGGACATCCCAAAGGTAGCAGAGGTTTTCATCGGAA
AAAAAACCCCCCTCCCTTCCTCCAATCAGCAGCTCTGTTGATCAGAAGAAAAAAAAAATC
AAAAAAAAGAAAAAGAAACAAAAAGAAAAAAGTAAAGGTTCACGCAAAAAG

>LINE_scaffold0159-99638-102577-+
TTGGTTAAACTGACTTTTGGCACCCACCATTCTATTGCCTGAATGGGGTATGGCTTACCA
CGTTTTCATGGATTTGATTTGACTATCAGATTCACAAAACACCATTGGCACTCGTGCTTG
TTGTTTGGAGTGTGTGATTATATTCTTAACAATAAAGTTCATTCAAAAAAAAAAAAAAGT
GCCAGCACAACTACCAGCAGCTACCCACTACTACCACTACTCAGTACTGTGGTCAGTCCA
GTGCAACACTCTACGAGATGAGTGGTCTCGACTCAAGGCTGCTGCTACCCAACTCGAAAG
AGTGGATGGTCGTAAACAATGGGTCAAGCACGCCGAAAATCTTGACCGCGCTGTATCAGA
CGGTCGAACCGATCTCGTATTCGCTGCTGCACGTGCCATGTCTGGAAACAGTTCCCGTAG
TGCTGCAGTCACTCCACTGTACAACTCCAATGGTATAGTGCAATACGACCCAACATCGAT
CCTGCGTGTCATGCAAGGTCACTATGGATCACTAGCAGCCGACACCACAGGTCACTCGCT
GGACTTGCAATACTGGCATGATCGTCAGCCTATTCAAGTTCCTCTCAATACACCAACCAT
CAGAAACAGTGACATTCTCGACCAGGATTTCTCGTGGAATCAGATTGCTGCAGCCCTGTT
GCAGATGAGTCCACGGAAAAGCACCTGGCGACGATGGTATAACCACTGCGTTCTACCAAG
CGGCACTTTATATGCCTGCCAACACCCAAGAAGGCGTTCCACCAACCCCATTTGCTCGTG
CTCTGTTGAGAGTATGTTGTCAAGTATTCGCTTCAGCAACAATCCCCCGTGCATGGCTGT
GTGCATCCATTGTTTCCATCGACAAGAAAGATGGCGACCCTCTCAACCCAGGCGACAAGC
GAGGCATTGCACTCATAAATGTCGGCCTGAAACTCGTATGCAAGGTGCTCCAAATGCGCA
TTGAGCGATTTGTCGAGACCAACAACCTGCTGTCCTACGAACAGGCTGGGTTCCGCAAGC
GCGAAGAGTGTGTTGGACAAGTAGTCTCACTTGTCGACATCATTCAGCGCAGACAGAATG
CTGGGCTAAACACCCATGTATTATTCATCGATATCCGAAAGGCATTTGATACAGTCCCAG
TTGGTGCACTGTTATGGAAGCTGCAGAACATGGGATTCCCTCGTCGTACTCTTGCATTTC
TCAAGGCATTGTACACATCCTCATCTGCTCGAGCTCGGGCAGGATCACTACTATCGGACC
CATTTCCAGTGCAGAGAGGTGTCAGACAGGGATGTCCATTGTCTGGATTGCTGTTCAATT
TGTTCATCAACGACATTCTCGATGGTGTCGCACCCATTACAGTCCCTGGACTACCGCGAG
ACACGAACCCCATTCGAGGACTCATGTACGCAGACGATGTTGCAGTATTTGCTGACTCTG
AGCAATCACTGTTGGCTGCGTCGACTGCTATCGAGCAATGGGCCAATCGGTGGGGGAAAT
GCAGTTTGGTGTGGCCAAGTGTGGCATCATTAGCTTCACTGGCCATCTAGCACCACGACT
TGACAACCCATTGGGTATTCGACTCCATGGACAGTTGGTCAGTCGTGTGGAGTCATACAA
GTACCTTGGTGTACTGATTGACTCCAAGCTGGACCATTCAGCATGGCTCAAGCAGAAACG
GTCTGCACTCGAGCACACCATTTCAGCTCTTCACCCAGTGCTGGCTAACCACCAGTTAAC
GGTGAATTATCGATCTCGCATATTCTCTGCAGTGGTCATGGGCAAAGCCTATTATGGGCT
TGAGCTAGTTGGTGGAAACAAGTCGCACCTTGCACCACTGCAGACAACGATCAACAAGGG
TATCCGACTGTTCACTGGTGCCCGACTCTCGACTGCCATTGGACCCCTTCTGGTTGAAAC
TGGGATTGGGTCACTTCTCACTCGCTCATTGGTTTCACGAGTACGCTTGTTAGAGCGGTC
CGTGACCAAGAGAACACCCATCAATGCTATCTGCTCTGGCACAGACAATGATGTGTTTAC
ACTGAATGTCCAAGGGCAGTTGGTAAGATCCCAGCGCTGGTTCTGGTCTCGTCGGACCAA
ACAGCTATACAGGAACAGATACTGGCTGACACCACAAGTCAGACCAAAGACAGTCAAGCA
ACGGCACTCGTTTGCTCTGATGGAGACTCTACGAACATGCGGAGACTCTGCATCGCTCCA
AAAGTATGTCACTCGACAATTCTTGGACACTTCTGGGTTCTTCAAGGATCCCAGTTTTGA
TCAATCGCGAGCACATGGCACGAGATATCTGATGCTTGCGCGCATGGATGCTCTCTGGAC
AGCAAGAAAAGCCATTCAGATTGACATATTAGTCGACACTCACCCATTCTCAGTTGATCA
CTGCATATTATGCGACCAGCAACTACTCAGCACATCCATTGCCCATCTCGTGGTGGAGTG
TGAACAAGTAACTGGCCATCGCATTCGTTCTGGATTAGTACCAGCAATTCAGAAATCACG
ACTCAGACTACTGGGTCGCGCACTCGATCCGGGTGTGGAGAATGTATATACTTGGCTCCG
CGGTGGAGTCATAAATGGCGAAGCAGATCTGGACCAGCGTTGGTTGGACGGGACTGTGGA
GCATGAATCTATGGGGACGAGGCATGATAATCGGGCGCTGGCAGCACGGTTAGCTGATTT
CCTGCAGGTAGCGTACCGGCAGTATCAATCCACATTGTGGAAATACCACCGGGATCGCCT
TGTGGAAGTTGGCTAACTGACTTCTAGCACCGCCAGCCTATGCCTGAATGGGTATGGCTT
GCCGTGTTTTCATGGGATCTGATTTGATTATCAGATTCACAAAACACCATTGGCACTCGT
GCTTGTTGTTTGGGGTGTGTGATTATATTCTTAACAATAAAGTTCATTCAAAAAAAAAA

>LINE_scaffold0160-158333-158405-C
TTGCAATTTGTGCTGGTACTTTGAGACAGTGATGGCGGAATATGGTTGGAGCATGGACAT
ACAAGAAGATTG

>LINE_scaffold0163-10216-10234-+
CCATTACCAAGTCCCCAT

>LINE_scaffold0163-74183-74686-C
ATGCTTTTTGCAGATATTCACAAAGAATACGAGTATGTTGAACCCCAGTACCAGAAATGT
GCTTCATGATATCAACAAGAGATGTGACTTGAGATATGCACTTTCTCTCGTTTACGGAGT
CCATCTTGTTCAGGGTACCAGCAGTTTGGTTTTGACTCGATAAAGCGTTCTTATGCGAAT
CTGCACCACCTTGTATACGAGTTTGTAACTCACATTGATGAGTGTGAGTATCTCGTTTGT
CATTGGGGTTCAAAAAAGATTGCCATTCTTCTTGTCAATCGATACAATAGAAAGCAGACT
ATCAAAACCATCAAGGGATAATCGCATTTGCGAATATTCTGTGGCAGATACATAGCGACG
CATGTGTAAATGTATTTTGGTGGTTGGTTCTATTATGCCTCTATCGGAGTGTACAAGTTG
GCCAGATATGGTTCTACTGCAGTGAGAGACTATCATCAACAGGAGCTTTGTATGGAATTA
TCTGCAAACAGTGCTGTAACTAT

>LINE_scaffold0163-114313-114784-+
TCGCATTCAGTCTGGATTAGCACCAGCAATTCAGAAATCACGACTCAGACTTACTGGGTC
GCAGCACTCGATCCGGGTGTGGAGAATGTATATACTTGACTCTGCGGTGGAGTCGTAAAT
GGGCGAAGCAGATCTGGACCAGTTGTTGGTTGGACGGGGGACTGTGGAGCATGAATATAT
GGGGACGAGGCATGATAATCGGGCACTGGCAGCACGGGCTGGCTGACTTCCTGAAGGTAG
CGTACCGGCAGTATCAATCCACATTGTGGCAAATACCACCAGGGATCGCCTTGTGGAAGT
TGGCTAACTGACTTGTAGCACCCACCAACCTATGCCTGAATGGGGTATGGCTTGCTTATG
TTTCATGGATTTGATTTGACTATCAAATTCACAAAACACCTTTGACACTCGTGCTTGTTG
TTTTGGGAGTGTGATTATACTCTTAACAATCAAAGTCCATTCAAAAAAAAA

>LINE_scaffold0163-117549-118027-+
TCGCATTCAGTCTGGACTAGCACCAGCAATTCAGAAATCACGACTCAGACTTACTGGGTC
GCAGCACTCGATCCGGGGTGTGGAGAATGTATATACTTGGCTCAGTGGTGGAGTCATAAA
TGGGCGAAGCAGATCTGGACCAGTTGTTGGTTGGACGGGGGACTGTGGAGCATGCAATCC
ATGGGGAATGAGGCATGATAATCGGGCGTTGGCAGCACGGTTAGCTGACTTCCTGCAGGT
AGTGTAACAGGCAGTACCAATCCACATTGTGGAAATACCGCCGGGGATCTCCTTGTGAAA
GTTGGTTAAACTGACTTGTAACACCCACCAGCCTATGCCTGAATGGGCATGGCTTGCAGT
ATCTCTATATGGAATCTGATTTGATTATCAGATTCACAAAACACCATTGGCACTCGTTAC
TTGTTTGTTTTTGGAGTGTGATTATATTCTTAAACAATAAAGTCCATTCAAAACAAAA

>LINE_scaffold0163-208987-209005-+
CCATCACCAAGTCCCCAT

>LINE_scaffold0163-209449-209601-+
ACCAGCCTCTATGCCTGAATGGGTATGGCTTGCCTGTGTTTTCATGGGTCTGATTTGAAC
TATCAGATTCACAAAACACCTTTGGCATTCGTACCTTGGTTATTTGTGGGAGTGTGATTA
TATTCTTAACAATTAAAGTTCATTCAAAAAAA

>LINE_scaffold0163-220481-220525-+
ATTTTTTTTAATTTATTCATGAGAGGTTCTATGTTGTCTGTACT

>LINE_scaffold0163-220899-221058-+
TGATAATCGGGCGCTGGCAGCCCAGTTTGTGACTTCCTGCAGGTAGCGTACCGGCAGTAT
CAATCATTGTGGAAATATCACCGGGATCTCCTTGTGGAAGTTGGCTAACTGACTTCAGAG
CACCGCCAGCCTATCCTGAATAGGTATGGCTTGCCGTAT

>LINE_scaffold0163-238598-238659-+
TGGGTGATTATATTCTTAACAATAAAGTTCATTCAAAAAAAAAAATAATAATAATCAGCA
C

>LINE_scaffold0163-246551-256039-+
GTTGTTTGGGGTTCTGAAGCGTGAGACATCAGTCCCTGCACACAGTGCACCCAAAGTGGA
GCTCTCCTCGGGTCTCCGAATCATTTACGCAAGCGGTTTTCCCTTATGCAAAGCCTGGCG
ACCTTCGAAAGGCAATGCAGAGACCCATCCGTACCAGTGCGGTGCGTGATATTCGCTGGA
TATCCCGTCAGGTTGTGCAGCTACTAGTCGACGCCGACTATGTGTCTGCTTTCACACGGA
TAATTACCAGTCTGGACGCGACCATCGTCAAGTCTTTCAAAGCCTGGATTCCTCGCTCGA
AGCAGCAGACAAGGATAAGCTCGCTGCTATTTTGTCGTTGCTGCAAAGAACCGTCACGAC
CATCCAGCGCAGTCCTGATGTCAAAGCCAGGAACTTTTTCAGATCTCTGCTTGCATCTAT
TGGTGGCAAGACCCTCGAGGCAGCCACTGCAGAGGCGGCCAAGATTCGGGTTCAGACACC
CGGTTTTGACATATCCACACTGGAGACAGTCCCCAAGGAGTCTCTCCCAGTCAAGGGCGA
CTGAACAGAACCTGCTGCACCAGCAGTAGATCCACCATGGACATGGCTGCTGAGATCACT
CCAGCAATCCAAGATGACGGTGCTACTCCTACAGTCACCCCTATCGCTGACGTTGAAATG
TGTTTGTAATGAGTGATACACCATTATCAACACATACACCTTCACCAACTGATCACCTGC
TACCTGACACTCCTATCCATGGCCAACTCTGACATATCGGTTTCCTCTGTCGATCATCGA
CAAGAACCATTACATCACATCTACCACATTCTCGATATACGGCCTTGCAGCCGTCTCAAT
CACCTCCGCTCCATTCTCGCTCCAATCCTGGGTCACCAGATGGAGCATGTCTCAAAATCG
ATCGCCGTACTACAAAACACGGTGCTCGATTCCGCATAACGGTCCCCGAAGACCGACAAC
GAAATATCATCCAGCGCCTCGAGCGCCAAAGCAAGCAAACCCACTGGCGTATTCGGCAAA
ACTACCGACATCGCCGTCCAGATAACCTCGACCAACAGCCCCACCTCCACCACTATCACG
GCAGATCCTCGCAGTCAATGTTGCCAACATCAGCAACAAACGGCCTGCTATTCGCCATAT
CGTCAGGAACACCAGGCTCTGGGCCATCTCAGAGACCTGCATCACCTCATCTAAATTTCG
CTTTACTGTCCCTGGATTCGATGTCATCAGCATCCAGCCACTGGACCTGGACGCAGAGGA
ATCGCCCTCGGTATCCCATCGTGCTTTGGTGGCCATGAACATGGCAGTGCAGTTGGCACA
ATGATTCTCGCCAAGGTACCCAACTTCACCCCAGAATGTCTGTGGATAGTCGGATCTGTC
TATGTAGGACATTCTGGAGCCACCACCAACTACAGTCGCAGAGAGGCGTTTGCTAGTATT
CGGCAAGCCCTCGACAGAGTTGTTCCATTCGACAACAACCATCCTGTTCTCATTTTCGGA
GACTGGAACACCGACCCACAGCGCCTTCAGCGCATTGTCCACTCGTGGGGTCATGGTTGA
CTGTCATGCAGTTCTCTGGATCACAGATCACCAGACTCAGCACAGTCCATGGTCGACGTC
ATTCGTCAATCGACCACTTTGTGTGTAATGCACCAGCCCGCGCACTCCTCACCTCGCCAC
GTGTGGACAGACAGACAGCAGTGGCCGACCACTTTGTCATTCGCACATCCATCGAGCAGA
GGCTCAAGGACAACCCCTGCTCCTCGTGCTCCAACCATATCCCGCCATCACTGTCTCGAA
GCCACCGATCGGATTGCTACATCAATTACTGGGATGTGCTAGCAGACGGTGCAACAGACG
ACACAGACACTGATACTGACATCCACCAACTGACATCTCAGTTCTTGGAATCAGCAAATG
CAGTCGCTGATAACTTGAGTCTTCGACTCTCACCACCAGCCACTCGATCCAATCGCCGGC
TTCTATCTGGCACAACCAAACGTGCCATATTGGCAAGCAACACTGCACGGCAAGCATTCA
TTGCCGCTGCAACTCATACCAACCCTGACCCAGTCCAGTGCAACACTCTTCGAGATGAGT
GGTCTCGACTCAAGGCTGCTGCCACAACTCGAGAGAGTGGATGGTCGCAAACAATGGGTC
AAGCACGCTGACAATCTTGACCGCGCTGTATCAGACGGTCGAACCGATCTCGTATTCTCT
GCTGCACGTGCCATGTCTGGAAACAGTTCCGTAGTGCAGCAGTCACTCCACTGTACAACT
CCGATGGCATAGTACAGTACGACCCAACATCCATCCTGCGTGTCATGCAAGGTCACTATG
GATCACTGGCAGCCGACACCACAGGTCACTCGCTGGACTTGCAATACTGGCATGATCGTC
AGCCTATTCAAGTCTCCCTCAATACACCACCAATCAGAAACAGTGACATTCTCGACCAGG
ATTTCTCGTGGAATCAGATTGCTGCAGCCCTTTTGCAGATGAGTCCACGGAAAGCACCTG
GCGACGATATAACCACTGCGTTCTACCAAGCGGCACTTCTACATGCCTGCCAACACCCAA
GAAGGCGTTCCACCAACTCCATTTGCTCGTGCTCTGTTGAGTATGTGGTCAAGTATTCGC
TTCAGCAACAATCCCTCGTGCATGGCTGTGTGCATCCATTGTCTCCATCGACAAGAAAGA
TGGCGACCCTCTCAACCCAGGCGACAAGCGAGGCATTGCCCTCATCAATGTCGGCCTGAA
ACTCGTATGCAAGGTGCTCCAAATGCGCATTGAGCGATTTGTCGAGACCAACAACCTGCT
ATCCTACGAACAGGCTGGGTTCCGCAAGCGCGAAGAGTGTGTTGGACAAGTAGTCTCACT
TGTCGACATCATTCAGCGCAGACAGAATGCTGGGCTAAACACCCATGTTCTATTCATCGA
TATCCGAAAGGCATTCGATACAGTCCCAGTTGGTGCACTGTTATGGAAGCTGCAGAACAT
GGGATTCCCTCGTCGTACTCTTGCCTTTCTCAAGGCATTGTACACATCCTCATCTGCTCG
AGCTCGGGCAGGATCACTACTATCGGACCCATTCCCGGTACAGAGAGGGTCAGACAGGGA
TGTCCATTGTCTGGACTACTGTTCAATTTGTTCATCAACGACATTCTCGATGGTGTCGCA
CCCATCACAGTCCCTGGACTACCGCGAGACACGAACCCCATCCGAGGACTCATGTACGCA
GACGATGTGGCAGTGTTTGCTGACTCTGAGCAATCACTGTTGGCTGCGTCGACTGCTATC
GAGCAATGGGCCAATCAGTGGGAGATGCAGTTTGGTGTGGCCAAGTGTGGCATCATCAGC
TTCACTGGCCATCTAGCACCACGACTTGACAACCCATTGGATATTCGACTCCATGGACAG
TTGGTCAGTCGTGTGGATCATACAAGTACCTTGGTGTACTGATTGACTCCAAGCTAGATC
ACTCAGCATGGCTCAAGCAGAAACGGTCTGCACTCGAGCACACCATCTCGGCACTTCACC
CAGTGCTGGCTAACCACCAGCTAACGGTGAATTACCGATCTCGCATATTCTCTGCAGTGG
TCATGGGTAAAGCCTATTATGGACTCGAGCTGGTTGGTGGCAACAAGTCACACCTTGCAC
CACTGCAGACAACAATCAACAAGGGTATCCGACTGTTCACTGGTGCCCGACTCTCGACTG
CCATTGGACCTCTTCTGGTTGAAACTGGGATTGGGTCACTTCTCACTCGCTCATTGGTAT
CACGGGTACGCTTGTTGGAGCGGTCTGTGACCAAGAGAACACCCATCAATGCCATCTGCT
CTGGTACAGACAATGACGTGTTTACACTGAATGTCCAAGGGCAGTTGGTAAGATCCAGCG
CTGGTTCTGGTCTCGTCGGACCAAACAGCTATACAGGAACAGATACTGGCTGACACCACA
GGTCAGACCAAAGACAGTCAAGCAACGACACTCGTTTGCATTGATGGAGACTCTACGAAC
ATGTGGAGACTCTGCATCGCTCCAAAAGTATGTCACTCGACAATTATTGGACACTTCTGG
GTTCTTCAAGGATCCCAGTTTCGATCAATCGCGAGCACATGGCACAAGATATCTGATGCT
TGCGCGCATGGATGCTCTCTGGACAGCAAGAAAAGCCATTCAGATTGGCATATTAGTCGA
CACCACCCATTCTCAGTTGACCACTGCATATTATGCGACCAGCAACTACTCAGCACATCC
ATTGCTCATCTCGTGGTGGAGTGTGAACAAGTAACTGGCCATCGCATTCAGTCTGGACTA
GTACCAGCAATTCAAATCACGACTCAGATTGCTGGGTCGCGCACTCGATCCGGGTGTGGA
GAATGTATATACTTGGCTCCGCGGTGGAGTCTTAAATGGCGAAGCAGATCTGGACCAGCG
TTGGTTGGACGGGACTGTGGAGCATGAATCTATGGGGACGAGGCATGATAATCGGGCGCT
GGCAGCACGGTTGGCTGACTTCCTGCAGGTAGCGTACCGGCAGTATCAATCCACATTGTG
GAAATACCACCGGGATCGCCTTGTGGAAGTTGGCTAACTGACTTCTAGCACCGCCAGCCT
ATGCCTGAATGGGTATGGCTTGCCGTGTTTTCATGGATCTGATTTGATTATCAGATTCAC
AAAACACCATTGGCATTCGTGCTTGTTTGTTTGGGGTGTGATTATATTCTTAACAATAAA
GTTCATTCAAAAAAAAAAAAAAAAAAAAAAAAAACTCAGTACTGTGGTCGACAGCCTCGA
GCCGGCCCCCATTCTTCAATCCCTCTCTCTCTCTTCTCTCTGTAGTGGCCTTCTTGCCCT
ACTTTTCTCCCCACCCCTCTTTCTGGCAGGACCTCTCCCCTACCAGAACACCAGCTTCCA
TCCTCCACCATCAGTCACAGTAAGACTGCTCTAGTCAGGAAGCGAGCTCCCCCCCAGTGG
TACTCTTAGGCCTCTCTCCTGTTGGGCACTAGCTCACACTCTCTTTCCCTAGTGACCATC
CTCTCTGCCCTACCTCCCCCCAGAGTCAGAGCTAGTCTGATACCTGAGCTCTTCTCAAAG
GGACACCCAAAGGCAGCAGAGGCTCTCATCGGAAAAACCCCCTCCTTCCTCCAATCAGCA
GCTTGGTCGCTCACCAAGAAAAAAATCAAAAAAAAGAAAAAGAAACAAAAAGAAAAGTAA
GGTTCACGCAAAAGTGGACATTTGTCCTGAACTCCCCATTTGGAAAAAACCCCTCCCCTC
CAAAAAAAAAAAAAAAAATGCAAAATCCAAAACAAAGGCAACCACGGGAAAGGCAAACCC
GCTCCCAGTGGTGCCTTCACTCACCGTATCCGCAGGATGGTGAGGTCTTCTCTCTCCAGT
GAGGAAGGTCGCGAGACCTCCTCAGACACTACCCCCCTTGCCTCCGTGGCAGGATCTGTT
CGCATGCGATCGACTGACAGCGATCGATCTGTTCGTGCGACACCGAAAAAGGCTCGCGAT
GCCAGCCCACCACCCCAGGACGATCTGTGGGTGGTAGTGAAAAATCTTAGCCAGCAAGTC
GCTGCTCAGCAGGCCGAGATGGATGCTGCGCAACACTATTGCTCTCCAGCAGAGGCAACA
GCCAACCTGGAGAAAATCCTTAGCAATATGGCAAGTCAGGCAGCGTCAACCAGTGAGGCG
ACTCAAACTGCTCTGGCTGCCATCCTAGCCAGACTGGAAGTCAAACCTGTTGTTCCCCAA
GTCGTAGTCCCCAATAACAAGGACTACCCTCCACTGAAGCAAACGGGTGCAACCCCCAAA
CGCAAGACTGTGGCTACCAAGCCAAACCCCACCACCACTACTGCTACTATTGCTACTACC
ACTGACCAGCCCTCTAAGGACACCCGTTTCGCTGATGCTGTCAAAAGGCGACCCACTCAC
CAACAGCTGGTTGAACGCCAGCCCGAATTTCGTAAAGCTGGTGCTGCTGCTTGGCTTGCA
TTGAAGCGTGAGACTTCAGTCCCTGCACACAGTGCACCGAAAGTGGAGCTCTCCTCGGGT
CTCCGACTCATTTATGCAAGCGGTTTCCCATACGCAAAGCCTGGCGACCTTCGAAAGGCA
ATGCAGGTGCCCGCATCCGTACAAGTGCGGTACGTGATATTCGCTGGATCCCGTCAGGTT
GTGCAGCTGCTAGTCGATGCCGACTATGTGTCTGCCTTCACTCGCATAATTACCAGTCTG
GACGCGACTATCGTCAAGTCCTTCAAAGCCTGGATTCCTCGCTCCGAAGCAGCAGACAAG
GATAAGCTCGCTGCTATTTCGTCGTTTGCTGCAAAGACGGTCACGACCATCCAGCGCAGT
CCTGATGTCAAAGCAAGGAACTTCTTCAGATCTCTGCTCGCATCTATTGGTGGCAAGACC
CTCAGAGGCAGCCACTGCTGAGGCGACCAAGATTCGGGTTCAGACACCCGGTTTTGACAT
ATCCACACTGGAGATAGTCCCAAGGAGTCTCTCCCAGTCAAGAAGGCGACTGATAAGGAA
CCTGCTGCACCAGCAGTAGATTCACCATTGGACATGGCTGCTGAGATTACTCCAGCAATC
CAAGATGACGGTGTTACTCCTACAGTCACCCCTATCGCTGACGTTGAAATGTGTTTGTAA
TGAGTGATACACCATTATCAACACATCCACCTTCAAACTGATCACCTGCTACCTGACACT
CCTCTATCCATGGCCAACTCTGACATATCGGTTCCCTCTGTCGATCATCGAAGAACCATC
ATCTACCACATTCTCGATATACGGCCTTGCAGCCGTCTCGATATCCTTTCCATTCTCGCT
CCAATCCTGGGCCACCAGATGGAACATGTCTCAAGATCGACCGCCGCACCACAAAACACG
GTGCTCGATTCCGCATAACGGTCCCTGAAGACCGACAACGAAATATCATCCAGCGCCTCG
AGCGCCAAAGCAAGCAAACCCACTGGCGTATTCGGCAAAACTACCGACATCGCCGTCCAG
ACCAGCCTCGACCAACAGCCCCACCTCCACCACTATCACGGCAGATCCTCGCAGTCAATG
TTGCCAACATCAGCAACAAACGTCCTGCTATTCGCCATTGTCAGGAACACCAGGCTCTGG
GCCATCTCAGAGACCTGCATCACTTCATCCAAATTTCGCTTCACTGTCCCTGGTTTCGAT
GTCATCCAGCATCCAGCCACGGGACCTGGACGCAGAGGAATCGCCCTCGGTATTCCATCG
TGCTTTGGTGGCCATGAACATGGTAGTGCAGTTGGCACAATGATTCTCGCCAAGGTACCC
AACTTCACTCCAGAATGTCTGTGGATAGTCGGATCTGTCTATGTAGGACATTCTGGAGCC
ACCACCAACTACAGTCGCAGAGAGGCGTTTGCTAGTATTCGGCAAGCTCTCGACAGAGTT
GTTCCATTTGACAACAACCATCCTGTTCTCATTTTTGGAGACTGGAACACCGACCCACAG
CGCCTTCAGCGCATTGTCCACTCGTGGGGTCATGGTCTGACTGTCATGCAGTTTTCTGGA
TCACAGATCACCAGACTCAGCACAGTCCATGGTCGACGTCATTCGTCAATCGACCACTTT
GTGTGTAATGCACCAGCCCGCGCACTCCTTACCTCGCCACGTGTGGACAGACAGACAGCA
GTGGCCGACCACTTTGTCATTCGCACATCCATCCGAGCAGAGGCTCAAGGACAACCCCCT
GTTCCTCGTGCTCCAACCATATCCCGCCATCACTGTCTCGAAGCAACCGATCGGATTGCT
ACATCCAATTACTGGGATGTGCTAGCAGACGGTATCAGACAACACCGACAGACACAGACA
TCCACCAACTGACATCTCAGTTTTGGAATCAGCAATGCAGTCGCTGATAACTTGAGTCTT
CGACTCTCACCACCAACCACTCGATCCAATCGCCGGCTTCTATCTGGCGCAACCAAACGT
GCCATATTGGCAAGCAACACTGCACGGCAAGCATTCATTGCCGCTGCAACTCATACCAAC
CCTGACCCAGTCAGTGCAACACTTTCGAGATGAGTGGTCTCGACTCAAGGCTGCTGCCAC
CCAACTCGAGAGAGTGGATGGTCGTAAACAATGGGTCAAGCACGCTGACAATCTTGACCG
CGCTGTATCAGACGGTCGAACCGATCTCGTATTCTCTGCTGCGTGCCATGTCTGGAAACA
GTTCCCGTAGTGCTGCAGTCACTCCACTGTACAACTCCGATGGCATAGTACAGTACGATC
CAACATCCATCCTGCGTGTCATGCAAGGTCACTATGGATCACTGGCAGCCGACACCACAG
GTCACTCGCTGGACTTGCAATACTGGCATGATCGTCAGCCTATTCGTCTCTCCTAATACA
CCAACCATCAGAAACAGTGACATTCTCGACCAGGATTTCTCGTGGAATCAGATTGCTGCA
GCCCTGTTGCAGATGAGTCCACGGAAAGCACCTGGCGACGATGGTATAACCACTGCGTTC
TACCAAGCGGCACTCTATGCCTGCCAACACCCAGAAGGTGTCCCACCAACTCCATTTGCT
CGTGCTCTGTTGAGAGTATGTGGTCAAGTATTCGCTTCAGCAACAATCCCCCGTGCATGG
CTGTGCGCATCCATTGTCTCCATCGACAAGAAAGATGGCGACCCTCTCAACCCAGGCGAC
AAGCGAGGCATTGCCCTCATCAATGTCGGCCTGAAACTCGTATGCAAGGTGCTCCAAATG
CGCATTGAGCGATTTGTCGAGACCAACAACCTGCTATCCTACGAACAGGCTGGGTTCCGC
AAGCGCGAAGAGTGTGTTGGACAAGTAGTCTCACTTGTCGACATCATTCAGCGCAGACAG
AATGCTGGGCTAAACACCCATGTTCTATTCATCGATATCCGAAAGGCATTCGATACAGTC
CCAGTTGGTGCACTGTTATGGAAGCTGCAGAACATGGGATTCCCTCGTCGTACTCTTGCC
TTTCTCAAGGCATTGTACACATCCTCATCTGCTCGAGCTCGGGCAGGATCACTACTATCG
GACCCATTCCCGGTACAGAGGGGTGTCAGACAGGGATGTCCATTGTCTGGACTACTGTTC
AATCTGTTCATCAACGACATTCTCGATGGTGTCGCACCCATCACAGTCCCTGGACTACCG
CGAGACACCAACCCCATCCGAGGACTCATGTACGCAGACGATGTGGCAGTGTTTGCTGAC
TCTGAGCAATCACTGTTGGCTGCGTCGACTGCTATCGAGCAATGGGCCAATCAGTGGGAA
ATGCAGTTTGGTGTGGCCAAGTGTGGCATCATCAGCTTCACTGGCCATCTGGCACCACGA
CTTGACAACCCATTGGATATTCGACTCCATAGACAGTTGGTCAGTCGTGTGGAGTCATAC
AAGTACCTTGGTGTACTGATTGACTCCAAGCTGAACCATTCAGCATGGCTCAAGCAGAAA
CGGTCTGC

>LINE_scaffold0169-61545-64050-C
CGTGGCTGGATGCTGGATGACATCGAAACCAGGTACAGTAAAGCGGAGTTTCGAGGAAGT
AATGCAGGTCTCTGAGATGGCCCAGAGCCTGGTGTTCCTGACAATGTGGCGAATAGCAGG
GCGTTTGTTGCTGATATTGGCAACATTGACTGCGAGGATCTGCCGTGATAGTGGTGGAGG
TGGGGCTGTTGGTCGAGTCTGGTCTGGACGTCGATGTCGGTAGTTTTGCCGAATACGCCA
GTGGGTTTGTTTGCTTTGGCGCTCGAGGCGCTGGATGATATTGCGTTGTCGGTCTTCAGG
GACCGTTATGCGAAATCGAGCACCGTATTTTGTGGTACGGCGGTCGATCTTGGAGACATG
TTCCATCTGGTGGCCCAGGATTGGAGCGAGAATGGAGCGGAGGTAAGTGATCGAGACGGC
TGCAAGGCCGTATATCGAGAATGTAGTAGATGTTGATTGTTCTTGTCGATGATCGACAGA
GGGAACCGATATGTCAGAGTTGGCCATGGATAGAGGAGTGTCAGGTAGCAGGTGATCAGT
TGGTGAAGGTGTATGTGTTGATAATGGTGTATCACTCATTACAAACACATTTCAATGTCA
GCGATAGGGGTGACTGTAGGAGTAACACCGTCAACTTGGATTGCTGGAGTGATCTCAGCA
GCCATGTCCAATGGTGAATCTACTGCTGGTGCAGCAGGTTCCTGTTCAGTCGCCTTCTTG
ATTGGGAGAGACTCCTTGGGGACTGTCTCCAGTGTGGATATACTAAAATCGGGTGTTTGA
ACCCGAATCTTGGCCGCCTTAGCAGTGGCTGCCTCGAGGGTCTTGCCACCAATAGATGCG
AGCAGTGATCTGAAGAAGTTCCTTGCTTTGACGTCAGGACTGCGTTGGATGGTCGTGACC
GTCTTTACAGCAAAACGACGAGATAGCAGCGAGCTTATCCTTGTCAGCTGCTTCGGAACG
AGGAATCCAGGCTTTAAAGGACTTGACAATGGTCGCGTCCAGACTGGTGATTATGCGAGT
AAATGCAGACACATAGTCGGCGTCGACTAGTAGCTGCACAACCTGACGGGAGATCCAGCG
AATATCACGCACCGCACTGGTACGGATGCGGGCACCCTGCATGGCCTTTCGAAGGTCGCC
AGGCTTAGCGTAGGGAAAACCGCTTGCATAGATGAGTCGGAGACCCGATGAGAGCTCCAC
TTTCGGTGCATTGTGTGCAGGGACTGAAGTCTCTCGTTTCAGAGCGAGCCAAGCAGCAGC
ACCAGCTTTACGAAAGTCAGGCTGGCGTTCAACTAGCTGTTGGTGAGTGGGTCGCCTTTT
GACAGCATCAGCGAAACGGGTGTCCTTAGAGGGCTGGTCAGTGGTAGTAGCAATAGTAGT
GGTAGCAGTAGTGGTGTTTGGCTTGGTAGCCATAGTCTTGCGTTTGGGGGTTGCACCCGT
TTGCTTCAGTGGAGGGTAGTCCTTGTTATTGGGGACTACGACTTGGGGAACAACAGGTTT
GACTTCTAGTCTGGCTAGGATGGCAGCCAGAGCAGTTTGAGTCGCCTCACTGGTTGACGC
TGCCTGACTTGCCATATTGCTAAGGATTTTCTCCAGGTTGGCTGTTGCCTTCTGCTGGAG
AGCAATAGTGTTGCGCAAAGCATCCATCTCGGCCTGCTGAGCAGCGACTTGCTGGCTAAG
ATTCTTCACTACCACCCACAGATCGTCCTGGGGTGGTGGGCTAACATCGCGAGCCTTTTT
CGGTGTCGCACGGACCGAGCGATCGCTATCAGTCGACCGCATACGAACAGACCCGGCCAC
GGAGGCAAGGGGAGTAGTGTCTGAGGAAGTCTCGCGACCTTCCTCACTGGAGAAGACCTC
ACCATCCTCGCGGATACGGTGAGTAAAAGCACCACTGGGAGCGGTTTGCCCCGTGGTTGC
TTTTGGGTTTGCATTTTTGCATTTTTTTTTTTGGGAGGAGGGGTTTTTCCAAATGGGGAG
TTCAGGATAAAATGTCCACTTTTCGCGTGAACCTTTACTTTTTTCTTTTTGTTTCTTTTT
CTTTTTGATTTTTTTCCTTGGTTGAGCGACCAAGCTGCTGATCGGGGGAAGGGAGGGGGT
TTTTTTGTTAAGAGCCTCTACTGCCTTTGGAGTGTCCCCTTTGAGAAGAGCTCAGGTATC
AGACCTGACTCTAGGGGGAGGTAGGATAGAGAGGATAGTCACTGAGGAGAGAGTGTGAGC
TAGTTCCCGACAGAAGGGGAGAGGGCCTGAGAGTACCACTGGGGGAGCTCGCCTCCTGAC
CAGAGCAGTCTAACTGTGACTGATGGTGTGAAAGTAGAAGCTGGTTGTCTGACAAGGAGA
GGTCCTGCCAGAAAGAGGGGTGGGGAGAAGAGTAGGGCAAGAAGGCCACTACAGAGAGGA
GAGAGAGATAGAGAGGGACTGAGAAGTGGGGGCCGGCTCGAGGCTGTCGACCACAGTACT
GAGTAGTAGTAGTGGTGGGCAGCTGCTGGTAGTTGTGCTGGCACT

>LINE_scaffold0169-121908-121925-C
GATGTTGGTCGTCGTAG

>LINE_scaffold0172-174028-174293-+
TTACTCCCCCTTCTGGCAGGACTTCTCCCTGTCATACCGCCAGTTCCCACTTCCCCGCTA
TCAGTCACAGTAAGAGACTGCTCTAGTTAGGAGGCGAGCTCCCCAATAACACTCCTAAGC
CCCCTTCCCCTCTTGTAGGACACTAGTCTCTCACTCCCACTCCTTAGTGACCGTCCTCTC
TACCCTACCTTCCCAGAGTCAGAGTCAAGGTTTGATACTTGAGCTCTCTTCAAAAGGGAA
CATCCCAAAGGTAGCAGAGACTCTC

>LINE_scaffold0172-174295-174635-+
GATCTGGACCAGTTGTTGGTTGGACGGGACTGTAGAGCATGAATCTATGGGGACAAGGCA
TGACAATCGGGCGCTGGCAGCACGGTTAGCTGATTTTCTGTAGGTAGCGTACCAGGCAGT
ATCAATCCACTTTGGGCAAATACCACCGGAATCGCCTTGTGGAAGTTGTGCTAAGCTGAC
TTGTAGCACCCACCAGCCTATGCCTGAATGAAGTATGGCTTGCCGTGTTTTCGTGGGATT
TGATTTGATTATCAAATTCACAAAACACCTTTGGCATTCGTGCTTGTTTGTTTAGGGGTG
TGTGGTTATATTCTTAACAATCAAAGTTCATTCAAAAAAA

>LINE_scaffold0174-44886-45346-C
TTTTTTGGATGAACTTTATTGTTAAGAATATAATCACACACCCCAAAGCAAACAAGCACG
AATGCCGATGGTGTTTTGTGGATCTGATAGTCAAATCAAATCTATAAAACACAGGCAAGT
CATACCCCATTCCAGGCATAGGCTGGTGGGTGCTAACAAGTCAGTTAGCACAACTTCCAC
AAGGCGATCCCAGGTGATATTTCCACAATGTGGATTGATACTTCCCAGTACGCTACCTGC
AAAAAGTCGGCCAACCCGTGCTGTCAGCGCCCGATTATCATGCCTCGTTCCCATAGATTC
ATTGCTCCATAGTCCCTGTCCAACCAACCAACTGGTCCAGATCTGCTTTGCCATTCAAGA
CTTCACCGCGGAATAAGTATATACATTCTCCACACCTGGATCAGTGCGCGACCCAGCAAT
CTGAGTCGTGATTTCTGAATTGCTGGTACTAGTCCAAATT

>LINE_scaffold0174-51157-51239-C
TACTGAGAGCGATTCCTCTGCGTCCAGGTCCAGTGTCTACATGCTGGATTACATCGAATC
CAGGGACAGTGATGCGAAAATT

>LINE_scaffold0174-82715-83098-C
CTTTTTTGAAAAAAATGAACTTTAATTGTTAAGAATGCAATCACAAAACAAACAAGCATG
AATGCCAAAGGTGTTTTGTGAATATGATAGCCAAATCAGATCCCATGAAATACGGCAAGC
CATACCCATTCAGGCATAGGCTGGCGGTGCTAGAAGTCAGTTTAGCCAACTTCCACAAGG
CGATCCCGGTGGTATTTCCACAATGTGGATTGATACTGCCGATACGCTACCTGCAAAAAG
TCATACAACCGTGCTGCCAGTACTCAATTATCATGCCTCACCCCCATAGATTCATGCTCC
ACAGTCCCGTCCAACCAACAACTGGTCCAGATCTGCTTCGTCATTTAAGACTCCACCGCG
GAGTCAAGTATATACATTCTTCA

>LINE_scaffold0176-9873-9952-+
GGTCCTTTTTAAAAATAAAACAACACACACACACACTAATCAAATAATATAGACGAGTAG
AAGTGTCCGCTTGAGTGGC

>LINE_scaffold0176-20689-20874-+
AGCCTATGCCTAGATGGAATATGGCTTGTTGCGTGTTTTCATGATCTGATTTTGACTATT
AGATTCACAAAACACCCTTGACACTCGTTACTTGGTGTTTGGGGAGTGTGATTATATTCT
TAACAATAAAGTTCATTCAAAAAAAAAAAAAAAAAAATTCTTAAACAATAAAGTCCATTC
AAAAA

>LINE_scaffold0179-33635-34356-C
TTTTTTTGAATGAACTTTAATTGTTAAGAATATAATCACACACCCCAAACAACAAGTAAC
GAATGCCAATGGTGTTTTGTGAATCTGATAGTCAAACCAAATCCATGAAAACACGGCAAT
CCATACCCCATTCAGGCATAGGATGGTGGGTGCGACAAGTCAGTTTAGCCCACTTCCACA
ATGCGATATCCGGTGGTATTTGCCACAATGTGGATTGATACTACCCAGTACGCTACCTGC
AGGAAGTCAGCTAACCGTTGCTGCCCAACATCCGATTATCATGCCTCGTCCCCATAGATT
CATGCTCCACAGTCCCGTCCAACCAACCAACTGGTCCAGATCTGCTTTGCCCATTTAAGA
CTCCACCGCAGAGTCAAATATATACATTCTCCACACTCGAATCGAGTGCGCGACCCAGCA
ATCTGAGTCGTGATTTCTGAATTGCTGGTACTAGTCCAGACTGAATGCGATGGCCAGCTT
ACTTGCTCTACATTCCACCACGAATGCGATGGCCAGTTACTTGCTCACACTCCACCACGA
GATGAGCAATGGATGTGCTGAGTAACTGCTAATCGCATAAGATGCAGTGGTCAACTGAGA
ATGGATGGGTGTCGACTAATATGCCGATCTGAATGGCTTTTCTTGCTGTCCAGAGAGCAT
CCGTGCGCGCCAAGCATCAGATATCTTGTGACATGTGCTTGCGATTGATCGAAAATGGTA
T

>LINE_scaffold0179-79284-79313-C
AGTGTGTGTATGTGTATGTGTATGTGTGT

>LINE_scaffold0179-97362-97379-C
TATCAATATAGACAGAT

>LINE_scaffold0179-105667-105698-C
CACCTTTGGCATTCGTACCTTGTTGTTTAAG

>LINE_scaffold0179-110924-111822-C
TTGTCTTTTTTGAATGAACTTTGATTGTTTAAGAATATAATCACACACCTAAAACAATAA
GCACGAATGCCAATGGTGTTTTGTGAATCTGATAATCAAATCAGAGATAACATGAAACAC
AGGCAAGCCATACCCCATTCAGGAATAGGCTGGTGGGTGCTAACAAGTCAGTTTAGCCAA
CTTCCACAAGGCGATCCCGGTGGTATTTCCACAATGTGGATTGATACTGCCGGTACGCTA
CCTGCAGGAAGTCAGCTAACCGTGCTGCCAGCGCCCGATTATCATGCCTCGTCCCCATAG
ATTCATGCTCCACAGTCCCGTCCAACCAACGCTGGTCCAGATCTGCTTCGCCATTTAAGA
CTCCACTGCTGAGCCAAATCGGGTAACATGGAGCTAGACTTGTAGGGGAGAGAGCGCGAC
CCAGCAATCTGAGTCGTGATTTCTGAATTGCTGGTACTAATCCAGACTGAATGCGATGGC
CAGTTACTTGCTCACACTCCACCACGAGATGGGCAATGGATGTGCTGAGTAGTTGCTGGT
CGCATAAGATGCAGTGGTCAACTGAGAATGGGTGGGTGTCGACTAATATGCCAATCTGGA
TGGCTTTTCTTGCTGTCCAGAGTGCATCCATGCGCGCAAGCATCAGATATCTTGTGCCAT
GTGCTCGTGATTGATCGAAACTGGGATCCTTGAAGAATCCAGAAGTGTCCAATAATTGTC
GAGTGACATACTTTTGGAGCGATGCAGAGTCTCCACATGTTCGTAAAGTCTCCATCAAAG
CAAACGAGTGCCGTTGCTTGACTGTCTTTGATCTGAATTGTGGTGTCAGCCAGTATCTGT
TCCTGTATAGCTGTTTGGTCCGACGAGACCAGAACCAGCGCTGGGATCTTACCAACTG

>LINE_scaffold0179-227686-227750-C
TAGTAGTAGTAGCAGTAGTAGCAGTAGCACTAATGTAGGTGTTCATGACAGTGGCATATA
TAGT

>LINE_scaffold0179-245354-245622-+
GCACTGACAGCAACGGTTGGCTGACTTTTTTGCAGGTAGCATACCGGCAGTATCAATCCA
CATTGTGGCAATACCACATGGGATCGCCTTGTGGAAGTTGGCTAACTGACTTGTAGCACC
CACCAGCCTATGCCTGAATGGGGTATGGCTTGCCTGTGTTTCATGGATCCGTTGTGACTA
TCAGGTTCACAAAACACCTTTGGCACTCGTGCTTGTTGTTTTGTGGAGTGTGATTATATT
GTCAACAATAAGGTTCATTCAAAAACAA

>LINE_scaffold0179-255761-255825-C
TAGTAGTAGTAGCAGTAGTAGCAGTAGCACTAATGTAGGTGTTCATGACAGTGGCATATA
TAGT

>LINE_scaffold0179-298215-299244-C
TTTCTCTCTTTTTAATGAACTTAATTGTTAAGAATATAATCACACACCCAAACAACAAGC
ACGAGTGCCAATGGTGTTTTGTGAATCTGAGAGTCAAATCAAATCCCACGAAAACACGGC
AAGCCATACCCCATTCAGGCATAGGCTGAAGGTGCTAGAAGTCAGTTTAACCCATTTCCA
CAATGCGATCCCGGTGGTATTTCCACAATGTGGATTGATACTGCCGGTACGCTACCTGCA
GGAAAGTCGGCTAACCGTGCTGCCAGCGCCCAATTATCATGCCTCGTCCCCATAGATTCA
TGCTCCACAGTCCCGTCCAACCAACAACTAGTCCAGATCTGCTTCGCCATTTAAGACTCC
ACCGCGGAGCCAAGTATATACATTCTCCACACCCGGGATCGAGTGCTGCGACCCAGCAAT
CTGAGTCGTGATTTCTGAATTGCTGGTACTAGTCCAGACTGAATGCGATGGCCAGTGACT
TGTTCACACTCCACCACGAGATGAGCAATGGATGTGCTGAGTAACTGCTGGTCGCATAGA
ATGCAGTGATCAGCTGAGAATGGGTGAGTGTCGACTAATATGCCAATCTGAATGGCTTTT
CTTGCTGTCCAGAGAGCATCCATGCGCGCAAGCATCAGATATCTTGTGCCATGTGCTCGC
GATTGATCGAAACTGGGATCCTTAAAGAACCCAGAAATGTCCAATAATTGTCGAGTGACA
TACTTTTGGAGCGATGCAGAGTCTCCATCAATGTAAACGAGTGTCGTTGCTTGACTGTCT
TTGATCTGACTTGTGGTGTCAGTCAGTATCTGTTCCTGTATAGCTGTTTGGTCCGACGAG
ACCAGAACCAGCGCTGGGATCTTACCAACTGCCCTTGGACATTCAGTGTAAACACGTCAT
TGTCTGTACCGGAGCAGATGGCATTGATGGGTGTTCTCTTGGTCACAGACCGCTCCAACA
AGCGTACCCGTGATACCAATGAGCGAGTGAGAAGAGACCCAATCCCAGTTTCAACTAGAA
GGGGGTCCA

>LINE_scaffold0179-354102-354199-+
GATTCACAAAACACCATTGGCATTCGTGCTTGTTTGTTTGGAACTTGTCGACAAAAACAC
AAAAACACAACAGAGTGCAGACACTAGCACACCCACT

>LINE_scaffold0179-522261-522887-+
CTTAACAATAAAATTCATTCAAAAAAAAAAAGTGCCAGCACAATTACCAGCAGCTGCCGC
TCACTACTACTACTCAGTACAAAAAAAACACAACAGAGTGCAGACACTAGCACACCCACT
AGTGCCAGCACAACTACCAGCAGCTGCCGCTCACCACTACTACTCAGTACTGCGGTGACA
GCCTCAAGCCGCCCCCACTCCTCAGTTCTATTCTTTTTCTCTCTCTTCTGGCCGACTACT
CTCTTCTTCCCTCATTCTGGTAGGACCTTTCCCCTACCAGAACACCAGCTTCCATCCTCC
ACTATCAGTCACAGTCAGACTGCTCTAGTCAGGAAGCGAGCCCCCCCCTAGTGGTACTCT
CAGGCCCTCTCTCCTGTTGGGCACTAGTATCCTACTCTCTTTCCCTAGTGACCATCCTCT
CTGCCCTACCTCCCCCCAGAGTCAGAGCTAGGTCTGATACCTGAGCTCCTCTCAAAGGGG
ACACCCCAAAGGCAGCAGAGGCTCTTAACAAAAAAACCCCCTCCCTTCCTCCAATCAGCA
GCTTGGTTGATCAACCAAAAAAAAAAAATCAAAAAAAAGAAAAAGGACCAAAAAGAAAAA
AGTAAAGGTTCACGCGAAAAGTGGAC

>LINE_scaffold0179-524783-529032-+
CACATTGTCAGGAACACCAGGCTCTGGGCCATCTCAGAGACCTGCATCACTTCATCCAAA
TTTCGCTTTACTGTCCCTGGATTCGATGTCATCCAGCATCCAGCCACGGGACCTGGACGC
AGAGGAATCGCCCTCGGTATCCCATCGTGCTTTGGTGGCCATGAACATGGTAGTGCAGTT
GGCACAATGATTCTCGCCAAGGTACCCAACTTCACTCCAGAATGTCTGTGGATAGTCGGA
TCTGTCTATGTAGGACATTCTGGAGCCACCATCAACTACAGTCGCAGAGAGGCGTTTGCT
AGTATTCGGCAAGCCCTTGACAGAGTTGTGCCATTCGACAACAACCATCCTGTTCTCATT
TTCGGAGACTGGAACACTGACCCACAGCGCCTTCAACGCATTGTCCACTCGTGGGGTCAT
GGTCTGACTGTCACGCAGTTCTCTGGATCACAGATCACCAGACTCAGCACAGTCCATGGT
CGACGTCATTCGTCAATTGACCACTTTGTATGTAATGCACCGGCGCGCGCACTGCTCACT
TCGCCACGTGTGGATAGACAGACAGCAGTGGCCGACCACTTTGTCATTCGCACATCCATT
CGAGCAGAGGCTCAAGGACAACCCCCTGCTCCTCGTGCTCCAACCATATCCCGCCATCAC
TGTCTCGAAGCAACCGATCGAATTGCCACATCCAATTACTGGGATGTGCTAGCAGACGGT
GCAACAGACAACACCGACACAGACACCGACATCCATCGACTGGCATCTCAGTTTTTGGAA
TCAGCCAATGCAGTCGCTGATCAATTGAGTCTTCGACTCTCACCACCAGCCACTCGATCC
AATCGCCGGCTTCTATCTGGCACAACCAAACGTGCCATATTGGCAAGCAACACTGCACGG
CAAGCATTCATTGCTGCTGCAACCAATCGCAACCCTGACCCAGTCCAGCGCAATATTCTT
CGAGATGAGTGGTCTCGACTCAAGGCTGCTGCCACCCAACTCGAGAGAGTGGATGGGCGT
AAACAATGGGTCAAGCACGCTGACAATCTTGACCGTGCTGTATCAGACGGTCGAACCGAT
CTCGTATTCTCTGCTGCACGTGCCATGTCTGGAAACAGTTCCCGTAGTGCTGCAGTCACT
CCACTGTACAACTCCGATGGTATAGTACAGTACGACCCAACATCGATTCTGCGTGTCATG
CAATGTCACTATGGATCACTAGCAGCCGACACCACAGGTCACTCGCTGGACTTGCAATAC
TGGCATGATCGTCAGCCTATTCAAGTCTCTCCAAATACACCAACCATCAGAAACAGTGAC
ATTCTCGACCAGGATTTCTCGTGGAATCAGATTGCTGCAGCCCTTTTTGCAGATGAGTCC
ACGGAAAGCACCTGGCGACGATGGTATAACCACTGCGTTCTACCAAGCGGCACTCTACAT
GCCTGCCAACACCCAAGAAGGTGTCCCACCAACCCCATTTGCTCGTGCTCTGTTGAGGGT
ATGTGGTCAGGTATTCGCTTCAGCAACAATCCCCCCGTGCATGGCTGTGTGCATCCATTG
TCTCCATCGACAAGAAAGATGGCGACCCTCTCAACCCAGGCGACAAGCGAGGCATTGCCC
TCATCAATGTCGGCTTGAAACTTGTATGCAAGGTGCTTCAAATGCGCATTGAGCGATTTG
TCGAGACCAACAACCTGCTGTCCTACGAACAGGCTGGGTTCCGCAAGCGCGAAGAGTGTG
TTGGACAAGTAGTCTCACTTGTCGACATCATTCAGCGCAGACAGAATGCTGGGCTAAACA
CCCATGTTCTATTCATCGATATCCGAAAGGCATTTGATACAGTTCCAGTTGGTGCACTGT
TATGGAAGCTGCAGAACATGGGATTCCCTCGTCGTACTCTTGCCTTTCTCAAGGCATTGT
ACACATCTTCATCTGCTCGAGCTCGGGCAGGATCACTGTTATCGGACCCATTTCCGGTAC
AGAGGGGTGTCAGACAGGGATGTCCATTGTCTGGATTGCTGTTCAATCTGTTCATCAACG
ACATTCTCAATGGTGTCGCACCCATTACAGTCCCTGGACTATCGCGAGACACGAACCCCA
TCCGAGGACTCATGTACGCAGACGATGTTGCAGTGTTTGCTGATTCTGAGCAATCACTAT
TGGCTGCGTCAACTGCTATTGAGCAATGGGCCAATCAGTGGGAGATGCAGTTTGGTGTGG
CCAAGTGTGGCATCATTAGCTTCACTGGCCATCTAGCACCACGACTTGACAACCCATTGG
ATATTCGACTCCATGGACAGTTGGTCAGTCGTGTGGAGTCATACAAGTACCTTGGTGTAC
TGATTGACTCCAAGCTGGACCATTCAGCATGGCTCAAGAAGAAACGGTCTGCACTCGAGC
ACACCATTTCGGCTCTTCATCCAGTGCTGGCTAACCACCAGCTAACGGTGAACTACCGAT
CTCGCATATTCTCTGCAGTGGTCATGGGCAAAGCCTATTATGGGCTTGAGCTGATTGGTG
GCAACAAGTCACACCTCGCACCACTGCAAACGACAATCAACAAGGGCATCCGACTGTTCA
CTGGTGCCCGACTCTCAACTGCCATCGGACCCCTTCTGGTTGAAACTGGAATTGGGTCAC
TTCTCACTCGCTCACTGGTATCACGGGTACGCTTGTTGGAGCGATCTGTGACCAAGAGAA
CACCCATCAATGCCATCTGCTCTGGTACAGACAATGACGTGTTTACACTGAATGTCCAAG
GGCAGTTGGTAAGATCCCAGCGCTGGTTCTGGTCTCGTCGGACCAAACAGCTATACAGGA
ATAGATACTGGTTGACACCACAAGTCAGGCCAAAGACAGTCAAGCAACGACACTCGTTTG
CATTGATGGAGACTCTACGAACATGTGGAGACTCTGCATCACTCCAAAAGTATGTCACTC
GACAATTATTGGACACTGCTGGGTTCTTCAAGGATCCCAGTTTCGATCAATCACGAGCAC
ATGGCACAAGATATCTGATGCTTGCGCGCATGGATGCTCTCTGGACAGCAAGAAAAGCCA
TTCAGATTGGCATATTAGTCGACACCCACCCATTCTCAGTTGACCACTGCATATTATGCG
ACCAACAACTACTCAGCACATCCATTGCCCATCTCGTGGTGGAGTGTGAACAAGTAACTG
GCCATCGCATTCAGTCTGGATTAGTACCAGCAATTCAGAAATCACGACTCAGACTGCTGG
GTCGCGCACTCGATCCGGGTGTGGAGAATGTATATACTTGGCTCCGCGGTGGAGTCTTAA
ATGGCGAAGCAGATCTGGACCAGCGTTGGTTGGACGGGACTGTGGAGCATGAATCTATGG
GGACGAGGCATGATAATCGGGCGCTGGCAGCACGGCTAGCTGACTTCCTGCAGGTAGCGT
ACCGGCAGTATCAATCCACATTGTGGAAATACCACCGGGATCGCCTTGTGGAAGTTGGCT
AACTGACTTCTAGCACCGCCAGCCTATGCCTGAATGGGTATGGCTTGCCGTGTTTTCATG
GATCTGATTTGATTATCAAATTCACAAAACACCATTGGCATTCGTGCTTGTTGTTTGGGG
TGTGTGATTATATTCTTAACAATAAAGTTCATTCAAAAAAAAAAAAAACCAGTCACAGTA
AGACTGCTCTAGTCAGGAAGCGGAAAAAAAACCAAAAACACAACAGAGTGCAGACACTAG
CACACCCACTAGTGCCAGCACAACTACCAGCAGCTGCCCACTACTACTACTACTCAGTAC
GGTAGTGTCAGCCTCGAGCCGGCCCCCATTCCTCAGTCACTCTCTCTCTCTCCTCTGTAG
TGGCCTTCTTGCCCTACTCTTCTCCCCACCCCTCTTTCTGGCAGGACCTCTCCCCTACCA
GAACACCAGCTTCCATCCTCCACTATCAGTCACAGTTAGACTGCTCTAGTCAGGAAGCGA
GCCCCCCAGTGGTACTCTCAGGCCCTCTCCCCTTCTGTTGGGCACTAGTATCCTACTCTC
TTTCCCTAGTGACCATCCTCTCTGCCCTACCTCCCCCCAGAGTCAGAGCTAGGTCTGATA
CCTGAGCTCCTCTCAAAGGGGACACCCCAAAGGTAGCAGAGGCTCTCATCGGAAGAAAAA
CCCCCTCCCTTCCTCCAATCAGCAGCTTGGTTGATCAACCAAAAAAAAAAAATCAAAAAA
AGAAAAAGTAACAAAAAGGAAAAAGTAAAGGTTCACGCGAAAAGTGGAC

>LINE_scaffold0179-546797-547142-+
CCCCAGGATGATCTGTGGGTGGTTGTGAAGAACCTCAGCCAGCAATTTGCTGCTCAACAG
ACCGAGCTGGCTACTCTGAGTAACGCTTTTGCTCTTCAGCAGAAGACAATAGCTGACCTG
GAGAAAATCAACCGAGACTTGGAGAAAGTCCTCAGCAACATGGCAAGTCAGATGACGTCG
ACCAATGAGACAACTCAAACTGCTCTGGCTGCCATTCTAGCCAGACTGGAAGTCAAACCT
GATGTCCCGAAAGTTGTAGTCGCTGATATTGACTACCCTCCGCTACCACCAACGGGTGCA
ACCTCCAAACGCAAGACTGTGGCTACCAAGCCAAACCCCACCACC

>LINE_scaffold0179-547185-556834-+
GCCAACCCTCTAAGAACACTCGATTTGCCGACGCTGTCAAAAGGCGGCCCACCCACCAAC
AGCTGGTTGAACGCCAGCCCGAATTTCGCAAAGCTGGTGCTGCTGCTTGGCTCGCTCTAA
AGCGTGAGACTTCAGTCCCTGCACACAGTGCACCGAAAGTGGAGCTCTCTTCGGGTCTCC
GACTCATCTATGCAAGCGGTTTTCCCCTACGCTAAGCCTGGCGACCTTCGAAAGGCCATG
CAGGGTGCCCGCATCCGTACAAGCGCAGTACGAGATATTCGCTGGATCTCCCGTCAAGTT
GTGCAGCTACTAGTCGACGCCGACTATGTGTCTGCTTTCACACGGATAATTACCAGTCTG
GACGCGACTATCGTTAAGTCCTTCAAAGCCTGGGTTCCTCGCTCCGAAGCAGCAGACAAG
GATAAGCTCGCTGCTATCTCGTCGTTTGCTGCAAAGACGGTCACTACCATCCAGCGCAGT
CCTGATGTAAAAGCCAGAAACTTCTTCAGATCTCTGCTCGCATCTATTGGTGGCAAGACC
CTCGAGGCAGCCACTGCTGAGGCGGCCAAGATTCGGGTTCAGACACCCGGTTTTGACATA
TCAACAATGGAGACAGTCCCCAAGGAGTCTCTCCCAGTCAAGAAGGTGACTGATAAGGAA
CCTGCTGCACCAGCAGTAGATCCACCATTGGACACGGCTGCTGAGATCACTCCAGCAATC
CAAGTTGACGGTGCTACTCCTACAGTCACCCCTATCGCTGACGTTGAAATGTGTTTGTAA
TGAGTGATACACCATTATCAACACATCCACCTTCACAAACTGATTACCTGCTACCTGACA
CTCCTTTATCCATGGCCAACTCTGAAATATCGGTTTCCTCTGTCGATCATCGGCAAGAAC
CATCACCATCTACCACATTCTCGATATACGGCCTTGCAGCCGTCTCGATCACATACCTCC
GTTCTATTCTCGCTCCAATCCTGGGTCACCAGATGGAGCATGTCTCAAGATCGACCGCCG
CACCACAAAACACGGTGCTCGATTTCGCATAACGGTCCCCGAAGACCGACAACACAACAT
CATCCAGCGCCTCGAGCGCCAAAGCAAGCAAACCCACTGGCGTATTCGGCAAAACTACCG
ACATCGCCGTCCAGACCAGCCTCGACCAACAGCCCCACCTCCACCACTATCACGGCAGAT
TCTCGCAGTCAATGTTGCCAATATCAGCAACAAACGACCTGCTATCCGCCATATCGTCAG
GAACACCAGGCTCTGGGCCATCTCAGAGACCTGCATCACTTCATCTAAATTTCGCTTTAC
TGTCCCTGGATTCGATGTCATCCAGCATCCAGCCACGGGACCTGGACGCAGAGGAATCGC
CCTCGGTATCCCATCATGCTTTGGTGGTCATGAACATGGTAGTGCAGTTGGCACAATGAT
TCTCGCCAAGGTACCCAACTTCACTCCAGAATGTCTGTGGATAGTCGGGTCTGTCTATGT
AGGACATTCTGGAGCCACCACCAACTACAGTCGCAGAGAGGCATTTGCTAGTATTCGGCA
ATCCCTCGACAGAGTTGTGCCATTCGACAACAACCATCCTGTTCTCATCTTTGGAGACTG
GAACACCAACCCGCAGCGCCTTCAACGTATTTTCCACTCGTGGGGTCATGGATTGACTGT
CATGCAGTTCTCTGGATCACAGATCACCAGGCTCAGCACAGTCCATGGTCGACGTCATTC
GTCAATTGACCACTTTGTGTGTAATGCACCAGCACGCGCACTCCTTACCTCGCCACGTGT
GGACAGACAGACAGCAGTGGCCGACCACTTTGTCATTCGCACATCCATTCGAGCAGAAGC
TCAAGGACAACCCCCTGTTCCTCGTGCTCCAACCATATCCCGCCATCATTGTCTCGAAGC
CACTGATCGAATTGCTACATCAAATTACTGGGATGTGCTAGCAGACGGTGCATCGGATGA
CACAGACACTGATACTGACGTCCACCAACTGACATATCAGTTCTTGGAATCAGCCAATGC
AGTCGCTGATCAATTGAGTCTTCGACTCTCACCACCAGCCACTCGATTCAATCGCCGGCT
TATATCTGGCACAACCAAACGTGCCATATTGACAAGCAACACTGCACGGCAAGCATTCAT
TTCCGCTGCAACCAATCGCAACCCTGACCCAGTCCAGTGCAACACTCTTCGAGATGAGTG
GTCTCGACTCAAGGCTGCTGCCACCCAACTCGAGAGAGTGGATGGTCGCAAACAATGGGT
CAAGCACGCTGACAATCTCGACCGTGCTGTATCAGACGGTCGAACCGATCTCGTATTCGC
TGCTGCACGTGCCATGTCTGGAAACAGTTCCCGTAGTGCTGCAGTCACTCCACTGTACAA
CTCCGATGGCATAGTACAGTACGATCCAACATCGATCCTGCGTGTCATGCAAGGTCACTA
TGGTTCATTGGCAGCCGATACCACAGGTCACTCGCTGGACTTGCAATACTGGCATGATCG
TCAGCCTATTCAAGCCTCTCCAAATACACCACCAATCAGAAACAGTGACATTCTCGACCA
GGATTTCTCGTGGAATCAGATTGCTGCAGCCCTTTGCAGATGAGTCCACGGAAAGCACCT
GGCGACGATGGTATAACCACTGCGTTCTACCAAGCGGCACTCTACATGCCTGCCAACACC
CAAGAAGGCGTCCCACCAACTCCATTTGCTCGTGCTCTGTTGAGAGTATGTGGTCAGGTA
TTCGCTTCAGCAACAATCCCCCGTGCATGGTTGTGCGCATCCATTGTCTCCATCGACAAG
AAAGATGGCGACCCTCTCAACCCAGGCGACAAGCGAGGCATTGCACTCATAAATGTCGGC
CTGAAACTCGTATGCAAGGTGCTCCAAATGCGCATTGAGCGATTTGTCGAGACCAACAAC
CTGCTATCTTACGAACAGGCTGGGTTCCGCAAGCGCGAAGAGTGTGTTGGACAAGTAGTC
TCACTTGTCGACATCATTCAGCGCAGACAAATGCTGGGCTAAACACCCATGTTCTATTCA
TCGATATCCGAAAGGCATTTGATACAGTCCCAGTTGGTGCACTGTTATGGAAGCTGCAGA
ACATGGGATTCCCTCGTCGTACTCTTGCCTTTCTCAAGGCATTGTACACATCCTCATCTG
CTCGAGCTCGGGCAGGATCACTGTTATCGGACCCATTCCCAGTACAGAGGGGTGTCAGAC
AAGGATGTCCATTGTCTGGACTACTGTTCAATCTGTTCATCAACGACATTCTCGATGGTG
TCGCACCCATCACAGTCCCTGGACTATCGCGAGACACAACCCCCATCCGAGGACTCATGT
ATGCAGACGATGTGGCAGTGTTTGCTGACTCTGAGCAATCACTGTTGGTTGCGTTGACTG
CTATTGAGCAATGGGCCATTCAGTGGGAAATGCAGTTTGGTGTGGCCAAGTGTGGCATTA
TCAGCTTCACTGGCCATCTAGTATCACGACTTGACAACCCATTGGATATTCGACTCCATG
GACAGTTGGTCAGTCGTGTGGAGTCATACAAGTACCTTGGTGTGCTAATTGACTCCAAGC
TAGACCACTCAGCATGGCTCAAGCAGAAACGGTCTGCACTCGAGCACACCATCTCGGCAC
TTCACCCAGTGTTGGCTAATCACCAGCTAACGGTGAATTACCGATCTCGAATATTTTCTG
CTGTGGTCATGGGCAAAGCCTATTATGGGCTGGAGCTGGTTGGTGGCAACAAGTCACACC
TTGCACCACTGCAGACAACAATCAACAAGGGAATCCGACTATTCACTGGTTACCCGACTC
TCAACTGCCATCGGACCCCTTCTGGTTGAAACTGGAATTGGGTCACTTCTCACTCGCTCA
CTGGTATCACGGGTACGCTTGTTGGAGCGATCTGTGACCAAGAGAACACCCATCAATGCC
ATCTGCTCTGGTACAGACAATGACGTGTTTACACTGAATGTCCAAGGGCAGTTGGTAAGA
TCCCAGCGCTGGTTCTGGTCTCGTCGGACCAAACAGCTATACAGGAACAGATACTGGTTG
ACACCACAAGTCAGACCAAAGACAGTCAAGCAACGACACTCGTTTGCATTGATGGAGACT
CTACGAACATGTGGAGACTCTGCATCACTCCAAAAGTATGTCACTCGACAATTATTGGAC
ACTGCTGGGTTCTTCAAGGATCCCAGTTTCGATCAATCACGAGCACATGGCACAAGATAT
CTGATGCTTGCGCGCATGGATGCTCTCTGGACAGCAAGAAAAGCCATTCAGATTGGCATA
TTAGTCGACACCCACCCATTCTCAGTTGACCACTGCATATTATGCGACCAACAACTACTC
AGCACATCCATTGCCCATCTCGTGGTGGAGTGTGAACAAGTAACTGGCCATCGCATTCAG
TCTGGATTAGTACCAGCAATTCAGAAATCACGACTCAGACTGCTGGGTCGCGCACTCGAT
CCGGGTGTGGAGAATGTATATACTTGGCTCCGCGGTGGAGTCTTAAATGGCGAAGCAGAT
CTGGACCAGCGTTGGTTGGACGGGACTGTGGAGCATGAATCTATGGGGACGAGGCATGAT
AATCGGGCGCTGGCAGCACGGTTAGCTGACTTCCTGCAGGTAGCGTACCGGCAGTATCAA
TCCACATTGTGGAAATACCACCGGGATCGCCTTGTGGAAGTTGGCTAACTGACTTCTAGC
ACCGCCAGCCTATGCCTGAATGGGTATGGCTTGCCGTGTTTTCATGGATCTGATTTGATT
ATCAAATTCACAAAACACCATTGGCATTCGTGCTTGTTGTTTGGGGTGTGTGATTATATT
CTTAACAATAAAGTTCATTCAAAAAAAAAAAAAAAAAAACTCAGTACTGCGGTGACAGCC
TCAAGCCGCCCCACTCCTCAGTTCTATTCTTTTTCTCTCTCTTCTGGCCGACTACTCTCC
TCTCCTCTCATTCTGATAGGACCTCTCCCCTACCAGAACACCAGCTTCCATCCTCCACTA
TCAGTCACAGTAAGACTGCTTTAGTCAGGAAGCGAGCCCCCCCCTAGTGGTACTCTCAGG
CCCTCTCTCCTGTTGGGCACTAGTATCCTACTCTCTTTCCCTAGTGACCATCCTCTCTGC
CCTACCTCCCCCCAGAGTCAGAGCTAGGTCTGATACCTGAGCTCCTCTCAAAGGGGACAC
CCCAAAGGTAGCAGAGGTTCTTCATCGGAAAAAAACCCCTCCCTTCTTCCAATCAGCAGC
TTGGTTGATCAGAAGAAAAAAAAAAATCAAAAAAAAAGAAAAAGGACCAAAAAGGAAAAA
GTAAAAGTTCACACGAAAAGTGGACATTTTATCCTGAACTCCCATTTGGAAAAAACCCCT
CCCTCCAAAAAAAATGCAAAAAAATATAAATGCAAAAAGTAGCCACGGGAAAGGCAAACC
CGCTCCCAGTGGTGCTTTCACTCACCGTATCCGCGAGGATGGTGAAATCTTTTCTGGTGA
GGAAGGTCGCGAGACCTCCTCTGACACTACCCCCCTTGCCTCCGTGGCAGGATCTGTTCG
CATGCGATCGACTGACAGCGATCGATCTGTTCGTGCGACACCAAAAAAGGCTCGCGATGC
TAGCCCACCACCCCAGGATGATCTGTGGGTGGTGATTAAAAACCTTAGTCAGCAAGTCGC
TGCTCAGCAGGCCGAAATGGATGCTTTGCGCAACGCTCTCGCTCTCCAGCAGAAGGCAAC
AGCCAACCTGGAGAAAATCCTTGGAAACATGGCAAGTCAGGCAGCGTCAACTAGTGAGGT
GACTCAGACTGCTCTGGCTGCTATTCTAGCCAGACTGGAAGTCAAACCTGATGTCCCGAA
AGTCGTAGTCGTTGATAATGACTACCCTCCGCTACTACCAACGGGTGCAACCTCCGAAAG
AAAGACTATGGCTACCAAGCCAAACCCCACTACTGCTACTACTGCCACTACTACTACTTC
TACTACAACTGGCCAACCCTTCAAAAACACTTGTTTCGCTGATGCTGTCAAAAGGCGGCC
CACCCATCAACAGCTGGTTGAACGCCAGCCTGAATTTCGTAAAGCTGGTGCTGCTGCATG
GCTCGCATTGAAACGAGAGACTTCAGTCCCTGCACACAGTGCACCAAAAGTGGAGCTCTC
TTCGGGTCTCCGACTCATCTATGCAAGTGGATTCCCTTATGCAAAGCCTGGTGACCTTCG
AAAGGCAATGCAGGGTGCCCGCATTCGTACAAGCGCAGTACGTGACATTCGCTGGATATC
CCGTCAAGTTGTGCAGCTACTAGTCGACGCTGACTATGTGTCTGCATTTACTCGCATAAT
CACCAGTCTGGACGCGACCATTGTCAAGTCCTTTAAAGCCTGGATTCCTCGTCCCGAGGC
AGCAGACAAGGACAAACTCGCTGCTATCTCGTCTTTTGCTGCAAAGACGGTCACGACCAT
CCAACGCAGTCCTGACGTCAAAGCAAGGAATTTCTTCAGATCTCTGCTCGCATCTATTGG
TGGCAAGACCTTCGAGGCAGCCACTGTTGAGGCAACCAAGATTCGGGTTCAAACACCCGA
TTTTGACATATCCACACTGGAGATAGTCCCAAAGAGTCTCTCCCAGTCAAGAAGGCGACT
GAACAGGAACCTGCTGCACCAGCAGTAGATTCACCATCTGGCACGGCTGCTGGGGTTACC
CCAGCAATTCAAGATGACGGTGTTGCTCCTACAGCCACCCCTATCGCTGACGTTGAAATG
TGTTTGTAATGAGTGATACACCATTATCAACACACTCACCTTCACAAACTGATTACCTAT
TACCTGACACTCCTCTATCCATGGCCAACTCTGACATATCGGTTCACTCTGTCGATCATC
GACAAGAACCATTATTACACACTACATTCTCGATATACGGCCTTGCAGCCGTCTCAATCA
CATACCTCCGTTCTATTCTCGCTCCAATCCTGGGTCACCAGATGGAGCATGTCTCCAAGA
TCGACCGCCGTACCACAAAATATGGTGCTCGATTCCGCATAACGGTCCCTGAAGACCGAC
AACGCAACATCATCCAGCGCCTCGAGCGCCAAAGCAAACAAACCCACTGGCGTATTCGGC
AAAACTACCGACATCGCCGCCCAGATCAGCCTCGACCATCAGCCCCACCTCCACCACTAT
CACGGCAGATCCTCGCAGTCAATGTTGCCAATATCAGCAACAAACGACCTGCTATCCGCC
ATATCGTCAGGAACACCAGGCTCTGGGCCATCTCAGAGACCTGCATTACCTCCTCGAAAT
TCCGCTTTACTGTCCCTGGTTTCGATGTCATCCAGCATCCAGCCACGGGACCTGGACGCA
GAGGAATCGCCCTCGGTATCTCATCGTGCTTTGGTGGCCATGAACATGGTAGTGCAGTTG
GCACAATGATTCTCGCCAAGGTACCCAACTTCACTCCAGAATGTCTGTGGATAGTCGGAT
CTGTCTATGTAGGACATTCTGGAGCCACCACCAACTACAGTCGCAGAGAGGCGTTTGCTA
GTATTCGGCAAGCCCTTGACAGAGTTGTGCCATTCGACAACAACCATCCTGTTCTCATTT
TCGGAGACTGGAACACCGACCCACAGCGCCTTCAACGCATTGTCCACTCGTGGGGTCATG
GTCTGACTGTCACGCAGTTCTCTGGATCACAGATCACCAGACTCAGCACAGTCCATGGTC
GACGTCATTCGTCAATTGACCACTTTGTGTGTAATGCACCAGCACGCGCACTCCTTACCT
CGCCACGTGTGGATAGACAGACAGCAGTGGCCGACCACTTTGTCATTCGCACATCCATTC
GAGCAGAGGCTCAAGGACAACCCCCTGCTCCTCGTGCTCCAACCATATCCCGCCATCACT
GTCTCGAAGCAACCGATCGAATTGCTACATCCAATTATTGGGATGTGCTAGCAGACGGTG
CATCGGATGACACAGACACTGATACTGACATCCACCAACTGACATGTCAGTTCTTGGAAT
CAGCAAATGCAGTCGCTGATAACTTGAGTCTTCGACTCTCACCACCAGCCACTCGATCCA
ATCGCCGGCTTCTATCTGGCACAACCAAACGTGCCATCTTGGCAAGCAACATTGCACGAC
AAGCATTCATTGACGCTGCAACCAATCGCAACCCTGACCCAGTCCAGTGCAACACTCTTC
GAGATGAGTGGTCTCGACTCAAGGCTGCTGCCACCCAACTCGAGAGAGTGGATGGTCGCA
AACAATGGGTCAAGCACGCTGACAATCTCGACCGCGCTGTATCAGACGGTCGAACCAATC
TCGTATTCGCTGTTGCACGTGCCATGTCTGGAAACAGTTCCCGTAGTGCTGCAGTCACTC
CACTGTACAACTCCGATGGCATAGTACAGTACGACCCAACATCGATCTTGCGTGTCATGC
AATGTCACTATGGATCACTAGCAGCCGACACCACAGGTCACTCGCTGGACTTGCAATACT
GGCATGATCGTCAGCCTATTCAAGTTCCTCTCAATACACCAACAATCAGAAACAGTGACA
TTCTCGACCAGGACTTCTCGTGGAATCAGATTGCTGCAGCCCTTTTGCAGATGAGTCCAC
GGAAGGCACCTGGCGACGATGGTATAACCACTGCGTTCTACCAAGCGGCACTCTATATGC
CTGCCAACACCCAAGAAGGCGTACCACCAACTCCATTTGCTCGTGCTCTGTTGAGGGTAT
GTGGTCAAGTATTCGCTTTAGCAACAATCCCCCGTGCATGGCTGTGTGCATCCATTGTCT
CCATCGACAAGAAAGATGGCGACCCTCTCAACCCAGGCGACAAGCGAGGCATTGCCCTCA
TCAATGTCGGCCTGAAACTCGTATGCAAGGTGCTCCAAATGCGCATTGAGCGATTTGTCG
AGACCAACAACCTGCTGTCCTACGAACAGGCTGGGTTCCGCAAGCGCGAAGAGTGTGTTG
GACAAGTAGTCTCACTTGTCGACATCATTCAGCGCAGACAGAATGCTGGGCTAAACACCT
ATGTTCTATTCATCGATATCCGAAAGGCATTCGATACAGTCCCCGTTGGTGCACTGTTAT
GGAAGTTGCAGAACATGGGATTCCCTCGTCGTACTCTTGCCTTTCTCAAGGCATTGTACA
CATCCTCATCTGCTCGAGCTCGGGCAGGTTCACTACTATCGGACCCATTCCCAGTACAGA
GAGGTGTCAGACAGGGATGTCCATTGTCTGGACTACTGTTCAATTTGTTCATCAACGACA
TTCTCGATGGTGTCGCACCCATCACAGTCCCTGGACTATCGCGAGACACAACCCCCATCC
GAGGACTCATGTATGCAGACGATGTGGCAGTGTTTGCTGACTCTGAGCAATCACTGTTGG
CTGCGTTGACTGCTATCGAGCAATGGGCCAATCAGTGGGAGATGCAGTTTGGTGTGGCCA
AGTGTGGCATCATTAGCTTTACTGGCCATCTAGCACCACGACTTGACAATCCATTGGATA
TTCGACTCCATGGACAGTTGGTCAGTCGTGTGGAGTCATACAAGTACCTTGGTGTACTAA
TTGACTCCAAGCTGGACCACTCAGCATGGCTCAAGCAGAAACGGTCTGC

>LINE_scaffold0180-89702-89843-C
TGTGCTGGCACTAGTGGGTGTGCTAGTGTCTGCACTCTGTTGTGTTTTTGTTTTTAGGCG
ATCCCTGGTAGTATTCCCACAATGTGGATTGATACTGCCGGTACGCTACCTGCAGGAAAG
TCAGCTAACCATGCCTGACAG

>LINE_scaffold0180-117272-118301-+
GGACCCCCTTCTAGTTGAAACTGGGATTGGGTCTCTTCTCACTCGCTCATTGGTATCACG
GGTACGCTTGTTGGAGCGGTCTGTGACCAAGAGAACACCCATCAATGCCATCTGCTCCGG
TACAGACAATGACGTGTTTACACTGAATGTCCAAGGGCAGTTGGTAAGATCCCAGCGCTG
GTTCTGGTCTCGTCGGACCAAACAGCTATACAGGAACAGATACTGACTGACACCACAAGT
CAGATCAAAGACAGTCAAGCAACGACACTCGTTTACATTGATGGAGACTCTGCATCACTC
CAAAAGTATGTCACTCGACAATTATTGGACACCTCTGGATTCTTCAAGGACTCCAGTTTT
GATCAATCGCGAGCACATGGCACAAGATATTTGATGCTTGCGCGCATGGATGCTCTCTGG
ACAGCAAGAAAAGCCATTCAGATTGGCATATTAGTCGACACTCACCCATTCTCAGCTGAT
CACTGCATTCTATGCGACCAGCAGTTACTCAGCACATCCATTGCTCATCTCGTGGTGGAG
TGTGAACAAGTCACTGGCCATCGCATTCAGTCTGGACTAGTACCAGCAATTCAGAAATCA
CGACTCAGATTGCTGGGTCGCAGCACTCGATCCCGGGTGTGGAGAATGTATATACTTGGC
TCCGCGGTGGAGTCTTAAATGGCGAAGCAGATCTGGACTAGTTGTTGGTTGGACGGGACT
GTGGAGCATGAATCTATGGGGACGAGGCATGATAATTGGGCGCTGGCAGCACGGTTAGCC
GACTTTCCTGCAGGTAGCGTACCGGCAGTATCAATCCACATTGTGGAAATACCACCGGGA
TCGCATTGTGGAAATGGGTTAAACTGACTTCTAGCACCTTCAGCCTATGCCTGAATGGGG
TATGGCTTGCCGTGTTTTCGTGGGATTTGATTTGACTCTCAGATTCACAAAACACCATTG
GCACTCGTGCTTGTTGTTTGGGTGTGTGATTATATTCTTAACAATTAAGTTCATTAAAAA
GAGAGAAAA

>LINE_scaffold0184-406443-406860-C
AGTTTTTTTTTAATGAACTTTAATTGCTAAGAATATAATCAGACCACACCCCTCAAAGCA
ACAAACACGAATGCCAATGGTGTTTTGTGAATCTGCAATTCAAATCAGATCCATGAAACA
CAGGCAAGCCATACCCATTCAGGCATAGGCTGGCGGTGCTAGAAGTCAGTTAGCCAACTT
CCACAAGGCGATCCCAATGGTATTTGCCACAATGTGGATTGATACTGCCGGTACGCTACC
TGCAGGAAGTCAGCCAACCGTGCTGCCAGCGCCCGATTATCATGCCTCGTCCCCATAGAT
TCATGCTCCACAGTCCCGTCCAACCAACGCTGGTCCAGATCTGCTTCGCCATTTAAGACT
CCACCGCGGAGCCAAGTATATACATTCTCCACACCCGGATCGAGCACTGCGACCCAG

>LINE_scaffold0184-545216-547571-C
CCCAAACAAACAAGCACGAATGCCAATGGTGTTTTATGAATCTGATAGTCAAATCAAATC
CCATGAAACACGGCAAGCCATACCCATTCAGGCATAGGCTGGCGGTGCTAGAAGTCAGTT
AGCCAACTTCCACAAGGCGATCCCGGTGGTATTTCCACAATGTGGATTGATACTGCCGGT
ACGCTACCTGCAGGAAGTCAGCTAACCGTGCTGCCAGCGCCCGATTATCATGCCTCGTCC
CCATAGATTCATGCTCCACAGTCCCGTCCAACCACTGCTGGTCCAGATCTGCTTCGCCAT
TTAAGACTCCACCGCGGAGCCAAGTATATACATTCTCCACACCCGGATCGAGTGCGCGAC
CCAGCAATCTGAGTCGGGATTTCTAATTGCTGGTACTAATCCAGACTGAATGCGATGGCC
GGTGACTTGTTCACACTCCACCACGAGATGGGCAATGGATGTGCTGAGTAGTTGCTGGTC
GCATAATATGCAGTGATCAACTGAGAATGGGTGGGTGTCGACTAATATGCCAATCTGAAT
GGCTTTTCTTGCTGTCCAGAGAGCATCCATGCGCGCAAGCATCAGATATCTTGTGCCATG
TGCTCGTGATTGATCGAAACTGGAATCCTTGAAGAATCCAGAAGTGTCCAATAATTGTCG
AGTGACATACTTTTGGAGCGATGCAGAGTCTCCACATGTTCGCAGAGTCTCCATCAATGC
AAACGAATGCCGTTGCTTGACTGTCTTTGGTCTGACTTGTGGTGTCAGCCAGTATCTGTT
CCTGTATAGTTGTTTGGTCCGACGAGACCAGAACCAGCGCTGGGATCTTACCAACTGCCC
TTGGACATTCAATGTAAACACGTCATTGTCTGTACCCGAACAGATGGCATTGATGGGTGT
TCTCTTGGTCACAGACCGCTCCAACAAGCGTACCCGTGATACCAATGAGCGAGTGAGAAG
TGACCCAATCTCAGTTTCAACCAGAAGGGGTCCAATGGCAGTCGAGAGTCGGGCACCAGT
GAACAGCCGGATACCCTTGTTGATCGTTGTCTGCAGTGGTGCAAGGTGCGACTTGTTTCC
ACCAACCAGCTCAAGCCCATAATAGGCTTTGCCCATGACCACAGTAGAGAATATGCGAGA
ACGATAATTCACCGTTAGCTGGTGATTAGCCAGCACTGGGTGAAGAGCCGAAATGGTGTG
CTCAAGTGCAGACCGTTTCTGCTTGAGCCATGCTGAGTGATCTAGCTTGGAGTCAATCAG
TACACCAAGGTACTTGTATGACTCCACACGACTGACCAACTGTCCATGGAGTCGAATATC
CAATGGACTGTCAAGTCGTGGTGCTAGATGGCCAGTGAAGCTGATGATGCCACACTTGGC
CACACCAAACTGCATTTCCCACTGATTGGCCCATTGCTCGATAGCAGTCGACGCAGCCAA
CAGTGACTGCTCAGAGTCAGCAAATACTGCCACATCGTCTGCGTACATGAGTCCTCGGAT
GGGGCTCGTGTCTCGCGGTAGTCCAGGGACTGTGATGGGTGCGACACCATCGAGAATGTC
GTTGATGAACAGATTGAATAGTAGTCCAGACAATGGACATCCCTGTCTGACCCCTCTCTG
TACCGGAAATGGGTCCGATAGTAGTGAACCTGCTCGAGCTCGAGCAGATGAGGATGTATA
CAATGCCTTGAGAAAGGAAAGAGTACGACGAGGGAATCCATGTTCTGCAGCTTCCATAAC
AGTGCACCAACGGGGACTGTATCAAATGCCTTTCGGATATCGATGAATAATACATGGGTG
TTTAGCCCAGCATTCTGTCTGCGCTGAATGATGTCGACAAGTGAGACTACTTGTCCAACA
CACTCTTCGCGCTTGCGGAACCCAGCCTGTTCGTAGGATAGCAGGTTGTTGGTCTCGACA
AATCGCTCAATGCGCATTTGGAGCACCTTGCATACGAGTTTCAGACCGACATTGATGAGT
GCAATGCCTCGCTTGTCGCCTGGGTTGAGAGGGTCGCCATCTTTCTTGTCGATGGAAACA
ATGGATGCACACAGCCATGCACGAGGATTGTTGCTGAAGGAATACTTGACCACATATTCT
CAACAGAGCACGAGCAAATGGGGTTGGTGGGACGCCTTCTTGGGTGTCAGCAGGCATATA
AAGTGCCGCTTGGTAGAACGCAGTGGTTATACCATCGTCGCCAGGTGCTTTCCGTGGACT
CATTTGCAAAAGGGCTGCAGCAATCTGATTCCACGAGAAATCCTGGTCGAGAATGTCACT
GTTTCTGATGGTCGGTGTATTTGGAGAGGCTTGAATAGGCTGACGATCATGCCAGTATTG
CAAGTCCAGCGAGTG

>LINE_scaffold0184-560791-561130-C
CTTACTGTGACTGGTAGTGGGGAAATGGGAGCTGGTGTTCTGACAGGGGAGAGGTCCTGC
CAGAAAAAGGGGTGGAGAGAAGAGTCCCAAACAACAAGTAACGAGTGCCAATGGTGTTTT
GTGAATCTGATAGTCAAATCAAATCCATGAAAACACGGCATTTTTTTTTGAATGAACTTT
ATTGTTAAGAATATAATCACACTCCCAAAACAAGCAAGCACGAATGCCAAAGGTGTTTTG
TGAATCTGATAATCAAATCAGATCCATGAAAACACGGCAAGCCATACCCCATTCAGTCAT
AGGCTGGTGGGTGTTACAAGTCAGTTAGTACAACTTCCA

>LINE_scaffold0184-643264-644020-+
ACAACACTCGTTTGCTCTGATGGGGACTCTGCATCGCTCCAAAAGTATGTCACTCGACAA
TTATTGGACACTTCTGGGTTCTTCAAGGATCCCAGTTTCGACCAATCGCGAGCACATGGC
ACAAGATATCTGATGCTTGCGCGCATGGATGCTCTCTGGACAGCAAGAAAAGCCATTCAG
ATTGGCATATTAGTTGACACCCACCCATTCTCAGTTGATCACTGCATATTATGCGACCAG
CAACTACTCAGCACATCCATTGCTCATCTCGTGGTGGAGTGTGAACAAGTAACTGGCCAT
CGCATTCAGTCTGGATTAGTACCAGCAATTCAGAAATCACGACTCAGACTGCTGGGTCGC
GCACTTGATCCGGGTGTGGAGAATGTATATACTTGGCTCCGCGGTGGAGTCTTAAATGGC
GAGGCAGATCTGGACCAGCGGTGGTTGGACGGAACTGTGGAGCATGCAATCTATGAGGAC
GAGGCATGATAATCAGGCAGTTGGCAGCACGGTTAGCTGATTTCTTGCAGGTAGCGTACC
GGCAGTATCAGTCCACATTGTGGAAATATCACCGGGATCGCCTTGTGGAAGTTGGTTAGA
CTGACTTGTAGCACTGCCAGCCTATGCCTGAATGGGTATGGCTTGCCGTGTTTCATGGGT
CTGATTTGAATCTCAGATTCACAAAATACCATTGGGCACTCATTACTTGTGTTGTTTGAG
GGTTTGTGATTATATTCTTGACAGTTAAAGTCTATT

>LINE_scaffold0188-31285-32030-C
ATAGACTTTAACTGTCAAGAATATAATCACAAACCCTCAAACAACACAAGTAATGAGTGC
CCAATGGTATTTGTGAATCTGAGATTCAAATCAGACCCATGAAACACGGCAAGCCATACC
CATTCAGGCATAGGCTGGCAGTGCTACAAGTCAGTCTAACCAACTTCCACAAGGCGATCA
GTGATATTTCCACAATGTGGACTGATACTGCCAGTACGCTACCTGCAAGAAATCAGCTAA
CCGTGCTGCCAACTGCCTGATTATCATGCCTCGTCCTCATAGATTGCGCCATACAGTTCC
GTCCAACCACCGCTGGTCAGATCTGCCTCGCCATTTAAGACTCCACCGCGGAGCCAGTAT
ATACATTCTCACACCCCGGATCAAGTGCGCGACCCAGCAGTCTGAGTCGTGATTTCTGAA
TTGCTGGTACTAATCCAGACTGAATGCGATGGCCGAGTTCTTGTTCACACTCCACCACGA
GATGAGCAATGGATGTGCTGAGTAGTTGCTGGTCGCATAATATGCAGTGATCAACTGAGA
ATGGGTGGGTGTCAACTATTATGCCAATCTGAATGGCTTTTCTTGCTGTCAGAGAGCATC
CATGCGCGCAAGCATCAGATATCTTGTGCCATGTATCGCGATTGGTCGAAACTGGGATCC
TTGAAGAACCCAGAAGTGTCAATAATTGTCGAGTGACATACTTTGGAGCGATGCAGAGTC
CCCATCAGAGCAAACGAGTGTTGTT

>LINE_scaffold0188-113761-114051-+
CACGGTTAGCTGACTTCCTGCAGGTAGCGTACCGGCAGTATCAATCCACATTGTGGAAAT
ACCACCGGGATCGCCTTGTGGAAGTTGGCTAAACTGACTTCTAGCACCGCCAGCCTATGC
CTGAATGGGTATGGCTTGCCGTGTTTTCATGGATCTGATTTGACTATCAGATTCATAAAA
CACATTTGGCATTCGTGCTTGTTGTTTGGGGTGTGTGATTATATTCTTAACAATAAAGTT
CATTCAAAAAAAAAAAAAAAAACTGCTACTACTTCTACTACAACTGACCA

>LINE_scaffold0189-144177-144221-+
TATATAAAGAATATATATACAAAAAAAAAGAAGCAGACTGCCAG

>LINE_scaffold0192-5820-6038-+
CCCCAGGACGATCTGTGGGTGGTAGTGAAGAATCTTAGCCAGCAAGTCGCTGCTCAGCAG
GCCGAGATGGATGCTTTGCGCAACACTATTGCTTTCCAGCAGAAGGCAACAGCCAACCTG
GAGAAAGTCCTCAGCAATATGGCAAGTCAGGCAGCGTCAACCAGTGAGGCGACTCAAGCT
GCTCTGGCTGCTATTCTAGCCAGACTGGAAGTCAAACC

>LINE_scaffold0192-87640-88351-+
TTGGTTACACTGACTTGTTAGCATCCGCCAGCCTATGCCTGAATGGGGTATGGCTTGTCG
TGTTTTCATGGATCTGATTTGGTTGTCAGATTCATAAAATACCTTTGGTATTCGTTGCTT
GTGTTGTTTGGGGTGTGATTATATTCTTAAACAATAAAGTTCATTCAAAAAAAAAAAAAA
GAAGATTAGCTAAAAAAACACAACAGAGTGCAGACACTAGCACACCCACTAGTGCCAGCA
CAACTACCAGCAGCTACCCACTACTACCACTACTCAGTACTGCGGTGACAGCCTTAAGCC
GGCTCCCACTCCTCAGTCCTGTTCTCTCTCTCTCTCTCCTCTGGCCGACTACTCTCTTCT
CCCCTCATTCTGGTACGACCTTTCCCCTACCAGAACACCAGCTTCCATCCTCCACTATCA
GTCACAGTAAGACTGCTCTAGTCAGGAAGCGAGCTCCCCCCCCAGTGGTATTCTCAGGCC
CTCTCTCCTGTTGGGCAATAGTCTCCTACTCTCTTTCCCTAGTGACCATCCTCTCTGCCC
TACCTCCCCCCCAGAGTCAGAGCTAGGTCTGATACCTGAGCTCCTCTCAAAGGGGACACT
CCAAAGGCAGTAGAGGCTCCTAACTACTACAGAAAAAAAAACCCCCCTCCCTTCCTTCAA
TCAGCAGCTCTGTTGATCAAAAAAAAAAATCAAAATCAAAAATCAAAAAAA

>LINE_scaffold0192-181608-181743-C
GCGCCCGATTATCATGCCTCGTCCCCATAGATTCATGCTCCACAGTCCCGTCCAACCAAC
GTTGGTCCAGATCTCCTTCGCCATTTAAGACTCCACCGCGGAGCCAAGTATATACATTCT
CTACACCCGGATCGA

>LINE_scaffold0192-181806-183051-+
CCCACTACTACCACCACCAGTTAACGGTGAATTATCGTTCTCGCATATTCTCTGCAGTGG
TCATGGGTAAAGCCTATTATGGACTCGAGCTGGTTGGTGGCAACAAGTCACACCTTGCAC
CACTGCAGACGACAATCAACAAGGGTATCCGACTGTCACCGGTGCCCGACTCGACTGCAA
TTGACCCCTTCTGGTTGAAACTGGGATTGGCTCACTTCTCTCGCTCACTGGTATCACGAG
TACGCTTGTTGGAGCGGTCTGTGACCAAGAGAACACCCATCAATGCCATCTGTTCGGGTA
CAGACAATGACGTGTTTACACTGAATGTCCAAGGGCAGTTGGTAAGATCCCAGCGCTGGT
TCTGGTCTCGTCGGACCAAACAGTTATACAGGAACAGATACTGGCTGACACCACAAGTCA
GACCAAAGACAGTCAAGCAACGACACTCGTTTGCATTGATGGAGACTTTACGAACATGTG
GAGACTCTGCATCGCTCCAAAAGTATGTCACTCGACAATTATTGGACACCTCTGGATTCT
TCAAGGATCCCAGTTTCGATCAATCACGAGCACATGGCACAAGATATCTGATGCTTGCGC
GCATGGATGCTCTCTGGGACAGCAAGAAAGGCCATTCAGATTGGCATATTAGTCGACACC
CACCCATTCTCAGTCGATCGCTGCATATTATGCGACCAGCAAGTTACTCAGCACATCCAT
TGCTCATCTCGTAGTGGAATGTGAACAAGTAACTGGCCATCGCATTCAGTCTGGATTAGT
ACCAGCAATTCAGAAATCACGACTCAGATTGCTGGGTCGCGCACTCGATCCGGGTGTGGA
GAATGTATATACTTGGCTCCGCGGTGGAGTCTTAAATGGCGAAGCAGATCTGGACCAACG
CTGGTTGGACGGGGCTGTGGAGCATGAATCTATGGGGACGAGGCATGATAATCGGGCACT
GGGCAGCACGGTTAGCTGACTTCCTGCAGGTAGCGTACTGGCAGTATCAATCCACATTGT
GGAAATATCACCGGGATCGCTTCAGAAAGCACTAACGACTAGCACCGCCAGCCTATGCCT
GAATGGTATGGCTTGCCGTGTTTCATGGGATCTGATTTGACTATCAGATCTACAAACACC
ATTGGCACTCGTGCTTGTTGTTTGGAGTGTGTGATTATATTCTTAACAATAAAGTTCATT
CAAAAAAAAAGTTCATGCTCAAACATATCGCACACAACCATGCAC

>LINE_scaffold0192-191166-198410-+
CCCACTACTACTACCACCAGTTAACGGTGAATTATCGTTCTTGCATATTTCTGTAGTGGT
CATGGCAAAGCCTGCTACGGACTCGAGCTGGTTGGTGGCAACAAGTCACACCTTGCACCA
CTGCAGACGACAATCAACAAGGGTATCCGACTGTTCACTGGTGCCCGACTCTCGACTGCC
ATTGACCTCTTCTGGTTGAAACTGGGATTGGCTTCACTTCTCACTCGCTCACTGGTATCA
CGAGTACGCTTGTTGAGCGTCTGTGACAAGAGAACACTCCATCAATGCCATCTGTTCGGG
TACAGACAATGACGTGTTTACACTGAATGTCCAAGGGCAGTTGGTAAGATCCCAGCGCTG
GTTCTGGTCTCGTCGACCAAACAGTTATACAGGAACAGATACTGGCTGACACCACAAGTC
AGACTAAAGACAGTCAAGCAACGACACTCGTTTGCATTGATGGAGACTTACGAACATGTG
GATATTCTCGCATCGCTCCAAAAGAGTGTCACCGACAATTATTGGACACCTCTGGATTCT
TCAAGGATCCCAGTTTCGACCAATCACGAGCACATGGCACGAGATATCTGATGCTTGCGC
GCATGGATGCTCTCTTCTGGACAGCAAGAAAGCCATTCAGACGCATATTAGTCGACACCC
ACCCATTCTCAGTTGACCACTGTATATTATGCGACCAGCAACTAATCAGCACATCCATTG
CTCATATCTCGTGGTGGAGTGTGAGCAGTAGTTGGCCATTCAGTCTGGACTAGTACCAGC
AATTCAGAAATCACGACTCAGACTACTGGGTCGCGCACCTGATCCGGGTGTGGGAGAATG
TATATACTCAGCCCGCGGTGGAGTCCAAATGGCGAAGCAGATCCGACCAGCGTTGGTTGG
ACGGGACTGTGGAGCATGAATCTATGACGAGGCATGATAATCGGGCGCGCTGGCAGCACG
GTTAGCTGACTTCCTGCAGGTAGCGTACTGGCAGTATCAACCAGTCATCAGGAAATACCA
CCGGATCGCCTTTGTGGAAGTTGGCTAACTGACTTCTAGCACCGCCAAGCAGCCTATGCC
TGAATGGGTATGGCTTGCCGTGTTTTCATGGATCTGATTTGACTATCAGATCTGGCTGAA
ACACCATTGCACTAAAGCTTGTTGTTTGGGTGTGATGTATATTCTTAACAATAAAGTTCA
TTCAAAAAACTACTACCACTACTCAGTACTGCGGAGACAGCCTTCCCAAGCCGGGCCCAC
CCTCAGTCCCTCTATCTCCCCTCTGTTGGACTATCCTCCCCCACCCCTTTCTGGCAGGAC
TTCTCCCTGTCAGACCACCAGCTCCCATTTCCCTACTACCAGTCACAGTTAGACTGCTCT
GGTCAGGAGGCAAGCTCTCCCCCCCTAGTAACACTCTCAGGCCCTCTCCCCTTCTGTTGG
GCACTAGCTCACACTCTCTTTCATTAGTGACTGTCCTCACTACTCTACCTCCCCCCAGAG
TCAGAGCTAGGTCTGATACCTGAGCTCCTCTCAAAGGGGACACCCCAAGGTAGCAGAGGC
TCTCATCGGAAAAAAAAACTCCCTTTCTCCAATCAGCAGCTCTGTTGATCAGAAGAAAAA
AATCAAAAAATCAAAAAAACAAAAAGAAAAAAGTAAAAGTTCACGCGAAAAGTGGACATT
TTATCCTGAACTCCCCATTTGGGAAAAAAAACCCCTCCCCCCTCCAAAAAAAAAAATGCA
[truncated: 386,843 more chars]
