# Supplementary material for: Two-speed genome evolution drives pathogenicity in fungal pathogens of animals
Source: Proc Natl Acad Sci U S A. 2023 Jan 3;120(2):e2212633120. doi: 10.1073/pnas.2212633120 (PMC9926174; doi:10.1073/pnas.2212633120)
Supplement: Supplementary file 15 — Dataset S14 (TXT) [file pnas.2212633120.sd14.txt]

>LINE_scaffold0001-52096-52146-C
GATTTATTGAAATAAAAAATACTGTTTTATTAAAAAAAAAAAGGACATTC

>LINE_scaffold0001-97850-97949-C
TACTTTTTTCTTGAATGAACTTTAATTGTTAATAATAGAATCACACACACCACCAAATAA
CAAGTAACGAATGCCAAAGGTGTTTATGAATCTGATGGT

>LINE_scaffold0001-635489-635641-+
GGTATAGCTTGCCGCGTTTCATGGATCTGATCAGAATTTCAGATTCACAGACGTCTTTCT
TTGGCACTTGTATTTGTTTGTTTTGGGGATGATTATAGTTTTAGCAATTAGAGTTCAGTT
TTTTTAAAAAAAAGATATATATGAGTAAATAT

>LINE_scaffold0001-907213-907622-C
GAATGAACTTTAATTGTTAAGAATATAACCACAGTCCCAAACAATACAAGATACAAGTGC
CAAAGGTGCTTTGTGAATCTGATAGTCAAATCAGATCCATGAAACACGGCAAACCATACC
CATTCAGGCATAGACTGGTTGGTTGCTACAAGTCAGTTTAGCCAACTTCACACAAGGCGA
TCCCGGTGGTATTTCCACAATGTGGATTGATACTGCCGGTACGCTACCTGCATAAAGTTA
GCTAACCGTGCTGCCAGCACCCGATTATTATGACTCGTCCCCATAGATTCATGCTCCACA
GCCCCGTCCAACCACCGCTGGTCCAAATCTGCTTTGCTCATTTATGACTCCACCGCGCGG
AGTCAAGTATATACATTCTCCACACCTGGATCGAGTGCGCGACCCAGTA

>LINE_scaffold0001-919569-919639-C
ATATAACAATGTAGACAGTTAAGTTTATAGTAGGTGAAAAATAATAAAGGAGGCCTACAA
CCTATATCAA

>LINE_scaffold0001-1769129-1769142-+
GAGTTGCAACTGC

>LINE_scaffold0001-2520687-2521154-C
ATATAGACAGTCGTTTTCATATAGTGGGGGTGATAATAAGAATAAACATATAGCTTGTAT
CAAGGCGAATGGCGGATTTGTAAATAGGGATAGATTAAGACCATGGTATTTTCCCTTTTA
AAATGAACTTTGATTGTTGATAATATAATCACACCCCCAAATACTAAGTAACGAGTGCCC
AAAAGGTGTTTTGTGGGTCTGAGAGTTCAAATCAGATCCATGAAACATAGGCAAGCCATA
CCCATTCAGGCATAGGGCTGATGGGGATGTTACAAGTCAGTTAGCCAACTTCCACAATGC
AATCCCGGTGGTGGTATTGTGCCACAATGTGGATCGATACTGGACAGTACGCTACCTGTA
GGAAAGTCAGCCAACCGTTGCTGTCCAGTGCCCGATTATCATGGTCTCATTCCCATAGAT
TGCATGCTCCACAGTCCCCGTCAAACCAAACAACTGGTCCAGATCTG

>LINE_scaffold0001-2523282-2523624-C
TTTTGTTCTGAGTGAACTTTGATTGCTAAAAATCTAATCACACACACCCAAATACTAAGT
AACGAGTGCCCAAAAGGTGTTTTGTGAATCTAATAGTCAAATCAAATACATGAAAACACG
GCAAGCCCATACTCCATCCAAGTATAGGGCTGATGGGGGGGTGTGCTACAAGTCAGTTTA
GCACAACTTTCTCAAAGCGACCCCTAGTGATATTGTCACAATGTGGATTGATACTGCCCG
GTACGCTACATGCAAAAAAAAGTCAGTCAACCTGTGCTGCCCAAATTCACAATTATCAGC
CACATCTCTAATATCATCTGTCCACATCTGTTGAACCAAGGC

>LINE_scaffold0001-2526252-2526724-C
ATATAGACAGTCGTTTTCATATAGTGGGGGTGATAATAAGAAGAACCATATAGCTTGTAT
CAAGGCGAATGGCGGGTTTGTAAATAGGGATAGATTAGAACCATAGTATTTTCCTTTTTA
AAATGAACTTTGATTATTAAGAATACAATCACACCCCCCCCCCAAATACTAAGTAACGAG
TGCCCAAAAAGTGTTTTGTGGGTCTGATAGTTCAAATCAGATCCATGAAACATAGGCAAG
CCATACCCCTATCTAGACATAGGGCTGTTGGGTGCTACAAGTCAGTTAGCCAACTTCTAC
AATGCAATCCCGGTGGTGGTATTGTGCCACAGTGTGGATTGATACTGGACAGTATACTAC
CTGTAGGAAAGTCGGCCAACCGTTGCTGCTCAGAGCTCGATTATCATGATCTCATTCCCA
TAGATTGCATGCTCCACAGTCCCCGTCCAACCAAACAACGGGTCCAGATCTG

>LINE_scaffold0001-2534329-2534800-C
ATATAGACAGTCGTTTTCATATAGTGGGGGTGATAATAAGAAGAACCATATAGCTTGTAT
CAAAGTAAATGGCGGGTTTGTAAATAGGGATAGATTAGAACCATAGTATTTTCCTTTTTA
AAATGAACTTTATTGTTTAAGAATAGAATCACACACCCCCCCCAAACAAACAAGCACGAG
TGCCAAAGGTGTTTTGTGAATCTGAGAGTTCAAATCAGATTAATGAAACATAGGCAAGCC
ACACCCCATTCAGGCATAGGGCAGGTGGGGGGGTGTTACAAGTCAGTCTAACAAACTCCC
ACAAGGCCATCCCTGGTGGTATTGTGCCACAATGTGGATTGATACTGGACAGTATACTAC
ATGCAGGAAAGTCGGCTAGCCGTTGCTGCTCAGAGCCCGATTGTCATGATCTCATTCCCA
TGGATTGCATGCTCCACAGTCCCCGTCCAACCAACAGCTGGATCAGATCCG

>LINE_scaffold0001-2542498-2542968-C
ATATAGACAGTCGTTTTCATATAGTGGGGGTGATAATAAGAAGAAACATATAGCTTCTAT
CAAAGTAAATGGCGGATTTGTAAATAGGGATAGATTAGAACCATAGTATTTTCCCTTTTA
AAATGAACTTTGATTATTAAGAATAGAATCACACACACACCCCCCCCAAACACCAAGTAG
CAAGTGCCAAAAGGTGTTTTGTGAATCTGATAGTCAAATCAGATTAATGAAACACAGGCA
AGCCACACCCATCCAGGCATAGGCTGGCGGTGCTACAAGTCAGTTAACAAACTTCCACAA
TGCGATCCCTAGTAGTGATACTGTGCCACAAAGTGGATTGATACTGCCCAGTACGCTACC
TGTAGGAAAGTCAGCCAACCATTGCTGCTCAGAGCCCGATTATCATGATCTCATTCCCAT
AGATTGCATGCTCCACAGTCCCCGTCCAACCAACAACTGGTCCAGATCTG

>LINE_scaffold0001-2849709-2850154-+
CCTTGGTTCAACAGATGTGGACAGATGATATTAGAGATGTAACTGATAATTGTGAATTTG
GGCAGCACAGGTTGACTGACTTTTTGCATTTAGCATACCGGGCAGTATCAATCCACACAT
TGTGGCAAATATCACTAGGGATCGCCTTGTGGAAGTTGTGCTAAACTGACTTGTAACACC
CCCCATCAGCCCTATACTTGGATGGAGTATGGGCTTGCCGTGTTTCATGTATTTGATTTG
ACTATTAGATCCACAAAACACTTTTGGGCACTCGTTACTTAGTATTTGGGTGTGTGTGAT
TGTATTATCAACAATCAAAGTTCATTTTAAAAAGGAAAATACTATGGTCTTAATCTATCC
CTATTCACAAACCCGCCATTCACCTTGATAAAAGCTATATGTTTCTTCTTATTATCACTC
CACTATAAAAACGACTGTCTATATT

>LINE_scaffold0001-2856101-2856556-+
CCTTGGTTCAACAGATGTGGACAGATGATATTAGAGATGTAACTGATAATTGTGAATTTG
GGCAGCACAGGTTGACTGACTTTTTTTTTTGCATTTAGCATACCGGGCAGTATCAATCCA
CACATTGTGGCAAATATCACTAGGGATCGCCTTGTGGAAGTTGTGCTAAACTGACTTGTA
ACACCCCCCCCCATCAGCCCTATACTTGGATGGAGTATGGGCTTGCCGTGTTTTCATGTA
TTTGATTTGACTATTAGATCCACAAAACACTTTTTGGGCACTCGTTACTTAGTATTTGGG
TGTGTGTGATTGTATTATCAACAATCAAAGTTCATTTTAAAAAGGAAAATACTATGGTCT
TAATCTATCCCTATTCACAAACCCGCCATTCACCTTGATAAAGCTATATGTTTCTTCTTA
TTATCACTCCCACTATAAAAACGACTGTCTATATT

>LINE_scaffold0001-2862512-2862965-+
CCTTGGTTCAACAGATGTGGACAGATGATATTAGAGATGTAACTGATAATTGTGAATTTG
GGCAGCACAGGTTGACTGACTTTTTTTTTTGCATTTAGCATACCGGGCAGTATCAATCCA
CACATTGTGGCAAATATCACTAGGGATCGCCTTGTGGAAGTTGTGCTAAACTGACTTGTA
ACACCCCCCATCAGCCCTATACTTGGATGGAGTATGGGCTTGCCGTGTTTTCATGTATTT
GATTTGACTATTAGATCCACAAAACACTTTTTGGGCACTCGTTACTTAGTATTTGGGTGT
GTGTGATTGTATTATCAACAATCAAAGTTCATTTTAAAAAGGAAAATACTATGGTCTTAA
TCTATCCCTATTCACAAACCCGCCATTCACCTTGATAAAAGCTATATGTTTCTTCTTATT
ATCACTCCCACTATAAAAACGACTGTCTATATT

>LINE_scaffold0001-2868881-2869311-+
CCTTGGTTCAACAGATGTGGACAGATGATATTAGAGATGTAACTGATAATTGTGAATTTG
GGCAGCACAGGTTGACTGACTTTTTGCATTTAGCATACCGGGCAGTATCAATCCACACAT
TGTGGCAAATATCACTAGGGATCGCCTTGTGGAAGTTGTGCTAAACTGACTTGTAACACC
CCCATCAGCCCTATACTTGGATGGAGTATGGGCTTGCCGTGTTTTCATGTATTTGATTTG
ACTATTAGATCCACAAAACACTTTTTGGGCACTCGTTACTTAGTATTTGGGTGTGTGTGA
TTGTATTATCAACAATCAAAGTTCATTTTAAAAAGGAAAATACTATGGTCTTAATCTATC
CCTATTCACAAACCCGCCATTCACCTTGATAAAAGCTATATGTTTCTTCTTATTATCACT
CCCACTATAA

>LINE_scaffold0001-2881230-2881682-+
CCTTGGTTCAACAGATGTGGACAGATGATATTAGAGATGTAACTGATAATTGTGAATTTG
GGCAGCACAGGTTGACTGACTTTTTTTTTTGCATTTAGCATACCGGGCAGTATCAATCCA
CACATTGTGGCAAATATCACTAGGGATCGCCTTGTGGAAGTTGTGCTAAACTGACTTGTA
ACACCCCCATCAGCCCTATACTTGGATGGAGTATGGGCTTGCCGTGTTTTCATGTATTTG
ATTTGACTATTAGATCCACAAAACACTTTTTGGGCACTCGTTACTTAGTATTTGGGTGTG
TGTGATTGTATTATCAACAATCAAAGTTCATTTTAAAAAGGAAAATACTATGGTCTTAAT
CTATCCCTATTCACAAACCCGCCATTCACCTTGATAAAAGCTATATGTTTCTTCTTATTA
TCACTCCCACTATAAAAACGACTGTCTATATT

>LINE_scaffold0001-2887625-2888077-+
CCTTGGTTCAACAGATGTGGACAGATGATATTAGAGATGTAACTGATAATTGTGAATTTG
GGCAGCACAGGTTGACTGACTTTTTTTTTTGCATTTAGCATACCGGGCAGTATCAATCCA
CACATTGTGGCAAATATCACTAGGGATCGCCTTGTGGAAGTTGTGCTAAACTGACTTGTA
ACACCCCCATCAGCCCTATACTTGGATGGAGTATGGGCTTGCCGTGTTTTCATGTATTTG
ATTTGACTATTAGATCCACAAAACACTTTTTGGGCACTCGTTACTTAGTATTTGGGTGTG
TGTGATTGTATTATCAACAATCAAAGTTCATTTTAAAAAGGAAAATACTATGGTCTTAAT
CTATCCCTATTCACAAACCCGCCATTCACCTTGATAAAAGCTATATGTTTCTTCTTATTA
TCACTCCCACTATAAAAACGACTGTCTATATT

>LINE_scaffold0001-3060647-3060706-+
TGCAAGGTGTATGTGTTTTTTTTTAATAAAACAGTATCTTTTATTTCAATAAATTCCAT

>LINE_scaffold0001-3115352-3115881-C
TTGTTTTGAATGAACTTTAATTGTCAAGAATATAATTACACTCCCAAAACAACAAGGTAC
GAATGCCAAAGGTGTTTTGTGGACCTGATAATCAAAACCAGATCCATGAAAACACGGCAA
GCCATACCCATCCATTTAGGCATAGGCTGGCGGTGCTACAAGTCAGTTAGTCAACTTTCA
CAAGGCGACTCCCAGGCGATATTGTACCACAATGTGGATTGATACTGTCCGGTACGCTAC
CTGCAGGAAGTCAGCTAACCGTGCTGCCAGCGCCCGATTATCATGCCTCGTCCCCATAGA
TTCATGCTCCACAGTCCCCGTCCAACCAACGCTGGTCCAGATCTGCTTCGCCATTTAAGA
CTCCACCGCGGAGCCAAGTATATACATTCTCCACACCCGGATCGAGTGCTGCGACCCAGA
AGTCTGAGTCGTGATTTCTGAATTGCTGGTACTAGTCCAGACTGAATGCGATGACCAGTG
ACTTGCTCACACTCCACCACGAAATGAACAAATGGATGTGCTGAATAAC

>LINE_scaffold0001-3131405-3131449-C
GATTTATTGAAATAAAAGATACTGTTTTATTAAAAAAAAAAAAA

>LINE_scaffold0001-3160923-3161063-C
TTTTTTTTTGAATGAACTTTATTGTTTAAGAATATAATCACACCCCCAAACAAACAAGCA
CGAATGCCAAAAGGTGTTTTGTGAATTTGACAGTCAAATCAGAGATCCATGAAACATGGC
AAGCCATACCCATTCAGGCA

>LINE_scaffold0001-3352575-3353099-C
TTGTTTTGAATGAACTTTATTGTTAAGAATATAATCATACTCCCCAAACAAACAAGATAC
GAATGCCAAAGGTGTTTTGTGAATCTGATAGTCAAAATCAAATCCATGAAAACACGGCAA
TCCATACCTCATTCAGGCATAGGCTGGTGGGTGCTACAAGTCAGTTTAGCCAACTTCCAC
AAGGCGATCTCTGGTGGTATTTCCACAGTGTGGATTGATACTGTCAGTACGCTACCTGCA
GGAAGTCAGTTAACCGTGCTGCCCAGTATCCGATTATCATGCCTCGTCCACATAGATTCA
TTGCTCCACAGTCCCATCCAACCACCGCTGGTCCAGATCTGCTTCGCCATTTATGACTCC
ACCTCGGAGCCAAGTATATACATTCTCCACACCCGGATCGAGTGCTGCAACCCAGCAATC
TGAGTCATGATTTCTGAATTGCTGGTACTAGTCCAGACTGAATGCGATAGTCAGTTACTT
GCTCACACTCCACCGCGAGATGAGCAATGGATGTGCTGAATAAC

>LINE_scaffold0001-3488412-3488586-C
GGGAGAGAATGCACTTTAGGATATGGCTTTTAAATGAACTTTGATTGTTAAGAATATAAT
ACCACACTCCCAAAACAACAAGTAATAAGTGTCCAAAAGGTGTTTTGTGAATCTGAAAGT
CAAAATCAGATCCATGAAAACATGGCAAGCCATACCCATTGCAAGCATAGGCTG

>LINE_scaffold0001-3774814-3774942-C
TAGTACTATTGATGTTTTTTGAATGAACTTTAATTGTCAAGAATATAATCACACATCCCA
AAAGAAACAAGTAATGAGTGCCAAAAGGTGTTTTGTAAATCTGATATTCAAATCAGATCC
CATGAAAC

>LINE_scaffold0001-4100326-4100493-C
TAAAACGATATATATATATTTGGAATGAACTTTTATTGTCAAGAATAGAATCACACACTC
CCTAAAACAACAAGCACGAATGCCCAAAAGGTGTTTTTGTGAATCTGATAGTCAAATCAG
AGATCTATGAAAACACGGAAAGTCATACCCATTCAGGCATAGGTCGG

>LINE_scaffold0001-4221401-4221560-+
CACCGCCAGCCTATGCCTGAATGGGTATGGCTTGCCGTGTTTTCATGTATCTGATTTGAC
TATCAGATTCATAAAACACCATTGGCACTCGTGCTTGTTTGTTTGGGGGAGTATTTATAT
TCTTAAACAATAAAAGTTCATTCAAAAAAAAAAATAATT

>LINE_scaffold0001-4422988-4423034-+
ATTTTTTTTTTTTTAATAAAACAGTATCTTTTATTTCAATAAATCC

>LINE_scaffold0001-5004836-5005058-C
GTGAATCTGATAATCTGATTAGATCCCATGAAACGCGGCAAGCCATACCCATTCAGGCAT
AGGTTGATGGGTGCTAACAAGTCAGTTTAGCCAACTTCCACAATGTGGATTGATACTGCC
CAGTACGCTACCTGCAGAAAGTCAGCCAACTGTTACTGCCAGCATCCGATCGTCATGCCT
CATTCCCATAGATTGCATACTCCCACAGTCCTCATCCAACCA

>LINE_scaffold0001-5041373-5041673-+
GGCATGATAATCGGGCGCTGGCAGCAACGTTTGGCTGACTTTTTGCAGGTAGCGTACCGG
CAGTATCAATCCACATTGTGGAAATACCACCAGGGATCGCCTTATAGGAGTTGGCTAACT
GACTTGTCGCACCCACCAGCCTATGCCTGAGTGGAGTATGGCTTGCCGTGTTTTCATGAA
TCTGATTTGACTATCAGATTCACAAAACACCTTTGGCACTCGTTACCTGTGTTGTTTGGG
GTGTGTGATTCTATTCTTAACAATTAAAGTTCATTCAAAAAGAGAGAAAATACTATAATA


>LINE_scaffold0001-5394073-5394120-+
TGTGTGATTATCTTCTTAACAATTAAAGTTGATTCAAAAACAAACTA

>LINE_scaffold0001-5440754-5440795-C
TGGAACTCTATTTTTTTGAATAAACTTTATTGTTAAGAATA

>LINE_scaffold0005-65849-66192-+
TGGACAGGGACTGTGGAGCATGCAGTCTATTGGGAATGAGGATGGAAGCACGGAGTTAGC
TGACTTCCTGCAGGTAGCGTACTGGGCAGTATCAATCCACTTTATGGCAAATACCACCGG
GATCACCTTGTGGGAGTTGGTTAAACTGACTTGTAGCACCCACCTTCCTACGCCTGAATG
GATGGGATATGGCTCGCCGTGTTTCATGAGATCTGATTTGACTATCAGATCCACACAACA
CCTTTGGCATTCGTTACTTGTTGTTTTGAAGTGTCTTATTATATTCTTAAACAATTAGAG
TTCATTCAACAAAGTACTAGTACTAATTCTCAACATACAAATA

>LINE_scaffold0005-346300-346372-C
AAGGTGTTTTGTGAACCTGATAGTCAAATCAAATCCCACGAAACACGGCAAGCCCATACC
CATTTAGATATA

>LINE_scaffold0005-368310-368332-C
CCCCAAAAAAAAAGTAAAGAGT

>LINE_scaffold0007-54106-54284-+
CGCCAACCTATGCCTGGAATGGGGTATGGCTTGCCGTGTTTTCATGGATCTGATTTGACT
ATCAGATTCACAAAATACCATCGGCATTCGTGCTTGTTTGTTTTGGGAGTGTGTGATTCT
ATTCTTAGCAATAAAGTCCATTTATAAAAAAAACTACAGTAGCCACTGACATTCACAA

>LINE_scaffold0008-43267-43311-+
TTTTTTTTTTTTAATAAAACAGTATCTTTTATTTCAATAAATCC

>LINE_scaffold0009-241059-241185-+
TGTTTTCATGGATCTGATTTTGTATTTCAGATTCACAAAACACCTTTTGGGCACTCGTAC
TGGTTGTTGTTTGGAGTGTGTGATTATACTCTTGACAATTAAAGTTTATTATGTAAAAAA
AAAGGG

>LINE_scaffold0009-463416-463453-C
TTGAAAAACACCTTTCACTCTTTGAAACCCCATTCAG

>LINE_scaffold0009-470800-470837-C
TTGAAAAACACCTTTCACTCTTTGAAACCCCATTCAG

>LINE_scaffold0009-683164-683312-C
TTTTTTTTTGAATGAACTTTAATTGTTAACAATATAATCACACTCTCAAATAAACCAGCA
CGGATGTCAATGGTGTTTGTGAATCTGATGGTCAAATCAAATCCATAAAAACACGACAAG
TCCATACTCCATTCAGGCATAGGCTGGC

>LINE_scaffold0009-916271-916556-C
CGGGATTTGTTTTTTCTTTGAATGAACTTTAATTGTTAAAAATATAATCACACTCCCAAA
ACAACAAGCACGAATGCCAAGGGTGTTGTGTAAATCTGATAATCAAATCAGATCCATGAA
ACACGGTAAGTCATACCTCATCTATGTTATAGACTGACAAACAGGAGATTAGCCAACTTT
CACAAGGCGATCCTGGTGGTATTTCCACAATGTGAATTGATACTGCCCGATACTCTACCT
GGAAAAAAGGTCAGCCAACCGTGCTGCCAGCATCCGTTTCTCATG

>LINE_scaffold0009-1130583-1130745-+
TCGCCAGTCTATGCCTGAATAGGGGTCTGGTTCGCCGTGTTACATAAATCTGATCCGAGT
TTCAGATCCACAAAACACCTTTTGGCACTCGTTATTTGTTGTTTTGGGATGTGATTCTAT
TCTTGCCAATTAAAGCTTATTAATATATAATAACAAAGTATT

>LINE_scaffold0009-1391294-1391459-C
TTTTTTTTTAAAAAGAAAAAAAACTTTATTTGTTGATAGTATAATCACACACCCCAAGCA
ACAACGCGTAACGAGTACCAATGGTGTTTATGAACCTGAATAGTCAAAATCAGATATCAT
AAAACACGGCAAAGCCACATTCCTTCAGGCATAGGATGATGGATG

>LINE_scaffold0010-7883-8251-C
TAATAGGCCAGACTGGATGTGATGGCCAGTGACTTGTTCACACTCCACCACGAGATGAGC
AAATGGATGTGCTGAGTAGTTGCTGGTCGCATAGAATGCAGTGTATCAACTGAGAATGGG
TGTGTGTCGACTAATATGCCAATCTGAATGGCTTTTCTTGCTTGTCCATAGAGCATCCAT
GCGCGCCAAGCATCAGATATCTTGTGCCATGTGCTCGTGATTGATCGAAACTGGGATCCT
TGAAGAACCCAGAAGTGTCCAAGAATTGTCGAGTGACATACTTTTGGAGCGATGCAGAGT
CTCCACATGTTCGCAAAGTCTCCATCAATGCAAACGAGTGTCGTTGCTGGACTGTCTTTG
GTCTGACT

>LINE_scaffold0010-157279-157329-C
GATTTATTGAAATGAAAAATACTGTTTTATTAAAAAAAAAAAGTTAATAC

>LINE_scaffold0011-91553-91581-+
CTTTCTTTTTTTTAAAAAATAAAAGAGT

>LINE_scaffold0014-74067-74273-+
TGGGAAACGGATGCTGGCAGCAACGAGTTAGCTGACTCTTTTTTCAGGTAGCGTACCAGG
CAGTATCAATCCACATTGTGGAAATACCACCAGGGATCGCCTTGTGCGGAATTGGTTAAA
CTGACTTTTAGCACCCACCAGCCTATGCCTGAATGGGGGTATGGCTTGCCATGTTACATG
AATCTGATTTGACTATCAGGCTCACA

>LINE_scaffold0016-102738-103155-C
TATTTTGAATAAACTTTAATTGTCAAGAATATAACCACACCCCCATAACAAACAAGGTAC
GAATGCCAAAACTGTGTTTTGTGAATCTGAAAGTCAAATCAGATCCATGAAACACGGCAA
ACCATACCCATTCAGGCATAGGCTGGTTGGTTGCTACAAGTCAGTTTAGCCAACTTCACA
CAAGGCGATCCCGGTGGTATTTCCACAATGTGGATTGATACTGCCGGTACGCTACCTGCA
GGAAGTCAGCTAACCGTTGCTACCATCACCCGATTATCATGCCTCGTTCCCATAGATTCA
TGCTCCACAGTCCCGTCCAACCAACGTTGGTCCAGATCTGCTTTGCTCATTTATGACTCC
ACCGCGGAGTCAAGTATATACATTCTCCACACCTGGATCGAGTGCTGCGACTCAGTA

>LINE_scaffold0017-103120-103420-C
ATACCATTGTCTCTCTTTTTTTTTGAAATGAACTATATTGTTTAAGAATATAATCACACT
CCCAAAAAAAAACAAGTAACGAGTGCCAAAGGTGTTTTGTGAATCTGATAGTCAAATCAA
ATCCCATGAAACACGGCAAGCCATACCCATTCAGGCATAGGCTGGTGGCGGTGCTAGAAG
TCAGTTTAACCAACTTCCACAAGGCGATCCCGGTGGTATTTCCAAAATGTAGATTGATAC
TGCCTGGTACGCTACTTGCAGGAAGTCAGCTAACCCGTGCTGCCAGCATCCGTTTCTTAT


>LINE_scaffold0017-160210-160377-+
CCGCCATTCTATGCCTGAATGGATACGGCTTGTCACGCGTTTTATGAATCTGATCTGACT
TTCTGTTTACAAACGCCTTTGGCACTCGTGCTTGTTGTTTGGGGTGGGGTGTGTGTGTGT
TTTTTTTTAAAAAAAAAAGGGAACCTTGCAGAAAATAAATAGTATAG

>LINE_scaffold0019-126013-126354-C
TTTTGTTCTGAATGAACTTTGATTGCTAAGAATCTAATCACATTCCAAACAACACAAGTA
ACGAGTGCCCAATGGTGTTTTGTGGGTCTGATAGTCAAATCAAATACATGAAACACGGCA
AGCCCATACTCCATCCAGGCATAGGGCTGATGGGTGTATGTGTGCTACAAGTCAGTTTAG
CACAACTTTCTCAAAGCGACCCCTAGTGATATTGTCACAATGTGGATTGATACTGCCCGG
TACGCTACATGCAAAAAAAAGTCAGTCAACCTGTGCTGCCCAAATTCACAATTATCAGCC
ACATCTCTAATATCATCTGTCCACATCTGTTGAACCAAGGC

>LINE_scaffold0019-128967-129435-C
ATATAGACAGTCGTTTTCATATAGTGAGGGTGATAATAAGAAGAACCATATAGCTTGTAT
CAAAGTAAATGGCGGGTTTGTAAATAGGGATAGATTAGAACCATAGTATTTTCCTTTTTA
AAATGAACTTTATTGATTAAGAATAGAATCACACACACCCCCAAATACTAAGTAACGAGT
GCCCAAAAGGTGTTTTGTGAATCTGAAGTTCAAATCAGATTAATGAAACATAGGCAAGCC
ATACCCCATCTAGACATAGGGCTGTTGGGTGTTACAAGTCAGTCTAACAAACTTCTACAA
TGCAATCCCTGGTGGTATTGTGCCACAGTGTGGATTGATACTGGACAGTATACTACATGC
AGGAAAGTCGGCTAACCGTTGCTGCTCAGAGCCCGATTATCATGATCTCATTCCCATAGA
TTGCATGCTCCACAGTCCCCGTCCAACCAAACAACGGGTCCAGATCTG

>LINE_scaffold0019-137595-138065-C
ATATAGACAGTTTTTTTTTATAGTGAGGGTGATAATAAGAAGAACCATATAGCTTGTATG
AAAGTAAATGGTAGATTTGTAAATAGGGATAGATTAGAACCATAGTATTTTCCTTTTTAA
AATGAACTTTGATTATTAAGAATAGAATCACACACACACCCCCCCCCAAACACCAAGTAG
CAAGTGCCAAAAGGTGTTTTGTGAATCTGATAGTCAAATCAGATTAATGAAACACAGGCA
AGCCACACCCATCCAGGCATAGGCTGGCGGTGCTACAAGTCAGTTAACAAACTTCCACAA
TGCGATCCCTAGTAGTGATACTGTGCCACAAAGTGGATCGATACTGCCCAGTATACTACC
TGTAGGAAAGTCAGCCAACCGTTGCTGCTCAGAGCCCGATTATCATGGTCTCATTCCCAT
GGATTGCATGCTCCACAGTCCCCGTCCAACCAACAACTGGTCCAGATCTG

>LINE_scaffold0019-140242-140796-C
TTTTTGTTCTGAGTGAACTTTGATTATTAAGAATCTAATCACATTCCAAACAACACAAGT
ACGAATGCCAAAAGGTGTTTTGTGGGTCAGAGAGTTCAAATCAAATCCATGAAACATAAG
CAAGTTGATGCCCATTCAGGCATAGGCTGGCGGTGTTACAAGTCAGTTTAGCACAACTCC
AACAAGGCGATCCCGGTGGTATTGCCACAATGTGGATTGATACTGCCCGGTACGCTACAT
GCAAAAAAGTCAGCTAACCGTTGTTGCCAGCGCCCGATTATCATGCCTCGTCCCCATAGA
TTCATGCTCCACAGTCCCGTCCAACCAACGCTGGTCCAGATCTGCTTCGCCATTTAAGAC
TCCACCGCAGAGCCAAGTATATACATTCTCCACACCCGGATCGAGTGCGCGACCCAGCAA
TCTGAGTCGTGATTTCTGAATTGCTGGTACTAGTCCAGACTGAATGCGATGGCCAGCTAC
TTGCTCACATTCCACCACGAGATGGGCAATGGATGTGCTGAGTAACTGCTGGTCGCATAG
GATGGCAGTGATCA

>LINE_scaffold0021-111592-111869-C
CAATATAGACAGTCGTATAGTGACAATAATACATATAGCTCTATCAAGCTGAATGGCAGA
TTTGTGAATAGGATGGTTGATATTATTTGTAATGAACTTTATTGTTTATATAATCACAGC
ACGAATGAAAGGTAATCTGAGTCAAATCAAATTCATGCACAGGCAAGCCATAATTCAGGC
ATATGGCACAAGTCATTAGCACTTCCACAAGGCGATGAGTATTGTGCACAATGTGGATTG
ATACTGCCCGGTACGCTACATGCAAGTCAGCTAATTG

>LINE_scaffold0024-148-687-C
TTTTTGTTTTGAATGAACTTTGATTGTTAAGAATCTAATCACATTCCAAACAACACAAGT
ACGAATGCAAAAGGTGTTTTGTGGGTCAGAGAGTTCAAATCAAATCCATGAAACATAAGT
TGATGCCCATTCAGGCATAGGCTGGCGGTGTTACAAGTCAGTCTAGCACAACAAGGCGAT
CCCGGTGGTATTGCCACAATGTGGATTGATACTGCCTGGTACGCTACATGCAAAAAGTCA
GCCAACCGTGCTGCCAGCGCCCGATTATCATGCCTCGTCCCCATAGATTCATGCTCCACA
GTCCCGTCCAACCAACGCTGGTCCAGATCTGCTTCGCCATTTAAGACTCCACCGCAGAGC
CAAGTATATACATTCTCCACACCCGGATCGAGTGCGACCCAGCAATCTGAGTCGTGATTT
CTGAATTGCTGGTACTAGTCCAGACTGAATGTGATGGCCAGTGACTTGCTCACATTCCAC
CACGAGATGGGCAATGGATGTGCTGAGTAACTGCTGGTCGCATAGGATGGCAGTGATCA

>LINE_scaffold0026-83940-83999-+
TGCAAGGTGTATGTGTTTTTTTTTAATAAAACAGTATCTTTTATTTCAATAAATTCCAT

>LINE_scaffold0026-345825-346287-+
AGACCTGGATCAGCTGTTGGCTGGATGGGGACTGTGGAGCATGAATCTATGGGAATGAGG
CATGATAATCGAATGCTGGGCAGCACGGGTTGACTGACTTTTTGCATGTAGCGTACCATG
CAGCATCACTCCACATTGTGGCACAACACCACCTGGGATCGCCTTGTAGGAGTTGGTTAG
ACTGACTTGTAGCACCCAACCAGCCCTATTCCTGAATGGGGTATGGTTTGCCATGTTTCA
TGGGATCTGATATGACTATCAGACTCACAAACCACCTTTGGCACTCGTTACTTAGTATTT
GGGGGTGTGTGATTGTATTATCAACAATCAAAGTTCATTTTAAAAAGGAAAATACTATGG
TCTTAATCTATCCCTATTTACAAACCCACCATTTACTTTGATAGAAGCTATATGTTTCTT
TTTTGTTATCACTCCCACTATAAAAAAAAACTGTATATATTG

>LINE_scaffold0026-366720-367042-+
GTGCTGGCAGCACGGGTTGACTGACTTTTTTTTTTGCATGTAGCATACCGGGCAGTATCA
ATCCACACATTGTGGCAAATACCACTAGGGATCGCCTTGTGGAAGTTGTGCTAAATTGAC
TTTTAGCACCGCCAGCCTATGACTGAATGGGGTATGGCTTGCCGTGTTTTCATGGATTTG
ATTTGACTATCAGATTCACAAAACACTTTTTTGGCACTTGTTACTTAGTATTTGAGGGGG
GGAGGTGTGATTATATTCTTAATAATCAAAGTTCATTTTAAAAAGGAAAATACTATGGTC
TTAATCCATCCCTATTCACAGA

>LINE_scaffold0026-372362-372682-+
GTGCTGGCAGCACGGGTTGACTGACTTTTTTTTTTGCATGTAGCATACCGGGCAGTATCA
ATCCACACATTGTGGCAAATACCACTAGGGATCGCCTTGTGGAAGTTGTGCTAAATTGAC
TTTTAGCACCGCCAGCTATGACTGAATGGGGTATGGCTTGCCGTGTTTTCATGGATTTGA
TTTGACTATCAGATTCACAAAACACTTTTTTGGCACTTGTTACTTAGTATTTGAGGGGGG
GAGGTGTGATTATATTCTTAATAATCAAAGTTCATTTTAAAAGGAAAATACTATGGTCTT
AATCCATCCCTATTCACAGA

>LINE_scaffold0026-383639-383960-+
GTGCTGGCAGCACGGGTTGACTGACTTTTTTTTTTGCATGTAGCATACCGGGCAGTATCA
ATCCACACATTGTGGCAAATACCACTAGGGATCGCTTGTGGAAGTTGTGCTAAATTGACT
TTTAGCACCGCCAGCCTATGACTGAATGGGGTATGGCTTGCCGTGTTTTCATGGATTTGA
TTTGACTATCAGATTCACAAAACACTTTTTTGGCACTTGTTACTTAGTATTTGAGGGGGG
GAGGTGTGATTATATTCTTAATAATCAAAGTTCATTTTAAAAAGGAAAATACTATGGTCT
TAATCCATCCCTATTCACAGA

>LINE_scaffold0026-389244-389564-+
GTGCTGGCAGCACGGGTTGACTGACTTTTTTTTTGCATGTAGCATACCGGGCAGTATCAA
TCCACACATTGTGGCAAATACCACTAGGGATCGCCTTGTGGAAGTTGTGCTAAATTGACT
TTTAGCACCGCCAGCCTATGACTGAATGGGGTATGGCTTGCCGTGTTTTCATGGATTTGA
TTTGACTATCAGATTCACAAAACACTTTTTTGGCACTTGTTACTTAGTATTTGAGGGGGG
GAGGTGTGATTATATTCTTAATAATCAAAGTTCATTTTAAAAGGAAAATACTATGGTCTT
AATCCATCCCTATTCACAGA

>LINE_scaffold0026-425805-425849-+
TTTTTTTTTTTTAATAAAACAGTATCTTTTATTTCAATAAATCC

>LINE_scaffold0027-148405-148846-+
TGTATATACTTGGCTCCGCGGTGGAGTCTTAAATGGCGAAGCAGATCTGGACCAGCGTTG
GTTGGACGGGACTGTGGAGCATGAATCTATGGGGACGAGGCATGATAATCGGGCGCTGGC
AGCACGGTTAGCTGACTTCCTGCAGGTAGCGTACCGGCAGTATCAATCCACATTGTGGAA
ATACCACCGGGATCGCCTTGTGGAAGTTGACTAAACTGACTTCTAGCACCGCCAGCCTAT
GCCTGAATGGGTATGGTTTGCCGTGTTTTCATGGATCTGATTTGACTATCAGATTTATAA
AACACCTACAGCATTCGTGCTTGTTGTTTGGGGTGTGATTATATTCTTAACAATAAAGTT
CATTCAAAAAAAAAATAATATACTATCAACAGTTAAAGCTTATACAACCCTCCCTCCATC
TGTTATATAAGTTGTATGCTT

>LINE_scaffold0028-27770-28236-+
AGACCTGGATCAGCTGTTGGCTGGATGGGGACTGTGGAGCATGAATCTATGGGAATGAGG
CATGATAATCGAATGCTGGGCAGCACAGGTTGACTGACTTTTTTGCATAGCGTACCATGC
AGCATCACTCCACATTGTGGCACAACACCACCTGGGATCGCCTTGTAGGAGTGGGTTAGA
CTGACTTGTAGCACCCAACCAGCCCTATTCCTGAATGGGGTATGGTTTGCCATGTTTCAT
GGGATCTGATATGACTATCAGACTCACAAACCACCTTTGGCACTCGTTACTTAGTATTTG
AGGGGGGGAAGTGTGATTATATTCTTAATAATCAAAGTTCATTTTAAAAAGGAAAATACC
ATGGTCTTAATCTATCCCTATTTACAAACCCACCATTTACTTTGATAGAAGCTATATGCT
TCTTTTTGTTATCACTCCCACTATAAAAAAAAAACTGTCTATATTG

>LINE_scaffold0028-49589-49900-+
GTGCTGGCAGCACGGGTTGACTGACTTTTTTTTTTGCATGTAGCATACCGGGCAGTATCA
ATCCACACATTGTGGCAAATACCACTAGGGATCGCCTTGTGGAATTGTGCTAAATTGACT
TTTAGCACCGCCAGCCTATGACTGAATGGGGTATTTGCCGTGTTTTCATGGATTTGATTT
GACTATCAGATTCACAAAACACTTTTTGGCACTTGTTACTTAGTATTTGAGGAGGTGTGA
TTATATTCTTAATAATCAAAGTTCATTTTAAAAGGAAAATACTATGGTCTTAATCCATCC
CTATTCACAGA

>LINE_scaffold0028-227188-227234-C
GATTTATTGAAATAAAAGATACTGTTTTATTAAAAAAAAAAAAATA

>LINE_scaffold0035-331750-331841-C
CCATTTTTTTTTGAATGAACTTTAACTGTTAAGAATATAATCACATCCCCAAAACAAACA
AGCATGAATGCCAAAGGTGTTTTGTGGATTT

>LINE_scaffold0035-336373-336544-C
GTAGTTGCTGGTTGCATAGAATGCAGTGATCAACTGAGAATGGGTGGGTGTCGACCAATA
TGCCAATCTGAATGGCTTTTCTTGCTGTCCAGAGAGCATCCATGCGTGCAAGCACCAGAT
ATCTTGTGCCATGTGCTCGCGATTGATCAAGACTGGGATCCTTGAAGAATC

>LINE_scaffold0035-449856-449989-+
AGCCTTGACTATACTCATTCACAGATCAATTACTTGCCTTGATATAAGTTATAAGCCACC
CCTATTACTTTCTCCCACTATGAAACACCTGTCTACATTGATATGACCATGGCTTTGATT
TAGCAAATCTATA

>LINE_scaffold0035-462040-462173-+
AGCCTTGACTATACTCATTCACAGATCAATTACTTGCCTTGATATAAGTTATAAGCCACC
CCTATTACTTTCTCCCACTATGAAACACCTGTCTACATTGATATGACCATGGCTTTGATT
TAGCAAATCTATA

>LINE_scaffold0035-648631-648679-+
AATCTATTTTTTTTTAAATAAAACAGTATCTTTCATTTCAATAAATCC

>LINE_scaffold0036-87845-88095-+
CGGTTAGCTGATTGTTTGCAAGTAGCTTATCGGGAAGTATCAATCCACTTTGTGGCAAAT
ACCACGGAGAACCACCTTGTAAGAGTTGGTCAAGGTGTTTGTGAATCTAAAAGTTAGATC
AGATTCATGAAGCATATGGCGAGCCAGACCCATTCAGGCAATATGCTAGTGATCCATAGT
GACCTTTGGTACTCGTTACTTGTCGTTTTGGGGGTGTGTAGTTATATTCTTAACAAAGTT
CATTAAAAAA

>LINE_scaffold0036-688047-688099-+
ATGTCAAGTTTGTTTTTTTTAATAAAAAAGTATCTTTCATTTCAATAAATCC

>LINE_scaffold0036-1832888-1833275-C
TTTTTGAATGAACTTTAATTGTTAAGAATATAATCACACTCCCCAAACAACCAAGCACGA
ATGCCAAAAGGTGTTTTGTAAATCTGATAGTCAAGCCAGATCCATGAAAACACGGCAAGC
CATACTCCATCCTAGGCATAGGTTGGCGGTGCTACAAGTCAGTTAGCCAACTTCCACAAG
GCGATCCCGGTGGTATTTCCACAATGTGGATTGATACTGCTGGTACGCTACCTGCAGGAA
GTCAGCTAACCGTGCTGCCAGCGCCCGATTATCATGCCTCGTTCTCATAGATTCATGCTT
CATAGTCCCTGTCCAACCAACAACTGGTCCAGATCTGCTTCGCCCATTTAAAACTCCACC
GCGGAGCCAAGTATATACATTCTCCAC

>LINE_scaffold0043-101709-101876-+
CGACCTATGCCTGAATGGGTATGACTTTCCGTGTTTTCATAGATCTCTGATTTGACTATC
AGATTCACAAAAACACCTTTTGGGCATTCGTGCTTGTTGTTTTAGGGAGTGTGTGATTCT
ATTCTTGACAATAAAAGTTCATTCCAAATATATATATATCGTTTTAA

>LINE_scaffold0048-48070-48528-+
CCATCGCATTCAGTCTGGACTAGTTACCAGCAATTCAGAAATCACGACTCAGACTATTGG
GTCGCGCACTCGATCCGGGTGTGGAGAATGTATATACTTGGCTCCGTGGTGGAGTCTTAA
ATGGCAAAGCAGATCTGGACCAGCTGTTGGTTGGACGGGACTGTGGAGCATGAATCTATG
GGGACGAGGCATGATAATCGGGCGCTGGCAGTAACGGTTAGCTGACTTCCTGCAGGTAGC
GTACCGGCAGTATCAATCCACATTGTGGCAAATACCACCAGGGATTGCATTGTGGAAGTT
GGCTAACTGACTTGTAACACCGCCAGTCTATGCCTGAATGGGTATGGCTTGTCGTGTGTC
ATGGATCTGATTTTGACTATCAGATTCACAAAACACCTTTGGCATTCGTGCTTGTTGCTT
TGAGAGTGTGATTCTATTCCTAACAATAAAAGTTCATT

>LINE_scaffold0053-253983-254075-+
ACTATAGTCTTAAATGTTTTCATTTACAAATCCATCACCCACCTTGATATAAGTTATAAT
CCACCTTTATTACTTTCACACACACTACAAAA

>LINE_scaffold0053-567355-567405-C
GATTTATTGAAATAAAAGATACTGTTTTATTAAAAAAAAAAAAAAATATT

>LINE_scaffold0053-576379-576428-C
GATTTATTGAAATAAAAGATACTGTTTTATTAAAAAAAAAAAAAATATT

>LINE_scaffold0054-210414-210691-C
CACACTATTGGTGTGCAACTACTCGGATTATTTTTTTGAATAAACTTTATTGTTAAGAAT
ATAATCACACACCCCAAACAAGCAAGCACGAATGCCAATGGTGTTTTGTGAATCTGATAG
TCAAATCAGATCCATGAAAACACGGCAAGCCATACTCATTCAGGCATAGGGCTGGTGGGT
GCTAACAAATCAGTTAGTCAACTTCACGCAAGACGATTCCAGGTGGTATTGTGCCACAAT
GTGGTTTGATACTGCCGGTACACTACCTGCAAAAGGT

>LINE_scaffold0058-58384-58438-+
TTAGACTGGAATGTTGGCGCGATTAGTGCTTATTGGTTGTTAAAGCACGACCTC

>LINE_scaffold0067-71019-71067-C
GATTTATTGAAATAAAAGATACTGTTTTATTAAAAAAAAAAAAATACA

>LINE_scaffold0067-177075-177249-C
CCGTTAGCTGGTGGTTAGCCAGCACTGGGTGAAGGGCCGAGATGGTGTGCTCGAGTGCAG
ACCGTTTCTGCTTGAGCCATGCTGAGTGGTCTAGCTTGGAGTCAATTAGCACACCAAGGT
ACTTGTATGACTCCACATGACTGATCAACTGTCCATGGAGTCGAATATCCAATG

>LINE_scaffold0071-129350-129402-C
TGGAATTTATTGAAATGAAAAATACTGTTTTATTAAAAAAAAAAGGACATTC

>LINE_scaffold0071-196803-196990-+
TTGATTAAACTGACTTGTTAGCACCCACCAGCCTATGCCTGAATGAGTATGACTTACTGT
GTTTCATGTTATCTGATTTGACTATCAGATTCACAAAACACCTTTGGCATTCGTACCTTG
TTGTTTTGGGGAGTGTGATTCTATTCTTAAACAATTAAAGTTTATTCAAAAAAAAACTTT
ATTGTAT

>LINE_scaffold0071-242635-242967-+
ACAAACAAGTGGTAGTGTTATTTCAGAGGAAGACGCCTATAGTATTGGTGACTGCCTTTA
GTGTGTTAAGCTGAAATGTTGGCACGACGAGGTTTATTGATTGTGTAAAAACATGGCTGT
TTTAAGGCTGGAAAGAGTCAGCCCTTATCGTAGTGTCATGCAAACCACTAAAGGGAGTTG
AGAGCCTAAGGGAAGATTATACAGAGAGCAAAGTCGCCATTGGCCGCATGCAATGAGATA
GAGTCCTGTAAGGGATAAGGAAGGGCAACCCTGAACGGTGTAATGGGGAGAGTGTAATTG
GGGGAGGATTCCCTATAGAGAGCAAAGGAATT

>LINE_scaffold0071-252887-253227-+
ACAAACAAGTGGTAGTGTTATTTCAGAGGAAGACGCCTATAGTATCAGTGACTGGCTTTA
GTGTGTTAAGCTGAAATGTTGGCACGACGAGGTTTATTGATTGTGTAAAAACATGGCTGT
TTTAAGGCTGGAAAGAGTCAGCCCTTATCGTAGTGTCATGCAAACCACTAAAGGGAGTTG
AGAGCTCAAGGGATGGTTATACAGGGAGCAAAGTCGCCATTGGCCGCATGCAATGAGATA
GGATTCCTGTAAGGAATAAGGAAGGGCAACCCTGAACGGTGTAATGGGGAGAGTGTAATT
GGGGGGATTTCTCATAGAGAGCAAAGGGATTATGTTCCAA

>LINE_scaffold0071-313073-313195-C
CATTTAAGGCACGCCATACATCAATGTAAACAGTTATTTTTACAGTCGTAAAATAATAAG
GGATACTTATATCAAGGTGGATGACAGATATTGTTTGAATGAATACAGCTAAGACTATAG
TA

>LINE_scaffold0071-385561-385696-+
GCATGGATGCTCTCTGGACAGCAAGAAAAGCCATTCAGATTGGCATACTAGTCGACACCC
ACCCATTCTCAGTTGATCACTGCATTCTATGCGACCAGCAGTTACTCAGCACATCCATTG
CTCATCTCGTGGTGG

>LINE_scaffold0072-11882-12153-C
CACATACTGATCTCCCCATTTTTTTGAATGAACTTTATTGTTTAAGAATATAAACACACT
CCCAAAACAAACAAGGAACGAGTTCAAATGGTGTTTTGTGAATTTGATAATCAAATCAAA
TCCCACGAAACACGGCAAGCCATACCCATTCAGGCATAGGCTGGCGGTGCTAACAAGTCA
GTCTAACCCACTTCCACAAGGTGATCCCGGTGGTATTTCCACAATGTGGATTGATACTGC
CGGTACGCTACCTGCAGGAAGTCAGCTAGCC

>LINE_scaffold0072-60029-60216-+
TTGATTAAACTGACTTGTTAGCACCCACCAGCCTATGCCTGAATGAGTATGACTTACTGT
GTTTCATGTTATCTGATTTGACTATCAGATTCACAAAACACCTTTGGCATTCGTACCTTG
TTGTTTTGGGGAGTGTGATTCTATTCTTAAACAATTAAAGTTTATTCAAAAAAAAACTTT
ATTGTAT

>LINE_scaffold0072-92937-93029-C
TTGACAGAATGACTGATAGTGTCCAATAATTGTCGAGTGACATACTTTTGGAGCGATGCA
GAGTCCCCACATGTTCGTAGAGTCTCCATCAA

>LINE_scaffold0072-130879-131219-+
ACAAACAAGCGGTAGTGTTATTTCAGAGGAAGACGCCTATAGTATTAGTGACTGGCTTTA
GTGTGTTAAGCTGAAATGTTGGCACGACGAGGTTTATTGATTGTGTAAAAACATGGCTGT
TTTAAGGCTGGAAAGAGTCAGCCCTTATCGTAGTGTCATGCAAACCACTAAAGGGAGTTG
AGAGCCTAAGGGAAGATTATACAGAGAGCAAAGTCGCCATTGGCCGCATGCAATGAGATA
GGATTCCTGTAAGGAATAAGGAAGGGCAACCCTGAACGGTGTAGTGGGGAGAGCGTAATA
GGGGGGATTTCTCATAGAGAGCAAAGGGATTATGTTCCAA

>LINE_scaffold0072-187753-187875-C
CATTTAAGGCACGCCATACATCAATGTAAACAGTTATTTTTACAGTCGTAAAATAATAAG
GGATACTTATATCAAGGTGGATGACAGATATTGTTTGAATGAATACAGCTAAGACTATAG
TA

>LINE_scaffold0072-267779-267826-C
GATTTATTGAAATAAAAGATACTGTTTTATTAAAAAAAAAAAAAAAC

>LINE_scaffold0076-370098-370220-+
GGAATCGTCCCTTGTCTAGACTTTTGTTCAATCTGTTTATCAACAACATTATCAATGGTA
TTGCACCCATCACAGTCCCTGGACTACCTTGAGATACAACAAATCCCATCCGAGGACTCA
TG

>LINE_scaffold0076-450959-450989-+
GTTTTAAAAACAAGTGAGATCAATATGCGC

>LINE_scaffold0077-70199-70243-C
GATTTATTGAAATAAAAGATACTGTTTTATTAAAAAAAAAAAAA

>LINE_scaffold0083-67158-67202-+
TTTTTTTTTTTTAATAAAACAGTATCTTTTATTTCAATAAATCC

>LINE_scaffold0084-58147-58316-+
TGTGAATTCGCCAGCCTATTTCCTGAATGGGGGTACGGCTTTCCGTGTTTCATGTATTTG
AAGTTCAGATTCACAAAACACCATTGGCACTCGTTACTTGTGTTGTTTGAGGTGTGTGAT
TATTATTCTTAACAATTAAAGTTTATTATATATATATAAAATGTAGTTT

>LINE_scaffold0087-13766-13889-C
TAGCTAATACTATAGAATTATTATTATTAAATGTACTTTAATGGCTAAGAATATAATCAC
CCTCAAACAACAAGGGTGTGAGTGCTAATGGTGTTTTGTGAATCTAATAGTCAAATCAGA
TCC

>LINE_scaffold0087-203329-203381-C
TGGAATTTATTGAAATGAAAAATACTGTTTTATTAAAAAAAAAAAAATGCAT

>LINE_scaffold0087-318584-318972-+
TTACTCAGCACATCCATTGCTCATCTCATGGTGGGGTGTGAACAAGTAACTGGACATCGC
ATTCAGTCTGGACTAGTACCAGAAATTCAGAAATCACGACTCAGATTGCTGGGTCGCAGT
ACTCGATCCGGGTGTGGAGAATGTATATACTTGGCTCCGCGGTGGAGTCTTAAATGGCGA
AGCAGATCTGGACCAGCGTTGGTTGGACGGGACTGTGGAGCATGAATCTATTGAGGGATG
AGGCATGACAATCGGGTGCTGGGCAGCAACGGGTTAGCTGACTTCCTGCAAGTAGCGTAC
CGGCAGTATCAATCCACATTGTGGAAATACCACCAGGATCGCCTTGTGGAAGTTGGCTAA
TTGACTTGTAGCATCCACCAGCCTATGC

>LINE_scaffold0089-86979-87149-+
TTGTCAGTCCATTTCCTGGATGGGTATGGCTTGCCGCGTGTTTCATGGATCTGATCTGAC
TGTCGGATCCACAAACGCCCTTTGGCACTCACTCGTATTTGTTTGTTGGGAGTGTTATGT
TATATTTTTAAACAATAAAGTCTATTTTATTATTTTAAACGAAAAAGGAG

>LINE_scaffold0089-205164-205331-C
CCTTTTTCGTTTAAAATGATAAAATATACTTTAATTGTTTAAGAATATAACACACACTCC
AAACAAACAAATGCAAGTGCCAAAAGGGCGTTTTGTGGATCCGACAGTCAGATCAGATCC
ATGAAACACGCGGCAAGCCATACCCATCCAGGAAATGGACTGACAAT

>LINE_scaffold0089-247242-247839-+
ATGCACTCTGGACAGCAAGAAAAGCCATTCAGATTGGCATATTAGTCGACACCCACCCAT
TCTCAGTTGACCACTGCATCCTATGCGACAGTAGTTACTCAGCACATCCATTTTGCTCAT
CTTGTGGTGGAGTGTGAGCAAGTAGCTGGCCATCGCATTCAGTCTGGACTAGTACCAGCA
ATTCAGAAATCACGACTCAGATTGCTGGGTCGCGCACTCGATCCGGGTGTGGAGAATGTA
TACTTGGCTCCGCAGTGGAGTCTTAAATGGCAAAGCAGATCTGGACCAGCGTTGGTTGGA
CGGGGATTGGCAGGCATGAATCTATGGGGACAGGCATGATAATCCAGGCGCTGGCACGGT
TAGCTGACTTCCTGTAGGTAGCGTACCGGCAGTATCAATCCACATTGTGGAAATACCACC
GGGATCGCCTTGTGGGAGTTGGTTAAACTGACATGGCACACACCAAGCCTATGCCTGAAT
GGGTATGGCTTTGCCTGTGTTTCATGGATTTGATTTGATTATCAGATTCACAATGCAGCA
CGACACTCATACCTTGTTGTTTTGGGGGTGTGATTATATTCTTAACAATAAAGTTCA

>LINE_scaffold0092-210425-211043-+
ATTGGCATTCGTGCTTGTTAGAGCAGTCCGTGACCAAGAGAACACCCATCAATGCCATCT
GTTTGGGTACAGACAATGACGTGTTTACACTGAATGTCCAAGGGCGGTTGGTAAGATCCC
AGCGCTGGTTCTGGTCTCGTCGGACCAAACAGTTGTACAGGAACCGATACTGGCTGACAC
CACAAGTCAGACCAAAGACAGTCAAGCAACGACACTCGTTTGCATTGATGGAGACTCTGC
GAACATGCGGAGACTCTGCATCGCTCCAAAAGTATGTCACTCGACAATTATTGGACACTT
CTGGATTCTTCAAGGATCCCAGTTTTGATCAATCGCGAGCACATGGCACAAGATATCTGA
TGCTTGCGCGCATGGATGCTCTCTCTGGACAGCAAGAAAAGCCATTCAGATTGGCATATT
GGTCGACACCCACCCATTCTCAGTTGACCACTGCATCCTATGCGACCAGCAGTTACTCAG
CACATCCATTGCTCATCTCGTGGTGGAGTGTGAACAAGTCACTGGCCATCGCATTCAGTC
TGGACTAGTACCAGCAATTCAGAAATCACGACTCAGACTACTGGGTCGCAGGACTCGATC
CGGGTGTGGAGAATGTAT

>LINE_scaffold0094-601802-601851-C
GATTTATTGAAATAAAAGATACTGTTTTATTAAAAAAAAAAAACACATT

>LINE_scaffold0094-725559-725609-C
GATTTATTGAAATAAAAGATACTGTTTTATTAAAAAAAAAAAAATAATTC

>LINE_scaffold0094-951040-951261-+
TTGGTTACACTGACTTGTGGCACCCACCATCCTATGCCTGAATGGAGTATGGCTTGTCGT
GTTACATGGATTTGATTTGACTATCAGATTCACAAAACATAGTTTGGCATTCGTACCTTG
TGTTGTTTGGAATGTGTGATTATATTCTTTGACAATGAAGGTTCATTCAAAAAAAAACTG
TTATAACAGGATATTATTTTCTCTCTCTTAATAAACTATCC

>LINE_scaffold0096-87498-87542-+
TTTTTTTTTTTTAATAAAACAGTATCTTTTATTTCAATAAATCC

>LINE_scaffold0101-202028-202097-C
GATTTATTGAAATAAAAGATACTGTTTTATTAAAAAAAAAAATATCTAAATACTATCTAC
ATCCACATC

>LINE_scaffold0104-112527-112541-+
CAAAAACAGGAGCT

>LINE_scaffold0104-297560-297593-+
GTTTGAAAAGAGAACATATTGGTAAAGTAATTT

>LINE_scaffold0104-301407-301440-+
GTTTGAAAAGAGAACATATTGGTAAAGTAATTT

>LINE_scaffold0104-305261-305294-+
GTTTGAAAAGAGAACATATTGGTAAAGTAATTT

>LINE_scaffold0104-309104-309137-+
GTTTGAAAAGAGAACATATTGGTAAAGTAATTT

>LINE_scaffold0104-312956-312989-+
GTTTGAAAAGAGAACATATTGGTAAAGTAATTT

>LINE_scaffold0104-316801-316834-+
GTTTGAAAAGAGAACATATTGGTAAAGTAATTT

>LINE_scaffold0104-320644-320677-+
GTTTGAAAAGAGAACATATTGGTAAAGTAATTT

>LINE_scaffold0104-324494-324527-+
GTTTGAAAAGAGAACATATTGGTAAAGTAATTT

>LINE_scaffold0104-328348-328381-+
GTTTGAAAAGAGAACATATTGGTAAAGTAATTT

>LINE_scaffold0104-332202-332235-+
GTTTGAAAAGAGAACATATTGGTAAAGTAATTT

>LINE_scaffold0104-336054-336087-+
GTTTGAAAAGAGAACATATTGGTAAAGTAATTT

>LINE_scaffold0104-339903-339936-+
GTTTGAAAAGAGAACATATTGGTAAAGTAATTT

>LINE_scaffold0104-343753-343786-+
GTTTGAAAAGAGAACATATTGGTAAAGTAATTT

>LINE_scaffold0104-347605-347638-+
GTTTGAAAAGAGAACATATTGGTAAAGTAATTT

>LINE_scaffold0104-351457-351490-+
GTTTGAAAAGAGAACATATTGGTAAAGTAATTT

>LINE_scaffold0104-355310-355343-+
GTTTGAAAAGAGAACATATTGGTAAAGTAATTT

>LINE_scaffold0104-359164-359197-+
GTTTGAAAAGAGAACATATTGGTAAAGTAATTT

>LINE_scaffold0104-363022-363055-+
GTTTGAAAAGAGAACATATTGGTAAAGTAATTT

>LINE_scaffold0104-366873-366906-+
GTTTGAAAAGAGAACATATTGGTAAAGTAATTT

>LINE_scaffold0104-370728-370761-+
GTTTGAAAAGAGAACATATTGGTAAAGTAATTT

>LINE_scaffold0104-374582-374615-+
GTTTGAAAAGAGAACATATTGGTAAAGTAATTT

>LINE_scaffold0104-378429-378462-+
GTTTGAAAAGAGAACATATTGGTAAAGTAATTT

>LINE_scaffold0104-382280-382313-+
GTTTGAAAAGAGAACATATTGGTAAAGTAATTT

>LINE_scaffold0104-386134-386167-+
GTTTGAAAAGAGAACATATTGGTAAAGTAATTT

>LINE_scaffold0104-389988-390021-+
GTTTGAAAAGAGAACATATTGGTAAAGTAATTT

>LINE_scaffold0104-393832-393865-+
GTTTGAAAAGAGAACATATTGGTAAAGTAATTT

>LINE_scaffold0111-19482-19650-C
CCTTTTTCGTTTAAAATGATAAAATATACTTTAATTGTTTAAGAATATAACACACACTCC
CAAACAAACAAATGCAAGTGCCAAAAGGGCGTTTTGTGGATCCGACAGTCAGATCAGATC
CATGAAACACGCGGCAAGCCATACCCATCCAGGAAATGGACTGACAAT

>LINE_scaffold0111-61617-62220-+
ATGCACTCTGGACAGCAAGAAAAGCCATTCAGATTGGCATATTAGTCGACACCCACCCAT
TCTCAGTTGACCACTGCATCCTATGCGACCAGTAGTTACTCAGCACATCCATTTGCTCAT
CTTGTGGTGGAGTGTGAGCAAGTAGCTGGCCATCGCATTCAGTCTGGACTAGTACCAGCA
ATTCAGAAATCACGACTCAGATTGCTGGGTCGCGCACTCGATCCGGGTGTGGAGAATGTA
TATACTTGGCTCCGCGGTGGAGTCTTAAATGGCAAAGCAGATCTGGACCAGCGTTGGTTG
GACAGGATTGTGAAGCATGAATCTATGGGGACGAGGCATGATAATCGGGCGCTGGCAGCA
CGGTTAGCTGACTTCCTGTAGGTAGCGTACCGGCAGTATCAATCCACATTGTGGAAATAC
CACCGGGATCGCCTTGTGGGAGTTGGTTAAACTGACTTGTGGCACACACCAAGCCTATGC
CTGAATGGAGTATGGCTTGCCTGTGTTTCATGGATTTGATTTGATTATCAGATTCACAAA
TACCTTTGACACTCATACCTTGTTGTTTTGGGGGTGTGATTATATTCTTAACAATAAAGT
TCA

>LINE_scaffold0111-137896-138248-C
AATACTATATCTATTTTGAATGAACTTTGATTGTTGATAGTATAATCACACCCCAAAACA
AACAAGTAACGAGTGCCAAAGGTGTTTTGTGAATCTGATAGTCATACCAAATCCATGAAA
CACGACAAGCCATACCCATTCAGGCATAGTATGGTGGGTGCTAGAAGTCAGTTTAACCAA
CTTCCACAAGGCGATCCCGGTGATATTTCCACAATGTGGATTGATAATGCCCGGTACATT
GCTTGCAGGAAAGCCAGCTAACCGTTGCTTCCCAGCACTCTGATTGTCATGATCCCATTC
CCATAGATTGCATGTTCCACAATCCCGTCCAACCAACGCTGGTCCAGATCTG

>LINE_scaffold0111-164621-164893-+
GTTGGCTGACTTTCTGCAGGTAGCGTATTGGTTAGTGTCACTCCACATTGTGGCAAATAC
CACCAGGGATCGCCTTGTGGAAGTTTGGCTAGACTGACTTGTTAGCACCCACCAGTCTAT
GCCTGAATGGGAGTATGGCTTGCCGTGTTTTCATTGATCTAATCTGACTATTAGATTCAC
AAAACACCTTTAGACACTCGTTACTTGTTGTTTGGATGTGATCTGATTATATTCTTAATA
ATTAAAGTTCATTCAAAATAGATATAGTGTTA

>LINE_scaffold0111-251220-251345-C
TAGCTAATACTATAGAATTATTATTATTAAATGTACTTTAATGGCTAAGAATATAATCAC
CCCCTCAAACAACAAGGGTGTGAGTGCTAATGGTGTTTTGTGAATCTAATAGTCAAATCA
GATCC

>LINE_scaffold0111-294668-294716-C
GATTTATTGAAATGAAAGATACTGTTTTATTTTTAAAAAAAATATGCA

>LINE_scaffold0112-166738-166993-+
AGGTAGCGTACCGGCAGTATCAATCCACATTGTGGAAATACCACCAGGGATCGCCTTGTG
GAAGTTAGCTAACTGACTTGTAGCACCGCCAGCCTATGCCTGAATGGGTATGGCTTGCCG
TGTTTTCATGGATCTGGTTTTGACTATTCAGATTCACAAAACACCTTTGACACTCGTGCT
TGTTGTTTGAGAGTATGATTATATTCTCAACAATAAAGTTCATTCAAAAAAAAAGTGTGT
GCTAACGAGAGTGTG

>LINE_scaffold0112-370041-370517-C
TTTTTTTTTTTTTTGAATGAACTTTTATTGTTTAAGAATATAATCAAACCTTCATAACAA
CACAAATAACGAGTGTCTAAATGTGTTTTGTGAATCTGATAGTCCGATTAGATCCATGAA
ATATGACAAGCCACACTTCATCCATTCAGGCATAGGCTGGCGGTGCTAGAAGTCAGTTAG
TCAACTTCCACAAGGCGATCCCGGTGGTATTTCCACAATGTGGATTGATACTGCCGGTAC
GCTACCTGCAGGAAGTCAGCTAACCGTGCTGCCAGCGCCCGATTATCATGCCTCGTCCCC
ATAGATTCATGCTCCACAGTCCCGTCCAACCAACGTTGGTCCAGATCTGCTTCGCCATTC
AAGACTCCACCGCGGAGCCAAGTATATACATTCTCCACACCCGGATCGAGTGCTGCGACC
CAGTAGTCTGAGTCGTGATTTCTGAATTGCTGGTACTAGTCCAGACTGAATGCGAT

>LINE_scaffold0112-483836-484052-C
GTGCTGCGACCCAGTAATCTGAGTCGTGATTTCTGAATTGCTGGTACTAGTCCAGACTGA
ATGCGATGGCCAGCTACTTGTTCATACTCCACCACGAGATGAGCAATGGATGTGCTGAGT
AGTTGCTAATCGCATAGAATGCAGTGATCAGCTGAGAATGGGTGGGTGTCGACTAATATG
CCAATCTGAATGGCTTTTCTTGCTGTCCAGAGAGTA

>LINE_scaffold0112-548673-549027-+
ATATATACTTGACTCCGCAGTGGAGTCTTAAATGAGTGAAGCAGATCTGGACCAGCGTTG
ATTGGATGGGACTGTGGAGCATGAATCTATGAGGACGAGGCATGATAATCGGGCGCTGGC
AGCACGATTAGCTGACTTTCTGCAGGTAGCGTACCGGCAGTATCAATCCACATTGTGGAA
GCTGACTAAACTGACTTGTAACACCCACCATCCTATGCTTGAATGGAGTATGGCTTGCCT
GTGTTTCATGGATCTGATTTGACTATCAGATTCACAAAACACCTTTTTGGCACTCGTACC
TTGTTTGTTTGGGGGTGTGATTATATTCTTAACAATCAAAGTTTGTTCAACAAA

>LINE_scaffold0112-805198-805854-+
GAAGACTCTGCGAACAAGTGGTGACTCTGCATCACTCCAAAAGTATGTCACTCGACAATT
ATTGGATACTTCTGGATTCTTCAAGGATCCCAGTTTCGATCAATCACGAGCACATGGCAC
GAGATATTTGATGCTTGCGCGCATGGATGCTCTCTGGACAGCAAGAAAAGCCATTCAGAT
TGGCATATTAGTCGACACCCACCCATTCTCAGTTGATCACTGCATCCTATGCGACCAGCA
GCTACTCAGCACATCCATTGCTCATCTTGTGGTGGAGTGTGAGCAAGTAACTGACCATCG
CATTCAGTCTGGACTAGTACCGGCAATTAAGAAATCACGACTCAGATTGCTGGGTTGCGC
ACTCGATCCAGGTGTGGAGAATGTATATACTTGGCTCCGCGGTGGAGTCCTAAATGGCGA
AGCAGATCTGGACCAGTTGTTGGTTGGACGGGACTGTGGAGCATGAATCTATGGGAACGA
GGCATGATAATCGGGCGCTGGCAGCACGGTTAGCTGACTTTTTGCAGGTGAGCGTACTGG
GCAGTATCAATCCACATTGTGGAAATACCACCGGGATCGCCTTGTGGAAGTTGGCTAACT
GACTTTTAACACCCAACCAGCCTATGCCTGAATGCGGGGTATGGCTTGCCGTGTTT

>LINE_scaffold0112-872896-873030-+
TATAGTCTTAACTATATTCATTTTACCAATACCTATTATTTATTTTTGATATAAGTATTT
TCCTATTATTTTACGGTAGTAAAATATCCGTCTACATTGATATATAGTGGTATTATATAG
TAATAAACCTATGG

>LINE_scaffold0113-83240-83402-C
TACACACAGATAACATATGTTTTTGTCTGTCTATTATCAATGGTAGACAGTTGTTGTTAT
TGTTTTATATAGTGGGTGAAACCAATAATAAAGCATACTTGTAGTTTGTATCAAAATAAA
TGACACATATTTGTCAATGGAGAAATAGTCAAGACTATAGTA

>LINE_scaffold0118-18868-19095-C
TTACTTTTAAATGAACTTTATTGTTGATAATAGAATCACATTCCAAAACAAACAAGGTAC
AGATGCCCAAAAGGTGTCTTGTGGATTTGAAAGTCGAATAAGACCCCATTCAAAAATAGA
CTAATGGTACTACAAGTCAGTTTAACCCACTTCCACAAGACAATCCCCAGGTGGTATTTC
CACAAAATAGATTGGTGCTTTCCAGTGCAATACCTGCAAAAAAGTCA

>LINE_scaffold0118-111603-111733-C
TTTTTAAATAAACTATATTGTTAAGAATATAACCACACCCACAAACAACCAAGCACGAGT
GCCAAATATGTTTTGTGAATCTGATAGTCAAATCAGACCCATGAAACACGGCAAGCCATA
CCCATTCAGG

>LINE_scaffold0118-119202-119339-C
ATGCATTTTTTAAATGAACTTTAATTGTTAAGAATATAACCACACCCACAAACAACCAAG
CACGAGTGTCAAAGGTGTTTTGTGAATCTGATAGTCAAATCAGACCCATGAAACACGGCA
AGCCATACCCATTCAGG

>LINE_scaffold0118-575828-575872-C
GATTTATTGAAATAAAAGATACTGTTTTATTAAAAAAAAAAAAA

>LINE_scaffold0121-83646-83690-C
GATTTATTGAAATAAAAGATACTGTTTTATTTAAAAAAAAAAAA

>LINE_scaffold0125-27607-27715-C
CTCTAGTACTAATTTTTTTAAACTGAACTTTAGTTGTTAAGAATATAATCACACACCCCA
AACAACAAGTAACGAATGTCTAAAGGTGTTTTGTGAATCTGAAATTCA

>LINE_scaffold0132-18528-18596-+
TTGGCATTCGTACCTTGTTTGTTTGGGAGTGTGATTATATTCTTAACAATAAAATTCATT
CAAAAAAA

>LINE_scaffold0132-110304-111070-+
TAATGGAGACTCTGCAAACAAGTGGAGACTCTGCATCGCTCCAAAAGTATGTCACTCGAC
AAATTATTGGACACTTCTGGATTCTTCAAGGATCCTAGTTTCGATCAATCACGAGCACAT
GGCACAAGATATCTGATGCTTGCGCGCATGGATGCTCTATGGACAGCAAGAAAAGCCATT
CAGATTGGCATATTAGTCGACACCCACCCATTCTCAGCTGACCACTGCATATTATGCGAC
CAGCAACTACTCAGCACATCCATTGCCCATCTCGTGGTGGAGTGTGAACAAGTAGCTGGC
CATCGCATTCAGTCTGGACTAGTACCAGCAATTCAGAAATCACGACTCAGATTGCTGGGT
CGCGCACTCGATCCGGGTGTGGAGAATGTATATACTTGGCTCCGCGGTGGAGTCTTAAAT
GGCGAAGCAGATCTGGACCAGCGTTGGTTGGACGGGGCTGTGGAGCATGAATCTATGGGA
ACAAGGCATGATAATCGGGCGCTGGCAGCACGGTTAGCTGACTTCCTGCAGGTAGCGTAC
CGGCAGTATCAATCCACATTGTGGAAATACCACCGGGATCGCCTTGTGGAAGTTGGCTAA
CTGACTTGTAGCACACACCAGCCTATGCCTGAATGGGGTATGGCTTTCCTGTGTTTTCAT
GGGATTTGATTTGACTATCAGATTCACAAAACACCATTTGGCATTTGTGCTTGTTTGTTT
GAGGGTGTGATTATATTCTTAACAATAAAGTTCATTCAAAAAAAAA

>LINE_scaffold0132-247799-251190-C
CAAGATTGAACCCTTATTCCTTTCATGATTGTGTCCCTATTCTTTTCTAGTACTACTTTA
TTATCACTTCCAGTATTGCCTTGTTATCCCTTACAGCTCTCTCTCTCTCTCAGTACATGC
GGTCAATGATGCTATTACTCTCTGAATAACCACCTCTTAGTCCATCAACTCCCTTTTGTA
ATTCACACATCTCTACAATAAGTATGGACTCTCTTCAACCTTGATGAGAGCCATGATTTA
CAACCAATGAACCCCATCGTATTAATATCTCAGCTCAACACACTACAACCAGCCTCTAAT
ACTATATATCATATACTTGCTGTAGCATACCGCCATGCTTGTCTCGCATCCCTGATAGAT
TGTTGTAAATAGACCACCCATCAGAGTCTCCTTGGTTGGGATGCGTGTCTGGGAGTTGTA
TGTGCTAGGAAAGTGATCTTTGATCTAGCACGACCACATTGTTCTTGTGGTAAAAGTGAA
GCAATACCACAGGTATACATTTGTTCATACAAGCCAAGTATATATCAATGTGGACAGTTA
TTTTATAGTAGGAGAGGGTATCAAGGAGGCGTATAACTTATATCAAGGTGAATAGAGATA
TTTGTGAATAGAAATAGTTAGGACTATAGTATTCTCTTTTTGAATGAACTTTAATTGTCA
AAGAATATAATCACACACCCTAAAAACACAAGTAACGAATGCCAAAGGTGTTTTGTGAAT
CTGATAGTCAAATCAGATCCCATAAAACACGGCAAGCCATATCCCATTCAGGCATAGTCT
GGCGGTGCTACAAGTCAGTTAGCCAACTTCCACAATGCGATCCCGGTGGTATTTCCACAA
TGTGGATTGATACTGCCCAGTACACTACCTGCAGGAAGTCAGCTAACCGTGCTGCCAATA
CCCAATTATCATGCCTCGTCCCCATAGATTCATGCTCCACAGTCTCCGTTCAACCAACGC
TGGTCCAGATCTGCTTTGTCATTTATGACTCCACCGCGGAGCCAAGTATATACATGGATT
TATTGAAATAAAAAATACTGTTTTATTAAAAAAAAAAAAATACATTCTCCACACCCTAAC
CCTAACCCTAACCCAGCAATCTGAGTCGTGATTTCTGAATTGCTGGTACTAGTCCCGACT
GAATGCAATGGCCAGCTACTTGTTCACAGTCCACCACGAGATGAGCAGTGGATGTGCTGA
GTAGTTGCTGGTCGCATAATATGCAGTGATCAGCTGAGAATGGGTGGGTGTCGACTAATA
TGCCAATCTGAATGGCTTTTCTTGCTGTCCAGAGAGCATCCATGCGCGCAAGCAACAGAT
ATCTTGTGCCATGTGCTCGCGATTGATCGAAACTGGGATCCTTGAAGAACCCAGAAGTGT
CCAATAATTGTCGAGTGACATACTTTTGGAGCGATGCAGAGTCTCCACATGTTCGCAGAG
TCTCCATCAATGCAAACGAGTGTCGTTGCTTGACTGTCTTTTGGTCTGACTTGTGGTGTC
AGCCAGTATCTGTTTTTGTATAGCTGTTTTGTCCGACGAGACCAGAACCAGCGCTGGGAT
CTTACCAACTGCCCTTGGACATTCAGTGTAAACACGTCATTGTCTGTACCAGAGCAGATA
GCATTGATAGGTGTTCTCTTGGTCACAGACCGCTCCAACAAGCGTACCCGTGATACCAAT
GAGCAAGTGAGAAGTGACCCAATCCCAGTTTCAACCAGAAGGGATCCAATGGCAGTCGAG
AGTCGGGCCCCAGTGAACAGTCGGATACCCTTGTTGATTGTCGTTTGCAGTGGTGCAAGG
TGTGACTTGTTGCCACCAACCAGCTCAAACCCATAGTAGGCTTTGCCCATGACCACTGCA
GAGAATATGCGAGAGCGATAGTTCACCGTTAGCTGGTGGTTTAGCCAGCACTGGGTGAAG
TGCTGAAATGGTGTGCTCGAGTGCAGACCGTTTCTGCTTGAGCCATGCTGAATGGTCTAG
CTTGGAGTCAATCAGCACACCAAGGTACGTGTATGACTCCACACGACTGACCAACTGTCC
ATGGAGTCGAATATCCAATGGACTATCAAGTCGTGGTGCTAGATGGCCAGTGAAGCTGAT
GATGCCACATTTGGCCACACCAAACTGCATCTCCCACCGATTGGCCCATTGCTCGATAGC
AGTCGACGCAGCCAACAGTGATTGCTCAGAGTCGGCAAATACTGCCACATCGTCTGCGTA
CATGAGTCCTCGGGTGGGGTTCGTGTCTCGCGGTAGTCCAGGGACTGTGATGGGTGCGAC
ACCATCGAGAATGTCGTTGATGAACAGATTGAACAGAAGTCCAGACAATAGACATCCCTG
TCTGACACCTCTCTGTACTGGGAATGGGTCCGATAGAAGTGATCCTGCCCGTGCCCGAGC
TCGAGCAGATGATGATGTGTACAGTGCCTTGAGAAATGCGAGAGTACGACGAGGAAATCC
CATGTTCTGCAGCTTCCATAACAGTGCACCAACGGGGACTGTATCGAATGTCTTTTGGAT
GTCGATGAATAGAACATGGGTGTTTAGCCCAGCATTTTGTCTGCGCTGAATGATGTCGAC
AAGTGAGACTACTTGTCCAACACACTCTTCGCGCTTGCGGAACTCCTTTTTTTTTTGAAT
GACCCTTTATTGTTAAGAATAGAATCACACCCTCAAACAACAAGCACAAATGCCAAGGGT
GTTTTGTGAATCTGAAATTCAATTCAGATCCATGAAACACGGCAAGCCATATCCCATTCA
GGCATAGTCTGGCGGTGCTACAAGTCAGTTTGACCAACTCCTACAAGGCGATCCCGGTGG
TATTTCCACAATGTGGATTGATACTGCCGGTACGCTACCTGCAGGAAGTCAGCTAACCGT
GCTGCCAATACCCAATTATCATGCCTCGTCCCCATAGATTCATGCTCCACAGTCTCCGTT
CAACCAACGCTGGTCCAGATCTGCTTCGCCATTTATGACTCCACCGCGGAGCCAAGTATA
TACATTCTCCACACCCGGATCGAGTGCGCGACCCAGCAATCTGAGTCGTGATTTCTGAAT
TGCTGGTACTAATCCAGACTGAATGCGATGGCCAGTGACTTGCTCGCACTCCACCACGAG
ATGAGCAATGGATGTGCTGAGTAACTGCTGGTCGCATATAATGCAGTGATCAACTGAGAA
TGGGTGAGTGTCGACTAATATGCCAATCTGAATGGCTTTTCTTGCTGTCCAAAGAGCATC
CATGCGCGCAAGCATCAGATATCTTGTGCCATGTGCTCGTGATTGATCGAAACTAGGATC
CTTGAAGAACCCAGAAGTGTCCAATGATTTGTCGAGTGACATACTTTTGGAGCGATGCAG
AGTCTCCACTTGTTCGCAGAGTCTCCATTAA

>LINE_scaffold0138-41760-41804-+
TTTTTTTTTTTTAATAAAACAGTATCTTTTATTTCAATAAATCC

>LINE_scaffold0138-242787-242953-+
CACCAGTCTATGCCTGAATGGGTATGGCTTGCCGTGTTTTCATGGGTCTGATTTGAATTT
TAGTTTCACAAAACACCCTTTTGGCACTCGTTACTTGTTCGTTTTAAGAGTATGATTATA
TTCTTGACAATAAAGTTCATTCAAAATACATATACATAGCAATAAC

>LINE_scaffold0138-261742-262236-+
GGTGGAGTGTGAACAAGTGACTGGTCATCGCATTCAGTCTGGACTAGTACCAGCAATTCA
GAAATCACGACTCAGACTGCTGGGTCGCGCACTCGATCCGGGTGTGGAGAATGTATATAC
TTGGCTCCGCGGTGGAGTCCTAAATGGCGAAGCAGATCTGGACCAGCGTTGGTTGGACGG
GACTGTGGAGCAATGAATCTATGGGGACAAGGCATGATAATCGGGCGCTGGCAGCACGGT
TAGTTGACTTTTTGCATGTAGCGTACCGGGCAGTATCAATCCACATTGTGGAAATACCAC
CGGGATTGCATTGTGGGAGTTGTGCTAAACTGACTTGTAGCACCGCCAGCCTATGCCTGA
ATGGGGTATGGCTTGCCGTGTTTCATGGATCTGATTTGACTATCAGATTCACAAAGCATC
TCTTTTGGCACTCGTTACTTGTTTGTTTTTGTGAGTATGATTATATTCTTAACAATTAAA
GTTCATTAAAAGAA

>LINE_scaffold0138-356450-356493-+
TTTTTTTTTTTAATAAAACAGTATCTTTTATTTCAATAAATCC

>LINE_scaffold0138-402214-402312-C
TGAACACACAATCCCTTCATTCTCTATGAAAACACCATTACACCATCCAGGGTTGCCTTC
CTCCTATCCCTTACAGACGCTCCCCTCTCAGCACATGC

>LINE_scaffold0138-420913-421329-C
CTTTTTTTTATAGTGAGCTTTTATTGTTAATAATATAATCATCCTCAAACAACACAGGTA
CGAATGCCAAAGGTGTTTTGTGAATCTGATAGTCAAATCAGATCCATGAAACACAGGCAA
GCCATACTCCATTCAGGCATGTTATGGTGCTACAAGTCAGTTTAACCAATCCCCACAATG
CAATCCTGGTGATATTTCCACAATGTGGATTGATACTGCCTGGTACGCTACCTGCAGGAA
GTCAGCTAACCGTGCTGCCAGCGCCCGATTATCATGCCTCGTCCCCATAGATTCATGCTC
CACATTCCCGTCCAACCAACGCTGGTCCAGATCTGCTTCGCCATTTAAGACTCTACCGCG
GAGCCAAGTATATACATTCTCCACACCCGGATCGAGTGCGCGACCCAGCATTTTAA

>LINE_scaffold0138-488177-488195-C
ATTAATAGTTTTATAACC

>LINE_scaffold0138-493432-493903-+
TGTATATACTTGGCTCCGTGGTGGAGTCTTAAATGGCAAAGCAGATCTGGACCAACGTTG
GTTGGACGGGACTGTGGAGCATGAATCTATGGGGACGAGGCATGATAATCGGGCGCTGGC
AGCACGGTTAGCTGACTTCCTGCAGGTAGCGTACCGGCAGTATCAATCCACATTGTGGCA
CAATACCACCGGGATCGCCTTGTGGAAGTTGGTTAAACTGACTTCTAGCACCGCCAGCCT
ATGCCTGAATGGGTATGGCTTGCCTGTGCTTCATGGGTCTGATTTGGCCATTCAGATTCA
CAAAACACCATTGGCATTCGTACCTTGTTGTTTGGGGTGTGATTATATTCTATTCTTAAA
CAATAAAGCTCATTCAAACCCCCCCTATTCATAAATATGCCATTCACCTTGATAGAAGCT
ACATGTCTCTTCTTATTATCATCCCCACTATAATAACAACCGTCTATATTG

>LINE_scaffold0138-505377-505751-+
TGATAATCGGGTTCTGGCAGCACGGGCTAGCTGACTTCCTGCAGGTAGCGTACCAGGCAG
TATCAATCCATAGTGTGGAAATACCACCGGGATCGCCTTGTGGAAGTTGGTTAAACTGAC
TTCTAGCATACACCAGCCTATGCCTGAATGCGGTATGGCTTGCCTGTGTTTCATGGGTCT
GATTTGGCCATTCAGATTCACAAAACACCATTGACATTCGTACCTTGTTGTTTGGGGTGT
GATTATATTCTATTCTTAAACAATAAAGCTCATTCAAACCCCCCCCCCTATTCACATATC
TGCCATTCACCTTGATAGAAGCTACATGTCTCTTCTTATTATCATCCCCACTATAATAAC
AACCGTCTATATTG

>LINE_scaffold0138-544399-544775-+
TGGGAAACGGGTTCTGGCAGCACGGGCTAGCTGACCTTTTTGCAGGTAGTGTACCAGGCA
GTATCAATCCATAGTGTGGAAATACCACCGGGATCGCCTTGTGGAAGTTGGTTAAACTGA
CTTGTAGCATACACCAGCCTATGCCTGAATGGGTATGGCTTGCCTGTGCTTCATGGGTCT
GATTTGGCCATTCAGATTCACAAAACACCATTGACATTCGTACCTTGTTGTTTGTGGGTG
TGATTTGGTTATATTCTTAAACAATAAAGCTCATTCAAACCCCCCCCCCCTATTCACATA
TCTGCCATTCACCTTGATAGAAGCTACATGTCTCTTCTTATTATCACCCTCACTATAATA
ACAACCGTCTATATTG

>LINE_scaffold0138-593928-594298-+
GTTGGCTGACTTTTTGCAGGTAGCGTACCAGGCAGTATCAATCCACACTGTGGCACAATA
CCACCTGGGATCGCCTTGAGAAAGTTGGTTAAACTGACTTGTAGCATACACCAGCCTATG
CTTGGAATGGGTATGAATTGCTGTGTTTTATGGATCTGATCTGACTATTTAGATTCACAA
AACACCTTTGACATTCGTACTTGTTGTTTTGGGGGTGTGATTAGATTCTTAACAATAAAG
CTCATTCAAAAAAAAAAGAAAATAATATGGTCTTCATCTTTCCCTATTCATAAATATGCC
ATTCACCTTGATAGAAGCTACATGTTTCTTCTTGTTATCATCCCCACTATAAAAACAACC
GTCTATATTG

>LINE_scaffold0138-1037674-1037790-+
ACTATAGTCTTAAAAAACCTATACCAACAAATCCATTACTTATTTTGATACAAGTATCCT
TTAGTATTTTTACAACTGTAAAATATCTGTTTACATTGATAACTGTGGCCTTGTAT

>LINE_scaffold0138-1198472-1198511-+
AGATTGATCGCGCACTCGATCCGAGTGTGGAGAATGTAT

>LINE_scaffold0138-1258523-1258544-C
TCCCTTTTTTTTAAAATAAAA

>LINE_scaffold0138-1305381-1305529-+
AATATTCTGTAGTAAAACCCCCTATATTCACAAATATTCCATTCATATTGGTATATGCTA
CAAGTTTCCTTTATTCTTTTTTCTCTCCACTATAAAAATAGCCGTCTATGTTGATAGTAT
ATGTGCATAAATATGAGACCAATAGATA

>LINE_scaffold0138-1430122-1430649-+
TTACTCAGCACATCCATTTGCTCATCTCGTGGTGGAGTGTGAACAAGTAGCTGGCCATCG
CATTCAGTCTGGACTAGTACCAGCAATTCAGAAATCACGGCTCAGGCCACTGGGTCGCGC
ACTCGATTCGGGTGTTGAGAATGTATATACTTGGCTCTGCGGTGGAGTCTTAAATGAACA
AAGCAGATCTGGACCAGCGTTGGTTGGACGGGAATGTAGAGCATGAATCTATGGAGACGA
GGCATGATAATTGGGCGCTGGCAGCACGGTTAGCTGACTTCCTGCAGGTAGCGTACCAGG
CAGTATCAATCCACATTGTGGAAATACCATCGGGATTGCATTGTGGAAGTTGGTTAAACT
GACTCGTAACACCGCCAGCCTATGCCTGAATGAGGTATGCCTTGCTGTGTTTCATGGGAT
CTGGTTTGACTATCAGATTCACAGAACACCTTTGGGCATTCGTTACTTGTGTTGTTTTGG
GGTGTGATTATATTTTTAACAATTAAAGTTCATATAAACACATAAGG

>LINE_scaffold0144-61003-61096-C
ATCAATGTAGAGCAGTTAGCTTATAGCGAGTGAGTGAGAGAGAGATGACAAAAGCAAGTA
TTTAGCCTATATCAAGATGACTGACGGGTTTTT

>LINE_scaffold0144-67266-67738-C
AATATATACGGTTGTTATTATAGTGGGGATGATAACAAAAAGAAACATATAGCTTCTATC
AAGGTGAATGGCATATTTGTGAATAGGGGGGGGGTTGAATGAGCTTTATTGTTTAAGAAT
AGAATATAATCACACCCTCAAACAACAAGCACGAATGCCAATGGTGTTTTGTGAATCTGA
TAGTCAAAATCAACTCCATGAAACACAGCAAGCCATACCCATTCCAGGCATAGGCTGGTG
TATGCTACAAGTCAGTTTAACCAACTCCGCACAAGGCGATCCCGGTAGTATTTCCACAAT
GTGGATTGATACTGCCGGTACGCTACCTGCAGGAAGTCAGCTAACCGTGCTGCCAACACC
CGATTATCATGCCTCGTCCCCATAGATTCATGCTCCACAGTCCCGTCCAACCAACGTTGG
TCCAGATCTGCTTCGCCATTTATGACTCCACCGCGGAGCCAAGTATATACAT

>LINE_scaffold0144-107326-107799-C
GTAACAATATATACGGTCGTTATTATAGTGAGGGTGATAACAAAAAGAGACATGTAGCTT
CGATCAAGGTGAATGGCAGATATGTGAATAGGGGGGAAGGGGTTTGAATGAACTTTATTG
TTTAAGAATATAATCACACACCCCAAACAACAAGTAACGAGTGCCAATGGTGTTTTGTGA
ATCTGATAGTCAAATCAGATACATGAAACACGGCAAGCCATACCCATTCAGGCATAGGCT
GGCGGTGCTAGAAGTCAGTTAGCCAACTTCCACAAGGCGATCCCGGTGGTATTTCCACAA
TGTGAATTGATACTGCCGGTACGCTACCTGCAGGAAGTCAGCTAACCGTGCTGCCAGCGC
CCGATTATCATGCCTCGTCCCCATAGATTCATGCTCCACAGTCCCGTCCAACCACCGCTG
GTCCAGATCTGCTTCGCCATTTAAGACTCCACCGCGGAGCCAAGTATATACAT

>LINE_scaffold0144-157949-158313-C
TGTTATTATAGTGGGGATGATAATAAGAAGAGACATGTAGCTTCTATCAAGGTGAATGGC
AGATATGTGAATAGGGGGGGGGGGTTTGAATGAGCTTTATTGTTTAAGAATATAACCAAA
TCACACCCACAAACAACAAGGTACGAATGTCAATGGTGTTTTGTGAATCTGAATGGCCAA
ATCAGACCCATGAAACACAGGAAAGCCATACCGCATTCAGGCATAGGCTGGTGTATGCTA
GAAGTCAGTTTAACCAACTTCCACAAGGCGATCCCGGTGGTATTTCCACACTATGGATTG
ATACTGCCTGGTACGCTACCTGCAGGAAGTCAGCTAGCCCGTGCTGCCAGAACCCGATTA
TCAT

>LINE_scaffold0144-169803-170274-C
AATATAGACGGTTGTTATTATAGTGGGGATGATAATAAGAAGAGACATGTAGCTTCTATC
AAGGTGAATGGCATATTTATGAATAGGGGGGGTTTGAATGAGCTTTATTGTTTAAGAATA
GAATATAATCACACCCCAAACAACAAGGTACGAATGCCAATGGTGTTTTGTGAATCTGAA
TGGCCAAATCAGACCCATGAAGCACAGGCAAGCCATACCCATTCAGGCATAGGCTGGCGG
TGCTAGAAGTCAGTTTAACCAACTTCCACAAGGCGATCCCGGTGGTATTGTGCCACAATG
TGGATTGATACTGCCGGTACGCTACCTGCAGGAAGTCAGCTAACCGTGCTGCCAGCGCCC
GATTATCATGCCTCGTCCCCATAGATTCATGCTCCACAGTCCCGTCCAACCAACGTTGGT
CCAGATCTGCTTTGCCATTTAAGACTCCACCACGGAGCCAAGTATATACAT

>LINE_scaffold0144-175520-175538-+
GTTATAAAACTATTAATT

>LINE_scaffold0148-122432-122604-+
ATCAAACTGACTTGTAGCACCCACCAACCTATGCCTGAATGGGTATGCCTTGTTGTGTTT
CATGGGATCGGATTTGACTATCAGATTCACAAAACACCTTTGGCATTCGTTACTTGTTAT
GTTTGGGAGTGTGATTATATTCTTAACAATAAAGTTCATTTTAAACAAAATA

>LINE_scaffold0148-331930-331979-C
GATTTATTGAAATGAAAAATACTGTTTTATTAAAAAAAAAAGGACATTC

>LINE_scaffold0148-488682-488867-+
TTGGTTAAACTGACTTGTAGCACCCACCAGCCTATGCCTGAATGGGTATGGCTTGCATGT
GTTTTCATGGGATCTGATTTGATTATCAGATTCACAAAACACCTTTTGGCATTCGTGCTT
GTTGTTTTGGGAATGCGATCATATTCTTAAACAATAGAATTTATTCAAAGCAAATATTAT
AGAAT

>LINE_scaffold0148-498298-498736-C
ATAGTTTATTAATATGTAAATAATGGAGGGTTGTGTATAGCAATGGAATATTGGGATTTT
TTTTTTGAATGAACTTTATTGTTTAAGAATATAATCACACACCCCAAACAAACAAGCACG
AATGCCAATGGTGTTTTGGGAATCTGATAATCAAATCAGATCCATGAAACACAGGCAAGC
CATACCCATTCAGGCAATAGGCTGGCGGTGCTAGAAGTCAGTTAGCCAACTTCCACAAGG
CGATCCCGGTGGTATTTCCACAATGTGGATTGATACTGCCGGTACGCTACCTGCAGGAAG
CCAGCTAACCGTGCTGCCAGCGCCCGATTATCATGCCTTGTCCCCATAGATTCATACTCC
ACAGTCCCCGTCCAACCAGCAACTGGTCCAAATCTGCTTCGCCATTTAAGACTCCACCGC
GGAGCCAAGTATATACAT

>LINE_scaffold0148-901688-901751-C
GATTTATTGAAATGAAAAAATACTGTTTTATAAAAATAAAAAATGAATCTCTCTACTCCC
GGA

>LINE_scaffold0148-1047273-1047545-+
GCTATTCAGATTGGCATATTAGTCGACACCCACCCATTCTCAGTTGATCAATGTGTCTTA
TGCGACCAGCAGCTACTCAGCACATTCATTTGCTCATCTCGTGGTGGAGTGTGAACAAGT
AACTGGCCATCGAATTCAGTCTGGACTAGTACCAGCAATTCAGAAATCACGACTCAGACT
GCTGGGTCGCGCACTCGATCAGAATGTATATACTTGGCTCTGCGGTGGAGTCTTAGGCGA
AGCAGATCTGGACTGTTGGTCTGGCATGGCTG

>LINE_scaffold0148-1096192-1096282-+
AGGAGTAATTATATTCTTAACAATAAAGTTTGTTCAAAAAACAAAACTGCTCGCAAACGA
CGAAGCAGTTATGACAGGTATGTTTATTTG

>LINE_scaffold0148-1106048-1106099-+
AGAATATATATTTTTTTAAATAAAACAGTGTTTTTTCATTTCAATAAATCC

>LINE_scaffold0149-1366-1589-C
GATAATTTATTAAGAGAGAGAAAATAATACCCTGTTATAACAGTTTTTTTTTGAATAAAC
CTTCATTGTCAAAGAATAGAATCATACATTCCAAACAACACAAGGTACGAATGCCAAACT
ATGTTTTATGAATCTGAAAGTCAAATCAGATCCATAAAACACATGGCAAGCCATACCCCA
TTCAGGCATAGGATGGTGGGTGCCACAAGTCAGTGTAACCAAC

>LINE_scaffold0149-15766-15810-C
GATTTATTGAAATAAAAGATACTGTTTTATTAAAAAAAAAAAAA

>LINE_scaffold0149-135759-135854-+
TTTTGGCATTCGTGCTTGTTTGCTTTGGGAGTGTGATTATATTCTTAACAATAAAAGTTC
ATTCAAAAACAACAGTAGGTTAGGTGGTAGTGGCA

>LINE_scaffold0149-305086-305137-C
GATTTATTGAAATAAAAGATACTGTTTTATTAAAAAAAAAAAAACTCTCCA

>LINE_scaffold0149-312004-312052-+
TGCATTTTTTTTTTTTAATAAAACAGTATCTTTTATTTCAATAAATCC

>LINE_scaffold0150-24754-25432-+
CCCTAGTCTTTGATCCGTCACGAGCACACGGCACAAGATATCTGATGCTTGCGCGCATGG
ATGCTCTCTGGACAGCAAGAAAAGCCATTCAGATTTGCATATTGGTCGACACTCACCCAT
TCTCAGTTGATACACTGCATCTTATGCAACCAGAAACTACTCGGCACATTCATTGCTCAT
CTCGTGGTGGAGTGTGAACAGGTAACTGGTCATCGCATTCAGTCTGGATTAGACCAGCAA
TTCAGAAATCCCGACTCAGATTGCTGGGTCGCGCACTCGATCCGGGTGTGGAGAATGTAT
ATACTTGGCTCTGTGGTGGAGTCTTAAATGGCGAAGCAGATCTGGACCAGTCGTTGGTTG
GACGGGACTGTGGAGCATGAATCTATGGGGGACGAAGCATGATAATCGGGTGATGGTAGC
AACGGTTAGCTGACTTCCTGTAGGTAGCGTACCGGCAGTATCAATTCACATTGTGGAAAT
ACCACCGGGATCGCCTTGTGGAAGTTGGCTAACTGACTTGTAGCACCGCCAGTCTATGCC
TGAATGGATGGGCTATGGCTTGCCGTGTTTCATGGATCTGATTTGACTATCAGGTTCACT
AAACACCATTGACACTCGTACCTTGTTTGTTTTGGGAGTGGTTGTATTCTTAACAATTAA
AGTTCATTAGACAAAAAA

>LINE_scaffold0150-34655-35342-+
CCCTAGTCTTTGATCCGTCACGAGCACACGGCACAAGATATCTGATGCTTGCGCGCATGG
ATGCTCTCTGGACAGCAAGAAAAGCCATTCAGATTTGCATATTGGTCGACACTCACCCAT
TCTCAGTTGATACACTGCATCTTATGCAACCAGAAACTACTCGGCACATTCATTGCTCAT
CTCGTGGTGGAGTGTGAACAGGTAACTGGCCATCGCATTCAGTCTGGACTAGTACCAGCA
ATCCAGAAATCACGACTCAGATTGCTGGGTCGCAGCACTCGATCCGGGTGTGGAGAATGT
ATATACTTGGCTCTGTGGTGGAGTCTTAAATGGCGAAGCAGATCTGGACCAGTGGTGGTT
GGACGGGACTGTGGAGCATGAATCTATGGGGGACGAGGCATGATAATCGAATTCTGGGCA
GCACGGTTAGCTGACTTTCTGCAGGTAGTGTACCGGCAGCATCAATCCACATTGTGGAAA
TACCACCTGGGGTTCACCATGTGGGAGTTGTGCTAAACTGACTTGTAGCACCGCCAGCCT
ATACCTGAATGGATGGGCTATGGATTGCCTGTGTTTCATGGATCTGACTTGACTATCAGA
TTCACAAAACACATTTGGCACTCGTTACTTGTTTGTTTGTGGGTGTGTGATTGTATTCTT
AACAATCAAAGTTCATTAGACAAAAAA

>LINE_scaffold0150-45499-45512-C
TTTATTTTTTAAA

>LINE_scaffold0150-45654-45667-C
CACTGCCACTAGT

>LINE_scaffold0150-135863-135907-C
GATTTATTGAAATAAAAGATACTGTTTTATTAAAAAAAAAAAAA

>LINE_scaffold0150-189920-190142-C
TTTTTTTTTAAAAATGAACTTTGATTGTCAAGAATAGAATCACACACCCCAAACAACAAG
TAACGAATGCCAATGGTATTTTGTGAACCTGACAGTCAGATCAGATCCCATTAAATACTG
CAAGCCATACCCCAATTCAGACATAGGCTGGTGGGTGCTACAAGTCAGTTTAGCCAACTC
CTACAAAGCGATCTCCCTGGTGGTGGTATTTCCACAAAGTAG

>LINE_scaffold0154-31628-31934-C
ATATATCAATGTAGACAGTTATTTTCTATCGTGAGACTAATAGTAAAAGGAAAGCCTCCA
GCTTATATCAAGATCAATGACAAATTTGCAAATAGAGATATGTATGACTATAGTGTGTTT
TATGATTATGATTATCATTATTACTATTATTTATGCTAAAATGAACTTTATTGGTAAGAA
TAGAATCATACACCTCCCAAACAACAAGTATGAGTGCCAAAGATGTTTTGTGAATCTAGT
AGTCAAATCAGATTCATGAAGCACACGGCAAGCCATACCCATCCATTCAGGCATATGTTG
ACGGAT

>LINE_scaffold0159-77006-77431-+
GCACCCACCAGAAGATATCTGATGCTTGCGCGCATGGATGCACTCTGGACAGCAAGAAAA
GCCATTCAGATTGGCATATTAGTCGACACCCACCCATTCTCAGTTGACCACTGCATCTTA
TGCGACCAGCAACTACTCAGCACATCCATTGCTCATCTCGTGGTGGAGTGTGAACAAGTA
GCTGGCCATCGCATTCAGTCTGGACTAGTACCAGCAATTCAGAAATCACGACTCAGATTG
CTGGGTCGCGCACTCGATCCGGGTGTGGAGAATGTATATACTTGGCTCCGCGGTGGAGTC
TTAAATGGCGAAGCAGATCTGGACCAGCGTTGGTTGGACGGGACTGTGGAGCATGAATCT
ATGGGGACGAGGCATGATAATCGGGCGCTGGCAGCACGGTTAGCTGACTTCCTGCAGGTA
GCGTA

>LINE_scaffold0162-110822-110884-+
CCGGGAGTAGAGAGATTCATTTTTTATTTTTATAAAACAGTATCTTTTATTTCAATAAAT
CC

>LINE_scaffold0163-39396-39828-C
GGAGAGGATGGATGACTACTGGTCGCATAAAACGCAGTGATCAACTGAGAATGGGTGGGT
GTCGACTAATATGCCAATATGAATGGCTTTTCTTGCTGTCCAGAGAGCATCCATGCGCGC
AAGCACCAGATATCTTGTGCCATGTGCTCGTAATTGATCGAAACTGGGATTCTTGAAGAA
TCCAGAAGTGTCCAATAATTGTCGAGTGACATACTTTTGGAGCGATGCCAAGTCTCCGCA
TGTTTGTAGAGTCTCCATCAATGCAAACGAGTGTCGTTGCTTGACTGTCTTTGGTCTGAC
CTGTGGTGTCAGCCAGTATCTGTTTCTGTATAGCTGTTTGGTCCGACGAGACCAGAACCA
GCGCTGGGATCGTACCAACTGCCACTTGGACATTCAGTGTAAACACGTCATTGTCTGTAG
TGGTGCAAGATG

>LINE_scaffold0163-145956-146422-C
TGTTGTTTTAAATGAACTTTATTGTTAAGAATATAATCACACCCCAAACAAACAAGCACG
AATGCCAAAGGTATTTTGTGAATCTGATAATCAAATCAGACCCATGAAACACGGCAAGCC
ATACCCATTCAGGAAATAAAACTGGTTGGTTGATACAAGTCAGTTAGCCAACTTCCACAA
GGCGATCCCGGTGATATTTCCACAATGTGGATTGATACTGCCGGTACGCTACCTGCAAAA
AGTCAGCTAACCGTGCTGCCAACGCCCGATTATCATGCCTCGTCCCCATATATTCATGCT
CCACAGTCCCCCGTCCAACCAACAACTGGTCCAGATCTGCTTCGCCCATTTATGACTCCA
CCATTGAGCCAAGTATATACATTCTCCACACCCGGATCGAGTGTGCGACCCAGTATTCTG
AGTCGTGATTTCTGAATTGCTGGTACTAATCCAGACTGAATGCGAT

>LINE_scaffold0168-38618-38778-C
TTCCCTAATACCCTCGTAGCTCTTGCCTTTCTTTTTTCTAAAAAAAAAACTTTATTAAGA
ATGTAGATACCCTCAAACAATAAGGTATAAGTGCCAAAGGTGTTTTGTGAATCAGAAATT
CCAGCCCATGAAACGCGGCAAGCCGCACTCCAGGCATAGG

>LINE_scaffold0168-133564-133692-+
TTTCATGGGATTTGATTTGAATATCAGATTCACAAAACACCTTTTGGCACTTATTACTTG
TTTCTTTTGGGATGTGTGATTATATTCTTGACAATTAAAGTTCATTCAAAAAACATCAAT
AGTACTAA

>LINE_scaffold0169-13955-14012-C
TGGAATTTATTGAAATGAAAAATACTGTTTTATTAAAAAAAAAAAAATTGACTCTCC

>LINE_scaffold0174-87187-87336-C
TTTTTTTTTGAATGAACTTTAATTGTTAACAATATAATCACACTCTCAAATAAACCAGCA
CGGATGTCAATGGTGTTTTGTGAATCTGATGGTCAAATCAAATCCATAAAAACACGACAA
GTCCATACTCCATTCAGGCATAGGCTGGC

>LINE_scaffold0174-92419-92468-+
AATGTCTTTTTTTTTTTAATAAAACAGTATCTTTTATTTCAATAAATCC

>LINE_scaffold0176-6746-6783-+
TGAATGGGGTTTCAAAGAGTGAAAGGTGTTTTTCAAG

>LINE_scaffold0176-10116-10153-+
TGAATGGGGTTTCAAAGAGTGAAAGGTGTTTTTCAAG

>LINE_scaffold0179-291768-292329-C
TGTTTTGAATGAACTTTAATTGTTTAAGAACATAATCACACCCTCAAACAAACAAGCACG
AGTACCAAAGGTGTTTTGTGAATCTGATAGTCACATCAGATTCCACGAAAACACGGCAAG
TCATACCCATTCAGGAATAGGCTAGTGAGTGTTACAAGTCAGTTTAGCCAACTTTCACAA
GGCGATCTCTGGTGGTATTTGCTACAATGTGGATTGATACTACTCAATACGCTACCTGCA
GGAAGAGTCAGCTAACCGTGCTGCCAGCGCCCGATTATCATGCCTCGTTCCCATAGACTC
ATGCTCCACAGTCCCGTCCAACCAACGCTGGTCCAGATCTGCTTCGCCATTTAAGACTCC
ACCGCGGAGCCAAGTATATACATTCTCCACACCCGGATCGAGTGCGCGACCCAGCAGTCT
GAGTCGTGATTTCTGAATTGCTGGTACTAGTCCAGACTGAATTCGATGGCCAGCTACTTG
TTCACATTCCACCATGAGATGAGCAATGGATGTGCTGAGTAGCTGCTGGTCGCATAGAAT
GCAGTGGTCAGCTGAGAATAG

>LINE_scaffold0179-341223-341277-+
AAAAATAATTATTTTTTTTTTTAATAAAACAGTATCTTTTATTTCAATAAATCC

>LINE_scaffold0184-252222-252395-+
CGCCAGCCTATGCCTGAATGAGGTATGGCTTACTGTATTTTCATAGATCTGATTTTGACT
ATCAGATTTACAAAACACTCCTTAAACACTCGTTACTTGTTTGTTTGGAGTGTGTGATTA
TATTCTTAACAATAAAGTTTATTCAAAAAATGATATATACTCTGTAGTATTGA

>LINE_scaffold0184-684849-684893-C
GATTTATTGAAATAAAAGATACTGTTTTATTAAAAAAAAAAAAA

>LINE_scaffold0192-210029-210086-C
TGGAATTTATTGAAATGAAAAATACTGTTTTATTAAAAAAAAAAAAATCTCACATTC

>LINE_scaffold0192-282235-282286-C
GATTTATTGAAATAAAAGATACTGTTTTATTATAAAAAAAAATTATAGTCT

>LINE_scaffold0315-69113-69359-+
AACTACCACACAAAGATATATAAATGTTGGCTAAACTGACTTCTAGCACCCACCATCCTA
TATCTGAATGGGGTATGGCTTGCCGTGTTCCATGTTATCTGATTTTGACTATCATATTCA
CAAAACACCTTTGGACATTCGTATTTTGCTTGTTTTGGGAGTGTGATTCTATTCTTGACA
ATTAAAGTTCATTCAAAAACATTATCTACAACAACTTGAATTATCAGTGATAATAAATCT
CCGTCA

>LINE_scaffold0315-263821-263864-+
TCTATTTTTTTAATAAAACAGTATCTTTTATTTCAATAAATCC

>LINE_scaffold0315-299441-299570-C
TTTCGAATGAAGTTTAATTTTTGATAGTATAATAATACACCCTAATACAGCAAAGGTAAT
GAGTACCAATGGTGTTTTGTGAATCGGAAAGCCAGCTCAAATATATAAAACACAGCAGAT
CACACGCAT

>LINE_scaffold0315-354075-354127-+
GTGGATAATTTTTTTTTTTTAATAAAACAGTATCTTTTATTTCAATAAATCC

>LINE_scaffold0315-373472-373521-C
GATTTATTGAAATAAAAGATACTGTTTTATTAAAAAAAAAAAAACTACA

>LINE_scaffold0315-991519-991877-+
CCTTTTGCAGGTAGCGTACCAGCAGTATCAATCCACATTGTGGAAATACCACTGGGAATC
ACCTTGTGAGAGTTGGCTAACTGACTTGTAGCACCGCCAGCCTATGCCTGAATGGGGTAT
GGGATTGCCGTGTTTCATGGGATCTAGTTTGACTATCGGATTCACAAAACACCTTTGGGC
ACTCGTTACTTGTTGTTTGGGGGTGTGTGATTATATTCTTAATAATAAAGTTCATTTTAA
AAAGGAAAATACTATGGTCTTAATCCATCCCTATTCACAAATCTGACATTCACCTTGATA
GAGGCTATATGTTTCTTCTTATTATCACTCCCACTATAAAACCAAACTGCCTATATTG

>LINE_scaffold0315-1008972-1009347-+
ACACAGTTAGCTGACTTCCTGCAGGTAGCGTACCAGCAGTATCAATCCACATTGTGGAAA
TACCACTGGGAATCACCTTGTGAGAGTTGGCTAACTGACTTGTTAGCACCCATCAGCCCT
ATGCCTGAATGGGGTATGGGATTGCCGTGTTTCATGGGATCTAGTTTGACTATCGGATTC
ACAAAACACCTTTGGGCACTCGTTACTTGTTGTTTGGGGGTGTGTGATTATATTCTTAAT
AATAAAGTTCATTTTAAAAAGGAAAATACTATGATCTTAATCCATCCCTATTCACAAATC
TGCCATTCACCTTGATAGAGGCTATACGTTTCTTCTTATTATCACTCCCACTATAAAACC
AAACTGTCTATACTG

>LINE_scaffold0315-1516353-1516365-+
TAGTACTAGAGT

>LINE_scaffold0315-1823344-1823636-C
ATGAACTTTAATTGTCAAGAATAGAATCACACACTCCAAACAAACACAAGTAACGAGTGT
CAATGGTGTTGTGTGAATCTGATAGCCAAACCAGATCCCATGGAAACACGGCAAGCCATA
CCCATTCAGGCATAGGACTGGTAGGTGTCAACAAGTCAGTTTAACCAACTTCCACAAGGC
GATCCCGGTGATATTTCCACAATGTGGATTGATACTGCCGGTACGCTACCTGCAGGAAGT
CAGCTAACCGTGCTGCCAGCGCCCGATTATCATGCCTCGTCCCCATAGATTC

>LINE_scaffold0315-1934394-1934679-+
TGACAATTGGGCACTGGCAGCAACGGTTAGCTGACTTTTTGCAGGCAGCGTACCGGGCAG
TACCAATCCACATTGTGACAAATACCACCAGGGATTGTCTTGTGGAAGTTGGTTAAACTG
ACTTTTAGCACCTACCATCCTATGCCTGAATGGGTAGGGTATGGCTTACCGTGTTTCATG
GATCTGGTTTGACTATTCAGATTCACAAAACACCATTGGCATTCGTTATTTGTTGTTTGG
GGTGTGTGATTCTATTATCAACAATTAAAGTTCATTCAAAAAAAA

>LINE_scaffold0315-1940564-1940851-+
TGACAATTGGGCACTGGCAGCAACGGTTAGCTGACTTCCTGTAGGTAACGTACTGGGCAG
TACCAATCCACATTGTGACAAATACCATCAGGGATTGTCTTGTGGAAGTTGGTTAAACTG
ACTTTTAGCACCTACCATCCTATGCCTGAATGGGTAGGGTATGGCTTACCGTGTTTCATG
GATCTGGTTTGACTATTCAGATTCACAAAACACCATTGGCATTCGTTATTTGTTGTTTGG
GGTGTGTGATTCTATTATCAACAATTAAAGTTCATTCAAAAAAAAAA

>LINE_scaffold0316-682620-682802-C
GTCCATGTGGTGAAGGAGACTAATAGAGTAGCCACAGAGATGTGTCTATGGGTAAAACGA
ATTAAGGATAAGATTATCAATGTAGACAGATATTATACAGTTGTAAAAATAAAGAAATGT
TTTAGTCCATGTCAAGATAAATCACAGATATTTATGAATAAATCTAGTTAAGATCATAGT
AT

>LINE_scaffold0316-763083-763451-+
GTCAGACCAAAGACAGTCCAGCAACGACACTCGTTTGCATTGATGGAGACTTTGCGAACA
TGTGGAGACTCTGCATCGCTCCAAAAGTATGTCACTCGACAATTCTTGGACACTTCTGGG
TTCTTCAAGGATCCCAGTTTCGATCAACCACGAGCACATGGCACAAGATATCTGATGCTT
GGCGCGCATGGATGCTCTATGGACAAGCAAGAAAAGCCATTCAGATTGGCATATTAGTCG
ACACACACCCATTCTCAGTTGATACACTGCATTCTATGCGACCAGCAACTACTCAGCACA
TCCATTTGCTCATCTCGTGGTGGAGTGTGAACAAGTCACTGGCCATCACATCCAGTCTGG
CCTATTAC

>LINE_scaffold0318-696526-697049-+
ATATCCATTTGCTCATCTCGTGGTGGAGTGTGAACAAGTAACTGGCCATCGCATTCAGTC
TGGATTGTTACCAGCAATTCAGAAATCACGACTCAGATTGCTGGGTCGCGCACTCGATCC
GGGTGTGGAGAATGTATATACTTGGCTCCACGGTGGAGTCTTGAATGACGAAGCAGATCT
GGACCAGTGTTGGTTGGACGGGGCTGTGGAGCATGAATCTATGGGGACGAGGCATGATAA
TCGGGCGCTGGCAGAAACAGTTGGCTGACTTCCTGCAGGTAGCGTACCGGCAGTATCAAT
CCACATTGTGGAAATATCACCGGGATCGCATTGTGGAAGTTGGCTAACTGACTTGTAGCA
CCCGCCAGCCTATGCCTGAATGGAGTATGGATTGCCGTGTTTTCATGGATCTGATTTTGA
CTATCAGATTCACAAAACACAGTTTGGCACTCGTTACTTGTTGTTGTTTGGGTGTGTGAT
TATATTCTTAAACAATTAAAGTTCATTAAACATAAAAGGGGGT

>LINE_scaffold0318-727921-727974-C
AGGTCATGTTTTACAATCAAATAAGCACTAATCGCGCCAGCATTTCAGTCTAA

>LINE_scaffold0319-416262-416561-C
ATACCATTGTCTCTCTTTTTTTTGAAATGAACTATATTGTTTAAGAATATAATCACACTC
CCAAAAAAAACAAGTAACGAGTGCCAAAAGGTGTTTGGTGAATCTGATAGTCAAATCAAA
TCCCATGAAACACGGCAAGCCATACCCATTCAGGCATAGGCTGGTGGCGGTGCTAGAAGT
CAGTTTAACCAACTTCCACAAGGCGATCCCGGTGGTATTTCCAAAATGTAGATTGATACT
GCCTGGTACGCTACTTGCAGGAAGTCAGCTAACCCGTGCTGCCAGCATCCGTTTCTCAT

>LINE_scaffold0319-473378-473405-+
GAACCTTGCAGAAAATAAATAGTATAG

>LINE_scaffold0320-6224-6518-C
ATACCATTGTCTCTCTTTTTTGAAATGAACTATATTGTTTAAGAATATAATCACACTCAA
AAAAACAAGTAACGAGTGCCAAAAGGTGTTTGGTGAATCTGATAGTCAAATCAAATCCCA
TGAAACACGGCAAGCCATACCCATTCAGGCATAGGCTGGTGGCGGTGCTAGAAGTCAGTT
TAACCAACTTCCACAAGGCGATCCCGGTGGTATTTCCAAAATGTAGATTGATACTGCCTG
GTACGCTACTTGCAGGAAGTCAGCTAACCCGTGCTGCCAGCATCCGTTTCTCAT

>LINE_scaffold0320-63147-63314-+
CCGCCATTCTATGCCTGAATGGATACGGCTTGTCACGCGTTTTATGAATCTGATCTGACT
TTCTGTTTACAAACGCCTTTGGCACTCGTGCTTGTTGTTTGGGGTGGGGTGTGTGTGTGT
TTTTTTTTAAAAAAAAAAGGGAACCTTGCAGAAAATAAATAGTATAG

>LINE_scaffold0320-169053-169689-+
TTGCGCACATTGATGCTCTCTGGACAGCAAGAAAAGCCATTCAGATTGGCATATTAGTCG
ACACCCACCCATTCTCAGTTGACCACTGCATCTTATGCAACCAGCAGCTACTCAGCACAT
CCATTGCTCATCTCGTGGTGGAATGTGAACAAGTCACTGGCCATCGCATTCAGTCTGGAC
TAGTACCAGCAATTCAGAAATCACGACTCAGATTGCTGAGTTGAAGCACTCGATCCGGGT
GTGGAGAATGTATATACTTGGCTCCGCGGTGGAGTCTTAAATGGCGAAGCAGATCTGGAC
CAGCGGTGGTTGGACGGGACTGTGGAGCATGAATCTATGGGGACGAGGCATGATAATCGG
ATGCTGGCAGCACGGTTAGCTGACTTCCTGCAGGTAGCATAACAGGAAATATCAATCCAC
TTTGTGGCACAATACCACCGGGATCGCCTTGTGGGAGTTGTGCTAAACTGACTTGTAGCA
ACCAACCAGCCTATGCCTGAATGGATGAAGTGTGGCTTGTCATATTTCATGGATCTAATC
GGACTATCAGATTCACAAAACACATTTAGACACTCGTTATTTGTGTTGTTATGAAGGTTT
GATTATATTCTTAAACAATAAAATTCATTCAAAAAA

>LINE_scaffold0320-343369-343413-C
GATTTATTGAAATAAAAGATACTGTTTTATTAAAAAAAAAAAAA

>LINE_scaffold0320-696346-696389-+
TTTTTTTTTTTAATAAAACAGTATCTTTTATTTCAATAAATCC

>LINE_scaffold0320-809628-809675-+
TTTTTTTTTTTTAATAAAACAGTATCTTTTATTTCAATAAACTCCAT

>LINE_scaffold0321-94383-94582-C
TTGTTATATATATATACTATTTTCTTTTTTAAAACAAACTCTAATTGTTTAAGAATATAA
TCACACTCCACAAACAACAAGGTACGAATGCCAAAGGTGTTTTGTGAATCTGACAGTCAA
ATCAGATCCCATGGAAACACGGCAAGCCATACCCATTCAGGCATAGGCTGGTGGGTGCTA
ACAAGTCAGTCTAACCAAC

>LINE_scaffold0321-97181-97651-C
AATATAGACAGTTGCTTTTATAGCGGGAATGATAATACAAGGAAACATATAGCTTCTATC
AAGGTGAATGGCAGATCTGTGAATAGGGTTTTTTTTTTGAATGAACTTTATTGTTTAAGA
ATATAATCACACCCCCAAACAAACAAGCACGAGTGACAATGGTGTTTTTGTAAATTTGAT
AATCAAATCAAATCCCACGAAAACACGGCAAGCCATACCACATTCAGGCATAGGCTGGCG
GTGCTACAAGTCAGTTAGCCAACTTCCACAAGGCAATCCCGGTGGTATTTCCACAATGTG
GATTGATACTGCCGGTACGCTACCTGCAGGAAGTCAGCTAACCCGTGCTGCCAGCGCCCG
ATTATCATGCCTCGTCCCCATAGATTCATGCTCCACAGTCCCGTCCAACCAACGCTGGTC
CAGATCTGCTTCGCCATTTAAGACTCCACCGCGGAGCCAAGTATATACAT

>LINE_scaffold0321-106220-106646-C
AATATAGACAGTTGTTTTTATAGTGGGAATGATAATAAGAAGAAACATATAGCTTCTATC
AAGGTGAATGGCAGATCTGTGAATAGGGATTTTTTTGAATGAACTTTATTGTTAAGAATA
GAATCACACTCCAAACAACACAAGTAACTAGTTCCAAAGATGTTGTGTGAATATGATAGT
CAGATCAGATTCATGAAACACGGCAAGCCATACCCATTCAGGCATAGGCTAGTGTGTTCT
AACAAGTCAGTTTAACCAACTTCCACAAGGCGATCCCGGTGGTATTGTGCCACAATGCGA
ATTGATACTGCATGGTACGCTACCTGCAGGAAGTCAGCTAACCGTGCTGCCAGCGCCCGA
TTATCATGCCTCGTCCCCATAGACTCATGCTCTACAGATCCCCATCCAGCCAACATCTGA
TGTAGA

>LINE_scaffold0321-358997-359264-C
ACACCACTTTATTTTGAATGAACTTTTATTGTTAAGAATATAATCACACCTCAAACAAAC
AAGCACGAATGCCAATGGTGTTTTGTGAATCTGATAGTCAAATCAGATCCATGAAACACA
TGCAAGCCATACTCCATTCAGACATAGAGCTGGCGGTGCTACAAGTCAGTTTAGTCAACT
TCCACAAGGCGATCCTGGTGGTATTTCCACAATGTGGATTGATACTGCCCAGTACACTAC
CTGCAAAAAGTCAGATAACCCGTGTTG

>LINE_scaffold0321-852860-853139-+
ATGATAATTGGACGCTGGCAGCACGGTTAGCTGATTTCCTGCAGGTAGCGTACTGGTTAG
TATCAATCCACATTGTGGAAATACCACCACCAGGGAGATCGCCTTGTGGAAGTTGGTTAA
ACTGATTTGTACCACCCACCAGCTTATGCCTGGGATGGGTATGGCTTGACATGTTACATG
GATCTGATTTTGATTATCAGATTCATAAACACCTTTGTCACTCGTTGCTTGTTGTTTTGG
AGTGTGACTATATTCTTAATAATAAAGCTCATTCAAAAA

>LINE_scaffold0321-1118918-1119029-+
TGATAGCAAGCGCATTCTTTGTACCCAGCAGTTACTCAGCACATCCATTGCTCATCTCGT
GGTGGAGTGTGAGCAAGTCACTGGTCATCGCATTCAGTCTGGATTAGTACC

>LINE_scaffold0321-1426451-1426469-+
CTCTTCTACACGAACAAA

>LINE_scaffold0321-1851317-1851334-C
TAGTACTATTGATGGTT

>LINE_scaffold0321-1851585-1851597-C
TTCGGTCCGTGC

>LINE_scaffold0321-1987429-1987564-+
GTAGCCTTGACTATACTCATTCACAAATCAATTGCTTATCTTTATATAAGTTATAAGTCA
CCCTTATTACTTTCTCCCACTATGAAATAACTTTCTACATTGATATAACCATGGCTTTGA
TTTAACAAATCTATA

>LINE_scaffold0321-2122108-2122397-C
TTTTTTTTTTGAATGAACTTTATTGTTAAGAATATAATCACACACCCCAAACAAACAAGC
ACGAATGCCAAAAGTGTTTTGTAAATCTGAAAGTCAAATCAGATTCATGCAACACGGCAA
GCCATACCCCATTCAGGCATAGGCTGGCGGTGCTACAAGTCAGTTAGCCAACTTCCACAA
GGCGATCCTGGTGGTATTTCCACAATGTGGATTGATACTGCCGGTACGCTACCTGCAGGA
AGTTAGCTAACCGTGCTTCCAGTACCCGATTATCATGCCTCGTCCCCAT

>LINE_scaffold0321-2192059-2192109-+
AATCTATTTTTTTTTAATAAAACAGTATTTTTCATTTCAATAAATTCCAT

>LINE_scaffold0324-19046-19465-C
TTTTTTTGAATGAACTTTATTGTTTAAGAATATAATCACACTCCCAAACAACAAGTAACG
AATGCCAAAGGTGTTTTGTAAATCTAATAGTCAAATCAGATTTATTAAACACGGCAAGCC
ATACCCCATTCAGGCATAGGACTGGTGGGTGCTAACAAGTCAGTCTAACCAACTTCCACA
AGGCGATCCCGGTGGTATTTCCACAATATGGATTGATACTGCATGGCACACTACCTGCAG
AAAGTCAGCTAACCGTTGCTGCCCAACATCCGATTATCATGCCTCGTCCCCAGATTCATG
CTCCACAGTCCCGTCCAACCACCGCTGGTTCATATCTGCTTCGCCATTTATGACTTCACC
GTGGAGCCAAGTATATACATTCTCCACACCCGGATCGAGTGCACGGCCCAATAGGTTGA

>LINE_scaffold0329-142110-142156-+
AATTTTTTTTTTTTAATAAAACAGTATCTTTTATTTCAATAAATCC

>LINE_scaffold0329-494005-494074-C
ATATACCAATGTAAACAGTTATTCTATAGTGGATGAAAAATAATAAAGTAGGCGTATGAC
TTACATCGA

>LINE_scaffold0329-1281631-1281685-C
AGGTCGTGCTTTAACAACCAATAAGCACTAATCGCGCCAACATTCCAGTCTAAC

>LINE_scaffold0329-1328276-1328410-C
TTCATTCAAAAAAAGTGTACCTTCTTAGTAAAAACGTTTATTTTAGAGTGGGGGTGATAA
TAATAAAGAAACGCTTTCAGACTATGTCAAGGCAAGTGATAGATTTTATAATGGAGATAT
CTAAGACTATAGTA

>LINE_scaffold0329-1465211-1465458-C
TTTGGATGAACTTTTATTGCTAAGAATAGAATCGCACCCACCAACAACACAAGCATGAGT
ATCAAAGGTGTTTTGTGAATCTGACAGTCAAAATCAGATCCCATGAAAACACGGCAAGCC
ATACCCATTCAGGCATAGTTTGATGGGTGCTACAAGTCAGTTTAGTCAACTTCACAAAAG
GCGACCTCTGGTAGTGGCATTTCCACAATGTGGGTTGATACTTCCCGGTATGTTACCTGC
AAAAAGT

>LINE_scaffold0329-1468190-1468450-C
TAGTATGCAGTTTTTAAAACTGAACTTTTATTATTAAGAATAGAATCGCACCCACCAACA
ACACAAGCATGAGTATTAAAGGTGTTTTGTGAATCTGATAGTCAAAATCAGATCCATTAA
ACATGGCAAGCCATACTCCATCCAGGCATAGTTTGATGGGTGCTACAAGTCAGTTTAGTT
AACTTCACAGAAGGCGACCTCTGGTAGTGGCATTTCCACAAAGTGGGTTGATACTTCCCG
GTATGTTACCTGCAAAAAGT

>LINE_scaffold0329-1839709-1839829-+
TTATAGTCTTAAACACATCCATTTACAAATCTGTCATTCATCTTGATATAGATTATAAGC
CTCCTTTATTATTTCTCCCCATTATAAAAACAACTGTCTACATTGATACTTCCCTTATAT


>LINE_scaffold0329-1939830-1939911-C
ACATCCAGCCTTTTTGTTTTGAATCAACTTTATTGTTGAGAATATAACTATTCTCAAAAA
AACTGAGACTGAGTGCCAAAG

>LINE_scaffold0329-2042540-2042583-+
TTTTTTTTTTTAATAAAACAGTATCTTTTATTTCAATAAATCC

>LINE_scaffold0329-2512142-2512419-C
CACACTATTGGTGTGCAACTACTCGGATTATTTTTTTGAATAAACTTTATTGTTAAGAAT
ATAATCACACACCCCAAACAAGCAAGCACGAATGCCAATGGTGTTTTGTGAATCTGATAG
TCAAATCAGATCCATGAAAACACGGCAAGCCATACTCATTCAGGCATAGGGCTGGTGGGT
GCTAACAAATCAGTTAGTCAACTTCACGCAAGACGATTCCAGGTGGTATTGTGCCACAAT
GTGGTTTGATACTGCCGGTACACTACCTGCAAAAGGT

>LINE_scaffold0329-2524232-2524295-C
GATTTATTGAAATAAAAGATACTGTTTTATTAAAAAAAAAAAAAAAAAAACATTCTCGAT
ATC

>LINE_scaffold0329-2562152-2562626-C
TTTTTTAATGAACTTTATTGTTAAGAATATAATCAGATCACACCCCCAAACAAACAAGCA
CGAATGCCAAAGATGTTTTGTGAATCTGAAATTTAAATCAGATCCATGAAAACACGGCAA
GCCATACCCATTCAGGCATAGGCTGGTGTTTCTTCCACAAGGCGATCCCGGTGGTATTTC
CACAATGTGGATTGATACTGCCGGTACGCTACCTGTAGGAAGTCAGCTAACCGTGCTGCC
AGCGTCCGATTGTCATGCCTCGTCCCCATAGATTCATGCTCCACAGTCCCTATCCAACAA
ACAAACTGGTTCAGATCTGCTCCTCCCATTTAAGACTCCACTGCGGAGCCAAGTATATAC
ATTCTCCACACCCGGATCGAATGCGCAACCCAGCAATCTGAGTCGTGATTTCTGAATTGC
TGGTGCTAGTCCAGACTGAATACGATGGCCGGTTACTTTCTCACAACCCAACAC

>LINE_scaffold0329-2617314-2617962-+
CTCACGGCATAGTATATTTGATGCTTGCACGCATGAATACTCTATGAAACAGCAAGAAAA
GCCATTCAGACTGGCATACTAGTTGACACTCACCCATTCTCAGTTGATCACTGCATCTTA
TGCGACCAGTAGTTACTCAGCACATCCATTGCCCATCTCGTGGTGGACTGTGAGCAAGTA
ACTGGCCATCGCATTCAGTCTGGACTAGTACCAGCAATTCAGAAATCACGACTCAGATTG
CTGGGTCGCACACTCGATCCGGGTGTGGAGAATGTATATACTTGGCTCCGCGGTGGAGTC
TTAAATGGCGAAGCAGATCTGGACCAACGTTGGTTGGACGGGACTGTAGAGCATGAATCT
ATGGGGACGAGGCATGATAATCGGGCGCTGGCAACACGGTTAGCTGACTTCCTGCAGGTA
GAGTACTGGGAAGTATCAAATCCACATTGTGGAAATACCACCAGGATCGCCTTGTGGAAG
TTGGCTAACTGACTTGTAACACCGCCAGCCTATGCTTAGGTGGGGTATGGCTTGCCGTGT
TTCATGAATTTGATTTTGATTATCAGATTCACAAAACACCATTGGCATTCGTTCTTGTTG
TGTTAGGGTGTGATTATATTCTTAACAATAAAGTTTATTAAAAAAAAA

>LINE_scaffold0329-2629684-2629849-+
GTGTGAAGTGGGTTAAGATGACTTGTTGGCACCAATCCAGTCTATCTTTAAATAGAGTAT
GGATTGCCGTGTTTCATGGGATCTGATTTGACCTTTTCAGATTCACAACACACCTTTAGA
CACTCGTTACGTGTTTGTTTTTGGATGTGATTATATTCTTAACAA

>LINE_scaffold0329-2760597-2760748-+
ACTATAGTATTAAATCCCCATATTCACAAATCAGTTATCTATATTGATATAGACTAAAAT
CCTGTCTTTATTATTTTTCACTGTGAAGTAGTGGTCTACATTGGTGGATATGGGATTATG
GAATAAACAATTAGTAGATATAGGGGTATTG

>LINE_scaffold0329-2880349-2880402-C
GATTTATTGAAATAAAGGGGGCTGTTTTATTTAAAAAAAAAAACTCCCCTCTC

>LINE_scaffold0329-2973576-2973889-C
GCACTTTTTTTTTGAATGAACTTTATTGTTAAGAATATAATCACACACCCCCAAACAACA
AGGTACGAGTGCCAAGAGTGTTTTGTGAATATGATAGTCAAATCAGATCTCATGGAACAC
GGCAAGCCATACCCATTCAGGCATAGGCTGGTGGGTGCTACAAGTCAGTTTAACCAACTT
CCACAAGACAATCCCATGTGATATTTCCACAATGTGGATTGATACTGCCGGTACGCTACC
TGCAGGAAGTCAGTCAACCGTGCTGCCAGCGCCCGATTATCATGCCTGGTGCGTTCACTA
AAAACTCATATTC

>LINE_scaffold0332-175033-175197-C
TTTTTTTTTGAATAAACTTTAATTGTCAAGACTATAATCAGATCACACACACCCCAAAAA
CAAACAAGTAACGAGTGCCAAACTGTGTTTTGTGAATCTGAAAGTTATATCAGATCCCAT
AAAACATAATAAAACCATACTCCATCCCAGGCACAAGGCTGGCG

>LINE_scaffold0332-299988-300058-+
TTGGCATTCGTACCTTGTTTGTTTGGGAGTGTGATTATATTCTTAACAATAAAATTCATT
CAAAAAAAAA

>LINE_scaffold0332-561561-561696-+
GCATGGATGCTCTCTGGACAGCAAGAAAAGCCATTCAGATTGGCATACTAGTCGACACCC
ACCCATTCTCAGTTGATCACTGCATCCTATGCGACCAGCAGTTACTCAGCACATCCATTG
CTCATCTCGTGGTGG

>LINE_scaffold0334-629076-629092-C
ATTTTATTTTCTAAAA

>LINE_scaffold0334-711497-711763-C
TAATATATATTTTTTGAATGAACTTTGATTGTTAAGAATAGAATCACAAAACAAAACAAA
CAAGCTACGAATGCCAAAGGTGCTTTGTGAGCCTGATAGTCAAATCAGATTCATGAAACA
CGGCAATTCATACCCATTCAGACATAGGTTGGTGGGTGCTACAAAGCCAGTATAACCAAC
TTCCACAATGCGATCCCAGGTGGTAGTGTGCCACAGTGTGGATTGATACTAACCAATACG
CTACCTGCAAAAAAAGCCAGCCAACC

>LINE_scaffold0334-1109391-1111736-C
TACATTCTCCACACCCGGATCGAGTGCGCGACCCAGCAATCTGAGTCGTGATTTCTGAAT
TGCTGGTACTAGTCCAGACTGAATGCGATGTCCAGTGACTTGCTCACACTCCACCACGAG
ATGGGCAATGGATGTGCTGAGTAGCTGCTGGTCGCATAGAATGCAGTGGTCAACTGAGAA
TGGGTGGGTGTCGACTAATATGCCAATCTGAATGGCTTTTCTTGCTGTCCAGAGAGCATC
CATGCGCGCAAGCATCAAATATCTTGTCCCCATGTGCTCGCGATTGATCAAAACTGGGAT
CCTTGAAGAATCCAGAAGTGTCCAATAATTGTCGAGTGACATACTTTTTGGAGCGATGCA
GAGTCTCCACATGTTCGCAGAGTCTCCATCAATGCAAACGAGTGTCTTTGTTTGACTGTC
TTTGTTTGACTGTCTTTGGTCTGACTTGTGGTGTCAGCCAGTATCTGTTCCTGTATAGTT
GTTTGGTCCGACGAGACCAGAACCAGCGCTGGGATCGTACCAACTGCCCTTGGACATTCA
GTGTAAACACGTCATTGTCTGTACCAGAGCAGATGGCATTGATGGGTGTTTTCTTGGTCA
CAGATCGCTCCAACAAGCGTACTCGTGATACCAATGAGCGAGTGAGAAGAGACCCAATCC
CAGTTTCAACCAGAAGGGGTCCAATGGCAGTCGAGAGTCGGGCACCAGTGAACAGTCGGA
TACCCTTGTTGATTGTCGTTTGCAGTGGTGCAAGGTGTGACTTGTTGCCACCAACCAGTT
CGAGCCCATAATAGGCTTTGCCCATGACCACTGCAGAGAATATGCGAGATCGGTAATTCA
CCGTTAGCTGGTGGTTAGCCAGCACTGGGTGAAGAGCCGAGATGGTGTGCTCAAGTGCAG
ACCGTTTCTGCTTGAGCCATGCTGAATGGTCCAGCTTGGAGTCAATCAGTACACCAAGGT
ACTTGTATGACTCCACACGACTGACCAACTGTCCATGGAGTCGAATATCCAATGGGTTGT
CAAGTCGTGGTGCTAGATGGCCAGTGAAGCTGATGATGCCACACTTGGCCACACCAAACT
GCATCTCCCACTGAATGGCCCATTGCTCGATAGCAGTCGACGCAGCCAACAGTGATTGCT
CAGAGTCAGCAAACACTGCCACATCGTCTGCGTACATAAGTCCTCGGATGGGGTTCGTGT
CTCGCGATAGTCCAGGGACTGTGATGGGTGCGACACCATCGAGAATGTCATTGATGAATA
GATTGAATAGTAGTCCAGACAATGGACATCCCTGTCTGACACCTCTCTGTACCGGGAATG
GGTCCGATAACAGTGATCCTGCTCGAGCTCGAGCAGATGAGGATGTGTACAATGCCTTGA
GAAAGGCAAGAGTACGACGAGGGAATCCCATGTTCTGCAGCCTCCATAACAGTGCACCAA
CTGGGACTGTATCGAATGCCTTTCGGATATCGATGAATAATACATGGGTGTTTAGCCCAG
CATTCTGTCTGCGCTGAATGATGTCGACAAGTGAGACTACTTGTCCAACACACTCTTCGC
GCTTGCGGAACCCAGCCTGTTCGTTTTTTTTTTTGAATGAACTTTATTGTTAAGAATATA
ATCACACACCCCAAACAAACAAGCACGAATGCCAATGGTGTTTGTGAATTTGATAATCAA
ATCAGACCCATGAAACACGGCAAGCCATACCCATTCAGGCATAGGCTGGCGGTGCTAGAA
GTCAGTTAGCCAACTTCCACAAGGCGATCCCGGTGGTATTTCCACAATGTGGATTGATAC
TGCCGGTACGCTACCTGCAGGAAGTCAGCTAACCGTGCTGCCAGCGCCCGATTATCATGC
CTTGTCCCCATAGATTCATGCTCCACAGTCCCGTCCAACCAACGCTGGTCCAGATCTGCT
TCGCCATTTAAGACTCCACCGCGGAGCCAAGTATATACATTCTCCACACCCGGATCGAGT
GCGCGACCCAGCAGTCTGAGTCGTGATTTCTGAATTGCTGGTACTAATCCAGACTGAATG
CGATGGCCAGTGACTTGCTCACACTCCACCACGAGGTGAGCAATGGATGTGCTGAGTAGT
TGCTGGTCGCATAATATGCAGTGGTCAACTGAGAATGGGTGGGTGTCGACTAATATGCCA
ATCTGAATGGCTTTTCTTGCTGTCCAGAGTGCATCCATGCGCGCAAGCATCAGATATCTT
GTGCCATGTGCTCGTGATTGATCGAAACTGGGATCCTTGAAGAATCCAGAGGTGTCCAAT
AATTGTCGAGTGACATACTTCTGGAGCGATGCAGAGTTTCCACATGTTCGTAAAGTCTCC
ATCAA

>LINE_scaffold0334-1187566-1187667-+
TCGTGTGGAGTCATACAAGTACCTTGGTGTGCTGATTGACTCCCAGCTGGACCACTCAGC
ATGGCTCAAGCAGAAATGGTCTGCACTCGAGCACACCATTT

>LINE_scaffold0334-1223310-1223335-+
TATTGTCGCATTGCTCTCTCTAGTC

>LINE_scaffold0334-1391994-1392095-+
TGTGGAAGTGCTATCGTTGTGACAACCACCATTCTATTGCCTGAATTGAGGTATGGCTTG
CCATGTTTCATGGGTCTCTGATTCTGACTATCAGATTCACA

>LINE_scaffold0334-1539238-1539511-+
TGAGTGCTGGAAGCACGGTTAGCTGACTTCCTGCAGGTAGCGTACCGGCAGTATCAATCC
ACATTGTGGAAATACCACCAGGGATCGCCTTGTGGAAGTTGGTTAAACTGACTTCTAGCA
CCCACCGGCCTATGTCTGGATGGGTATGGCTTGCCGTGTTTTCATGGGATCTGATCTGAC
TGTCAGATTCACAAAACACCTTTGGCACTCGTTACTTGTTGTTGTTTTGGAAGTGTGTGA
TTATATTCTTAACAATTAAAGCTCATTAAAAAA

>LINE_scaffold0334-1647145-1647570-+
TTTTTGTTTTTATTTAAAAGTGAGTCATCAAATAAATAAAACTATTGGCAACTAATTGAC
TCCGCGGTGGAGTCGTAAATGGCGAAGCAGATCTGGACCAGCTGTTGGTTGGACGGGACT
GTGGAGCATGAATCTATTGGGACGAGGCATGATCATCGGGTACTGGCAGCACGGTTAGCT
GACTTCCTGCAGGTAGCGTACCGGCAGTATCAATCCACATTGTGGAAATACCACCTGGTA
TCGCCTTGTGGAAGTTGGCTAACTGACTTGTAGCACCACCAGCCTATGCCTGAATGGGCA
TGACTTGCCGTGTGTTCATGGATTTGATTTGACTATCAGATTCACAAAACACCATTGGCA
CTCATTACTTGTTTGCTTTGAGGGTGTGATTATATTCTTAAACAATAAAGTTCATTCAAA
AAAAA

>LINE_scaffold0334-1825181-1825613-C
GGGGTTTAACTTATATCAAGTGGATGCATTTTGTGAATGGAATAGTTGATTTTTTTTTTT
TTTTGAATGAACTTTATTGTTAAGAATATAATCACATACCTCAAACAACAAGCACGAATG
CCAAAGGTGTTTTGTGAATCTGATAGTCAAATCAGATCCCATGAAAACACGGCAAGCCAT
ACCCATTCAGGCATAGGCTGGCGGTGCTAGAAGTCAGTTAGCCAACTTCCACAAGGCGAT
CCCGGTGGTATTTCCACAATGTGGATTGATACTGCCGGTACGCTACCTGCAGGAAGTCAG
CTAACCGTGCTGCCAGCGCCCGATTATCATGCCTCGTCCCCATAGATTCATGCTCCACAG
TCCCGTCCAACCAACGCTGGTCCAGATCTGCTTCGCCATTTAAGACTCCACCGCGGAGCC
AAGTATATACAT

>LINE_scaffold0334-2054552-2054702-C
TGTTTTTTTGAATGAACTTTATTAAGAATAGAATCACACTCCCAAAGCAAACAAGCACGA
ATGCCAAAGGTGTTTTGTGAATTTGATAATCAAATCAGACCCATGAAACACACGACAAGT
CATACGCTCATTCAGGCATAGGGCTGGTGG

>LINE_scaffold0334-2382772-2383168-C
TGTAACAATATATACAGTCGTTTTTATAGTGGAAATGATAATAAAAAGGGGCATATAGCG
TCTATTAATATGAATGGTGGATTTGTGAATGGAGATAGATTAAGATCATAGTGTTTTCTT
TTTTAAAATGAACTTTAATTGTTAAGAATATAATCACATCCCAAACAACAAGTAACGAAT
GCCAATGGTGTTTTGTGAATCTGATGGTCAAATCAGATCCATGAAACACAGGCAAGCCAT
ACTCCATTCAGGAATGGACTGGTGGGTGCTAAAAGTCAGTTAGCCAACTTCCACAAGGCG
ATTTCCAGGTGGTATTCCCACAATGTGGATTGATACTGCCTGGTACACTACCTGCAGGAC
GTCAGCTAACCATTGTTTCCAGAATCCAATCACTAT

>LINE_scaffold0335-251338-251352-C
CCCAGTCTAACCCC

>LINE_scaffold0335-256242-256618-C
AATATAGGCAGTTGTTTTTATAGTGGAATGATAATAAGAAGAAACATATAGCTTGTATCA
AAGTAAATGGCGGGTTTGTAAATATGCACACACTAACCCCCTTCCATTGAAAGTTTGATT
TTGAATGAACTTTTATTGTTTAAGAATATAATCACACCCTAACACAACAAGGTACAAGTG
CCAAAGGTGTTTTGTGAATCTGATGCATCAAACCCATGAAACACGGCAAGCCATACCCAT
TCAGGCATAGGGCTGATGGGGGGTGTTACAAGTCAGTTTAGCACAACTTCCACAAGGCGA
TCTCTAGTAGTGATATTTCCACAAAGTGGATTGATACTGCCAGGTACGCTATATGCAAAA
AGTCAGCTAACCATGC

>LINE_scaffold0335-310935-310987-C
CACGTCCATTCAGGCATAAGCTTGGTGGGTGCTAGAAGTCAGTTTAATCAGC

>LINE_scaffold0335-382017-382076-+
TAGATAGTGATTTTTTTTTTTTTTAATAAAACAGTATTTTTCATTTCAATAAATTCCAT

>LINE_scaffold0335-935550-936044-+
TGTATATACTTGGCTCCACGGTGGAGTTTTAAATGGCGAAGCAGATCTGGACCAGCAGTG
GTTGGACGGGACTGTGGAGCATGAATCTATGGGAACGAGGCATGATAATCGGGCGCTGGC
AGCACGGTTAGCTGATTTCCTGCAGGTAGTGTACCGGCAGTATCAATCCACATTGTGGAA
ATACCACCGGGATTGCCTTGTGGAAGTTGGCTAACTGACTTGTAGCACCGCCAGCCTATG
CCTGAATGGAAGTATAGCTTGCCGTATTTGCATGGATTTGATTTGACTATCAGATTCACA
AAACACCTTTGGCACTCGTTACTTGTTTGTTTTGGGGTGTGTGGTTTATATTCTTAACAA
TCAAAGTTCATTTTTATAAAGAAAATACCATAGTCTTAATCCATCTCTATCCACAAATCT
GTCATTCACCTTGGTATAGGCTATATGTTTCTTTTTTATTATCATTGTCACTATAAAAAC
AACTGTTTATATTG

>LINE_scaffold0335-1647228-1647366-C
TATACTCTTTCTTACACTAAAAACATCAATGTTGACAGTTGATTTTATAGTAGGGACAAG
AATATAAAAAACTGTTTATAACTTATATCAAGGCGAGTGACAGATATTTGTAAATATGCG
AGTTTTAAGACTATAATA

>LINE_scaffold0335-1711012-1711542-C
GAGCTTCCTTTTTTTTAAAAAAAACAACTTTAATTGTTAAGAATACAATCACACTCCAAA
ACAAACAAGATATGAATGCCAATGGTGTTTTGTGAATCTGATTTGACTATCAGATCCATG
AAAACACGGCAAGCCATACCCATTCAGGCATAGGCTGGCGGTGCTAGAAGTCAGTTAGCC
AACTTCCACAAGGCGATCCCGGTGATATTTCCACAATGTGGATTGATACTGCCGGTACGC
TACCTGCAGGAAGTCAGCTAACCGCGCTGCCAGCGCCCGATTATCATGCCTCGTTCCCAT
AGATTCATGCTCCACAGTCCCGTCCAACCAACGCTGGTCCAGATCTGCTTCGCCATTTAA
GACTCCACCGCGGAGCCAAGTATACACATTCTCCACACCCGGATCGAGTGCTGCGACCCA
GCAATCTGAGTCGTGATTTCTGAATTGCTGGTACTAGTCCAGACTGAATGCGATGGCCAG
TTACTTGCTCGCACTCCACCACGAGATGGGCAATGGATGTGCTGAGCAAC

>LINE_scaffold0337-232739-232783-C
GATTTATTGAAATAAAAGATACTGTTTTATTAAAAAAAAAAAAA

>LINE_scaffold0337-263407-263727-+
TGACAGGCACGGAGTTAGCTGACTTTTTGCGTGTAGCGTACCGGGCAGTATCAATCCACT
TTGTGGCAAATACCACCAGGGAATCGCCTTGTGGAAGGTGGTTTAAACTGACTTGTAACA
CCCACCAGTCTATTTCCTGAATGGGGTATGGTTTGCTGTGTTTCGTGGGATCTGATTTTG
AATTTCAGATTCACAAAACACCATTGACACTCGTTACTTGTTTGTTTTTGGGTATGTGAT
TATATTCTTAAACAATAAAAGTTTATTATATAAAGAAAACTACACACCACACATCACTGT
GTCTACATTGATAGGTATGT

>LINE_scaffold0337-353724-353791-+
CGGGTCTGGATCAAATGTCAGAATTTTTTTTTTTTTAATAAAACAGTATCTTTATTTCAA
TAAATCC

>LINE_scaffold0339-634873-635114-+
CGGTTAGCAGACTTCCTGCAGGTAGCATGCCGAGCAGTATTCCATCCACATTGTGGGAGT
TTGGTTAAACTAACTTGTAGCACCCACCATCCTATACCTGAATGAGGTATGTGTTTGTCA
TGTTTTCATGGGATCTGATTTGACTATCAGATTCACAAACACAATCTGGCACTCGTACCT
TGTTGTTGATTGGAGTGTGATCTGATTATATTCTTAACAATTAAAGTCCATTAAAAAAAA
A

>LINE_scaffold0339-707252-707304-C
GATTTATTGAAATGAAAAGATACTGCTTTATTAAAAAAAAAAAAAAACACTC

>LINE_scaffold0339-1136512-1136775-C
CCCCCTTTGTTTCGAATAAACTTTAATTGCTAAGAATAGAATCACATTCTCAAAACAACA
AGCACGAATGCCAATGGTGTTTTGTGAATCTGACAGTCAGATCAAATCCATGAAAACACG
GCAAGCCATACCCATTCAGGCATAGGCTGGCGGTGCTAGAAGTCAGTTAGCCAACTTCCA
CAATGCGATCCCGGTGGTATTGTGCCACAAAGTGGACTGATACTGCCGGTACGCTACCTG
CAGGAAGTCAGCTAACCGCGCTG

>LINE_scaffold0339-1317031-1317044-+
ACAATGCATTAAC

>LINE_scaffold0340-149295-149434-+
GCCGTGTTTCATGGGATCTGATTTGACTATCAAATTCACAAAACACCTTTTGGCACTCGT
TACTTGTTTGTTTGGGGTATAATATGATTATATTCTTAACAATAAAGTCCATTCAAAACA
ACAACTATAAAATAACTGT

>LINE_scaffold0340-587403-587932-C
CTTATGTGTTTATATGAACTTTAATTGTTAAAAATATAATCACACCCCAAAACAACACAA
GTAACGAATGCCCAAAGGTGTTCTGTGAATCTGATAGTCAAACCAGATCCCATGAAACAC
AGCAAGGCATACCTCATTCAGGCATAGGCTGGCGGTGTTACGAGTCAGTTTAACCAACTT
CCACAATGCAATCCCGATGGTATTTCCACAATGTGGATTGATACTGCCTGGTACGCTACC
TGCAGGAAGTCAGCTAACCGTGCTGCCAGCGCCCAATTATCATGCCTCGTCTCCATAGAT
TCATGCTCTACATTCCCGTCCAACCAACGCTGGTCCAGATCTGCTTTGTTCATTTAAGAC
GCTCCACCGCAGAGCCAAGTATATACATTCTCAACACCCGAATCGAGTGCGCGACCCAGT
GGCCTGAGCCGTGATTTCTGAATTGCTGGTACTAGTCCAGACTGAATGCGATGGCCAGCT
ACTTGTTCACACTCCACCACGAGATGAGCAAATGGATGTGCTGAGTAAC

>LINE_scaffold0340-606589-606660-C
GCCAGGTACACTACCTGCAGGAAGTCAGCTAACCGAGCTGCCAGCGCCCGATTATCATGC
CTCGTCCCCAT

>LINE_scaffold1488-191114-191445-+
TGGACAGGGACTGTGGAGCATGCAGTCTATTGGGGATGAGGATGGAAGCACGGGTTAGCT
GACTTCCTGCAGGTAGCGTACTGGGCAGTATCAATCCACATTGTGGAAATACCACCGGGA
TCACCTTGTGGGAGTTGGTTAAACTGACTTGTAGCACCCACCTTCCTACGCCTGAATGGA
TGGGATATGGCTCGCCGTGTTTCATGAGATCTGATTTTGACTATCAGATTCACACAACAC
CTTTTGGCACTCGTTACTTGTTGCTTTGGAGTATGTTACTATATTCTTAAACAATTAGAG
TTCATTCAACAAAGTACTAGTACTAATTCTC

>LINE_scaffold1488-525913-525985-C
AAGGTGTTTTGTGAACCTGATAGTCAAATCAAATCCCACGAAACACGGCAAGCCCATACC
CATTTAGATATA

>LINE_scaffold1488-552915-552933-C
CCCAAAAAAAAGTAGAGT

>LINE_scaffold1488-783639-783767-C
TTTTTTTTTGGAATGAATTCTATTGTTAAGAATATAGTCACACTCCCAAAACAACAAGTA
ACGAATGCCCAAAGGTGTTTTGTGAATCTGATAGTCAGATCAGATCCATGAAAACATGGC
AAACCATA

>LINE_scaffold1494-22841-22910-C
ATATACCAATGTAAACAGTTATTCTATAGTGGATGAAAAATAATAAAGTAGGCGTATGAC
TTACATCGA

>LINE_scaffold1494-175006-175053-C
GATTTATTGAAATAAAAGATACTGTTTTATTAAAAAAAAAAAAAAAC

>LINE_scaffold1496-6197-6266-+
ATGTGGATGTAGATAGTATTTAGATATTTTTTTTTTTAATAAAACAGTATCTTTTATTTC
AATAAATCC

>LINE_scaffold1502-13915-14089-+
ATTGGATATTCGACTCCATGGACAGTTGATCAGTCATGTGGAGTCATACAAGTACCTTGG
TGTGCTAATTGACTCCAAGCTAGACCACTCAGCATGGCTCAAGCAGAAACGGTCTGCACT
CGAGCACACCATCTCGGCCCTTCACCCAGTGCTGGCTAACCACCAGCTAACGGT

>LINE_scaffold1503-87457-87505-+
GTATTTTTTTTTTTTTAATAAAACAGTATCTTTTATTTCAATAAATCC

>LINE_scaffold1503-227910-227962-C
GATTTATTGAAATAAAAGATACTGTTTTATTAAAAAAAAAAAAAAAACTCTC

>LINE_scaffold1504-425069-425206-C
ATCTTTTTTTTTAATGAACTTTAATTGTTTAAGAATATAATCACACTCCCAAAAAAACCA
GTAACGAGTGCCAAAAAAGGTGTTTTGTGAATCTGATAGTCAAAATCAGATCCCATGAAA
CACGGCAAGTCATACTC

>LINE_scaffold1504-435337-435469-+
ACTATAGTCTTAATTATATTAATTCAACAACATCTATCATTCATTTTGGTATAAGTTTCT
TCCTATTATTTTACCATTGTAAAATATCTGTCCACTTTGACACACACTCGATCCGGGTGT
GGAGAATGTATA

>LINE_scaffold1504-511801-512330-+
TTACTCAACACATCTATTTGCTCATCTCGTAGTGGAGTGTGAGCAAGTAACTGGCCATCG
CATTCAGTCTGGACTAGTACCAGCAATTTATAAATCACGACTCAGATTGCTGGGTCGCAG
CACTCGATTCCGGGTGTGGAGAATGTATATACTTGGCTCCGGGGTGGAGTCTTAAATAGG
CGAAGCAGATCTGGACCAGCGGTGGTTGGACGGGACTGTGGAGCATGAATCTATGGGGAC
GAGGCATGATAATCAGGCAGTTGGCAGCACGGGTTGGCTGACTTTTTTGCATGTGGCGTA
CCGGCAGTATCAATCCACATTGTGGAAAATACCACTAGGGATCGCCTTGTGGAGAAGTTG
GTTAAACTGACTTGTAGCACCGCCAGCCTATGCCTGAATGGGTATGGCTTGCTGTGCTTC
ATGAATTTGATTTGACTATCAGATTCACAAAACACCTTTTGGCACTCATTACTTGTGTTG
TTTGTGGGTGTGATTCTATTCTTAACAATCAAAGTTTATTATATAAAAA

>LINE_scaffold1504-533038-533085-C
GATTTATTGAAATAAAAGATACTGTTTTATTAAAAAAATGAAAATAC

>LINE_scaffold1504-545040-545090-+
ATTTTTTTTTTTTTTTTTAATAAAACAGTATCTTTTATTTCAATAAATCC

>LINE_scaffold1504-589708-589752-+
TTTTTTTTTTTTAATAAAACAGTATCTTTTATTTCAATAAATCC

>LINE_scaffold1504-655901-656038-C
AATTTTAAAATTGGTTAAGAATAGAATCACACCCACAAAAACAACAAATAACGAGTAGTA
AATGTGTTTTGTGACTCTGATAGTCGGATTAAGATCCATGAAAACACAAGTCTTACATAA
TGAGGATGATGGGGGTG

>LINE_scaffold1506-218417-218542-+
GATCTGATTTGACTATTAGATTCACAAAACACCATTAGCACTCACACCCTTGTTGTTTGA
GGGGGTGATTATATTCTTAGCCATTAAAGTACATTTAATAATAATAATTCTATAGTATTA
GCTAT

>LINE_scaffold1506-328870-328912-C
GATTTATTGAAATAAAAGATACTGTTTTATTAAAATAAAAAA

>LINE_scaffold1506-331590-331709-+
ACTATAGTCTTAATTATATTAATTCAACAACATCTATTATTCATTTTGGTATAAGTTGTT
TTCTCCTATTATTTTACTATTGTAAAATATCTGTCCACTTTGACACAAACTACTTGTAT

>LINE_scaffold1506-370229-370570-C
TTTTTTTTTGAATGAACTGTGATTGTTAAGAATATAATCACACCCCAAACAACAAGTAAC
GAATGCCAAAAGGTGTTTTGTGAATTTGACAGTCATACCAAATCCATGAAACATGGCAAG
CCATACCCATTCAGGCATAGGCTGGTGGGTGCTAACAAGTCAGTTTAACCAACTTCCACA
AGGCGATCCCTGGTATTTCCACAATGTGGATTGATGCTGCCCGGTACATTGCTTGCAGGA
AGTCAGCTAACCGTGCTGCCAGCGCCCGATTATCATGATCTCATTCCCATAGATTGTATG
CTCCACAGTCCCCATCCAACCAGCCAACTGGTCCAGATCTG

>LINE_scaffold1506-449957-450563-C
GAACTTTATTGTTAAGAATATAATCACACCCCCAAAACAACAAGGTATGAGTGTCAAAGG
TATTTGTGAATCTGATAATCAAATCAAATCCATGAAACACAGGCAAGCCATACTCCATTC
AGGCATAGGCTTGGTGTGTGCCACAAGTCAGTTTAACCAACTCCCACAAGGCGATCCCTG
GTGGTATTTCCACAATGTGGATTGATACTGCCGGTACGCTACCTACAGGAAGTCAGCTAA
CCGTGCTGCCAGCGCCCGATTATCATGCCTCGTCCCCATAGATTCATGCTCCACAGCCCC
TGTCCAACCAACGCTGGTCCAGATCTGCTTTGCCATTTAAGACTCCCACCGCGGAGCCAA
GTATATACATTCTCCACACCCGGATCGAGTGCGCGACCCAGCAGTCTGAGTCGTGATTTC
TGAATTGCTGGTACTAGTCCAGACTGAATGCGATGGCCAGCTACTTGCTCACACTCCACC
ACAAGATGAGCAAATGGATGTGCTGAGTAACTACTGGTCGCATAGGATGCAGTGGTCAAC
TGAGAATGGGTGGGTGTCGACTAATATGCCAATCTGAATGGCTTTTCTTGCTGTCCAGAG
TGCATC

>LINE_scaffold1506-614508-614680-C
TCCTTTTTCGTTTAAAATAATAAAATAGACTTTATTGTTTAAAAATATAACATAACACTC
CCAACAAACAAATACGAGTGAGTGCCAAAAGGGCGTTTTGTGGATCCGACAGTCAGATCA
GATCCATGAAACACGCGGCAAGCCATACCCATCCAGGAAATGGACTGACAAT

>LINE_scaffold1506-991350-991961-+
CACGGGTTCGCTTGTTAGAGCAGTTCGTGACCAAAAGAACACCCATCAATGCTATCTGCT
CCAGTACAGACAATGACGTGTTTACACTGAATGTCCAAGGGCAGTTGGTAAGATCCCAGC
ACTAGTTCTGGTCTCGTCGGACCAAACAGCTATGCAGGAACAGATACTGGCTGACACCAC
AAGTCAGGCCAAAGACAGTCAAGCAACGGCATTCGTTTGCATTGATTGACACTCTGCAAA
CATGTGGAGACTCTGCATCACTCCAAAAGTATGTCACTCGACAATTATTGGACACTTCTG
GGTTCTTCAAGGATCCCAGTTTTGATCAATCACGAACACATGGCACAAGATATCTGATGC
TTGCGCGCATGGATGCTCTCTGGACAGCAAGAAAAGCCATTCAGATTGGCATATTAGTCG
ACACTCACCCATTCTCAGTTGATCACTGCATATTATGTGACCAGCAGCTACTCAGCACAT
CCATTGCCCATCTCGTGGTGGAGTGTGAACAAGTAGCTGGCCATCGCATTCAGTCTGGAC
TAGTACCAGCAATTCAGAAATCACGACTCAGATTGCTGGGTCGCGCACTCGATCCGGGTG
TGGAGAATGTA

>LINE_scaffold1506-1011904-1012049-C
TCAACTTTAATTATTAGGAAATATAATCACACACTCTAAACAACACAAGTAATGAGTGCC
AATGGTGTTTATGAATCTGAAATTCAAATCAGATCCATGAAACACAGGCAAGCCGTACTC
CCCCATTCAGGAATAGGCTGATGGG

>LINE_scaffold1506-1072428-1072513-C
TTTTTTGACAATGAACTCGTTTGTTAGTAATATAATCACACCCCCAAACAAACAAGCACG
AATGCCAAAGGTGTTTGTGAATCTG

>LINE_scaffold1506-1231015-1231184-C
AACTACATTTTATATATATATAATAAACTTTAATTGTTAAGAATAATAATCACACACCTC
AAACAACACAAGTAACGAGTGCCAATGGTGTTTTGTGAATCTGAACTTCAAATACATGAA
ACACGGAAAGCCGTACCCCCATTCAGGAAATAGGCTGGCGAATTCACAA

>LINE_scaffold1506-1629972-1630353-C
TGTAACAATATAGACAGTTGCTTTTATAGTGGAAATGATAATAAAACGAAGCATATAGCT
TCTATCAAGGTGAGTGGCAGATTTGTGAATAGGGATAGATTAAGACTATAGTATTTTCCT
TTTTAAAATGAACTTTATTGTTAAGAATATAACCACACACCCCAAACAACAAGTAACGAA
TGCCAATGGTGTTTTGTGAATCTGATAGTCAAAATCAGATCCATGAAACACAGGCAAGTC
ATACCCATCCATTCAGGCATAGACTGGTGAGGTGCTAGAAGTCAGTTAGTCAACTTCCAC
AAGGTAAATCCCAGGTGGTATTTGCCACAATGTGGATTGATACTGCCGGTACGCTACCTG
CAGAAAGTCAGCTAACCGTAC

>LINE_scaffold1506-2444315-2444441-+
ACTATAGTCTTAACCATCTCCATATTCATAAATATTTCATTCATTTTGATATAAGTGATG
GGCCTTTTTTACTTTTTCCCTCATTATAAAATAGCTGTCTACACTGATAATATCAACTAT
GACTTG

>LINE_scaffold1509-939454-939615-C
TTCCCTAATACCCTCGTAGCTCTTGCCTTTCTTTTTTCTAAAAAAAAAAACTTTATTAAG
AATGTAGATACCCTCAAACAATAAGGTATAAGTGCCAAAGGTGTTTTGTGAATCAGAAAT
TCCAGCCCACGAAGCGCGGCAAGCCGCACTCCAGGCATAGG

>LINE_scaffold1509-1042961-1043090-+
TTTCATGGGATTTGATTTGAATATCAGATTTACAAAACACCCTTTGGCACTCATTACTTG
TTTCTTTTGGGATGTGTGATTATATTCTTGACAATTAAAGTTCATTCAAAAAAACATCAA
TAGTACTAA

>LINE_scaffold1509-1045263-1045305-C
GATTTATTGAAATAAAGATACTGTTTTATTAAAAAAAAAAAA

>LINE_scaffold1509-1112283-1112330-C
GATTTATTGAAATAAAAGATACTGTTTTATTAAAAAAAAAAAAAAAC
