# Supplementary material for: Two-speed genome evolution drives pathogenicity in fungal pathogens of animals
Source: Proc Natl Acad Sci U S A. 2023 Jan 3;120(2):e2212633120. doi: 10.1073/pnas.2212633120 (PMC9926174; doi:10.1073/pnas.2212633120)
Supplement: Supplementary file 16 — Dataset S15 (TXT) [file pnas.2212633120.sd15.txt]

>scaffold0001-1469451-1470988-+
TATCAACCACCTATAGTCTCCAACAGAGATTGGTGAGAGGATAAAAAGAAAACATTCTTT
AGGAAACCTTAAATTTGTGTTTGATTCTTAGTTGGAATTTGATTAAGATCTGATCCCAAA
CACAACAAGGTTTCCTTTTGATCATCAGAGAAGGGATCTGCTTGGGATTCAACAGAACAG
AACAGATTAGACTGACTACTATGACAGCAATGATTGTTACTATCAGTCGTAGTACTATGT
CACACATGCACAGACACCCATTGCTCAGGAGTAGTCTTGTAGTGGGTGCAGCCACTGTTC
TGTCAAGGATAATCAGGAACACTGCAACAGTCGCTGCACTCGCACCCATCAGATCAGCAG
CAGCAACTACTCACTCGCTCCAGCATCAGTTGTATGTTATGGATTGCATATGTTATTTAG
TTGTATTGTGCTGTGTAGAGAGACTAGAACACAACTCATCCCCTTTACTGACTCTTGAGT
GTTTGTATTATGCCATTACACCATCCACAGTCAATACTACTCGGATCTGGAACAGCGTCG
CACATATTCAACATCCATTGATCCGACTCTGGCTACCACCAAAGAGAAACGGATCAGTAA
GAAGGGGATATCAGAGAGCAAGACACTGGATTCAGTCCATATAGACAAGTGTGTTTTTGT
TGATATATAGTCTACATCTTGTATGATGATGATGTGTGGTTTCCATCACTGACATAATGC
ATTGGGCTCAGTCTGGAGAGTATTGGACAGACAAAACTACGCAGTCTTGGTAGATATTTG
GGATTGACCTACATACTAACAAGGGTCAAGATCATCAAGAGACTCAAGTCACATATTGAA
TCAACTCCATCGATGCTACTACCAGACAGATCCATTGACTTTGAGTCGACCATGTTTACT
CATCACCAGATACATCCAAAAGAGTGAGGTTTGATTGTAATTGACCTCGTTTGACTATGT
GTGTGTGTATGATAGTAGCCGGGGTTATTAACCATGAGTATATCTGATCCCACTCATATC
CCACTTTATAGATTACACAGTCTTAGGATCTATCAATTGCACTCATTGTTTTTTCTGCAC
TTGGGATATCAGTGAGCAATTCCAATGATGAGTTGATTGGCGAGATATATTTACATATCA
AGAGAAATCCATCAGCAATGGTTGGCAACAGCACAGTGGATCTACTCAGCAGTGACACAG
TAGATGATTCCACCAACCACTCAACAACAAAGCAAAAAGCATGTTAGCCGTATTGAAGTG
GTCAGTTTGTATTTCTACTTGGTATTTATTCTGAGTCAATAGTGTAGACTGATTTTACTC
TATTCTGTGTTTCTAGTCTTCATGCATGTGATAGTCGGCAATTACTCAGTCTATGCAGTT
CATTTGGGATATCAGAATATAGAAGTCAAGAGATTCTAATAGTAATGGCACAGGATCATT
TACGCCAGAATCCATCCTTATTGTCTCCAAATGGCACAACCCCACTGCAGTTGCTTCTAA
GCCATGGTGATAGTCAGTCAAAGCCATTGATCTGGTG

>scaffold0001-1563135-1564465-C
ATTGAGTCACCCAATATACCCAATAGTCCATGTGTGCTTTTGTTAGTCCTCTTCCCTCCC
CCCACATTCACATGCCCCCTTTCCACCATCTCCACTAATGTTTGATGTGTGATTCATTTA
CTAATCAGTCGCCCATCACAATAACACTGTGGCTATACCACTATATCCATGCAGTTGTTT
CCTTCTTACCCCTGATATCCTGTTCAGTACAACCGATACAAATACCCTTTATATATATAC
GGGGAATCCCCCCTATGGGACAAACGACACAATCATGCCAAAACAGTATACAGACTGCTG
CCCACTGCACCACCTCCCCTTTGTGTGTTGTTGCTTGGTTAGAACAGGTCATATACAGAG
TGTTTATCCAATGGAGTACATTGACTCTTTATCACTCTTTTTAGATGAGAGCGGAGTGTG
CCTTCAGTCACATTTCTTATTAGCACACAATTTGATGTAGAATGTGTAAGGACAGACATA
CAAATGTCTGAGATCTATACACAGAGGATGGTGGTAGATTGTGCTGTCACTCCCTTCACT
CATAACTACACTACTCAGCAGTCTGATTCATATGTGCCAGATCTGATGCTTCTTAGTGTT
TCTGGTCTACAACGAGTATCAACAGACAACATCTGTTTAGTGAGGATTGAACTCATACAC
CACCATCGTCCTGATGTGAGGGTGTAGCTGTGGCCTAGCCCACTCTGGTGCCAACCGCCC
TAGGTCACAAATAGTACTATCTGTGTTCTAATGCTGTGTTGGTATAGGCTGTGCAACATA
AGGTGCAGCACATGAAACAGGTGATGGTTTATCAGGGTGTTGATGACAAGGGAAAGAGAG
TCACTCTAATATGTAGGGGTCTGTGTCTTGATTCACAAAGCGATATTGGAATGCCGACAT
AATTGAGGGCGAGATACCACCCTGTCATGGGGATGCTGCGTGGTGAGTGTAGTTTTGGTT
GATAGCTATAGTGGTGGGGAGTGCGAACATCACCATCAAAGATGTATGAGAGCAGCCACA
CAAAGGATACTTGACAACACTCCATAAGGACATGTATGTTGTATAGGCAGGTGGATCTAT
TTTGTCACAGTATAATCAACCAACTCAGGCTTTATGTCCAACCAAGGCAAGAATGAACAC
ACTCCCCTCCCATACACTGGTGCCCATTCCAATCACAAAAACAAACAAATGGTGTTTCAT
TATTATCGGAAGTGACAATTCAAAGTGAACACACACATCAGATTGACACGACAAGTGTAA
AGGATACGCGGTATTCAATGAAATTGCCACCAAAACCCTGTACTCCAGGGCCAGGGTCAA
AGGGTGTATT

>scaffold0001-1567569-1568880-C
ATTGAGTCACCCAATATACCCAATAGTCCATGTGTGCTTTTGTTAGTCCTCTTCCCTCCC
CCCACATTCACATGCCCCTTTCCACCATCTCCACTAATGTTTGATGTGTGATTCATTTAC
TAATCAGTCGCCCATCACAATAACACTGTGGCTATACCACTATATCCATGCAGTTGTTTC
CTTCTTACCCCCTAATATCCTGTTCAGTACAACCGATACAAATACCCTTTATATATATAC
GGGGAATCCCCTATGGGACAAACGACACAATCATGCCAAAACAGTATACAGACTGCTACC
CACTACACCACCTCCCCTTTGTGTGTTGTTGCTTGGTTAGAACAGGTCATATACAGAGTG
TATACCCAATGGAGTACATTGACTCTTTATCACTCTTTTTAGATGAGAGCGGAGTGTGCC
TTCAGTCACATTTCTTATTAGCACACAATTTGATGTAGAATGTGTGAGGACAGACATACA
AATGTCTGAGATCTATACACAGAGGATGGTGGTGGGTTGTGCTGTCACTCTCCCTTCACT
CATAACTACACTACTCAGCAGTCTGATTCATATGTGCCAGATCTGATGCTTCTTAATGTT
TCTGGTCTACAACGAGTATCAACAGGCAACATCGGTTTAGTGGGAATTGAAACCCATACG
TCATCGGGCTGATGTGAGGGTGTAACTGTGGCCTAGCCCACTCTACCACCAACCGCCCTA
GGTCGCAAATAGTACTATCTGTGTTTTGATGCTGTGTTGGTATAGGCTGTGCAACATAAG
GCCCAACACATGAAACAGGTGATGGTTTATCAGGGTGTTGGTGACAAGGGAAGAGAATCA
CTGTAATATGCAAGGGTCTGTGTCTCGACTCACAAAGTGATATTGGAATGCCGACACAAT
TGAGGGCGAGATACCACCCTGTCATGGGGATGCTGTGTGTAGTGAATGTAGTTTTGGTTG
ATAACTATAGCGATGGGGAGTGCGAACATCGCTATCCAAGATGTATGAGAGCAGCCACAC
AAAGGATACTTGACAACACTCCATAAGGACATGTATGCTGTATAGGCAGGTGGATCTATT
TTGTCACAGTATAATCAACCAACTCAGGCAAGAATGAACACACTCCCCTCCCATACACTG
GTGCCCATTCCAATCACAAAAACAAACAAATGGTGTTTCATTATTATCGGAAGTGACAAT
TCAAAGTGAACACACACATCAGATTGACACGACAAGTGTAAAGGATACGCGGTATTCAAT
GAAATTGCCACCAAAACCCTGTACTCCAGGGCCAGGGTCAAAGGGTGTATT

>scaffold0001-1613060-1616005-C
CCACCAGATCAATGGCTTTGACTGACTACCACCGTAATTTAGAAGCAGCTGCAGTGGGAT
TGTGCCATTTGGAGACAATAAGGATGGATTCTGGCGTAAATGATCCTGTGCCATTACTAT
TAGAATCTCTTGACTTCTATATTCTGATATCCCAAATGAACTGCATAGGCTGAGTAATTG
CCGACTATTACATGCATGAAGACTAGAAACACAGAATAGAGTAAAATCAGTCTACACTAT
TGACTCAGAATAAATACCAAGTAGAAATATAAACTGACCACTTCAATACGGCTAACATGC
TTTTGCTTTGTTGTTGAGTGGTTGGTTGGTAGAATCATCTACTGTGTCACTGCTGAGTAG
ATCCACTGTGCTGTTGCCAACCATTGCTGATGGATTTCTCTCGATGTGCAAATATATCTC
GTCAATCAACTCATCATTGGAATTGCTCACTGATATCCCAAGTGCAGAACACAATGAATG
CAATTGATAGATCCTAAGACTGTGTAATCTATAAAGTGGAATAGGAGTGGAGTCAGATAT
ACTCATGGTTAATAACCCCGACTACTATCATACATATACACACACATGTCAAACGAGGTC
AATTACAATCAAACCCTCACTCTTTTGGATATATCTGGTGATGAGTAAACATGGTCGACT
CAAAGTTAATGAGTCCGTCTGGCAGTAGCATCGATGGGGTTGATTCAATATGCGACTTGA
GTCTCTTGATGACTTTGGCCTTTGTTAGTGTGTAGGTCAATCCCAAATATCTACCAAGAC
TGCGTAGTTTTGTCTGTCCAATACTCTCCAGACTGAGCTCAATGTAGTATGTCAGTGATG
GAAACCACACATCATCATCATACAGAATGTAGACTATATATCAAAGAAAACACACACTTG
TCTATATGTACTGAATCCAGTGTCTTGCTCCCTGATATTCCCTTCTTGCTGATCCCGTTT
CTCCTTGGTAGCAGTCAGAATCGGATCAATGGATGTTGAATATGTGCGACGCTGTTCCAG
ATCCGAGTAGTATTGACTGTGGATCGGTGTAATGGCATAATACAAACACTCAAGAGTCAG
TAAATGGGATGAGTTGTGTTCTAGTCTCTCTACACAGCGCAATACAACTAAATAACATAT
GCAACTCATAACATACAACTGATTTCTGGAGTGAGTGAGTAGTTGCTGCTGATCTGATCT
GATGGGTGCAAGTGCAGCGACTGTTGCAGTGTTCCTGATTATCCTTGACAGAACAGTGGC
TGCACCCACTACGAGACTACTCCTGATCAATGGGTGTCTGTGCATGTGTGGCACAATACC
ACGGATGATAGTAGTCATCATTACTGCCATATTAGTCAGTCAGTCTAATATGTCCTGTCC
TGTCCTGTTGTATCCAAGCGGCTCCTTCTCTGATGATCAAAAGGAAACCTTGTTGTGTCT
GGATCAGATCTTAATCAAATTCCAACCAAGAATCAAACACAAATTTAAGGTTTCCTAAAG
AATGTTTTCTTTTTATCCTTTCACCAATCTCTGTTGGACTATAAGTGGTTGATAGGTGGA
GACCATATCTACTAGGGTCGTCCTACTCAAAGATCACTTTCACCATCCCATTCTATCATA
CTATTCCGTCCTTCAACTCGTATCAACCAATATACCCCAAATAGTCCATGTGTGCTTTTG
TTAGTCCTCTTCCCTCCCCCCACATTCACATGTCCCTTTCCACCATCTCCACTAATGTTT
GATGTGTGATTCATTTACTAATTAACCCTTTACAACAATAACACTGTGGCTATACCACTA
TATCCATGCAGTTGTTTCCTTCTCCCCCTGATATCCTGTTCAGTACAACTGATACAAATA
CCCTTTATATATACAAGGGGGAATCCCTTATAGGACAAACGATATAACCATGCCAAAACA
GTATACAGACTGCTACCCACTACACCACATTCTCTGTGTGTTGTTGCTGCTCGGTTAGAA
CAGGTCATATACAGAGTGTATACCCAATGGAGTGCATTGACTCTTTACCACCCTTTTTAG
ATGAGGGTGGAGTGTGCCTTCAGTCACATTTCTTATTAGCACACAATTTGATGTAGAATG
TGTGAGATCAGACATACAAATGTCTGAGATCTATACACAGAGGATGGTGGTAGATTGTGC
CGTCACTCCCTTCACTCTTAAATACACTACTCAGCAGTCTAATTCATATGTGCCAGATCT
GATGCTTCTTAATGTTTCTGGTCTACAACGAGTATCAACAGGCAACATCGGTTTAGTGGG
AATTGAAACCCATACGTCATCGGGCTGATGTGAGGGTGTAACTGTGGCCTAGCCCACTCT
ACCACCAACCGCCCTAGGTCACGAATAGTACTATCTGTGTTCTGGTGTCGTGTCAGTATA
GGCTGTGCAACATAAGGTGCGGCACAGGAAACAGGTGATGGTTTATCGGGGTGTTGATGA
CAAGGGAAGAGAATCACTGTAATATGCAAGGGTCTGTGTCTTGATTCACAAAGTGATATT
GGAATACTGACACAATTGAGAGTGGGATTTCACCCTGTCATGGGGATGCTGCGTGGTGAA
TGTAGTTTTGGTTGATAGCTATAGTGGTGGGGAGTGCGAACATCGCTATCCAAGAGGTAT
GAGAGCAGCCACACAAAGGATACTTGACAACACTCTATGGAACATGTATGTTGTATAGGC
AGGTGGATCTATTTTTTCATAGTATAATCAACCAACCAAGGCAAGAATGAACACACTCCC
CTCCCATACACTGGTGCCCATTCCAATCACAAAAACAAACAAATGGTGTTTCATTATTAT
CGGAAGTGGCAATTCAAAGTGAACACACACATCAGATTGACACAACAAGTGTAGAGATAT
GTGACACTCAATAAAATTATCACCAAAACCCTGTACTTCAGGGCTAGGGCCAAACAGGGT
GTATT

>scaffold0001-1619104-1620423-C
ATTGAGTCACCCAATATACCCCAAATGGTCCATGTGTGCTTTTGTTAGTCCTCCTCCCCC
CACATTCACATGCCCCTTTCCACCATCTCCACTAATGTTTGATGTGTAATTCATTTATTA
ATCAGCCACTCACCACAATAACACTGTGGCTGTACCACTATATCCATGCAGTTGTTTCCT
TCTCCCCCTGATATCCTGTTCAGTACAACTGATACAAATACTCTTTATATACAAGGGGGA
ATCCCTTATAGGGCAAACGATATAACCATGCCGAAACAGTATACAGACTGCTACCCACTA
CACCACATTCTCTGTGTGTGTTGCTGCTCGGTTAGAACAGGCCATATACAGAGTGTTTAC
CCAATGAAGTGCATTGACTCTTTACCCCCCTTTTTAGATGAGAGCGGAGTGTGCCTTCAG
TCACATTTCTTATTAGCACACAATTTGATGTAGAATGTGTGAGGACAGACATACAAATGT
CTGAGATCTATACACAGAGGATGGTGGTAGGTTGTCCTGTCACTCCCTTCACTCATAACT
ACACTACTCAGCAGTCTGATTCGTATGTGCCAGATCCGATGTTTTTAATGTTTCTGGTCT
ACAGTGAGCATCAACAGGCAACATCGGTTTAGTGGGAATTGAAACCCATACGTCATCGGG
CTGATGTGAGGGTGTAACTGTGGCCTAGCCCACTCTACCACCAACCGCCCTAGGTCGCAA
ATAGTACTACCCGTGTTCTGGTGCTGTGTTGGTATAGGCTGTGCAACATAAGATGTAGCA
CAGGAAACAGGAGATGGTTTATCAGGGTGTTGATGACAAGGGAAGAGAATCATTGTAGTA
TGCAAGGGTCTGTGTCTCGACTCACAAAGTGATATTGGAATACTGACACAATTGAGGGCG
AGATACCACCCTGTCATGGGGATGCTGCGTGGTGAATGTAGTTTTGGCTGATAGCTATAG
TGGTGGGGAGTGCACACATCACTATCCAAGAGGTATGAGAGCAGCCACACAAAGGATACT
TGACAACACTCCATAAGGGCATGTATGTTGTATAGGCAGGTGGGTCTATTTTGTCACAGT
ATAATCAACTAATCCAGGTCTTATGTCCAACCAAGGCAAGAATGAACACACTCCCCTCCC
ATACACTGGTGTCTATCCCAATCACAAAAACAACCAGTTGGTGATTCATTATTATCGGAA
GTGGAAATTCAAAGTATATATACACATCAGATTGACACAACAAGTGTAGAGGATACGCGG
TATTCAATGAAATTGCCACCAAAACCCTGTACTCCAGGGCCAGGGTCAAAGGGTGTATT

>scaffold0001-1627801-1631584-C
TTTATATGCGCAAGAGCCACCAGATCAACAGCGCCATCTGCACGTATAATTTCTGGATGT
TCGTGCAGGTGAGTCCTAAATCGCCCAAGAAGCTGTACTTTTGATATCTTTGTTGAAATT
CCATACGATCTACACATCACCTGGATATCATCCTGGCGTGATGTGTCCAACATGATTTCA
TTGGAATGGGATATTAGCATATACATACCACAAATACAAATACAACGAGAGATAGATTCA
TAACCAGAGACATCACTACCTATAGAGACACATGGGTTTAGAAAGCGTCTTCTTGCTTGA
ATTATTCTTCAATGACCGTTCATTTCCAGGGATGACCGCTCCATCCTCAGTTACAGCACA
TGGATTTGATGTTAAATAAGTACGTAGTTCATCTACAAGTCGGTCTTTTGGTTTATCATT
TGAAACACCAAACATGTTGCACAATGTGATCAATTGCAACAGCGAAAGTACTTCTAGTCT
GAATAACAAATGATCATGAGTTTGCAAATATAGCAGAATCATAATATATGTTGCATCAAC
AATATAACACTGTTACATACCCGTTGATGTGGATAGGCATATTGGATATGTCGGATATCT
CTTGCCTCGACAGTTTAAGGGTAAACTGCAAATTGACCATCTCACCCTCTTCCACCAGTG
GCGATGCCGAATCAAGCAGTTTGTTCTTGATGGCACCAGCATATTCTGCATTGGTGAGGT
GGTATGAAATGTCACATATGTCTGAAAATGACCGTATTTGCCGAATAGTCAACTGTGTCA
AACTAGACTGCAATAGTCAGCAATCAAATAAACCAAAAACATCATACATATAATATGAAT
CAGACTAAGACTATACCTGTCAACAGTCATCGGCTTTGACTGACTACCATCATGGCTTAG
AAGCAACTGCAGTGGGATTGTGCCGTTTGGAGACAATAAGGATGGATTCTGGCGTAAATG
ATCCTGTACCATTACTATTAGAATATCTTGATTTCTATATTCTGATATCCCAAATGAACT
GCCTAGGCTGAGTAATTGCCGACTATCACATGCATGGAGACTAGAAACACAGAATAGATT
GAATCAGCCTACACTATTGACTCAGAACAAATATAAAAGTAGAAATATAAACTGACCACT
TCAATACGGCTGACATGCTCTGCACTGTTTTTGAGTGGTTGGTAGAATCATCTACTGTGT
TACTGCTGAGTAGATCCACTGTGCTGTTGCCAACCATTGCTGATGGATTTCTCTCGATGT
GCAAATATATCTCATCAATCAACTCATCATTGGAATTGCTCACTGATATCCCAAGTGCAG
AACACAATGAATGCAATTGATAGATCTTAACATTGTGTAATCTATAAAGTGGGATAGGAG
TGGAGTCAGATATACTCATGGTTAATGACTCCAACTATCATATATACACACACATGTCAA
ACGAGGTCAATTACAATCAAACCTTACTCTTTTGGATGTATCTGGTGATGAGTAAACATG
GTCGACTCAAAGTTAATGAGTCCGTCTGGCAGTAGCATCGATGGGGTTGATTCAATATGC
GACTTGAGTCTCTTGATGACTTTGGCCTTTGTTAGTGTGTAGGTCAATCCCAAATATCTA
CCAAGACTGCGTAGTTTTGTCTGTCCAATACTCTCCAGACTGAGCTCAATGTAGTATGTC
AGTGATGGAAACCACACATCATCATCATACAGAATGTAGACTATATATCAAAGAAACACA
CACTTGTCTATATGTACTGAATCCAGTGTCTTGTTCTCTGATATCCCCTTCTTACTGATC
CGTTTCTTCTTGGTGGCAGCCAGAGTCGGATCAATGGATGTTGAATATGTGCGACGCTGT
TCCAGATCCGAGTAGTATTGACTGTGGATGGTGTAATGGCATAATACAAACACTCAAGAG
TCAGTAAATGTAATGAGTTGTGTTCTAGTCTCTCTACACAGCGCAATGCAACTGCATAAC
ATATGCAACTCATAACACACAACTGATTTCTGGAGTGAGTGAGTGGTTGCTGCTGATCTG
ATCTGATGGGTGCAAGTGCAGCGACTGTTGCAGTGTTCCCGATTGTCCTTGACAGAACAG
TGGCTGCACCCACTACGAGACTACTCCTGATCAATGGGTGTCTGTGCATGTGTGGCATAA
TACCACGGATGATAGTAGTCATCATTACTGCCATATTAGTCAGTCAGTCTAATATGCCCT
GTCCTGTCCTGTTGTATCCAAGCGGCTCCTTCTCTGATGATCAAAAGGAAACCTCGTTGT
GTCTGGATCAGATCTTAATCAAATTCCAACCAAGAATCAAACACAAATTTAAGGTTTCCT
AAAGAATGTTTTCTTTTTATCCTTTCACCAATCTCTGTCGGAGACTATAAGTGGTTGATG
GATGGAAACCATATCTACTAGGGTCGTCCTACTCAAAGATCACTTTCACCATCCCATTCC
ATCATACTATTCCGTCCTTCGACTCGTATCACCCAATATACCCAAATAGTCCATGTGTGC
TTTTGTTAGTCCTCTTCCCCCCACACTCACATGCCCCTTTCCACCATCTCCACTAATGTT
TGATGTGTGATTCATTTACTAATTAACCCTTTACAACAATAACACTGTGGCTGTACCACT
ATATCCATGCAGTTGTTTCCTTCTCCCCCTAATATCCTGTTCAGTACAACTGATACAAAT
ACCCTTTATATATACAAGGGGGAATCCCTTATAGGACAAACGATATAACCATGCCGAAAC
AGTATACAGACTGCTACCCATTGCACCACATTATCTGTGTGTGTTGTTGCTTGGTTAGAA
CAGGTCATATACAGAGTGTATACCCAATGGAGTGCATTGACTCTTTACCCCCTTTTTAGA
TGAGAGCGGAGTGTGCCTTCAGTCACATTTCTTATTAGCACACAATTTGATGTAGAATGT
GTAAGGACAGACATACAAATGTCTGAGATCTATACACAGAGGATGGTGGTAGGTTGTGCT
GTCACTCCCTTCACTCATAACTACACTACTCAGCAGTCTGATTCATATGTGCCAGATCTG
ATGCTTCTTAATGTTTCTGGTCTACAGTGAGCATCAACAGGCAACATCTGCTTAGTGGAA
ATTGAACTCATACACCACCATCGGGCTGATGTGAGGGTGTAACTGTGGCCTAGCCCACTC
TACCACCAACCGCCCTAGGTCACAAATAGTAATATCTGTACTTTGGTGTCGTGTTGGTAC
AGTCTGTGAAACATAAGGTGCGGCACAGGAAACAGGAGATGGTTTATCAGGGTGTTGATG
ACAAGGGAAGAATCACTGTAATATGCAAGGGTCTGTGTCTCGACTCACAAAGTGATGTTG
AAATGCCGACAAAATTGAGAGTGAGATCACACCCTGTCATGGGGATGCTGCGTGTTGAAT
GTAGTTTTGGCTGATAGCTATAGCGGTGGGGAGTGCGAACATCGCTATCCAAGAGGTATG
AGAGCAGCCACACAAAGGATACTTGACAACACTCTATGGAACATGTATGTTGTATAGGCA
GGTGGTTCTATTTTGTCATAGTATAATCAACCAACCCAGGCAAGAATGAACACACTCCCC
TCCCATACACTGGTGCCCATTCCAATCACAAAAACAAACCAGACGATGATTCATTATTAT
CGCAAGTGGAAATTCAAAGTGAACACACACATCAGATTGACACAACAAGTGTAGAGATAT
GTGGCACTCAATAAAATTGCCACCAAAGCCCTGTACTCCAGGGCTGGTGCCAAAGGGTGT
ATT

>scaffold0001-1659526-1660599-C
ATATATAAAGGGAATCTTTTATAGGACAAACGATATAACCATACCAAAGCAGTATACAGA
CTGCTACCCACTACACCATATTCTCTGTGTGTGTTGTTGCTGCTTGGTTAGAACAGGTCA
TATACAGAGTGTTTACCCAATGGAGTGCATTGATTCTTTATCACTCTTTTTAGATGAGAG
CGGAGTGTGCCTTCAGTCACATTTCTTATTAGCACACAATTTGATGTAGAATGTGTGAGG
ACAGACATACAAATGTCTGAGATCTATACACAGAGGATGGTGGTAGGTTGTCCTGTCACT
CCCTTCACTCATAACTACACTACTCAGCAGTCTGATTCATATGTGCCAGATCTGATGCTT
TTTAGTGTTTCTGGTCTACAACGAGTATCAACAGACAGCATCTGCTTAGTGGGAATCGAA
ACCCATACGTCATCGGGCTGATGTGGGGGTATAGCTGTGGCCTAGTCCACTCTACCACCA
ACCGCCCTAGGTCGCAAATAATACTACCTGTGTTTTGGTGCTGTGTTGGTATAGGCTGTG
CAACATAAGATGTAGCACAGGAAACAGGAGATGATTTATCAGGGTGTTGATGACAAGGGA
AGAGTCACTGTAATATGTAAGGGTCTGTGTCTCAATCCACAAAGTGATATTGGAATACTG
ACACAATTGAGAGTGGATCCCACCTTGTCATGGGATGATGTGTGGTGAATGTAGTTTTGG
TTGATAGCTATAGTGATGGGGAGTGCGAACATCACCATCGAAGATGTATGAGAACAGCCA
CACAAAGGATACTTGACAACACTCTATAAGGGCATGTATGTTGTATAAGCAAGTAAGTCT
AGTTTGTCATAGTATAATCAACCAACCAATGCAAGGATGGACACCCCCACCCATATTGAT
ACCCATCCCAATCACAAAAACAACCAGATGGTGATTCATTATTATCGGAAGTGGAAATTC
AAAATATATATACACATCATATTGACACGACAAGTGTAGAGGATACGCGGTATTCAATGA
AATTGCTACCAAAATCCTCTACTCCAGGGCTGGGGCCAAAAGGAGAATGCTTC

>scaffold0001-1667056-1668550-C
GGGATCTGGAATGAAAGCTATCATGGGTCGGAGTAGTTGCACACCATAGTATGTGGTGTG
TTCCTCAATGATACACATTAATGCAATTAGATAATGAAGGTGGTTTCAGTGTGTGTACTA
GGAACGAACTCTCATATCCACAAACAGCTCATCACTATTACCAAGAGGAATGCACTCAAT
ATCTCAACAATTGAGTCATTCAATATACCCATAGTCCATGTGTGTTTTTGTTAGTCCTCT
TCCCTCCCCCTACACTCACATGCCTCTTTCCCCCATCTCCACCAATGTTTGATGTGTGGC
TCATTTACTAATCAACCACTCATCACAATAACACTGTGGCTGTACCACTATATCCATGCA
GTTGTTTCCTTCTCACCCCTGATATCTTGTTCAGTACAACTGATACAAATATTCTTTATA
TATACAAGGGGGAATCCCTTATAGGACAAACGACACAACCATGCCAAAACAGTATACAGA
CTGCTACCCACTACACCGCATTATCTGTGTGTGTTGTTGCTTGGTTAGAACAGGTCATAT
ACAGAGTGTTATTCCAATGGAGTACATTGATTCTTTACCACTCTTTTAGATGAGAGCGGA
GTGTGCCTTCAGTCACATTTCTTATTAGCACACAATTTGATGTAGAATGTGGGAGGACAG
ACATACAAATGCCTGAGATCTATACACAGAGGATGGTGGTAGGTTGTCCTGTCACTCCCT
TCACTCATAACTACACTACTCAGCAGTCTGATTCATATGTGCCAGATCTGATGCTTCTTA
ATGTTTCTGGTCTACAGTGAGCATCAACAGGCAACATCTGCTTAGTGGGAATCGAAACCC
ATACACAATTGGGCTGATGTGGGGGTATAGCTGTGGCCTAGCTCACTCTACCACCAACCG
CCCTAGGTCACAAATAGTACTATCTGTGTTCTGGTGTCGTGTTGGTACAGTCTGTGCAAC
ATAAGGTGCAGCACATGAAACAGGTGATGGTTTAACAGGGTGTTGATGACAAGGGAAGAG
AATCACTGTAATATGCAAGGGTCTGTGTCTTGATTCACAAAGTGATATTGGAATACCAAC
ACAGTTGAGGGCGAGATACCACCCTGTCATGGGGATGCTGTGTAGTGAGTGTAGTTTTGG
CTGATAGCTATAGTGGTGGGGAGTGCGAACATCACCATCAAAGAGGTATGAGAGCAGCCA
CACAAAGGATACTTGACAACACTCTATAAGGGTATGTATGTTGTATAGGCAAGTAAGCCT
ATTTTGTCATAGTATAATCAACCAACCAATGCAAGAATGAACACACTCCCCTCCCATACA
CTGGTGCCCATTCCAATCACAAAAACAAACAAATGGTGTTTCATTATTATCGGAAGTGGC
AATTCAAAGTGAACACACACATCAGATTGACACAACAAGTGTAAAGGATACGCGGTATTC
AATGAAATTGCCACCAAAACCCTGTACTCCAGGGCCAGGGTCAAAGGGTGTATT

>scaffold0001-1671650-1672979-C
ATTGAGTCACCCAATATACCCCAAATGGTCCATGTGTGCTTTTGTTAGTCCTCTTCCCTC
CCCCTACACTCACATGTCCCTTTCCACCATCTCCACTAATGTTTGATGTGTGATTCATTT
ACTAATTAACCCTTTACAACAATAACACTGTGGCTGTACCACTGTATCCATACAGTTGTT
TCCTTCTCACCCCTGGTATCTTGCTTAGTATAACTGATACAAATACCCTTTATATATACA
AGGGGGAATCCCTTATAGGGCAAACGACACAACCATGCCAAAACAGTATACATACTACTA
CCCACTACACCACATTCTCTGTGTGTGTTGTTACTTGGTTAGAACAGGTCATATACAGAG
TGTTTACCCAATGGAGTGCATTGACTCTTTACCACCCTTTTTTAGATGAGGGTGGAGTGT
GCCTTCAGTCACATTTCTTATTAGCACACAATTTGATGTAGAATGTGTGAGGACAGACAT
ACAAATGTCTGAGATCTATACACAGAGGATGGTGGTAGGTTGTCCTGTCACTCCCTTCAC
TCATAACTACACTACTCAGCAGTCTGATTCATATGTGCCAGATCCGATGTTTCTTAATGT
TTCTGGTTTACAACGAGGAGTATCAACAGGCAACATCTGCTTAGTGGGAATCGAAACCCA
TACACAATTGGGCTGATGTGAGGGTGTAGCTGTGGCTTGATCCATTCTGGTGCCACCGCC
CTAAGCCGCAACTAGTAATATCTGTGTTTTGATGCTGTGTTGGTATAGGCTGTGCAACAT
AAGGCCCAACACAGGCAACAGGTGATGGTTTATCAGGGTGTTGATGACAAGGGAAGAGAA
TCACTGTAATATGCAAGGGTCTGTGTCTCGATTCACAAAGTGATATTGGAATACTGACAC
AATTGAGGGCGAGGTCCCACCCTGTCATGGGATGGTGTGTGGTGAATGTAGTTTTGGTTG
ATAGCTATAGCGATGGGGAGTGCGAACATCACCATCAAAGAGGTATGAGAACAGCCACAC
AAAGGATACTTGACAACACTCTATAAGGACATGTATGTTGTATAGGCAGGTGGGTCTATT
TTGTCACAGTATAATCAACCAACTCAGGCTTTATGTCCAACCAAGGCAAGAATGAACACA
CTCCCCTCTCATACACTGGTGCCCATTCCAATCACAAAAACAAACAAATGGTGATTCATT
ATTATCGGAAGTGGAAATTCAAAGTATATATACATATTGGATTGACACAACAAGTGTAGA
GGATACACGGTATTCAATGAAATTGCCACCAAACCCCTGTACTCCAGGGCCAGGGTCAAA
GGGTGTATT

>scaffold0001-1676098-1676817-C
ATTGAGTCACCCAATATACCCCAAATGGTCCATGTGTGCTTTTGTTAGTCCTCTTCCCTC
CCCCTACACTCACATGCCCCTTTCCACCATCTCCACTAATGTTTGATGTGTGATTCATTT
ACTAATTAACCCTTTACAACAATAACACTGTGGCTGTACCACTGTATCCATACAGTTGTT
TCCTTCTCACCCCTGGTATCTTGCTTAGTATAACTGATACAAATACCCTTTATATATACA
AGGGGAATCCCTTATAGGGCAAACGACACAACCATGCCAAAACAGTATACATACTACTAC
CCACTACACCACATTCTCTGTGTGTGTTGTTACTTGGTTAGAACAGGTCATATACAGAGT
GTTTACCCAATGGAGTGCATTGACTCTTTACCACCCTTTTTAGATGAGGGCGGAGTGTGC
CTTCAGTCACATTTCTTATTAGCACACAATTTGATGTAGAATGTGTGAGGACAGACATAC
AAATGTCTGAGATCTATACACAGAGGATGGTGGTAGGTTGTCCTGTCACTCCCTTCACTC
ATAACTACACTACTCAGCAGTCTGATTCATATGTGCCAGATCCGATGTTTCTTAATGTTT
CTGGTCTACAACGAGTATCAACAGGCAACATCTGCTTAGTGGAAATTGAACTCATACACC
ACCATCGTCCTGATGTGAGGGTGTAGCTGTGGCCTAGCCCACTCTACCACCAACCGTCC

>scaffold0001-1944469-1946792-+
AGATACAACGAGGCTTCCTTTTGATCATTAGAGAAGGATCTGCTTGGGATTCAACAGATC
ATATTAGACTGACTGACTGATATGACAGCAATGATGACTACCATCATCCGTGGTAGTATG
CCACACATGCACAGACACTCATTGCTCAGGAGTAGTCTCGGAGTGGGTGCAGCCACTGTT
CTATCAAGGACAATCAGGAACACTGCAACAGTCGCTGCACTTGCATCCATCAGATCAGCA
GCAGCAACTACTCACTCACTCCAGCATCAGCTGTATGTTATGAGTTGCATATGTCATACA
ATTGTATTGTGCTGTGTAGAGAGACTAGAGCACAACTCATTCCCTTTACTGACTCTTGAG
TGTTTGTATTATGCCATTACACCAATCCACAGTCAATACTACTTGCATCTGGAACAGTGT
CGCTCATATTCAACATCCATTGATCCGACTCTGACTGTCACAAAGGAGAAACAGATCGTC
GATAAGAAGATATCAGAGAGCAAGACACTGGATTCAGTCCATATAGACAAGTGTGTTTTG
TTGATATATAGTCTACATTCTGTATGTATGATGATGTGTGGCCTCCATCACTGACATAAT
ACATTGGGTTCAGTCTGGAGAGTATTGGATGGACAAGACTAGTCAGTCTTGGTAAGTATC
TGGGATTGACCCACATACCAACAAGGGACGAAGTCATCAAAAGACTCAAGTCACATATTG
AATCGACCCCATCGATGCTGCTACCCGATGGATCTATTGACTTTGAGTCGGCCGTATTTA
CCAATCACCAGATATATCCAGAAGAGTGAGGGTTTGATTTGTAATTGCTCTCATTTGACA
TATATATATATGTGTGTTTGTGTGTATGTATGATAGTAGTTGGGTTACTAACCACGAGTA
TATCTGAACTTCCCCTCATTCCACTTGATAGATTGCAAGGCTTCAAGATCTATCAATTGC
ATTCATTGTGTTCTGCACTTGGGATATCAGTGTGGAATTCCAATGATGAGTTGATTGATG
AGATCTATTTGCATATCAAGAGAAATCCATCAGCAATGGCCGGTAACAGGGCAGTGGATC
TACTCAGCAGCAGTAGCACAGTAGATGATTCTGCTAACCACCCAACAGCAGAGCAAAGCA
TGGCAGCCGTATTGGAGCGGTCAGTTTATATTTACACTTTATATTTGTTCTGGGTCAATA
GTGTAGACTGATTTTAATATATTCTGTGTTTCTAGTCTTCGAACATGTGGTAGATGGCAA
TTGCGCAGCCTATGCGATTCATTTGAAATACCAAAGAAAAGAAGCCAAGATATCCTTGTG
GAGATGGTACAGGATCATTTACGCCAGCATTCATCCCTATTGTTTCCAAATGGCACCATA
CCACTGCAGCTGCTTCTAAATCATGGTGGTGGTCAGCCAAAACCATCGACTGCCAACAGG
CACACTCCCAAGTTGGTTGATATGGCTCCTGTATCTGAATCTGGCTCTGAATCCGGATCT
GGATCTGGATCTGCTGACTGCTGTCAACTTGAGTCGAGTCTGGCGCGGTTGAACTATTGG
CAAGCACATACACTTTCAGATATATGTGACATTCCACACAACTTTACACATTCAGAATAT
GCTGGTATCATCAAAAGCAAACTACTTGATTCGGCATCACCACTGGTGGGAGAGGATGGT
ATAGTCGATTTGCAGTTCATTCCTAAACCGTCGAACCAAGAGATTTCCGACATATCCAAT
ATGCCTATCCACATCAACGGGTATGTGGTAGTGCTGACTTGTTTGATGCAGTACATTTGT
ATATAGAGTTGATGCTACTGCTGTGCCTGCAAACTCATGATCATTCTTTTTTAATTGTTC
AGACTAGAAGCACTCTCGTCGATGCAATTGACTACATTATGCAAGATGTTTGGTGTTTCA
AGGGTTAAAGCAAGAGTCCAACTTGTAGAGGAACTACGTCTTTATTTAACATCGAATCCA
TCTGCTGTAGCTGAGGATGGAGCGGTCATCCTTGGAAATGAAAAGTCGCTGAATACTAGT
TCAAGCAAGAAGACGCTTTTAAACCCGTGTATCTCCATAGGTAATGATGTCTCTGATTAT
GAATATATCTCCCGTTGTATTTGTATTTTGTAATGTATGTATATAGTAATACCCATTCAA
TGCCATCAGTTTGAACACAACACATCTGGGCGAGATCTGGGCGTTGTGTAGATCATATGG
AATTTCAATAATGATACCAAAAGAACAGCTTTTTGAGCGATTTAGGACTCACCTGCGTGA
ACATCCAGAGGTCGTACGCGCAGATGGCACCATTGTTCCAGTG

>scaffold0001-1984441-1985251-C
ACCGGATTAATGGTGCCATCTGTGCGTACGACCTCTGGATGTTCACGCAGGTGAGTCCTA
AATCGCTCAAAAAGCTGTTCTTTTGGTATCATTATTGAAATTCCATATGATCTACACAAC
GCCCAAATCTCGCCCAGATGTGTTGTGTTCAAACTGATGACATTGAATGGGTATTACTAT
ATACATACACTACAAAATACAAATACAACGGGAGATAGATTCATAATCAGAGACATCATT
ACCTATGGAGATGCACGGGTTTAGAAAGCGTTTTCTTGCTTGAACTAGTATTCAGCGACT
TTTCATTTCCAAGGATGACCGCTCCATCCTCAGCTACAGCAGATGGATTCGATGTTAAAT
AAAGACGTAGTTCCTCTACAAGTTGGACTCTTGCTTTAACCCTTGAAACACCAAACATCT
TGCATAATGTAGTCAATTGCATCGACGAGAGTGCTTCTAGTCTAAACAATTAAAAAAGAA
TGATCATGAGTTTGCAGGCACAGCAGTAGCATCAACTCTCTATACACATACACTGCATCA
AACAAGTTAGCACTACCACATACCTGTTGATGTGGATAGACATATTGGATATGTCGGAAA
TCTCTTGGTTCGACGGTTTAGGAATGGACTGCAAATCGACCATGCCACCCTCTCCCACCA
GTGGTGATGCCGAATCAAGTAGTTTGCTTTTGATGATACCAGCATATTCTGAATGTGTAA
AGTTGTGTGGAATGTCACATATATCTGAAAGTGTATGTGCTTGCCAATAGTTCAACCGCG
CCAGACTCGATTCAAGTTGACAGCAGTCAG

>scaffold0001-1985296-1986778-C
GCGCAATATCAACCAACTTGGGAGTGTGCCTGTTGGCAGTCGATGGTTTTGGCTGACCAC
CACCATGATTTAGAAGCAACTGCAGTGGTATGGTGCCATTTGGAAACAACAGGGATGGAT
GCTGGCGTAAATGATCCTGTACCATCTCCACAAGGATATCTTGGCTTCTTTTCTTTGGTA
TTTCAAATGAATCGCATAGGCTGCGCAATTGCCATCTACCACATGTTCGAAGACTAGAAA
CACAGAATATATTAAAATCAGTCTACACTATTGACCCAGAACAAATATAAAGTGTAAATA
TAAACTGACCGCTTCAATACGGCTGCCATGCTTTGCTCTGCTGTTGAGTGGTTGGTAAAA
GTATCTACTGTGTTACGACTGCGCAGGACGACTGCCCTGTTACCGGCCATTGCTGATGGA
TTTCTCTTGATATGCAAATAGATCTCATCAATCAACTCATCATTGGAATTCCACACTGAT
ATCCCAAGTGCAGAACACAATGAATGCAATTGATAGATCTTGAAGCCTTGCAATCTATCA
AGTGGAATAAGGGGAAGGTCAGATATACTCGTGGTTAATGACTCCATATGGCATATATCA
TACAGACACACACAAACACACATATATATATATGTCAAATGAGGGCAATTACAAATCAAA
TCCTCACTCTTCTGGATATATCTGGTGATTGGTAAATACGGCCGACTCAAAGTCAATAGA
TCCGTTGGGTAGCAGCATCGATGGGGTCGATTCAATATGTGACTTGAGTCTTTTGATGAC
TTCGTTCCTTGTTGGTATGTGGGTCAATCCCAGATACTTACCAAGACTGACTAGTCTTGT
CCATCCAATACTCTCCAGACTGAACCCAATGTATTATGTCAGTGATGGAGGCCACACATC
ATCATACATACAGAATGTAGACTATATATCAACAAAACACACTTGTCTATATGGACTGAA
TCCAGTGTATTGCTCTCTGATATCTTCTTATCGACGATCTGTTCCTCCTTTGTGACAGTC
AGAGTCGGATCAATGGATGTTGAATATGAGCGACACTGTTCCAGATGCGAGTAGTATTGA
CTGTGGATTGGTGTAATGGCATAATACAAACACTCAAGAGTCAGTAAAGGGGATGAGTTG
TGTTCTAGTCTCTCTAGACAGCACAATACAACTGTATATGACATATGCAACTCATAACAT
ACAGCTGATGCTGGAGTGGGTGAGTAGTTGCTGCTGCTGATCTGATGAGTGCAAGTGCAG
CGACTGTTGTAGTGTTCCTGATTGTCCTTGATAGAACAGTGGCTGCACCCACTCCGAGAC
TACTCCTGAGCAATGAGTGTCTGTGCATGTGTGGTATCATACCACGACTGATAGTAGCAA
TCATTGCTGTCATAGTAGTCAGTCTGTCTAATCAGTTCTGTTGGATCCCAAGCAGATCCT
TCTCTAATGATCAAACGGAAGCCTCGTTGTATCTGAATCAAA

>scaffold0001-2153645-2159298-+
AAACTCACCCTGTTTGACCCTAGCCCTGAAGTACAGGGTTTTGGTGGGGATTTTATTGAA
TATTACGTATCCTCTACACTTGTCGTGTCAATATAGTGTGTGTATATGCTTTGAATTGTC
ACTTACAATAATAATGAATTACCATCTGGTTGTTTTTGTGATTGGGATGGGTATCAATGT
GGGGTGGAGTGTGTCCATCCTTGCCTTGGTTGAACATAAGTCCTGGGCTGGTTGATTATA
CTGTGACAAAATAGACCCACCTGCATATACAACATACATGTTCCATAGTGCATTGTCAAG
TATCCTTTGTGTAGCTGCTCTCATACCTCTTTGATGGTGATGTGTGCACTCTCCACCGCT
ATAGTTATCAGCCAAAACTACATTCACCACACATCATCCCATGACAGGGTGGTATCTCGC
CCTCAATTGTGTTGGTATTACAACATCACTTTGTGAATCAAGACACAGACTCTTACATAC
TACAGTGACTCTTTCCTTGTCATTAACATCACCTGTTTCCTGTGCCGCATCTCATGTTGC
ACAGCCTATACCAACACAGCATCAGAACACAGGTAGTAGTATTTGTGACCTAGGGCGGTT
GGTGGCAGTGTGAGTCAAGCTACAGTTACACCCTCACATCAGCGCAATGGTGGTGTATGA
GTTTCAATTCTCACTAAGCCGATGTTGTCTGTTGATACTCCTCACTGTAGACCAGAAACA
TTAAGAAACATCAGGTCTGACACATATGAGTCAGACTGCTGAGTAGTGTATTTGAGAATA
AAGGGAGTGACGGCCCAATCTACCACATCATCCTTTGTATAGATCTCAAACATTTGTGGG
TCTGCCCTCACACAGAGTATGTGCTAATAAGAAATGTGACTGAAGGCACACTCCATCCTC
ATCCAACAAGGGGAGGAAGAGTCAACACTCTCCATTGGGTAACCTCTGTATATGACCTGT
TCTGACCGAGCAGTAACAACACACATAGAAGGTGGTGCAGTGGGTAGCAGTCTCTATACT
GTTTTGGCATGGTTATGTCGTTTGTCCTATAGGGGACTCCCCTTGTATACATATATAAAG
GATATTTGTAGGAGTTGTACTGAACAAGATAGCAAGAGTAAGAAGGAAACAACTGTATGG
ATACAGTGGGTATAGCCACAGTGTTATTGTGGTGAGTGGTTCATTAGTTCATGAATCACA
CATCAAACATTAGTGGAGATGGTGGAAAGGGGACATGTGAGTGTGGGGGGGGAGAGGAAG
AGGACTAACAAAAACACACATGGACTATTGGGCATATTGGGTGATACGAGTCGAAGGACG
GAATGGTATTAGGGAATGGGATGGTACAAGTGATCTTTGAGTAAGACGACCCTAGTAGAT
ATGGTCTCCATCTATCAACCACTTATAGTCCAACAGAGATTGGTGAAGGGATAAAAAGAA
AACATTCTTTAGGAAACCTTAAAATTGTGTTTGATTCTTAGTTGGAATTCGATTAAGATC
TGATCCCAGACACAACGAGGTTTCCTTTTGATCATTAGAGAAGGGAGCTGCTTGGGATCC
AACAGGACATATTAGACAGACTGACTACTACGACAGCAATGATGGCTACTATCATCCGTG
GTAGTATGCCACACATGCACAGACACTCATTGATCAGAAGTAGTCTCGTAGTGGGTGCAG
CCACTGTTCTGTCAAGGACAATCAGGAACACTACAACAGTCACTGCACCTGCACCCATAA
GATCAGCAGCAGCAACTACTCGCTCACTCCGGCATCAGTTGTATGTTATGAGTTGCATAT
GTTATACAATTGTATTGTGCTGTGTAGAGAGACTAGAACACAACTCATTCCATTGACTGA
CTCTTGAGTGTTTGTATTATGCCATCACACCAATCCACAGTCAATCCTACTCGCATCTGG
AACAGTGTCGCACATATTCAACATACATTGATCCGACTCGGACTGCCACCAAGGAGAAAC
AGATCAGCAGGAAGGAGATATCAAAGAGCAAGACACCGAACTCAGTCCATATAGACAAGT
GTGTTTTGTTTTGATATAGTCTACATTCTGTATGTATGATGATGTGTGGTTTCCATCACT
GACATAATACATTGGGTTCAGTCTGGAGAGTATTGAACAGACAAAACTAGTCAGTCTTGG
TAGATATTTGGGATTGACCTACACACTAACAAAGGCCAAAGTCATCAAGAGACTCAAGTC
ATTGATCGAATCAACCCCATCGATGCTACTACCAGCGGATCCATTGACTTTGAGTCGACC
ATGTTTACCAATCACCAGATATACCCAGAAGAGTGAGGGTTTGATTGTGATTGACCTCGT
TTGACTATGTGTGTGTGTATGATAGTTGGAATCATTAACCATGAGTATATCTGACCCTAC
TTCTATCCCACTTGATAGATTGCACAGTGTTAGGGGCTATTAATTGCATTCATTGTGTTC
TGCACTTGGGATATCAGTGAGTAATTCCAATGATGAGTTGATTGACGAGATCTATTTGCA
TATCAAGAGAAATCCATCAGCAATGGCTGGCAACAGCACAGTGGGTGGTCATACCTACCA
TCCAGAAATGAAGGACATGTTACCAATCGTATTGAAGTGGTCAATTTGTATTTATACCTG
ATGTTTGTTATGTGTCAATAGTGTAGGCTGATTCATTATATTCTGTGTTTCTAGTCTCCA
TGTATGTGATATACAACAATTACTCAGTCTATGCAGTCCATTTGGGATAAGAGCTGTACT
AAGTCAAACTATTATACAAGCAGTGGCATATAATCATTTACGCCAGCATCCATCCCTATT
GTCCCCAAATGGCACAATCCTCATTGCGTTTGCTTCTAAATCACGGGGATGGTCAGTCAA
AGCCATCGACTGTTGACAGGTATATTCCTAATCTGATTCATATTATATGTATGATGTTTT
TGGTTTATTTGGTTGCTGACTATTATAGTCTAGTTTGACACAGTTGACTACTCGGCAACT
ATGGACATTTTCAGACATATGTGGCATTTCATATACCAACTCACCCATGCAGAATATGTT
GGTGTCATCAAGAACAAACTACTTGATTCGGCATCGCCACTGGTGGGAGAGAGTGGCATG
GTCAATTTGCAGTTCACCCCTAAACTGTCGAGGCAAGAGACATCTGACATATCCAATATG
CCTATCCACACCAACAGGTTCGTGATAGTGCTGATATGTTGATGTAATGCATTTGTGTAT
AGAGAGACTTTATGCTGCTTCTAGATTTGAAAACTCATGATCATTTGTTATTCAGACTAG
AAGCACTTTCGTATGCACAATTGATCATATTATGCAACATGTTTGGTGTTTCAGACGATA
AAACTAAAATCCCAACTTGTAGATGAACTACGTACTTATTTAACATCAAATTCATGTGCT
GTAACTGAGGATGGTGTGCTAATTCCTGGAAATGAAAGATCATTGAAGAGTAATCCAAGC
AAGAAGACGCTTTCTAAACCCGTGTGTCCCTATGGGTAGTGATGTCTCTGGTCATGAATA
TATTTCTCGTTGTATTTGTATTTGTAGTATATGTATGCTACCATCCACTCCAATGCAATC
AGTTTGGACACATCACACATTAATGATATCCAGGTGATGTGTGAATCGTATGGAATTTCA
ATAATGATACCAAAAGTACAGTTTTTTGAGCGATTTAGGGCTCACCTGCACGAACATCCA
GAAATTATACACACAGACGGCACTGTTGATCTGGTGGCTCTTGCACATACAAAGGGTTGA
TGGATGTGTGTGTAGTTCTTTTTTAAAAGTAACCCGATAATAATACACTTTTGATAGTTG
GATGTGAATATGTGGATAGGGATAGTGCCATGGTTGATATTTCGTTTGTCATTTGTTCTG
AAGTATCACTTTCCTTTCCACAACTAAAAGGATACATGGACTTGTAATGAATGTGATATT
GGATCTTATTAGAAAATATTGTTATTGCAGTAGTAATCTTTTGCTTTGTGTTGTCACTTT
CAGGATTCGTCATCCCTTGTTTCTAACAACCACCTGTTATAAAGTAGCAGATATTGATTG
TCACAGGACACTGCGTTACTGTCTTTCATCAGCAGTATACATGTGTCCCTCCACAAACCT
TTACATCACACATTCACAACACTTATCAATGCAGACGGTTGTTTTTATAATGGGTGGAAA
ATAATAAATGGGGTTTATAGCTTATATCAAGATAAATGACGGATGTTGGTGAATGAAGAT
AGTCAATACTATGGCAAATAGTCAATATCGTATATCCTATTGAATAGAGAATGATCAGAG
CAGCCTGATTGAAGTTGGGATCTAGATAACTAGTAGTGGTTTGGAAAACGGCAGATATTG
CTAGGATGACCTTTATTGTAGTTGCCAAATACACAGTGTCGTTTTATAGACGGATATTCA
GAATTAGATGGAAGACTGAGCAGGAAGTCATGGTTTGGAATAAGGGGGGATTCCCCTATC
ATCAAGCAAGTTTGGGGTGTAACACTGCCATTCGTCAGTGGTTTCAAACTGGCTAACTAC
CAGTCAATGATGAACTACCGATCTCGCATATTCTCTGCAGTGGTCATGGGCAAAGCCTAC
TATGGGCTCGAGCTGGTTGGTGGCAACAAGTCACACCTTGCACCACTGCAAACGACAACC
AACAAGGGTATCCGACTGTTCACTGGTGCCCGACTCTCGACTGCCATTGGACCCCTTCTG
GTTGAAACTGGGGGGTTGGGTCTCTTCTCACTCGCCCATTGGTCTCACGGGTACGCTTGT
TGGAGCGGTCTGTGACCAAGAGAACACCCATCAATGCCATCTGCTCTGGTACATACAATG
ACGTGTTTATGCTGAATGTCCAAGGGGCAGTTGGTAAGATCCCAGCGCTGGTTCTGGTCT
TGTTGGACCAAACAGCTATACAGGAACAGATACTGGCTGACACCACAAGTCAGACCAAAG
ACAGTCAAGCAACGACACTCGTTTGCATTGATGGAGATTCTACGAACATGTGGAGACTCT
GCATCGCTCCAAAAGTATGTCACTCGACAATTATTGGACACTTCAGGGTTCTTCAAGGAT
CCCAGTTTCAATCAATCACGAGCACATGGCACAAGATATCTGATGCTTGCGCGCATGGAT
GCTCTCTGGACAGCAAGAAAAGCCATTCAAATTGGCATATTAGTCGACACCCACCCATTC
TCAGTTGATCACTGCATATTATGCGACCAGCAGCTAATCAGCACATCCATTGCCCATCTT
GTGATGGAATGTGAGCAAGTAGCTGGCCATCGCATTCAGTCTGGACTAGTACCAGCAATT
CAGAAATCACGACTCAGACTGCTGGGTCGCGCACTCGATCCGGGTGTGGAGAATGTATAT
ACTTGGCTCCGCGGTGGAGTCTTAAATGGCGAAGCAGATCTGGACCAGCAGTGGTTGGAC
GGGAATGTGGAGCATGAATCTATGGGGACGAGGCATGATAATCGGGCGCTGGCAGCACGG
TTAGCTGACTGTCTGCAGGTAGCGTACCGGCAGTATCAATCCACATTGTGGAAATACCAC
CGGGATCGCCTTGTGGAAGTTGGCTAAACTGACTTCTAGCACCCACCAGCCTATGCCTGA
ATGGGTATGGCTT

>scaffold0001-3362468-3364960-+
AATTGAAGGATGGAATAGTATAATGGAATGAGATGGTAGCAGTGATCTTTGAGTAGGACG
ACCCTAGTAGATATGGTCTCCATCTATCAACCACTTATAGTCTCCAACAGAGATTGGTGA
GAGGATAAAAAGAAAACATTCTTTAGGAAACTTTGAAGTTGTGTTTGATTCTTGGTTGGA
ATTCGATTAAGATCTGATCCCAGACACAACGAGGTTTCCTTTTGATCATCAGAGAAGGGA
GCTGCTTGGGATCCAACAGAATATATTAGACTGAACTGATTGACTGATATGACAGCAATG
ATTGCTACTATCAGTCGTGGTATTATGCCACACATGCATAGACACTCATTTCTCAGGAGT
AGCCTCGTAGTGAGTGCAGCCACTGTTCTGCCAAGGACAATCAGGAACACTGCAACAATC
GCTGCACTTGCACCCATCAGATCAGCAGCAGCAACTACTCACTCGCTTCAGCATCAGTTG
TATGTTATGAGTTGCATATGTTATACAGTTGCATTGTGCTGTGTAGAGAGACTAGAACAC
AACTCATCCCCTTTACTGACTCTTGAGTGTTTGTATTATGCCATTACACCAATCCACAGT
CAATCCTACTCGCATCTGGAACAGTGTCGCTCATATTCAACATCCATTGATCCGACTCTG
ACTGCCACCAAGGAGAGACTAATCATCAAGAAGGGGATATCAAAGAGCAATACACCGAAT
TCAGTCCATATAGACAAGTGTGTTTTGTTTTGATATAGAGTATAAGTTCTGTATGTATGA
TGATGTGTGGTTTCCATCACTGACATAATACATTGGGTTCAGTCTGGAGAGTATTGAACA
GACAAAACTATTCAGTCTTGGTAGGTATTTGGGATTGATCCGCATGCTAACAAAGGCTGA
GATCATCAAGAGAATCAAGTCATTGATCGAATCAACCCCATCGATGCTACTATCAGACGG
ATCCATCGACTTTGAGTCGACCATGTTTACCAATTACCAGATCTATCCAAAAGAGTGAGG
GTTTGATTGTAATTGACCTCGTTTGATATGTGTGTATGATAGCAGTTGGAGTCATTAACC
ATGAGTATATCTGATCCCACTCCTATCCCACTTGATAGATTACACAGTCTTAGGATCTAT
CAATTGAATTCATTGTGTTCTGCACTTGGGATATCAGTATACAATTCCAATGATGAGTTG
ATTGACGAGATATATTTGCATATCAAGAGAAATCCATCAGCAATGGCTGGCAACAGTACA
GTGGATCTACTCAGCAGCAATGACACAGTGGATGATTCTACCAACCACTCAACAACAAAG
CAGAACATGTCAGCCGTATTGAAGTGGTCAGTCTGTATTTCTATTTTTATATTTGTTCTG
GGTCAATGGTGTAGTCTGACTCAATCTATTCTGTGTTTCTAGTCTTCATGCATGTGATAC
GTGGCAACTGCGTAGTCTATGCAGTTCATTTGGGATACCACAGAAAAGAAGCCAAGATAT
TCTAATAGTAATGGTACAGGATCATTTACGCCAGCATCCATTCCTATTGTCACCAAACGG
CACAATCCCACTGCAGTTGCTTCTAAGCCATGGTGGTAGTCAGTCAAATCCATTGACTGT
TGACAGGTATATTCTTAATCTGATTCATATTATGTGTATGATTTTTTTGGTTTATGTGAT
TACTGACTATTGCAGTCTAGTTTGACACAGTTGAATATGTGGCAATTATGGTCATTTTCA
GATATATGCGGCATTCCATACCACCTCACCAATGCAGAATTTGCCGGTATCATCAAGAAC
AAACTACTTGATTCGGCATCGCCACTGGTGGGAGAGGGTGGCATGGTCAATTTGCAGTTC
ACTCCCAAACCGTCGAAGAAAGAGACACTTGATATATCCAACATGCCTATCCATATCAAC
AGGTTCGTGGTAGTGTTAGATTGTTGATGAGACACATATATTAGGATTCTGCTATATTTG
CAAACTCATGATCATTTTTATTCAGACTAGAAGCACTCTCGAGGGTACAATTGATCACAT
TCTGCAAGATGTTTGGTGTTTCAAGTGTTAAACCAAAATCCCAGCTTGTAGAAGAGATAC
GCCTTTATTTAACATCAAATCCGTCTGCTGTAACTGAGGATGGTGTGTTAATTCCTGGAA
ATGAAAAGTCGTGCAGCAGTAATTCAAGCAAGAAGACGCTTTCTAAACCCATGTATCTCC
ACAGGTAGTGATGTCTCTGGTTATGAATCTATTTCTCGTCATATTTGTATTTGTGGTATG
TATATGCTAACATTCATCACAATACAATCAGTTTGGACACATCGCGCCATAATGATATCA
GAGTGATGTGTAGATCGTATGGAATTTCAACAAAGATATCAAAAGAGCAGCTTCTTGAGC
GATTTAGGACTCACCTGCACAAACATCCAAATATCATACGTGCAGATGGTACTGTTGATC
TGGTGGCTCTTGCAAATACAAAGGATTGATAG

>scaffold0001-3558679-3561252-+
AAAGGACATGTGGTGTGGGGGGGAAGAGGACTAACAGAAACACACATGAACTATTGAGTA
TATTGGGTGATACGAATTGAAGGACGGAATAGTATTAGGGAATAGGATGATAGCAGTGAT
ATTTGAGTAGGGCGACCCTAGTAGATATGGTCTCCATCTATCAACCACTTATAGTCCAAC
CGAGATTGGTGAAAGGATAAAAAGAAAACATTCTTTAGGAAACTTTGAAATTGTGTTTGA
TTCTTAGTTGGAATTTGATTAAGATCTGGTCCCAGACACAACGAGGTTTCCTTTTGATCA
TTAGAGAAGGGAGCTGCTTAGGATCCAGCAGGACATATTAGACTGACTAACTGATATGGC
AGCAATGATGGCTACTATCAGTCGTGGTATGATACCACACATGCACAGACACACATTGAT
CAGGAGTAGTCTTGCAGTGGGTTCAGTCACTATTCTGTCAAGGACAATCAGGAACACTGC
AACAGTCGCTGCACTTGCATCCATCAGATCAGCAGCAGCAGCAAACTACTCACTCACTCC
ATCATCAGTTGTATGTTATGAGTTGCATATGTCATATACAGTTGTATTGTGCTGTGTAGA
GAGACTAGAACACAACTCATCCCCTTTACTGACTCTTGAGTGTTTGTATTATGCCATTGC
ACCAATCCACAGTCAATACTACTCGCATCTGGAACAGTGTCGCTCATATTCAACCTCCAT
TGATCCGACTCTGACTGCCACCAAGAAGAAACGGATCAGCAGGAAGGGGATATCAAAGAA
CTGGGCACTGGATTCAGTCCATATAGACAAGTGTGTTTTGTTGATATATAGTCTACATCC
TGTATGTATGATGATGTGTGGTTTCCATCACTGACATAATGCATTGGGTTCAGTCTGGAG
AGTATTGGACAGACAAGACTAGTCAGTCTTGGTAGATATTTGGGATTGACCCACATACCA
ACAAAGGCCGAAACCATCAAGAGACTCAAATCGCATATTGAATCAACCCCGTCGATGCTA
CTACCAGACGGATCCATTAACTTTGAGTCGACCATGTTTACTCATCACCAGATATATCCA
AAAGAGTGAGGATTTGATTGTAATTGACTTCATTTGACTATGTGTGTGTGTGTGTATGAT
AGTAGTTGGGGGCCATTAACCATGAGTATATCTGACCCTACTCCTATTCCACTTGATAGA
TTACACAGTCTTAAGATCTATCAATTGCATTCATTGTGCTCTGCACTTGGGATATCAGTG
AATAATTCCAATGATGAGTTGATTGACGAGATATATTTGCATATCGAGAGAGATCCATCA
GCAATGGCTGGCAACAGCACAGTGGATCTACTCAGCAGCAGTAACACAGTAGATGATTCT
ACCAACCACTCCAACAACAAAGCAAAGCATAGCAGCCGTATTGAAGCGGTCAGTTTGTAT
TGATACTTGATATTTGTTCTGGGTCAATAGTGTAGGCTGATTCAATCTATTCTGTGTTAT
TAGTCTTCATGCATGTGATACATACCAATTACTCAGCCTATGCAGTTCATTTGGGATACC
ACAGAAAAGAAGCCAAGATATTCTAATAGTAATGGCACAGGATCATTTACGCCAGAATTC
ATCCCTATTGTCTCCAAATGGCACAATCCCACTGCAGTTGCTTCTAAGCCATGGTGGTAG
TCAGTCAGATCCATTTACTGTTGACAGGTATAGTCTTAATCTGATTCATATTATATGTGT
GATGTTTTTGGTTTATTTGATTGCTGACTATTGCAGTCTAGTTTGACACAATTGACTATG
TGGCAATTGTGGACCTTTTCAGATATATGCGGCATTCCATACTACCTCATCCATACAGAA
TATGCTGATATAATCAAGAACCAACTACTTGATTCGGCATCGCCACTGGTGGGAGAGGGT
GGCATGGTCAATTTGCAGTTCACTCCTAAACCGTCGAGGAAAGAAACACTTGATATATCC
AATATGCCTATCCACATCAACAGGTTTGTGGTAGTGATGGATTGTTGATAGATATGTATA
TTATGATTCTGCTATATTTGCAAACTCACGATCATTTTTTATTCAGACTAGAAGCACTTT
CGCATATACAATTGATCACATTATGCAAGATGTTTGGTGTTTCAAATGATAAACCAAAAT
CCCAACTTGTAAATGAACTACGTACTTATTTAGCATCAAATCCATCTGCTGTAACTGAGG
ATGGTGTGCCAATCCCTGGGAATGAAAAGTCGTGCAGCAGTAATTCAAGCAAGAAGACGC
TTTCTAAACCCATGTATCTCCACAGGTAGTGATGTCTTTTGGTTATGAATCTATTTCTCG
TCATATTTGTATTTGTGGTATGTATATGCTAACATCCATTCAATGCAATCAGTTTGGCCA
TATCACACATTGATGATATCCAGGTGATGTGTAGATCGTATGGAATTTCAAAATATACGT
CAAAAGAGCAGCTTGTTGAGCGATTTAAGGCACACCTGCACAAACATCCAAACATCATAC
GTGCAGATGGCACTGTTGATCTGGTGGCTCTTGCAAATACAAAGAATTGATAG

>scaffold0001-4061845-4063271-C
CAAGTGGCTGATAGATGGGGACCATATCTACTAGGGTCGTCTTACTCAAAGATCACTTGT
ACCATCTCATTCCATCATACTATTCCGTCATTCAACTCGTATCACCCAATATACCCAATA
TACTCAATAGTCCATGTGTGTTTCTGTTAGTCCTCTTCCTCTCTACACTCACATGTCCCC
AGTCCACCATCTCCACCAATGTTGGATGTGTGATTCATGAACTAATGAACCACTCACCAC
AATAACACTGTGGCTATGCCACTATATCCATACAGCTGTTTCCTTCTTTCCCCTGCTATC
CTGTTCAATACAACTGATACAAATACCCTTTATATATATACAAGGGGAATCCCTTATAGG
ACAAACGACATAACCATGCCGAAACAGTATAGAGACTGCTACCCACTACACCACCTTCTG
TGTGTGTTGTTGCTGCTCGGTTAGAACGGGTCATATACAGAGTGTTTACCCAATGGAGAG
TGTTGGATCTTCCTCACCTTGTTGGATGAGGGTGGAGTGTGCCTTCAGTCACATTTCTTA
TTAGCACATACTCTGTGTGAGGGCAGACCTACAAATGTTTGAGATTTATACAGAGGATGG
TAGTAGATTGTGCCGCCACTCCCTTCACTCATAAATACACTATTCAGCAATCTGATTCAT
ATGTGACAGATCTGATGCTTTTTAGTGTTTCTGGTATACAACGAGGGGCATCAGCAGACA
ACAGCGGCTCATTGGGAATCGAACTCGTACGTCATTGCGCTGATGTGAGGGTGTAGCTGT
GACTTGACCCACACTGCCACCAACCGCCCTAGGTCGCAAATAGTACCACCTGTGTTTTGA
TGCTGTGTTGGTATAGTCCCTGAAACATAAGGTGCGGCACAGGAAACAGGGGATGGTTTC
TTGTGATGTTGATCACAGGGGGAAAGAGAACCACTGTAATATGTAGGGGTAATGTGTTTT
GATTCACAAAGTGAGATTGTAATGCTGACACAATTGAGGGCGAGATACCACCCTGTCATG
GGGATGCTGCGTGGTGAATGTAGTTTTGGCTGATAACTATGGTGGTGGGGAGAGTGAAAA
CATCACTATCGAAGATGTATGAGAGCAGCCACACAAAGGGTACTTGACAACACTCCATGG
GACATGTATGTTGTATATGCAGGTGGGCCTATTTTGTCACAGTATAATCAACCAGCATAG
GACTTATGTCCAACCAAGGCAAGGATGGACGCACTCCACCCATACATTGATACCCATCCC
AATCATAAAAACAAAACAGATGGTGGTTCATTATTATCGGAAGTGGCAATTCAAAATGAA
CACACACACACCATATTGACACGACAAGTGTAGAGATGCGTAATATTCAATGAAATTGCC
ATCAAAACCCTGTACTTCAGGGCTAGGGTCAAACAGGGTGAGTTTC

>scaffold0001-5168090-5168200-C
CTACACCATGACACATCCCAACTGCAAAACCAGTAGGCAGATGTGACTTGTCAATAGAAG
TGATAAAGAAAAGTATACACCCATATCATATTGACACGACGATATAAAAA

>scaffold0001-5307184-5307405-C
GGTAGATTGGGTTTAGTTGCTCCCTTCACTCTTAAAATACACTATACAGCAGTCTACGCA
GTGTGCCAGATCTGGTGCTTCCTTGGTATTTCTGATCTACAACGAGTATCAACAGACACC
ATCTGCTTAGTGGGAGATTGAACCCCGTACAGCATTGTGCTGATGCTGAGGGTGTGTAAC
TGTGCCTTAGTCCCACTCTGCCACCCAACCACCTCAGATCG

>scaffold0005-483451-489185-C
TTTGAATGAACTTTAATTGTTAAGAATATAATCACACACCAAAACAATACAAGATACGAA
TGCCAAGGGTGTTTGTGAATCTAACAGTCATATCAAATCCCACGAAAACACGGCAAGCCA
TACCCATTCAGGCATATGACTGGTGGGTGCTAGAAGTCAGTTTATCCAACTTCCGCAAGG
GTATCCCTGGTGATATTTCCACAATGTGGATTGATACTGCTGGTACACTACCTGCAGGAA
GTCAGCTAACCCGTTGCTGCCAGCGCCCGATTATCATGCCTCATTCCCATAGATTCATGC
TCCACAGTTCCGTCCAACCAACTGGTCCAGATCTGCTTCGCCATTTAAGACTCCACCGCG
GAATAGTATATACATTCTCCACACCCGGATCGAGTGCGCGACCCAGCAATCTGAGTCGTG
ATTTCTGAATTGCTGGTACTAGTCCAGACTGAATGCGATGGCCAGTTACTTGCTCACACT
CCACCACAAGATGAGCAATGGATGTGCTGAGTAGCTGCTGATCGTATAGAATGCAGTGGT
CAACTGAAAATGGGTGGGTGTCGACTAATATTCAATCTGAATGGCTTTTCTTGCTTGTCC
AGAGAGCATCCATGCGCGCAAGCATCAGATATCTTGTGCCATGTGCTCGCGATTGATCGA
AACTGGGATCCTTGAAGAACCCAGAAGTGTCCAAGAATTGTCGAGTGACATACTTTTGGA
GCAATGCAGAGTCTCCACTTGTTCGTAGAGTCTCCATCAATGCAAACGAGTGTCGTTGCT
TGACTGTCTTTGGTCTGACTTGTGGTGTCAGCCAGTATCTGTTCCTGTATAGCTGTTTGG
TCCGACGAGACCAAAACCAGCGCTGGGATCTTACCAACTGCCCTTTGGACATTCAGTGTA
AACACATCATCGTCTGTACCAGAGCAGATAACGTTGATGGGTGTTCTTTTGGTCACGGAC
CGCTCCAACAAGCGTACCCGTGATACCAATGAGCGAGTGAGAAGTGACCCAATCCCAGTT
TCAACCAGAAGGGATCCGATGGCAGTCGAGTCAGGCACCAGTGAACAGTCGGATACCTTG
TTGATTGTCGTCTGCAGTGGTGCAAGGTGTGACTTGTTGCCACCAACTAGCTCAAGCCCA
TAGTAGGCTTTGCCCATGACCACTGCAGAGAATATGCGAGAACGGTAGTTCACCGTTAAC
TGGTAGTTAGCCAGTTTGAAATCACTGACAAATGACAGTGTTACACCCCAAACTTGCTTG
ATGATAGGAAATCCTCACTCCAAACCATGACTTCCTATTCAGTCTTCCATCTATTCCTGA
ATATCCGTCTATAAAACGACACTGTGTAGTTGGCAACTACAATAAAAATCATCCTAGAAA
TATTTGCCCCTTTTCCAAACCACTGCTATTTTGCTATATTCAAACTTCAATCGGTGCTTT
GATCATTTTCTATTAAATAGGATATACGATATTGACTATTCACCATAGTATTGAATATCT
TCATTTACCAATATCCATCATTTATCTTGATATATATAACCCCATTTATCATTTTCACCA
CTATAAAAACAACCGTCTACATTGTTAAGTATTGTGAATGTGTGATGTAAAGGTTTGTAG
AAGGGACACATGTATGTTACTGAAAGACAGCACGCAGTGGCCTGTGACAATCAATATCTG
CTATTATATAATAGGCAATTGTTAGAAACAAAGGATGAATAATCCTGAAAGTGACAACAT
AAAGCGAAAGATTACTACCGTAGCCATACTTCCCTAATCAGATCCAATATCACATTCATT
ACAAGTCCATGTATTCCTTTTACTTGTAAAATGGAAAGAGATACTTCAGAACAAATGACA
AATGAAATATCAAGCACAACACTATCCTTATTCCCATATTCACATCCAATTATCAAAAGT
TTATTATCGTTTTACTTTTAAAAGAACCATACACCCACACACATCCATCAACCCTTTGTA
TTTGCAAGAGCCACCAGATCAACAGTGCCGTCTGTGTGTATAATTCCTGGATGCTCGTTC
AGGTGAGTCCTAAATCGCTCAAGAAGCTGCACTTTTGGTATCTTTGTTGAAATTCCATAC
GATCTACATATCACCCAGATATCATCAATGTGTGATGTGTCCAAAATGATTATATTGGAA
TGAATGTTATCATACACATACCACAAATACAAATACAACAAGGAATGGATTCATGACCAG
AGACATCACTACCTATGAAGACACATGGGTTTAAGCGTCTTCTTGCTTGGATTACTCTTC
AGCAATCCTTCATTTCCAGGAATTAGCACACCATCCTCAGTTATAGCAGATGGATTTGAT
GTTAAATAAGTACGTAGTTCATCTACAAGATGGACTTTTTCGTTGTGCCTGAAACACAAA
CATCTTGCAGAATGTGATCAATTGTGCATGCAGAGTACTTCTAGTCTGAATGAAAATGAT
CATGAGTTTGAAAATATAGTAACGGCATAAACTCTCTTTATACATAAGTATATTGTATCA
ACAAACTAGCACTACTACATACCTGTTGATGTGGATAAGCATATTGGATATGTCAGAGGT
CTCTTTTCTCGACAGTTTAGGGGTGAACTGCAAATTGACCATTACACCCTCCTCCACCAG
TGGCGATGCTGGATCAAGTAGTTGGTTCTTGATGGCACTAGCATACTCTGCATGTGTGAA
GTGGTATATGAAGTGCCACATATGTCTGAAAAGGCCCACAGTTGCCGAGTAGTGAGGTGC
GTAAAACTAGACTATAATAGTCAGCAATCAAATGGACCAAAACATCATACATATAATATG
AATCAGATTATGAATATATCTGTCAACAGTCATTGGCTTTGACTGACCATCCCGTGATTT
AGAAGCTGCTGCAGTGGGATTGTGCCATTTGGAGACACCATGGATGGATGCTGGCGTAAA
TGATCCTGTACCATTACTATTAGAATATCTTGACTCCATGAGTTGATATCCCAAATGAAC
TGCATAGGCTGAATAGTTTCTGAATATCACATGTGGGAATTAGAAACACAGAATTGGTTG
AATCAGTGTACACCATTGACCCAGAACAAATATAAAAGTAGAAATACAAATTGACCACTT
CAATACGGCTGCCATGCTTTGCTTTGTTGTTGAGTGGTTTGTACAATCATCTACTGTGTT
ACTGCTGCTGAGTAGATCACTGTGCTTCTGCCAGTCATTGCTGATGGATTTCCCTGGATA
TGCAAATATATCTCATCAATCAACTCATCATTGGGCTCTTCGCTGATATCCCAAGTGCAG
AACACAATGAATGCAATTGATATGTCTTAACACTGTGCAATCTATCAAGTGGAATATGAG
TGAAGGTCAGATATACTCATAGTTAATGACCCCAACTATTATACATACACACACATAGTC
AAACGAGGTCAATTACAATCAAACCCTCACTTTTTTGAATATATCTGGTGATGAGTAAAC
ATGGTCGACTCAAAGTCAATGGATCCGTCTGGTAGTAGCATCGATGGGGTTGATTCGATC
AATGACTTGAGTCTCTTGATGACTTTGGCCTTTGATAGCATGTGGGTCAATCCCAAATAT
CTACCAAGACTGTATAGCTTTGTCTGTCCAATACTAAGACCGAACCCAATGTATTATGTC
AGTGATGGAGACCACACATCATCATCATACAGGATGTAGACTCTATATCAAAACAAAACA
CGCTTGTTTATATGGACTGAATTCGATGTCTTGCTCCTGATATCCCCTTCGTGCCGATCC
GTTTCTCCTGGTGGCAGTCAGAGTCGGATCAATGGATGTTGAATATGTGCGACACTGTTT
CAGATGTGAGTAGGATTGACTGTGGATTGGTGTAATGGCATAATACAAACACTCAAGAGT
CAGTAAATGGAATGAGTTGTGTTCTAGTCTCTCTACACAGCACAATACAACTGTATAACA
CATGCAACTCATAACACACAGCTGATTGCTGGAGTGAGTGAGTAGTTGCTGCTGCTGCTG
ATCTGATGGATGCAAGTGCAGCGACTGTTGCAGTGTTCCTGATTGTCCTTGACAGAACAG
TGGCTGCACTCACTGCAAGACTACTCCTGAGCAATGTGTGTCTGTGCATGTGTGGCATAA
TACCACGGATGATAGTAGCAATCATTGCTGTCATATCAGTCCAATCAGTCTAATCAGTTC
TGTTTGATCAAGAAGCTCCTTCTCTAATGATCAAAAGAAACCTCGTTGTGTCTGGGATCA
GATCTTAATAGGATTCCAACTAAGAATCCAACACAGTTTCAAAGTTTCCTAAAGAATGTT
TTCTTTTTATCCCTTCACCAATCTCTGTTGGACTATAAGTGGTTGATGGATGGAGACCAT
ATCTACTAGGGTTGTCTTACTCAACGATCACTGCTACCATCTCATTCCATCATACTATTC
CGTCCTTTAACTCGTATCACCTAATATACACCCAAATAGTCCATGTGTGTTTCTGCTAAA
GTCCTCTTCCCCTCACATTCACATGTCCCCATTCCACCATCACCACTAATGTCTGATGTG
TGATTCATGAACAAATGAACCACTCACCACAATAATACTGTGTCTATACCACTGTATCCA
TGCAGCTGTTCCTTCTTATACCTGCTATCCTGTTCAGTACAACTCCTAATATCCTATATG
CACACAGGGAATCCCTTATAGAAAACAGCACAGCCATGCAAAACAGTATAGAGACTGCTA
CCCACTACACCACCTTCTGTGTGTGTTGTTGCTGCTCAGTTAGAACATGTCATATGCTGA
GTGTTATCCCAATGGAGAGTGTTGACTCCTCCCCCTTTTGGATGAGGGTGGAGTGTGCCT
TCAGTCACATTTCTTATTAGCACATACTCTGTGGAGGGCAGATCCACAAATGTTTGAGAT
CCATACAAGGATGGTGTGGTAGATTTTGCCGTCACCTTTTATTCTCAAATACATTATTCG
GCAGTCTAGTTCTGTGTGCTAGATCTGATGCCTCTAATGTTTCTGATCCACAGTGAGTAT
CAACAGACAACATCGGCTCAGTGGGAATTGAACCCATACACCACCATCGTGCTGATGCAG
GGTGTTAACTGTGGCTTGACCCACTCTACCACCAACTGCCCTAGGTCGCAAATAATACTC
TCTGTGTTCTGGTGTCGTGTTAGTATAGGCTCTGAAACATAAGAGGTAGCACAGGAAACA
GGTGATGGTTTCTTGTGATGTTGATGACAAAGGAAAGAGAACCACTGTAGTATGTGAGGG
TCTGTGTCTCGATCCACAAAGTGATATTGGAATGCCAACACAATTGAGGGAGAACCACCC
TGTCATAGGGATGCTGTATGGTGAATGTAGTTTTGGCCGATAGCTATAGCGATGGGAGTG
AAAACATCACTATCGAGGGGTATGAGAGCAGCCACACAAGGATACTTGACAACACTCTAT
GGGACATGTATGCTGTATAGGCAGGTGGATCTTATTCTATCACAGTATAATCAACCAACC
CCAGGCTTTATTCCCAAACAAGGCAAGGATGGACACACTCCGCCTCATATTGATACCCAT
CCCAATCATAAAAGCAACCAGATGGTGGTTCATTATTATCGGAAGTGGCAATTCAAAGTA
TACACACAAACATCATATTGACGACAGTGTAGAGATACACGGTATTCAATAAAACCCTGT
ACTTCAGGGCTAGAGGTCAAACAGGGTGAGTTTC

>scaffold0035-149327-154517-C
GAGCATCCATGCGCGCAAGCATCAGATATCTTGTGCCATGTGCTCGTAATTGATCAAAAC
TAGGATCTTTGAAGAACCCAGAAGTGTCCAAGAATTGTCGAGTGGCATACTTTTGGAGCG
ATGCAGAGTCTCCACATGTTCGTAGAGTCTCCATCAATGCAAACGAGTGTCGTTGCTAGA
CTGTCTTTGGTCTGACCTGTGATGTCAGCCAGTATCTGTTTCTGTATAGCTGCTTGGTCC
GACGAGACCAGAACCAGCGCTGGGATCTTACCAACTGCCCTTGGACATTCAGTGTGAACA
CGTCATTGTCTGTACCGGAGCAGATGGCGTTGATGGGTGTTTTCTTGGTCACGGACCGCT
CCAACAAGCGTACCCGTGAGACCAATGAGCGAGTGAAAAGAGACCCAATCCCAGTTTCAA
CTAGAAGGGGTCCAATGGCAGTCGAGAGTTGAGCACCAGTGAATAAGTCGGATACCCTTG
TTGATTGCCGTTTGCAGTGGTGCAAGGTGTGACTTGTTGCCACCAACCAGCTCGAGCCCA
TAGTAGGCTTTGCCCATGACCACTGCAGAAAATATGCGAGATCGATAATTTACCGTTAGC
TGGTGGTCAGCCAGTTTGAAACCACTGACGAATGACAATGTTACACCCTAAACTTGCTTG
ATGATGGGAGAATCCCCTCATTCCAAACCATCACTTCCTGTTCAATCTTCCATCTATTCC
TGAATATCTGTCTATAAAACGACACTATGTATTTGACAACTACAATAAAAGTCATCCTAG
CAATATCTGCCGTTTTCCAAACCACTACTAGTTATCTAGATTCCAACCTCAATCAGGCTG
CTCTGACCATTATCTATTAAATAGGATATACGATACTGACTATTTACCAATAGAACTGAC
TATCTTCATTCACCAATATCCGTCATTTATCTCGATATAAGCTATAAACCCCATTTATCA
TTTTCCGCCCACTATAAAAACAACCGTCTACATTGTTAAGTATTGTGAATGTGTGATGTA
AAGGTTTGTAGAGAGGACACATGTATGTTGCTGAAAGACAGCTCGCAGTGGCCTGTGACA
ATCAACATCTGCTATTTTATAACAGGCGGTTTTTAGAAACAAGGGATGAAGGATCCTGAA
AGTGGCAACATAAAGCAAAGGATTACTACTGCAATAACAATACTTTTTTAATGAGATCTA
ATATCACATTCATTACAAGTCCATGTATCCCTTTTACTTGTGGAAAGGAAAGTGATACTT
CAGAACAAATGACAAATGAAATATCAACCATAACACTATCCCTATCCCCATATTCAAATC
CAATTATTCAAAAGTTTATTATTATCGGGTTACTTTTAAAAAAGAAACACACACACACAC
AACCTCATCAACACTTTGTATTTGCAAGAGCCACCAGGTCAATAGTGCCATCTGCACGTA
TAATATTTGGATGTTTGTGCAGGTGAGTCCTAAATCGCTCAAGAAGCTGCTCTTTTGATA
TCTTTGTGGAAATTCCATACAATCTACACATTGCTTTGATATCATCGATATGTGATGTGT
TCAAACTGATTGCATTGAATGAATGTTAGCATATACATACCACAAATACAAATACAACGG
CAAAATATATTCATAACCAAAGACATCACTACCTATGGAGATACATGGGTTTAAAAAGCG
TCTTCTTGCTTGAATTACTACTCTGCGATTTTTCATTTCCAGGGACTATCACACCATCCT
CAGTTACAGCAGATGAATTTGATGTTAAATAAAGGCGTAGTTCATCTACAAGCTGGATTT
TTAGTTTATCGTCTGAAACACCAAACATCTTGCAGAATGTGGTTAATTGTACCCACGAGA
GTGCTTCTAGTCTGAATAACAAATGATCATGAGTTTGCAAATATAGCAGCAGCATAATAT
ATGCATCTCATCAACAAGTCAGCACTACCACACACCTGTTGATATGGATAGGCATATTGG
ATATATCAAATGTCTCTTTCCTCGACAGTTTAGGAGTGAACTGCAAATTGACCATTCCAC
CCTCTTCCACAAGTGGAGATACCGAATCAAGTAGTTGGTTCTTGATGACACCAGCATATT
CTGCCTTGGTGAGGTGGTATGAGATGCCACATATATCTGAAAAGGTCCATAGTTGCTGAG
TAGTCAACTGTGTCAAACTAGACTGCAATAGTCAGCAACCAAATAAACCAAAAAACTCAT
ACACATAATATGAATCAGACTAGGAATATACCTGTTGACAGTCAATGGCTTGGACTGACT
ACCACCATGATTTAGAAGCAGCTGAAGTGGGGATTGTGCCATTTGGAGACAATAGGGATG
GATGCTGGCGTAAATGATCCTGTATCATTACTACTAGAATATCTTGGTTTCTATATTCTG
ATATCCCAAATGAACTGCATAGACTACGTAATTGCTGACTATCACATGTATGAAGACTAG
AAACACAGAATAGATTGGATCAGCCTACATTAGTGACCCAGAACAAATATAAAAGTAGAA
ATACAAACTGACCGCTTCAATACGGCTGACATGCTCTGCTTTGTTGTTGGGTGGTTGGTA
GAATCATCTACTGTGTTACTGCTGAGTAGATCCACTGTACTGTTGCCAGCCATTGCTGAT
GGATTTCTCTTGATATGCAAATATATCTCGTCGATCAACTCATCATTGGGGTTGTACACT
GATATCCCAAGTGCAGAACACAATGAATACAGTTGATATGTCTTAACACTGTGCAATCTA
TCAAGTGGAATAGGGGGTAGGGTCAGAATATACTCATGGTTAATGACCCCAACTACTATC
ATACACACATAGTCAAACGAGGTCAATTACAAATCAAACCCTCACTCTTTTGGATGTATC
TGGTGATGAGTAAACATGGTCGACTCAAAGTCAATGGATCCGTCTGATAGTAGCATCGAT
GGGGTTGATTCAATATGCGACTTGAGTCTTTTGATGATCTCAGCCTTTGATAGATGATAG
GTCAATCCCAAATATCTACCAAGACTGCGTAATTTTGTCTGTCCAATCCTCTTCAGACTA
AACCCAATGTACTATGTCAGTGATGGAAACCACACATCATCATAGATACAGGATGTAGAC
TATATATCAAAAACAAAACACACACTTTTCTATATGGACTGAATCCAGTGTCTTGTTCTC
TGATATCCTCTTCTTGCTGATCTGTTTCTCCTTTGTGGCAGTCATAGTCGGATCAATGAA
TGTTGAATATGTGCGACACTGTTCCAGATGCGAGTAGTATTGACTGTGGATTGGTGTAAT
GGCATATACAAACACTCAAGAGTCAGTAAATGGGATGAGTTGTGTTCTAGTCTCTCTACA
CAGCACAATACAACTGTATGACATATGCAACTCATAACATACAACTGATGCTGGAGCGAG
TGAGTAGTTGCTGCTGCTGATCTAATGGGTGCAAGTGCAGCGACTGTTGCAGTGTTCCTG
ATTGTCCTTGGCAGAACAGTGGCTGCACCCACTACGAGACCACTCCTGAGCAATGTGTGT
GTCTGTGCATGTGTGGTATAATACCACGACTGATAGTAGCAATCATTGCTGCCATATTAG
TCAGTCAGTTCAGTCAGTCTAATCCGATCTGTTGAATCCCAGGCAGATCCCTTCTCTAAT
GATCAAAAGGAAACCTCGTTGTGTCTGGGATCAGATCTTAATCAAATTCCAACCAAGAAT
CAAACACAATTTCAAAGTTTCCTAAAGAATGTTTTCTTTTTATCCTTTCACCAATCTCTG
TTGGACTATAAGTGGTTGATGGATGGAGACCATATCTACCAGGGGGTCGTTTTACTCAAA
GATCGCTTGTACCATCTCATTCCATCATACTATTCCGTCCTTCAACTCGCATCACCCAAT
ATACCCCCAAATAGTCCATGTGTGTTTCTGCTAGAGTCCTCTTTCTCTACACTCACATGT
CCCCTTTCCACCACCTTCACTAATGTTTGGTGTGTGATTCATGAACAAATGAACTACTCA
CCACAATAATACTGCCTCTATACCACTATATCCATGTAGCTGTTTCCTTCTTATCCCTGT
TATCCTGTTCAGTACAACTTCTACAATTACCCTTTATATATATACAAGGGGAATCCCTTA
TAGGACAGACGACATAGCCATGCCAAAACAATATAGAGACTGTTACCCACTACACCACAT
TTTGTGTGTGTTGTTGCTTCTCGGTTAGAACATGCCATATACAGAGTGTTTACCCAATGA
AGGGTGTTGACTCTTCATCCCCTTGTTGGATGGGGGTGGAGTGTGCCTTCAGTCACATTT
CTTATTAGCACATACTCTGTGTGAGGGCAGACCTACAAATGTTTGAGATCTATACAAAGG
ATGATGATAGATTGTGCCGTCACTCCCCTCTCACTCATAAATACACTATTCAGCAGTCTA
GGTTCGTGTGCCAGATCTGATGTTTCTTAATGTTTCTGGTTTACAACGAGGGGCATCAGC
AGACAACAGCGGCTCATTGGGAATCGAACTCGTACGTCATTGCGCTGATGTGAGGGCGTT
AACTGTAGCTTGACTCACACTGCCACCAACCGCCCTAGGTCACAAATAACACTACCTGTG
TTCTGATGCTGTGTTGGAATAATCTGTGTAACATGAGATGCGGCACAGGAAACATATGAT
GTTGATGACAAGGAAAGAGTCACTGTAATACGTAGGGGTATGTGCCTCGATTCACAAAGT
GATATTTTAATGCTGACACAATCGAGGGCGAGAGATACCACCCTGCCATGGGGATGCTGT
GTGGTGAATATAGTTTGACTGATAACTATAACGGTGGAGAGTGCACAGATCACTATCAAA
GAGGTATTGAGAGCAGCCACACAAATGATACTTGACAACACTCTACGGGACATGTATGCT
GTATAGGCAGGCGGGTCTATTTTGTCACAGTATAATCAACCAACCCCAGACTTTATGCCC
AACCAAGGCAAGGATGGACACACTCCGCCCCACATTGATACCCATCCCAATCACAAAGCA
ACCAGATGGTAATTCATTATTATTGGAAGTGGCAATTCAAATTATGCACACACACCATAT
TGACACAACAAGTGTAGAGATACGTAATATTCAATGAAATTGGCACCAAAACCCTGTACT
TCAGGGCTAGGGTCAAACAGGGTGAGTTTC

>scaffold0041-16735-16837-C
CTACACCATGACACATCCCAACTGCAAAACCAGTAGGCAGATGTGACTTGTCAATAGAAG
TGATAAAGAAAAGTATACACCCATATCATATTGACACGACGA

>scaffold0041-131083-131304-C
GGTAGATTGGGTTTAGTTGCTCCCTTCACTCTTAAAATACACTATACAGCAGTCTACGCA
GTGTGCCAGATCTGGTGCTTCCTTGGTATTTCTGATCTACAACGAGTATCAACAGACACC
ATCTGCTTAGTGGGAGATTGAACCCCGTACAGCATTGTGCTGATGCTGAGGGTGTGTAAC
TGTGCCTTAGTCCCACTCTGCCACCCAACCACCTCAGATCG

>scaffold0043-137362-138782-+
AAACTCACCCTGTTTGACCCTAGCCCTGAAGTACAAGGTTGTGGTGGGGATTTTATTGAG
TGTCACATATCTCTACACTTGTTGTGTCAATATGGTGTGTGTGTACACTTTGAATTGCCA
CTTCCAATAATAATGAACCACCATCCAGTTGTTTTTTTGTGATTGTGATGGGTATCAATG
TATGGGAGGGGAGTGTGTTCATTCTTGCCTTGGTTGGGTATAAAGCCTGTGTTGGTTGAT
TATACTGTGACAAAATAGACCCACCTGCCTATACAACATACATGTCCCATGGAGTGTTGT
CAAGTATCCTTTGTGTGGCTGCTCTCACACCTCTTGAATAGTGATGTTTCCACTCCCCAC
CACCATAGTTATCAGCCAAGCTACATTCACCACGCAGCATCCCCATGACAGGGTGGTATC
TCGCCCTCAATTGTGTCAGCATTACAATATCACTTTGTGAATCAAAACACATTACCCCTA
CATATTACAGTGGTTCTCTTTCCCCCTGTCATCAACATCACAAGAAACCATCCCCTGTTT
CCCTGTGCCGCACCTTATGTTTCAGGGACTATACCAACACAGCATTAGAACACAGGTGGT
ACTATTTGCGACCTAGGGCGGTTGGTGGCAGTGTGGGTCAAGTCACAGTTAACGCCCTCA
CATCAGCGCAATAGTGGTGTATGAGTTCAATTCCCACTAAGCAGATGTTGTCTGCTGATG
CCCCTCGTTGTATACCAGAAACACTAAAAAGCATCAGATCTGTCACATATGAATCAGATT
GCTGAATAGTGTATTTATGAGTGAAGGGAGTGGCGGCACAATCTACTACCATCCTCTGTA
TAAATCTCAGACATTTGTAGGTCAGCCCTCACACAGAGTATGTGCTAATAAGAGATGTGA
CTAAAGGCACATTCCACCCTCATCCAAAAAGGGGAAGAAGAGTCAATACTCTCCATTGGG
ACAACACTCAGTATATGACCTTTTCTAACCGAGCAGCAACAACACACAGAGAGGGTGGTG
TAGTGGGTAGCAGTCTCTATACTGTTTTGGCATGGTTATGTCATTTGTCCCATAAGGGAT
TCCCCTTGTATATATAAAGAGTATTAGTAGGAGTTGTACTAAACAAGATAGCAGGGGTAA
GAAGGAAGCAACTGTATGTATATAGTGGTATAGCCACAGTGTTATTGCGGTGAGTGGTTC
ATTAGTAAATGGGCCACACATCAAACATTAGTGGAGATGGTGGAAAGGGGACATGTGGGT
GTAGGGGAAAGAGGACTAACAAAAACACATACGGGCCATTTGGGGGTATATTGGGTGATA
CGAGTTGAAGGACAGAATAGTATGATGGAATGAGATGGTACAAGTGATCTTTGAGTAAGA
CGGCCCTAGTAGATATGGTCTCCATCTATCAGCCACTTGT

>scaffold0053-877790-878785-C
CATTACACCACCTTCTGTGTGTGTTGTGGCTGCTTGTAGAATAGGTCATATACAGAGGTT
ACCCAATGGGAGTGTTGACCCTTTCTCCCTTTTTGGATGAGGGCGGGGTGTGCCTTCAGC
CACAGTTCTTATTAGCACGTACTCTGTGGGAGGGCAGACCTACAAATTTTTGAGATATAT
ACAGTGGGTGGTAGATTGGGCCGTCACTCCTTCATTCTTAAACACACTATTAAGCAGTCT
AGGTCCGTGTGTCAGATCCGACGCCTTTTAATATCTCTAGTCTACAACGAGGAATATTAG
CAGACAACACCCGCTTGGTGGAAATCGAACTCGCACGTCATCGGGCTGATGTGGGCTGTA
ACTGTGGCTTGACCCATTCTGGTACCAACCGCTCTAGGTCGCGAATACTACCCGTGTTCT
GGTGTCGTGTTGGTATATGCTGTGAAACATAAGGTGCGGCACAGGAAACAGGTAAATGGT
TTCTTGTGATGTTAATGACAAGAGAAAGAGAACCACTGTAATAGGTAAGAGTCTGTGTCT
CGATTCACAAAGTGATGTTGTAATACCAACACACTGAAGGCGAGATACCACCCTGTCATG
GGGATGCTGCGTGGTGAATGTAGTTTTGGCTGATAACTATAGTAGTGGGGAGTGCGAACA
TCACTATCGAAGATGTATGAGAGCAGCCACACAAAGGATACTTGACAATGCACTATGGGA
CATGTATGTTGTATAGGCAGGTGAGTCTATTTTGCCACAGTATAATCAAACCAATACATG
ATTTATGCCCAACCAAGGCAATGATAGACACACACCCATACATCGATACCCATCCCAGTC
ATAAAACAAACATATGGTAATTCATTATTGTTGGAAGTGGAAATTAAAAGTATACACACA
TCATATTGACGTGGCAGTGTGAAGATACGTATTACTCAATAAAATCACTACCAAAACCCT
GCATTTCAGGGCTAGGGTCAAAAGGAGTATGCTTC

>scaffold0054-278160-280554-C
GAAGGAGACCAAAAGAAAAGTAAATAAACTATATACAATAACGATACTTTTATGACAATT
CAAATCCATGATCAAAAACTCATTATCGGTTTACTTCTGTAAGAAACAACATGATCAGCT
CTTTGTATTTGCAAAGACTGTTAGATCAACAGTGCCATCTGCACGTATAATTTCTGGATG
TTTGTGCAGGTGAGCCCTAAATTGTTCAAGAAGCTGTTCTTTTGACATATATTTTAAAAT
TCCATACGATCTACATATCACCTGGATATCATTAATGTGTGATGTGTCCAAACTGATTGC
ATTGGAATGAATGTTAGCATATACATACCACAAACACGATGAGAGATAGATTCATGACCA
GAGACATCACTACCTATGGAGACACATGGGTTTAGAAAGCGTCTTCTTGCTTGAATTACT
CTTCAACGACCTTTCGTTTCCAGGGATTAGCACACCATCCTCAGTTACAGCAGATGGATT
TAATTTTAAATAAAGGCGCAGTTCCTCTACAAGCTGAACTTTTGACTTATCATTGAAGAC
ATCGAACATGCTGCAGAATATGGTCAATTGTGCCTTTGAGAGTGCTTCTAGTCTGAATAA
AAAATGATTATGAGTTTACAAATATAGCAGAATCCTAATATATGCATCTCATCAACAAAC
CAACACTACCACATACTTGTTGATGAGGATAGGCATATTGGATATATCAAGCGTCTCTTT
CCTCGACATTTTAGGAGTGAACTGCAAATTGACCATGCCACTCTCTTCCACCAGTGGAGA
TGCGAATCAAGTAGCTTGTTCTTGATGATATCAGCATACTCTGAAATGCCGAGGTGATAT
GAAATGCCAAATATATCTGCAAGGGTATATATTTGATATATACTCAACTGTGCCAAACTA
GACTGCAATAGTCAGCAACCAAATAAACCAAAAAAACTCATACATATAATATGAATCAGG
TCAGGAATATACCTGTCAACAGTCAATGGCTTGAACTGACTACCACCATGGCTTAGAAGC
AACTGCAGTGGAATTGTGCCATTTGGAGATAACGGGGACAGATGCTGGCGTAAATGATCT
TGTATCGTTACTATTAGAGTATATTGATTTCGCAGAGTTGATATCCCAAATGAATTGCAT
AGGCTGAGTAATTGCTGACTATCACATGCACGGAGACTAGTGACACAGAATATATTAAAA
TCAGCCTACACTATTGACCCAGAACAAATATAAAAGTAGAAAGACAAACTGACCGCTTCA
ATACGGCTGACATGGCCTTCTTTGTTGTTGAGTGGTTGGTAGAATCATCTGCTGTGTTAC
TGCTGAGTAGATCCACTGTGCTGTTGCCAGTCATTGCTAATGGATTTCTCTTGATATGAA
AATATATCTTGTCAATCAACTCATCATTGGAATTGTACACTGATATCCCAAGTGCAGAAC
ACAACGAATACAATTGATGGATCTTGAGCCTATACAATACATCAATTGGAATAAGAGTGA
AGGTCAGATACACTCATGGTTAAGGACCCCAACTATCATACATACACACCCACATAGTCA
AACGAGGTCAATTACAATCAACCCTCACTCTTCTGGATATATCTGGTGATTGGTAAACAT
GGTCGACTCAAAGTCAATGGAACCGTCTGGTAGTAGCATCGATGGGGTTGATTCCATATG
CGACTTGAGTCTCTTGATGATTTCGGTCTTTGATAGCTGGTGGGTCAATCCCAAATACCT
ACCAAGACGGCGTAGTTTTGTCTGTCCATACTCTCCAGACTGAACCCAATGTATTATGTC
AGTGATGGAAACCACACATCATCATCATAACATAATGTAGACTCTAGATCAAAGAAAACA
CACTTGTCTATATGGACTGAATTCAGTGTCTTGTTCTCTGATATCCCCTTCTTGCTGATC
CGTTTCTCCTTGGTGGCAGTCAGAGTCGGATCAATGGATGTTGAATATGAGCGACACTGT
TCCAGATGCGAGTAGGATTGACTGTGGATTGGTGTAATGGCATAATACAAACACTCAAGA
GTCAGTCAATGGGATGAGTTGTGTTCTAGTCTCTCTACACAGCGCAATACAACTGTATGG
CATATGCAACTCATAACACACAACTGATGCTGGAGCGAGTGAGTAGTTGCTGCTGCTGAT
CTGATGGGTGCAAGTGCAGCGACTGTTGCAGTGTTCTGATTGTCCTTGACAGAATAGTGG
CTGCACCCACTACGAGACTACTCCTGAGAAATGAGTGTATGTGCATGTGTGGCATACTAC
CACGGATGATAGTAGCAACCATTGCTGCCATATTAGTCCGTCAGTCAGCTCTGTTCTGTT
GGATCCCAAGCAACTCTCTTCTCTAATGATCAAAAGGAAACCTCGTTGTGTCTG

>scaffold0065-6199-8512-+
TTCGATTAAGATCTGATCCAGACACAACGAGGTTTCCTTTTGATTATTAGAGAAAGGACC
TGCTTGGATCCAACAGAACTGATTATACCGATTGATTGATTGATTGACTGACTACTATGG
CAGCAATGATTGCTACTATCATCCGTGGTATTATGCCACATGCACAGACACTCATTGATC
AGGAGTAGTCTCGCAGTGGGTGCAGCCACTGTTCTGCCAAGGACAATCAGGAACACTGCA
ACAGTCGCTGCACTTGCACCCATCAGACCAGCAGCAGCAGCAACTACTCACCTCACTCCA
GCATCAGTTGTGTGTAATGAGTTGCATATGTCATACAGTTGTATTGTGCTGTGCAGAGAG
ACTAGAACACAACTCATCCCATTTACTGACTCTTGAGTGTTTGTATTATGCCATTCCACC
AATCCACAGCCAATCCTACTCGCATCTGGAACAGTGTCGCTCATATTCAACATCCATTGA
TCCGACTCTGACTGCCACAAAGGAGGAACAGATCAGCAGGAAGGGGATATCAGAGAATAA
GACACTGGATTCAGTCCATATAGACAAGTGTGTTTTCTTTGATATATAGTCTACATTATG
TATGATGATGTGTGGTTTTCATCACTGACATAATACATTGGGTTCAGTCTGGAGTATTGG
ACATACAAAACTATTCAGTCTTGGTGGATATCTGGGATTGACCTACACGCTAACAAAGGC
CGAAATCATCAAGAGACTCAAGTCGCATATTGAATCAACCCCATCGATGCTACTATCAGA
CGGATCCATTGACTTTTATTCGATCATGTTTACCAATCACCAGATACATCCAAAACAGTG
AGGGTTTGATTGTAATCGACCTCGTTTGACCATGTGTGTGTATGTGATAGTTGGTATCAT
TAACCATGAGTATATCTGACTCACTCCTATCCCATTTGATAGATTACACAGTCTTAAGAT
CTATCAATTGCATTCATTGTGTTCTACACTTGGGATATCAGTAAAGAATTCCAATGATGA
GATGATTGACGAGATATATTTGTATATCAAGAAAACCCCATCAGCAATGGCTGGCAACAG
CACAGTGGATCTACTCAGCAGTAACACAGTAGATAGTTCTACCAACCACCCAACAACAAA
GCAAAGCATGGCAGCCGTATTGAAGCGGTCAGTTTGTATTTCTACTTTTATATTTGTTCT
GGGTCAATAGTGTAGGCTGATTCAATCATTCTGTGTTTCCAGTCTTCAGACATGTGATAG
ACAGCAATTACTCAGTCTATGCAGTTCATTTGGGATATCATCTTTTCGGAGCCAAGATAT
TTTAATAGTAATGGTACAGGATCATTTACGCCAGCATCCATCCCTGTTGTCTCCAAATGG
CACAATCCCACTGCGGTTGCTTCTAAGCCATGGTAGTCAGTCAAAGCCATTGACTGCTGA
CAGGTATATTCATAATCTGATTCATATTATATGCATGATGCCTTTGGTTTATTTGATTGC
TGACTATTGCAGTCTAGTTTGACACAGTTGAGCCGAGATCAATTGTGGACATTTCAGACA
TATGTGGCATTCCATATGTCCTCACCAAGGCAGAATATGCTGGTGTCATTAAGAACCAAC
TACTCGATTCAGCATCGCCACTGGTGGAAGAGGGTGGCATGGTCAATTTGCAGTTCATTC
CCTAAACCGTCGAGGAAAGAGACCTCTGACATATCCAACATGCCTATCCACATCAACAGG
TATATGATGGTGCTGACTTGTTGATGTAATGTATATATTATGCTGCTGCTATAGTTGAAA
ACTCATGATCATTTTTTATTCAGACTAGAAGTACTCTCGCATGCACAATTGATCACATTC
TGCAAGATGTTTGGTGTTTCAAGTAGTAAACCAAAAGTCCAGCTTGTGGAGGAGATACGC
CTTTATTTAACATCAAATCCATATGCTGTAGCTGAGGATGGTGTGCTAATCCCTGAAATG
GAAAGTCGCTGAGTAGCAATTCAAGCAAGAAGACGCTTTTAAACCCGTATAGCAATAGGT
AGTGATGTCTTTTGGTTATGAATCTACTCCCGTTGTATTTGTATTTGTGGTATATATGCT
AACATCCATTTCAATGCAATCAGTTTGGACACATCACACCATAATGATATATGGGTGATA
TGTAGGTCATGGAATTTCAATAATGATATCAAAAGAGCAGCTTCTTGGGCGATTTAGAGC
TCACTTGCACGAACATCCAGAAATTATACGCGCAGATGGCGCCATTGATCTGGTGGCTCT
TGCAAATACAAAGAGTTGATGGATGTATGTGTG

>scaffold0065-144329-148331-+
CTCCCTTTGACCCCAGCCCTGAAGTACAAGGTTTTGGTGACAATTTCGTTGAATAATATG
TATCTCCACACTTGTCATGTCAATATGTTGTGTTTGTGTGTATACTTTGAATCGCCACTT
CCGATAATAATGAATCACCATCTGGTTACTTTGTGATTGGGATGGGTATCAATGTGGGAT
GGAGTGTGCCCATCCTTGCCTTGGTTGGGCATAAGCCCTGGGTTGGTTGATTATACTGTG
ACAAAATAGACCCACTTGCCTATACAGCATACATGTCCCATAGAGTGTTGTCAAGTATCC
TTTGTGTGGCTGCTCTCACACCTCTTGGATAGTGATGTTTCCACTCTTCACTGCTATAGC
CATCAGCCAAAACTACATTCACCACACAGCATCCCCATGACAGGGTGGGTTCTCGCCTTC
AATTGTGTCAGCATTACAATATCACTTTGTGAATCAAGACACAGACTCTAGTGTGTTACA
GTGGCTCTCTTTTTCTTATCATCAACATCCTAATAAACCATCACCTGTTTCCTGTGCTAC
ATCTCATGTTTCACAGACTGTACCAACACGACACCAGAATACAGAGAGTATTATTTGTGA
CCTAGGGCGGTTGGTACCAGAATGGGCCAAGTCACAGTTACACCCTCACATCAGCACGAT
GGTGATGTATGGGTTCGATTACTACTAAACCGATGTTGTCTGTTGATGCTCACTGTAGAC
CAGAGACATTAAAACACATCAGATCTGGCACACGGACCTAGACTGCCGAATAATGTATTT
GGGAATGAAGGGAGTGACAGCACAATCTACCACATCATCCTTTGTATGGATCTCAAACAT
TTGTGGGTCTGCCCTCACACAGAGTATGTGCTAATAAGAAATGTGACTGAAGGCACACTC
CACCCTCATCCAAAAGGAGGATAAAGAGCCAACACCCTCCATTGGGTATATACTCTGTAT
ATGACCTGTTCTAACCGAGCAGCAACAACACACACAGAATGCGGTGTAGTGGGTAGCAGT
CTCTATACTGTTTTGGCATGGTTATGTCGTTTGTCCTATAAGGGATCCCCCTTGCATATA
TATAAAGAGTATTTAGTAGGAGTTGTACTGAACAAGATAACAAGATTAAGAAGGAAACAA
CTGTATGGATACAGTGGTATAGTCACAGTGTTATTGTGGTGAGTGGTTCATTAGTAAATG
AATCACACATCAAACATTAGTGGAGATGTTGGAAAGGGTACATGTGAATGTAGAGAAAGA
GGACTAACAAAAACACACATGGGCCATTTGGGGGTATATTGTGTGGTACGAGTTGAAGGA
CGGAATAGTATGATGGAATGAGATGGTACAAGTGATATTTGAGTAAAACGACCCCTAGTA
GATATGGTTTCCATCTATCAACCACGTATAGTCCAACAGAGATTGGTGAAAGGATAAAAA
GAAAACATTCTTTAGGAAACTTTGAAATTGTGTTTGATTCTTGGTTGGAATTCGATTAAG
ATCTGATCCCAGACACAACGAGGTTTCCTTTTGATCATTATAGAAGGGACCTGCTTGGGA
TCCAACAGGACATATTAGACTGACTGATATGACAGCAATGATTGCTACTATCATCCGTGG
TATTATGCCACACATGCACAGACACCCATTGATCAGGAGTAGTCTCGTAGTGAGTGCAGC
CACTGTTCTATCAAAGACAATCAGGAACATTGCAACAGTCGCTGCACTCGCATCCATCAG
ATCAGCAGCAGAAACTACTCACTCACTCCAGCATCAGTTGTGTGTAATGAGTTGCATATG
TCATACAGTTGTATTGTGCTGTGTAGAGAGAGACTAGAACACAACCCATCCCCTTTACTG
ACTCTTGAGTGTTTGTATTATGCCATTACACCAACCCACAGTCAATCCTACTCGCATCTG
GAGCAGTGTCGCTCATATTCAACATTCATTGATCCGACTCGGACTGCCACCAAGGAGAAG
CAGATCAGCAAGAAGGGGGATATCAGAGAACAAGACACTGGATTCAGTCCATATAGACAA
GTGTGTTTTTGTTGATATAGAGTCTACATCCTGTATGATGATGATGTGTGGTTTCCATCA
CTGACATAATACATTGGGTTCAGTTTGGAGAGTATTGGATGTGCAAAACTACGCAGTCTT
GGTAGATATTTGGGATTGACCTACATGCTAACAAAAGACCGAAATCATCAAGAGAATCAA
GTCGCATATGGAATCAACCCCATCGATGCTACTACCAGACGGATCCATTGACTTTGAGTC
GACCATGTTTACCAATCACCAGATAGATCCAAACGAGTGTGGGTTCGATTGTAATCGACC
TCGTTTGACCATGTGTGTATGTATAATAGTAGTTTGGGTCATTAACCATGAGTATATCTG
ACCTCCACTCATATCCCACTTGATAGGTTACACATTGTTAAGATCTATCAACTGTATTCA
TTGTGTTCTGCACTTGGGATATCAGTGAAGAACTCCAATGATGAGTTGATCGACGAGATA
TATTTGCATATCAAGAGAAATCCATCAGCAATGGCTGGCAACAGCACAGTGGATCTACTC
AGCAGCAGTGACACAGTAGATGATTCTACAAACCATTCAACAACAAAGCAGAGCATGTCA
GCCATGTTGAAGCGGTCAGTTTGTATTTTTACTTGGTATTTGTTTTGGGTCAATAGTGTA
GGCTGATTCAATCTATTCTGTGTTACTAGTCTTCATGCATGTGATACATGGAAAAATTAC
TCAGTCTATGCAGTTCATTTGGGATATCAACTCTGCGAAGTCAAACTATTCTAGTAGTAA
TGGTACAGGATCATTTATGCCAGAACCCATCCCTATTGTCTCCAAATGGCACAATCCCAC
TGCAGTTGCTTCTAAACCATGGTGGTAGTCAGTCAAATCCATTGACTGTTGACAGGTATA
TTTCTAATCTGATTCATATTATATGCATGATGCCTTTGGTTTGTTTGATTGCTGACTATT
TCAGTCTAGTTTGACACAGTTGGCTATTCGGCAACTATGGACATTTTCAGAAATATGTAG
CATTCCATATGTCCTCACCAAGGCAGAGTATGCTGGTGTCATCAAGAACCAACTACTTGA
TTCAGCATCGCCACTGGTGGGAGAGGGTGGCATGGTCAATTTGCAGTTCACTCCTAACCC
GTCGAAGAAAGAGAGACATCTGGCATATCCAATATGCCTATCCACATCAACAGGTTTGTA
ATGGTGCTGACTTGTTGATGTAATGTATATATTATGCTGCTGATATATTTGTAAACTCAT
AATCATTTGTTATTCAGACTAGAAGTACTTTCGCAGATACAATTAACCACATTCTGCAAG
ATGTTTGGTGTTTCAAGGGCTAAACCAAAAGCCCAGCTTGTAGAAGAGATACGCCTTCAT
TTAACATCAAATCCGTCTGCCATGACTGAGGATGGTGCGCTAATCCCTGGAAATGAAAAG
TCGCAGAGTAGTAATTCAAGCAAGAATGCGCTTTTAAACCCATGTATCTCCATAGGTAGT
GATGTCTTTGGTTATGAATGTATTTCCCATTGCATTTGTATTTGTGGTATGTATATGCTA
ACATCCATTCAATGCAATCAGTTTGGACATATCACACAGGGGAGATATCTGGGTGGTATG
TAGATCGTATGGAATTTCAACAAAGATATCAAAAGAGCAGCTTCTTGAGAGATTTAAGGC
ACACCTGCACAAACACCCAGAAATTATACGTGCAGATAGCACCATTGATCTGGTGGCTCT
TGCAAATACAAAGGGTTGATGGATATGCGTGTGTGTGTGTGGTTCTTTTTTAAAAGTAAC
CTGATAATAATAGACTTTTGAATAATTGGATTTGAATATGGATAAGGATAGTGCTGTGGT
GGATATTTCATTTGTCATTTGTTCTGGGATATCCCTTTCTTTTTACAAGCAAAAGGGGTA
CATGGACTTGTAATTAGTGTGATATTGAATCTTATTAGAAAG

>scaffold0067-162601-167021-+
AAATATACTCCCTTTGACCCTAGCCCTGAGGTACAAGGTTTTGGTGCCAATTTCATTGAA
TATTACGTATCTCTACACTTGTCGTGTCAATATGGTGTGTGTGTATACTTTGAATCGCCA
CTTCCGATAATAATGAATTGACATCTGGTTGTTTTGTGATTAGGATGGATATCAATATGG
GGTGAAGTGTGTCCATCCTTGCCTTGGTTGGGCATAAAGTCTGGGGTTGGTTGATTATAC
TGTGACAAGATAGACCCACCTGCCTATACAACATACATGCCACATAGAGTGTTGTCAAGT
GTCCTTTGTGTGGCTGCTCTCATACCTCTTCGATAGTGATGTGTGCACTTCCCACCGCTA
TAGTTATCAGCCAAAACTACATTTACCACGCAGCATCCCCATGACAGGGTGGGATCTCGC
CCTCAATTGTGTCGGCATTCCAATCTCACTTTGTGAATCAAGACACAGACCCCCTACATA
CCACAGTGATTCTCTTTCATTTGTCGTCAACATCCTAATAAACCATCACATGTTTCCTGT
GCTACATCTTATGTTTCACAGACTATACTGACACGACACCAGAACACAGATAGTATTGTT
TGGGACCTATGGCGATTGGTACCAGAATGGGTCAAGTCACAGTCACACCCTCATATCAGC
GCAATGATGGTGTATGAGCTCGATCACTACTAAACCGATGTTGTCTGTTGATACTCGTTG
TAGACCAGAAACATTAAAACACATCAGGTCTGGCACACGGACCTAGACTGCTGAATAATG
TATTTAAGAATGAGGGGAGTGACGACCCAATCTACCACATCATCCTTTGTATAGATCTCA
AACATTTGTGGGTCTGCCCTCACACAGAGTATGTGCTAATAAGAAATGTGACTGAAGGCA
CACTCCACCCTCATCCAAAAAGGGGGGGAAAGAGTCAACACTCTCCATTGGGTATACACT
CTGTATATGACCTGTTCTGACCGAGCAGCAACAACACACACAGAATGTGGTGTAGTGGGT
AGCAGTGTCTATACTGTTTTGGCATGATTGTGTCGTTTGTCCTATAAGGGATTCCCCTTG
TGTGTATAAAGGGTATTTAGTAGGAGTTGTATTGAACAAGATATCAGGGGTAATAAGGAA
ACAACTGCATGAATATAGTGGTATAGCCACAGTGTTTATGTGGTGAGCGGTTCATTAGTA
AATGAATCACGCATCAAACATTAGTGGTGATGGCGGAAAGAGGACATGTGAGTGTGGGGG
GAAGAGGACCAACAGAAACATACATGGACTATTTGGGGGTATATTGGGTGATACGAGTTG
AAGGACGGAATAGTATGATGGAATGAGATGGTACAAATGATCGTTGAGTAGGACGACCCC
TAGTAGATATGGTCTCCATCTATCAACCACTTATAGTCTCCAACAGAGATTGGTGAAAGG
ATAAAAAAAGAAAACATTCTTTAGGAAACTTTAAAATTGTGTTCGATTCTTAGTTGGAAT
TCAATTAAGATCTGATCCCAGACACAACGAGGTTTCCTTTTGACCATTAGAGAAGGGAGC
TGCTTTGGATCCAACAGATCATATTAGACTGACTGAACTGACTAATATGACTGGTATGAC
AGCAATGATTGCTACTATCAGCCGTGGTATTATGCCACACATGCACAGACACTCATTGCT
CAGGAGTAGTCTTGTAGTGGGTGCAGCCACTGTTCTATCAAGGACAATCAGGAACACTGC
AACAGTCGCTGCACTCGCACCCATCAGATCAGCAGCAGCAGCAACTACTCACTCGCTCCA
GCATCAGTTGTATGTTATGAGTTGCATATGCCATATACAGTTGTATTGTGCTGTGTAGAG
AGACTAGAACACAACTCATCTCCTTTACTGACTCCTTGAGTGTTTGTATATGCCATTACA
CCAATCCACAGTCAATACTACTCGCATCTGGAACAGTGTCGCTCATATTCAACATCCATT
GATCCGACTCTGACTGCCACCAAGGAGAAACAGATCAGCAGGAAGGGGATATCAGAGAAC
AAGACACTGGATTCAGTCCATATAGACAAGTGTGTTTTCTTTATTATATAGTCTACATTC
TGTATGATGATAATGTGTGGTTTCCATCACTGACATAATACATTGGGCTCAGTCTGGAGA
GTATTGGACAGACAAAACTATTCAGTCTTGGTAGATATCTGGGATTGACCTACACGTTAA
CAAAGACCGAAATCATCAAGAGAATCAAGTCGCATATTGAATCAACCCCATCGATGCTAC
TACCAGACGGATCCATTGACTTTGAGTCGACCATGTTTACCAATAATCAGATACATCCAA
ACGAGTGAGGGTTTGATTGTAGTTGACCTCGTTTGACTATGTGTGTGTGTATGTGATAGT
AGTTGAGATCACTAACCATGAGTATATCTGACCTTATCCTTATCCCACTTGATAGATTGC
ACAGTGTTAAGATCCATCAATTGCATTCATTGTGTTCTGCACTTGTGATATCAGTGAGTA
ATTCCAATGATGAGTTGGTTGACGAGATATATTTGCATATAAAGAGAAATCCATCAGCAA
TGGCTGGCAACAGCACAGTGGATCTACTCAGCAGTAACACAGTAGATGATTCTACCAGCC
ACCCAACAACAAAGCAAAGCATGGCAGCCGTATTGAAGCGGTCAGTTTGTATTTCTACTT
GGCATTTGTTCTGGGTCAATAGTGTAGGCTGATTCAATCTATTCTGTGTTTCTAGTCTCC
ATGCATGTGATAGTCAGCAATTACTCAGTTTGTGCAGTTCATTTGGAATATCAACTCTAC
GAAATCAAGATATTATACAAGCAATGGCATATGATCATTTACGCGAGCATCCATCCCCAG
TGTCTCTAAACGGCACAATCCCATTGCAGTTGCTTCTAAGCCATTGTGATAGTCAGTCAA
AGCCAATGACTGTCAATAGGTATATCCCTAATCTGATTCATATTATATGTATGATGCCTT
TGGTTTATTTGATTACTGACTATTGCAGTCTAGTTTGACACAGTTGACTAGATATTGATT
ATGAACATTTTCAGATATATGTGGCATTCCATACTACCTCACACATACAGAATTTGCTGG
TTTCATCAAGAACCAACTACTTGATTCGACATCACCACTGGTGGAAGAGGGTGGCATGGT
CAATTTGCAATTCACCCCTAATCCGTCAAAGAAAGAGATATCTGACATATCCAATATGCC
TATCCACATCAACAGGTATGTAACAGTATTAGATTGTTGATGCAAATGTATATTATGCTG
CTGATATATTTGTAAACTCATGATCATTTTTAATTCAGACTAGAGGCACTCTCGTGGGTA
CAATTAACCACATTATGCAAAATGTTTGGTGCTTCAAGTGTTAAACCAAAAGCCCAGCTT
GTAGAAGAACTACGTACTTATTTAACATCAAATCCATTTGCTGTAACTGAGGATGGTGTG
TTAATCCCTGGGAATAAAAAGTCGCTGAATAGTAATTCAAGCAAGAAGACGCTTTCTAAA
CCCATGTATCTCAATAGGTAGTGATGTCTTTTGGTCATGAATCTACTTCTCGTTATATTT
GTGGTATGTGGTATATGTATGCTAACATTCATTTCAATTCAATCATGTTGGTCGTATCAC
ACATTGATGATATATGGGTGATATGTAGATTGTATGGAATTTCAATAATGATACCAAAAG
AGCAGCTTCTTGAGCAATTTAGGACTCGCCTACACAAATATCCAAACATTATACGCGCAG
ATGGCACTATTGATCTGGTGACTCTTGCAAATACAAAGGGTTGATGGGTGTGTGTGTGTG
TGTGTGTTTTTTTTTTAAAAGTAAAAATAATAATAAACTTTTGAATAATTGGATGTGAAT
ATGGGGATAGGGATAGTGTTATGGTTGATATTTCATTTGTCATTTGTTCCGAGGTATCAC
TTTCCTTTTTACAAGTAAAAGGGATACATGGACTTGTAATGAATGTGATATTGGATCTTA
TTAGAAAGTATTGTTATTGCAGTAGTAATCTTTGCTTTATGTTGTCACTTTCAGGATTTC
CATCTTTTGTTTCTAACAACCGCCTGCTATGTAATAGCAGATATTGATTGTCACAGGAAA
CTGCATTGCTGTCTTTCATCAACAACATACATGTGTTGTCTCCACAAACCTTACATCACA
CATTCACAATACCAACACACCTGGCTTCGACCCCCCATAAGAAGCCCCATGTCCAACAAA
CTGTTATCACTATGTAATACAAATCCCAACACTCTTCCACTCCTTGGATATAGGGTTTAC
TTTTTTGGTTTCTTTAATTCCTACGGCTGCTCTGTGAATCCTGAATGCTGGCAAAAGGCA
AACGGCTTTGTGTCGACATATCTATTGTCATTGCTGACAG

>scaffold0069-80286-82625-+
TGGAATTCGATTAAGATCTGATCCAGACACAACGAGGTTTCCTTTTGATTATTAGAGAAA
GGACCTGCTTGGGATCCAACAGAACTGATTATACCGATTGATTGATTGATTGACTGACTA
CTATGGCAGCAATGATTGCTACTATCATCCGTGGTATTATGCCACACATGCACAGACACT
CATTGATCAGGAGTAGTCTCGTAGTGGGTGCAGCCACTGTTCTGCCAAGGACAATCAGGA
ACACTGCAACAGTCGCTGCACTTGCACCCATCAGACCAGCAGCAGCAGCAACTACTCACT
CACTCCAGCATCAGTTGTGTGTAATGAGTTGCATATGTCATACAGTTGTATTGTGCTGTG
CAGAGAGACTAGAACACAACTCATCCCATTTACTGACTCTTGAGTGTTTGTATTATGCCA
TTCCACCAATCCACAGCCAATCCTACTCGCATCTGGAACAGTGTCGCTCATATTCAACAT
CCATTGATCCGACTCTGACTGCCACAAAGGAGGAACAGATCAGCAGGAAGGGGATATCAG
AGAATAAGACACTGGATTCAGTCCATATAGACAAGTGTGTTTTCTTTGATATATAGTCTA
CATTATGTATGATGATGTGTGGTTTTCATCACTGACATAATACATTGGGTTCAGTCTGGA
GAGTATTGGACATACAAAACTATTCAGTCTTGGTGGATATCTGGGATTGACCTACACGCT
AACAAAGGCCGAAATCATCAAGAGACTCAAGTCGCATATTGAATCAACCCCATCGATGCT
ACTATCAGACGGATCCATTGACTTTTATTCGATCATGTTTACCAATCACCAGATACATCC
AAAACAGTGAGGGTTTGATTGTAATCGACCTCGTTTGACCATGTGTATGTGTATGTGATA
GTTGGTATCATTAACCATGAGTATATCTGACCTCACTCCTATCCCATTTGATAGATTACA
CAGTCTTAAGATCTATCAATTGCATTCATTGTGTTCTACACTTGGGATATCAGTAAAGAA
TTCCAATGATGAGATGATTGACGAGATATATTTGTATATCAAGAAAACCCCATCAGCAAT
GGCTGGCAACAGCACAGTGGATCTACTCAGCAGTAACACAGTAGATAGTTCTACCAACCA
CCCAACAACAAAGCAAAGCATGGCAGCCGTATTGAAGCGGTCAGTTTGTATTTCTACTTT
TATATTTGTTCTGGGTCAATAGTGTAGGCTGATTCAATCTATTCTGTGTTTCCAGTCTTC
AGACATGTGATAGACAGCAATTACTCAGTCTATGCAGTTCATTTGGGATATCATCTTTTC
GGAGCCAAGATATTTTAATAGTAATGGTACAGGATCATTTACGCCAGCATCCATCCCTGT
TGTCTCCAAATGGCACAATCCCACTGCGGTTGCTTCTAAGCCATGGTGGTAGTCAGTCAA
AGCCATTGACTGCTGACAGGTATATTCATAATCTGATTCATATTATATGCATGATGCCTT
TGGTTTATTTGATTGCTGACTATTGCAGTCTAGTTTGACACAGTTGAGCCGAGATCAATT
GTGGACATTTTCAGACATATGTGGCATTCCATATGTCCTCACCAAGGCAGAATATGCTGG
TGTCATTAAGAACCAACTACTCGATTCAGCATCGCCACTGGTGGAAGAGGGTGGCATGGT
CAATTTGCAGTTCACCCCTAAACCGTCGAGGAAAGAGACCTCTGACATATCCAACATGCC
TATCCACATCAACAGGTATATGATGGTGCTGACTTGTTGATGTAATGTATATATTATGCT
GCTGCTATAGTTGAAAACTCATGATCATTTTTTATTCAGACTAGAAGTACTCTCGCATGC
ACAATTGATCACATTCTGCAAGATGTTTGGTGTTTCAAGTAGTAAACCAAAAGTCCAGCT
TGTGGAGGAGATACGCCTTTATTTAACATCAAATCCATATGCTGTAGCTGAGGATGGTGT
GCTAATCCCTGGAAATGGAAAGTCGCTGAGTAGCAATTCAAGCAAGAAGACGCTTTCTAA
ACCCGTGTATAGCAATAGGTAGTGATGTCTTTTGGTTATGAATCTACTCCCCGTTGTATT
TGTATTTGTGGTATGTATATGCTAACATCCATTTCAATGCAATCAGTTTGGACACATCAC
ACCATAATGATATATGGGTGATATGTAGGTCGTATGGAATTTCAATAATGATATCAAAAG
AGCAGCTTCTTGGGCGATTTAGAGCTCACTTGCACGAACATCCAGAAATTATACGCGCAG
ATGGCGCCATTGATCTGGTGGCTCTTGCAAATACAAAGAGTTGATGGATGTATGTGTGT

>scaffold0071-336190-336577-C
TCTACTCAAAGAATGGCTTTATCATTTCATCCCCTCATACTATTTTGTCCTTGGTTTGAG
TCACTCAATATGCCAATAGTCCATATGTGCTTGGTTAGTTCTCTTACCCCCCACATTTAC
ACGCTCCTTATCACCATCTCTACTAATGTCTGTTGTGTGGTTCATTAGTTAATGAACCAT
TCACCACAATAACACTGTGGCTATACCACTATATCCATACAGCTGCCATTTCCTATATGT
CCACTTTCTCTATGATGGCTTTTTATTATATCCCTCAATCTCCCCTGTGTGATCCTGACA
GTCACATGTTTGACCTCTACTTGGTTCATTGTTGGTAAAGGTATTATTGGCGGACTTTAT
ATACAAACATCCAAATAGTGTAACCAT

>scaffold0071-382089-383201-C
ATAACTCTATATACCACTATATACATGCAGCTGTTTTCTTCTTACCCCTGATATCCTGTT
CAGTACAACTCCTACTAATATCCTTTATATATCCACAAGGGGAATCCCTTATAGGACAAA
CGACACAACCATGCCAAAACAGTATACAGACTGCTACCTACTACACCATCTTCTGTGTGT
GCTGTTGCTGCTTGGTTAGAACAGGTCATATACATAGTGTTATCCCAATGGAGGGTGTTG
ACTCCTCCTCCCTTGTTGGATGAGGGTGGAGTGTGTCTTCAGTCGCATTTCTTATTAGCA
CATACTCTGTGTGAGGGCAGATCTACAAGTGTTTGGGATCTATACAAAGGGTGGTGGTGG
ATTGTGCCATCACTCCATTCACTCTTAAATACACTATTAAACAGCCTGGTTCATATGTGC
CAGACCTGATGCTCCTTAATGTTTCTGGTCTACAACGAATATCAACAGACAACATCGGCT
TAGTGGGAATCGAACCCATACACCACCATTGCGCTGATGTGAGGGTGTAACTGTAGCTTG
ACCCATTCTGGTACCAACCGCTCTAGGTCGCAAAAAAAAATACTACCCGTGTTCTGGTGC
TGTGTCGGAATAGGCTGTGCAACATAAGGTGCGGCACAGGAAACATGGAGTAATTCTTTG
CGATGTTGATGACAAGGAAAGAGGCATCGTAATATACCACCCTGTCATGGAATGCTGCGT
GGTGGATGTAGTTTTGGCCGATAACTATAGCGGTGGAGAGTGCAAACATCACTATCGAAG
AGGTATTGAGAGCAGACACACAAAGGACACTTGGTAATACTCTATGGGACATGTATGTTG
TATAGGCAGGTGGGTCTATCTTGTCACAGTATAATCAACCGGCATAGAATTTATGCCCAA
CCAAAGCAAGGATGAACACACTCCACCCCACATTGATACCCATCCCAATCACAAAACAAC
CAGATGGTGATTCATTATCATCGGAAGTGGCAACTCAGAGTATATACACACACATCATAT
TGACATGACAAGTGTAGAGGATACGTAATATTCAATAAAATTGCCACCAAAACCTTGTAC
TTTAGTGCTGGGGTCAAAGGGGGTATTGTTTC

>scaffold0072-210822-211296-C
TCTACTCAAAGAATGGCTTTATCATTTCATCCCCTCATACTATTTTGTCCTTGGTTTGAG
TCATTCAATATACCCAAGAGTCCATATGTGCTTGGTTAGTTCTCTTACCCCCCACATTTA
CACGCTCCTTATCACCATCTCTACTAATGTCTGTTGTGTGGTTCATTAGTTAATGAACCA
TTCACCACAATAACACTGTGGCTATACCACTATATCCATACAGCTGCCATTTCCTATATG
TCCACTTTCTCTATGATGGCTTTTTATTATATCCCTCAATCTCCCCTGTGTGATCCTGAC
AGTCACATGTTTGACCTCTACTTGGTTCATTGTTGGTAAAGGTATTATTGGCGGACTTTA
TATACAAACATCCAAATAGTGTAACCATTACTACTACTACTACTACTATGCATTCTCTCT
CCATCCCTTTCTCTTTATCAAAGGGTTACTATTTCCCCAACTAAATAAGACTAT

>scaffold0076-25164-27474-+
AGACACAACGAGGTTTCCTTTTGATCATTAGAGAAGGGAACTGCTTGGGACCCAACAGAA
CAGATTAGACTGACTGAACTGACTGACTACTATGACAGCAATGATTGCTGCTATCAGTCG
TGGTATTATACCACACATGCACAGACACCCATTGCCCAGGAGTAGTCTTGCAGTGGGTGC
AGCCATTGTTCTATCAAGGACAATCAGGAACACTGCAACAGTCGCTGCACTCCCACCCAT
CAGATCAGCAGCAACAGCAACTACTCACTCACTCCAGCATCAGTTGTATGTTATGAGTTG
CATATGTCATACAATTGTATTGTGTTGTGCGGAGAGACTAGAACACAACTCATCCCCTTT
ACTGACTCTTGAGTGTTTGTATTATGCCATTACACCAATCCACAGTCAATACTACTCGCA
TCTGGAACAGTGTCGCACATATTCAACATCCATTGATCCGAGTCTGACTGCCACAAAGGA
GAAACGGATCAGCAAGAAGGGGATATCAGAGAGCAAGACACTGGATTCAGTCCATATAGA
CAAGTGTGTTTCTGTTGATATAATCGACATCCTGTATGTATGACGATGTGTGGCTTCCAT
CACTGACATAATACATTGGGTTCAGTCTGGAGAGTATTGGGCGGACAAAACTACACAGTC
TTGGTAGATATTTGGGATTGACCTACACACTAACAAAGGCCGAAGTCATCAAGAGACTCA
AGTCGCATATGGAATCAACCCCATCGATGCTACTACCAGACGGATCCATTGACTTTGAGT
CGATCATGTTTACTCATCACCAGATACATCCAAAAGAGTGAGGGTTTGATTTGTAATTGA
TCTCGTTTGACTATGTGTGTGTGTGTATAATAGTAGTTGGATCATTAACCATGAGTATAT
TCTGACCCTATTCCTATCCCATTTGATAGATTACACAGTGTTAAGGTCTATCAATTGCAT
TCATTGTGTTCCGCACTTGGGATATCAGTGAGTAATTCCAATGATGAGTTGATTGACGAG
ATATATTTGCATATCAAGAGAAATCCATCAGCAATGGCTGGCAACAGCACAGTGGATCTA
CTCATCAGCAGTAACACAGTAGATGATTCCACTAACCACTCAACAACAAAGCAGAGCATG
TCAGCCGTATTGAAGCGGTCAGTTTGTATTTCTACTTGATATTCGTTCTGGGTCGATAGT
GTAGGCTGACCCAATCTATTCTGTGTTACTAGTCTCCGTGCATGTGATACATGGCAATTA
CTCAGCCTATGCAGTTCATTTGGGATATCAAAGGGAAGAAGTCAAGATATTCTAGTAGTA
ATGGTACAGGATCATTTACGCCAGAATCCATCCCTATTGTCTCCAAATGGCACAATCCCA
CAGCAGTTACTTTTAAACCATGGTGGTAGTCAGTCAAAGCCATTGACTGTTGACAGGTAT
ATTCCTAATCTGATTCATATTATATGTATGATGGCCTTGGGTTATTTGATCGCTGACTAT
TGCAGTCTAGTTTGACACAGTTGAATGTATATCAATTATGGGCCTTTTCAGATATATGTG
GTATTCCATACTACTTTACACATTCAGAATATACTAGTGCCATCAAGAATAAACTATTTG
ATTCGGCATCGCCACTGGTGGGAGAGGGTGGCATGGTCAATTTGCAGTTCATCCCTAAAC
CGTCGAGGAAAGAGATATCCGACATATCCAATATGCCTATCCACATCAACAGGTATGTGG
TAGTGCTGACTTGTTGATGCAATGTATATTATGCTGCTGTTATATTTGCAAACTCATGAT
CATTTTTTTTATTCAGACTAGAAGCACTCTCGCAGATACAACTGATCACATTCTGCAAGA
TGTTTGGTGTTTCAAGGGATAAACCAAAAGCTCAGCTTGTAGAGGAACTGCGTCTTTATT
TGACATCAAATCCATTTGCTGTGACTGAGGATGGTGTGCTAATCTCTGGAACTGAAAGGT
CGCTGTGTAGTAATCCAAGCAAGAAGATGCTTTCTAAACCCATGTATCTCCATAGGTAGT
GATGTCTTTGGTTATGAATCTATTTCTCGTTATATTTGTATTTGTGGTATGTATATGCTA
ACATCCATTCCAATAAAATCAGTTTGGACACATCACACATTAATGATATCCAGGTGATAT
GTAGATCGTATGGAATTTCAATAGCGATACCAAAAGATCAGCTTCTTGAACGATTTAGGA
CTCGCCTACACAAACATCCACAGATTATACGCGCAGATGGCACTGTTGATCTGGTGGCTC
TTGCAAATACAAAAGGTTGATAGGGGATGT

>scaffold0084-65187-65463-+
GGTAAAGGGTAAATGACTTTGTGGCTATCCTGTAAGCCGCGGTGGCATGTAGTGAGTTGG
TTCGTTGGTAAATGAGCCACATATCAAACATTGGTGGAGATAGGGACAAGGGAGACATGG
GATTGTGGTGGAAAGAAGACCAACAAAAACCACATATAGAAATCCAAGTCTACGGGTGAC
TCTAATTAAAGACCAAAAGAATAGAAAGGATATGAAAAAGGGTAAAGATACTCTTTGAAT
GGGACGACCTAGGAGATAGGTCCACCATATATCAAC

>scaffold0087-266231-268287-C
GACTCTGTCAACAAAAACACACTTGTCTATATGGACTGAATCCAGTGTCTTGCTTTTTGA
TACCCCCTTCCTGCTGATTAGTTTCTCCTTGGTAGCAGTCAGAGTCGGATCAATGGATGT
TGAATATGTGCGACACTGTTCCAGATGCGAGTAGTATTGACTGTGGATTGGTGTAATGAC
ATATACAAACACTCAAGAGTCAGTCAATGGGAATGAGTTGTGTTCTAGTCTGTCTACACA
GCACAATACAACTGTATGACATATGTAACTCATAACATACAACTGATGCTGTAGTGAGTG
AGTAGTTGCTGCTGCTGATCTGATGGATGCAAGTGCAGCGACTGTTGCAGTGTTCCTGAT
TGTCCTTGATAGAACAGTGACTGCACTCACTGCAAGACTACTCCTGATCAATGGGTGTCT
GTGTATGTGTGACATAATACCACGACTGATAGTTGCAATCATTGCTGTCATAGTGGTCAG
TCAGTCAGTTCAGTCTAATCAGTTTTGTTGGATCCCAAGCAGCTCCCTTCTCTAATGATC
CAAAGGAAACCTCGTTGTGTCTGGGATTAGATCTTAATCAAATTCCAACTAAGAATCAAA
CACAATTTCAAAGTTTCCTAAAAAATGTTTTCTTTTTATCCTCTCACCAATCTCTGTTGG
ACTATAAGTGGTTGATAGATGGAGACCATATCTACTAGGGTCGTCTTACTCAAGGATCAC
TTGTACCATCTCATTCCATCATACTATTTCATCCTTCAACTCGTATCACCCGATATATAC
CCAAATAGTCCATGTGTGCTTTTGTTAGTCCTCTTCCCCTCTACACTCACATGTCCCCAT
TCCACCATCACCACCAATGTTGGATGTGTGATTCATTTACTAATGAACCACTCACCACAT
AAACACTGTGGCTATACCACTGTATCCATACAGTTGCTTCCTTCTTACCCCTGATATCTT
GTTCAGTACAACTTCTACCAATACCATTTATATATATCTAAGGAAAATCCCTTATAGGAC
AAACGACATAACCATGCCAAAACAATATAGAGACTGTTACTCACTACATCACATTCTCTG
TGTGTTGTTGCTGCTCAGTCAGAACAGATCATATACAGAGTGTTATCCCAATGGAGAGTA
TTGACTCTTCCTCCCCTTGTTGGATGAGGGTGGAGTGTGCCTTCAGTCACATTTCTTATT
AGCACATACTCTGTGTGAGGGCAGACCTACAAATGTGTGAGATTCATACAAAGGGTGGTG
GTGGATTGTGCCATCACTCCCCTCATTTTTAAACACACTATTCAGCAGTCTAGGCCTGTG
TGCCAGACCTGATGCTCCTTAATGTTTCTGGTCTACAACGAATATCAACAGACAACATCG
GCTTAGTGGGAATCGAACCCATACACCACCATTGCGCTGGTGTGAGGGTGTAACTATGAC
TTGTCCCATTCTACCACCAACCACTTCGGGTCGCAAATAGTACTCTCTGTGTTTTGGTGT
CGTGTTGGTATAGGTTGTGCAACATGAGATGTAGCACAGGAAGCAGGTGATGGTTTATCA
GGGTGTTGATGACAAGGGAAGAGAGCCACTGTAACACACTAGAGTCTGTGCCTCGTTTCA
CAAAGTGATATTGTAATGCCGACACAATCGAGGGCGAGATACCACCCTGTCATGGGGATG
CTGTGTGGTGAATGTAGTTTTGGCTGATAACTATAGCGGTGGGAAGTGGAAACATCACTA
TCGAAGGGGTGTGAGAGCAGCCACACAAAGGACACTTGACAATACTCTATGGGACATGTA
TGCTGTATAGGCAGATGAGTCTATTTTGTCACAGTATAATCAATCAACCCAGGCAAGGAT
GAACGAACTTCACCCCACATTGATACCCATCCCAATCACAAAAACAAACAGATGGTGGTT
CATTATTATCGGAAGTGGCAATTCAAAATGAACACACACATCAGATTGACATGATAAGTG
TAGAGATACACGGTATTCAATGAAATCGCCACCAAAACCTTGTACTTCAGGGCTAGAGTC
AAAGGGGGTATGCTTC

>scaffold0087-290702-292359-+
CTCACCCTGTTTGACCCTAGCCCTGAAGTGCAGGGTTTTGGTGGCGATTTTTATTGGGTG
CCACATATCTCTACACTTGTCATGTCAATATGGTGTGTATGTATACTCTGAATTGCCACT
TCCGATAATGATGAACCACCATCTGTTTGTTTTTGTGATTGGAATGGGCATCAATGTGGG
GTGGGGTGTGTCCATCCTTACCTTGGTTGGGTATAAAGCCTGGGTTGGTTGACTATACTG
TGACAAAATGGCCCGCCTGCCTATACAGCATACATGTCCCATAGAGTATTGTCAAGTGTC
CTTTGTGTGGCTGCTCTCATACATCTTGGATAGTGATGTTTTCACTCCCCACTACTATAG
CTATCAGCCAAAACTACACCCACCACACAGCATCCCCATGACAGGGTGGTATCCCGTCTT
CAATTGTGTTGGTATTACAACGTCACTTTGTGGATCAAGACACAGACCCTTACATATTAC
AATGGTTCTTTTTCATTTGTCGTCAACATCCCGAGAAACCACCACCTATTTCCTGTGCTA
CATCTTATGTTGCACAGCCTATACCAACGCGACACCAGAACACAGAGAGTACTATTTGCG
ACCCAAAGTGGTTGGTACCAGAGTGGGCCAAGTCACAGCTACATCCTCACATCAGCGCAA
TGGCGTATGGGTTCGATTCCCACTAAACAGATGTTGTCTGTTGATGCTCCTCGTTGTAGA
CCAGAAACATTAAGAGGCATAAGATCTGGCACACGGACCTAGACTGCTGAATAATGTATA
TAAGAATGAAGGGAGTGGACGGCCCAATCTACCACATCATCCTTTGTATAGATCTCAAAC
ATTTGTAGGTCTGCCCTCACACAGAGTATGTGCTAATAAGAAATGTGACTGAAGACACAC
TCCACCCTCATCCAAAAGGGGGAAGGGGAAGAGTCAATACCCTCCATTGGGTATACACTC
TGTATATGACCTGTTCTAACCGAGCAGCAACAACACACACAGAAGGTGGTGTAGTGGGTA
GCAGTCTCTATACTGTTTCGGCATGGTTATGTCGTTTGTCCTATAAGGGATTCCCCTTGT
GTGTATAAAGGGTATTTGTACAAGTTGTACTGAACAAGATATCAGGGGTAAGAAGGAAGC
AACTGCATGTATATAGTGGTATAGCCACAGTGTTATTGTGGTGGGTGGTTCATTAGTTCA
TGAATCACACATCCAACATTAGTGGTGATGGTGGAAAGGGGACATGTGAATATGTAGAGA
AAGAGGACTAACCAAAACACACATGGGCTGTTTGGGGGTATATTGGGCGATACGAGTTGA
AGGATGAAATAGTATGAGAGAATGAGATGGTACAAGTGATCGTTGAGTAGGACGACCCTA
GTAGATATGGTCTCCATCTATCAACCACTTATAGTCCAACCGAGATTGGTGAAAGAATAA
AAAGAAAACATTCTTTAGGAAACTTTGAAATTGTGTTTGATTCTTAGTTGGAATTCGATT
AAGATCTGATCCCAGACACAGCGAGGTTTCCTTTTGATCATTAGAGAAGGGACTGCTTGG
GATCAAACTGAACTGATTAGACTGATTGACTGACTGATATGGCAGCAATGATCAGTACTA
TCAGTCGTGGTGTTATGCCACACATGCACAGATACCC

>scaffold0087-314302-315466-+
AAACATACCCTCTTTTGGCACCAGCCCTGGAGTGCAAGGTTTTGGTGGCAATTTCATTGA
GTGCTACATATCTCTACACTGTCGTGTCAATATGGTGTGTGTGTACACTTTGAATTGCCA
CTTCCGATAATAATGAATCACCATCTGGTTGTTTTTGTGATTGGGATAGACACCAGTGTA
TGGGAGTGTGTCCATCCTTACCTTGGTTGGACATAGGGCCTGGGGTTGGTTGATTATACT
GTGACAGAATAGATCCATCTGCCTATACAACATACATGTCCCACAGAGTGTTGTCAAGTA
TCCTTTGTGTGGCTGCTCTCAATACCTCTTCGATAATGATGTTTCCATTCCCCACCACTA
TGGTTATCAGCCAAAACTACATTTACCACGCAGCATCCCATGACAGGGTGGTATCTCGCC
CTCAATAGTTGTGTTGATATTTCAACATCACTTTGTGAATCAAGACACAGACCCTTACAT
ACCACAGTGATTCTCTTTCCTTTGTCATCAACATCACAGGAATTATCACCTGCTTCCTGT
GCCGCATCTTATGCTTCACAGACTATTCCAACACAGCATCAGAACACAGATAGTATTATT
TGGGACCTGGGGCGATTGGTACCAAAATGGGTCAAGCCACAGCTACACCCTCACATCAGC
GCAATGGCGTATGGGTTCGATTCCCACTAAGCAGATGTTGTCTGTTGATGCTCACTGTAG
ACCAGAAACATTAAGAACCATCAGGTCTGGCACACAGACCTAGACTGCCGAATAGTGTAT
TTGAGAATAAAGGGAGTGACAGCACAATCTACCACATCATCCTTTGTATAGATCTCAAGC
ATTTGTGGGTCTGCCCTCACACAGAGCATGTGCTAATAAGAAATGTGACTAAAGGCACAT
TCCACCCTCATCTGAAAATGGGAGGAAGAGCCAATACTCTCCATTGGGATAACACACAGC
ATATGACCTGTTTTAACCGAGCAGCCACAGCACACACAGAAGGTGGTGTAGTGAGCAGCA
GTCTCTACACTGTTTCGGCATGGTTGTGTCGTTTGTCCTATAAGGGATTCCCCTTGTATA
TATATATAAGGGATATCAGTAGGAGTTGTACTGAATAGGATATAAGGGGTAAGAAGGAAA
CAACTGCATGGGTATAGTGGTATA

>scaffold0088-224842-224861-C
AAATATACTATATTATATC

>scaffold0088-225298-225357-C
ACATCACTGTGATCTGTGATCCAAATCTTGTCATCAATTTCTCTCAGGGTCGAGAATAA

>scaffold0094-1063876-1065037-+
CCCCCTTTGACCCCAGCCCTGGAGTGCAAGGTTTTGGTGGCAATTTTATTGAGTGCTACA
TATCTCTACACTGTCATGTCAATATGTTGTGTGTGTATATGCTTTGAATTACCACTTCCG
ATGATAATGAATTACCAACCGGTTGTTTTTGTGATTGGGATGGGTATCAATGTGGGGTGG
AGTGTGTCCATCCTTGCCTTGGTTGGGCATAAATTCTATGCTGGTTGATTATAGTGTGAT
AAAATAGACCCACCTGCCTATACAACATACATGTCCCACAGAGTGTTGTCAAGTATCCTT
TGTGTGGCTGCTCTCAATACCTCTTCGATAATGATGTTTCCATTCCCCACCACTATGGTT
ATCAGCCAAAACTACATTTACCACGCAGCATCCCATGACAGGGTGGTATCTCGCCCTCAA
TAGTTGTGTTGATATTTCAACATCACTTTGTGAATCAAGACACAGACCCTTACATACCAC
AGTGATTCTCTTTCCTTTGTCATCAACATCACAGGAAATCATCACCCGTTTCCTGTGCCG
CATCTTATGCTTCACAGACTATTCCAACACAGCACCAGAACACGGGTAGTCTTTTTTTGG
GACCTAGGGCGATTGGTACCAAAATGGGTCAAGCCACAGCTACAGCCCACATCAGCGCAA
TGGCGTATGGGTTCGATTCCCACTAAGCAGATGTTGTCTGTTGATGCTCACTGTAGACCA
GAAACATTAAGAACCATCAGGTCTGGCACACAGACCTAGACTGCCGAATAGTGTATTTGA
GAATAAAGGGAGTGACAGCACAATCTACCACCATCATCCTTTGTATAGATCTCAAACATT
TGTGGGTCTGCCCTCACACAGAGCATGTGCTAATAAGAAATGTGACTAAAGGCACATTCC
ACCCTCATCTGAAAATGGGAGGAAGAGCCAATGCTCTCCATTGGGATAACACACACAGCA
TATGACCTGTTTTAACCGAGCAGCCACAGCACACACAGAAGGTGGTGTAGTGAGCAGCAG
TCTCTACACTGTTTCGGCATGGTTGTGTCGTTTGTCCTATAAGGGATTCCCCTTGTGTAT
ATATAAAGGGTGTTGGTAGGAGTTGTACTGAATAGGATATAAGGGGTAAGAAGGAAACAA
CTGCATGGGTATAGTGGTATA

>scaffold0101-90888-95671-+
AAGCATACTCCTTTTGGTACTAGCCCTGAGGTACAAGGTTTTGGTGGCGATTTTTATTGG
GTGCCACATATCTCTACACTTGTCATGTCAATATGGTGTGTGTATATACTTTGAATTGCC
ACTTCCGATAATAATGAACCACCATCTGGTTGTTTTTATGATTGGGATGGGTATCAATGT
ATGGGTGGAGTGCGTCCATCCCTGCCTTGGTTGGACATAAAGTTGGGGTTGGTTGATTAT
ACTGTGACAAAATAGACCCACCTGCCTATACAACATACATGTCCCATAGTGCATTGTCAA
GTGTCCTTTGTGTGGCTGCTCTCACACCTCTTGGATAGTGATGTTTTCACTCCCCGCCAC
TATAACTATCAGCCAAGCCACACTCACCACGCAGCATCCCCATGACAGGGTGGGTTCTCG
CCCTCAATTGTGTTGGTATCACAACATCACTTTGTGAATCAAGACACAGACTCTTACATA
CTACAGTGGCTCTTTCCTTGTCATCAGCATTCTAATTAATTACCACCTGCTTCCTGTGCT
ACATCTTATGTTACACAGATTATGCCGACACAGCATCAGAACACAGATAGTGTTATTTGT
GACTCAGAGTGGTTGGTGGCAGTGTGGGTCAAGCCACAGTTACACCCTCACATCAGCGCA
ATAGCGGTGTATGAGTTCGATTCCCACTAAGCAGATGTTGTCTGTTGATACTCCTCGTTG
TAGACTAGAAACATTGAGAAACATCAGGTCTTGCACAGGGGACCTAGACTGCCGAATAAT
GTGTTTAAGAGTGAGGGGAGTGACGGCCCAATCTACCACATCATCCTTTGTATAGATCTC
AAACATTTGTGGGTCTGCCCTTACACAGAGTATGTGCTAATAAGAAATGTGACTGAAGGC
ACACTCCACCCTCATCCAACAAGGGGGAGGAAGAGTCAATACTCTTCATTGGGTAAACAC
TCTGTATATGACCTGTTCTGACTGAGCAGCAACAACACACACAGATAATGTGGTGTAGTG
GGTAGCAGTCTCTATACTGTTTTGGCATGGTTGTGTCGTCTGTCCTATAAGGGATGTCCC
TTGTGTGTATAAAGAGTATTTAGTAGGAGTTGTAGTGAACAAGATATCAAGGCTAAGAAG
GAAACAACTGCATGGATACAGTGGTATAGCCACAGTGTTATTGTGGTGAGTGGTTCATTA
GTAAATGAATCACACATCCAACATTAGTGGAGATGGTGGAATGGGGACATGTGAATGCAG
AGAAAGAGGACTAACAAAACCACACATGTACTATTTGAGTATATTAAGTATATTGGGTGA
TACGAGTTGAAGGACGGAATAGTATGATGGAATGAGATGGCACAAGTGATATTTGAGTAA
GACGACCCTAGTAGATATGGTCTCCATCTATCAATCGCTTATAGTCCAACAGAGATTGGT
GAAAGGATAAAAAAAAAAAAACATTCTTTAGGAAACTTTGAAACTGTGTTTGATTCTTGG
TTGGGATTCGATTAAGATCTGATCCCAGACACAACGAGGTTTCCTTTTGATCATTAAAGA
AGGGATCTGCTTGGGATCAAACAGAGCTGATTAGACTGACTGACTGAACTGACTGAACTG
ATATGGCAGCAATGATTGCTACTATCAGCCGTGGTAATATGCCACACATGCACAGACACT
CATTGATCAGGAGTAGTCTCGGAGTGGGTGCAGCCACTATTCTGTCAAGGACAATCAGGA
ACACTGCAACAGTCGCTGCACTTGCACCCATCAGATCAACAGCAGCAGCAACTACTCATT
CACTCCAGCATCAGTTGTATGTTATGAGTTGCATATATTATCCATTTGTATTGTGCTGTC
TAGAGAGAGACTAGAACACAACTCATCTCCTTTACTGACTCCTTGAGTGTTTGTATTATG
CCATTACACCAATCCACAGTCAATACTACTCGCATCTGGAACAGTGTCGCTCATATTCAA
CATCCATTGATCCGACTCTGACTGCCACCAAGGGGAAACGGGTCAGCACGAAGGGGATAT
CAGAGAGCAAGACACTGGATTCAGTCCATATAGACAAGTGTGTTTTTGTTGATATAGAGT
CTACATTCTGTATGTATGATGATGTGTGGTTTCCATCACTGACATAATACATTGGGTTCA
GTCTGGAGAGTATTGGACAGACAAAACTACGCCGTCTTGGTAGGTATTTGGGATTGATCC
ACATACTATCAAAAGACCGAAACCATCAAGAGACTCAAGTCGCATATGAAATCAACCCCA
TCGATGCTACTATCAGACGGATCCATTGACTTTGAGTCGACCATGTTTACCAATCACCAG
ATATATCCAAAAGAGTGAGGGTTTGATTTGTAATTGCCCTCGTTTGACTATGTGTATATG
ATAGTTGGGGGTTATTAACCATGAGTATATTCTGACCTCCACTTATATCCCACTTGATAG
GTTACACAGTGTCAAGACATATCAATTGCATTCATTGTGCTCTGCACTTGGGATATCAGC
GTTGAACTCCAATGATGAGTTGATTGATGAGATATATTTGCATATCAAGAGAACCCCATC
AGCAATGGCTGGCAACAGCACAATGGATCTACTCAGCAGCAATGACACAGTAGATGATTC
CACCAACCACCCAACAACAAAGCAAAGCATAACAGTCGTATTGAAGCGGTCAGTTTGGAT
TTCTACTTGATATTTGTTCTGGGTCAATAGTGTAGGCTGATTCAACCTATTCTGTGTTTC
TAGTCTGAATGCATGTGATAGTCAGCAATTACGCAGTCTATGCAGTTCATTTGGAATATC
AACTCTGCGAAGTCAAGATATTCTAATAGTAATGGTGCATGATCATTTACGCCAGCATCC
ATCCCTATTGTCTCCAAATGGCACAATCCCGATGCGTTTGCTTCTAAACTATGGTGGTAG
TCAGTCAAAACCATTGACTGTTGACAGGTATATTCCTAGTCTGATTCGTATTATATGTAT
GATGTTTTTGGTCTATTTGCTTGCTGACTATTGCAGTCTAGTTTGACACAGTTGGGTAAA
GATCAAATACGGTCATTTTCAGATATATGTGGCATTCCATACCACCTCACCAAGGCAGAA
TTTGCCGGTATGATCAAGAACCAACTACTTGATTCGGCATCGTCACTGGTGGGAGAGGGT
GTCATGGTCAATTTGCAGTTCACTCATAAACCGTCGAGGAAAGAAACCTCTGACATATCC
AATATGTCCATCCACATCAACAGGTATGTAACAGTGTTAGATTGTTGATGAAATGCATGT
ATTATGCTGCTGCTATATTTGCAAACTCATGGTCATTTGTTATTCAGACTAGAAGCACTC
TCGAGGGTACAACTGATCACATTCTGCAAGATGTTTGGTACTTCAAATGTTAAACCAAAA
TCCCAACTTGTAGATGAACTACGTACTTATTTAACATCAAACCCATGCGCCATGACTGAG
GATGATGTGATAATCCTTTGGAATGAAAGGCCGCTGAATAGTAATTCAAGCAAGAAGACG
CTTTCTAAACCCGTGCATTTCCATAGGTAGTGATGTCTTTTGGTTATGAATCTATTTCCC
GTTGTATTTGTATTTGTGGTATGTATATGCTAACATTCATTCCAATACAATCAGGTTGGA
CACATTACGCCAGGATGATATCTGGATGATATGTAGATTGTATGGAATTTCCACAAAGAT
ACCAAAAGAGCAGCTTCTTGAGCGATTTAGGACTCATCTGCACAAACATCCAGAAATTAT
ACGTGCAGACGGCACTGTTGATCTGGTGGCTCTTGCAAATACAAAGTGTCGATGGGAGAT
GTGTGTGTGTAGCTCTTTTTTAAAAGTAGCCCGATAACAATACACTTTTGAATAATTGGA
TTTGAATATGGGGATAAGGATAGTGTCATGGTTGATATGTCGATTGCCATTTGTTCTGAA
GTATGCCTTTCCATTTTAAGAGTAAAAGGGATACATGGACTTGTAATGAATGTGATGTTG
GATTTTATTAGAAAGTATTGTTATTGCAGTAGTAATCTTTTGCTTTATGTTGTCACTTTC
AGGATTCTTCATCCCTTGTTTCTAAAAACCATCTGTTATATAGTAGCAGATATTGATTGT
CACAGGCCACTACGCTACTGTCTTTCATCAACACATGCATGTGTCCTCTCCACAAGCCTT
TACATCACACATTCACAATGCTAACACACCTGGCTTTGACCCTCCATAAGAAACCCTCAT
GTCCAACAATCTGCTATCACTATATAATACAAATCCCAACACTCTTCCCCTCTTTGACCA
TAGGGTTTACTTTTTTGGGGGTTTTCTTTAATTCCTACGGCTGCTCTGTGGATCCTGAAT
GCTGGAAACAAGAGAGAGCAGCTTTGTGTCGACATATCCAATGTCATTGCTACAGTATTG
ATTTGATTTGATTTGATTTTGTTGATTATTAGTAGTAATACTCCTTTGAATTAAAGTATT
TGGGGTAAATGTATTTGATTCTGTCTTTTTGGTTCTTGTCCATTACTCTGTTGAGATATC
GACTGCATCCCATTTGGTGATAGGATTTTTTTGAATGAATTTTAATTGTTGAGAATATAA
TCACACACCCCCAAACAACAAGTAACGAGTGTCTAAAGGTGTTTTGTGAATCTGATAGTC
AAATAAAACCCCATGAAACACGGCAAGCCATACTCAATTCAGGCATAGGATGGTGGGTGC
TACAAGTCAGTTAGCCAATTTCCACAAGGTGATCCCAGGTGGT

>scaffold0102-36250-36569-C
ACTATTTGTTGGTATAGGGAGGCTCTCTCTCCTAAGTCGTCCTACCAAAAGAGTATCTAT
ACCCTCTCACCGCCTCCTATTCTTTAGTCTGTGAGTTTATGCCACTCATAAACTCAGTGC
CCATATGTGCTTTTGTTAGTCCTCTTACATCCCCCACACTCTTACACTCCCTCATACTTT
CCTTACTCGTTCTCCTTATGTGTACTGCTTGACTCATTTGATAATGAACCACTGGACCCA
TGCCACTGTGGTCATACCACTATCCAACACTACTGGTTCCCTCCCTTACTATCTCTCCTT
CCATTATGTTCTGTACAAC

>scaffold0112-499510-500098-+
AAGCATACTCTTTCTGATACCAGCCCTGAAGTACAAGGTTTTGATTGTATTTTTTTTATT
GAATATTATGTATCTTTACACTTGTTGTGTCAATCTGATGTGTGTGTGTGCTTTGAAATT
TTCACTTCCGATAATGATGAATCACCATCTGGTTGCTTTGTGATTAGGATAGGCAAAAAT
GTGGGTGGGAGGGGGTGTCCATCCTTGCCTTGGTTGGACATAAAGTCTGGGTTGGTTGAT
TATACCAACAAAATAGATCCACCTGCCTATACAGCATACATGTCCCATAGAGTGTTGCCA
AGCATCCTTTGTGTGGCTGTTCCCATACCTCCTCGATAGTGATGTTCGCACTCTCCACTG
CTATGGCTATCAGTCAAAACACCCACCACACAGCATCCTCATGACAGGGTGGGTTCTCGC
CCTCAATTGTGTCAGCATTCCAATACCACTTTGTGAATCGAAACACAGACTCTTACATAT
TGTAATGGTTCTCCTTCCTTTGTCATCAACATCACAGGAAATCATCCCCTGTTTCCTGTG
ATGTATCATAAGGTGCACAGCCTATTCCGACACAGCATCCGGAGCACA

>scaffold0112-652673-652735-C
CTAACCCATACACCATCGTGCTGATGTGAGGGTGTGACTGTGGCTCAGCTCACTCTGCCA
CC

>scaffold0112-658036-658630-C
GTGCTCTGGGTGCTGTGTCGGAATAGGCTGTGCACCTTATGATACATCACAGGAAACAGG
GGGATGATTTCCTGTGATGTTGATGACAAAGGAAGGAGAACCATTACAATATGTAAGAGT
CTGTGTTTCGATTCACAAAGTGGTATTGGAATGCTGACACAATTGAGGGCGAGAACCCAC
CCTGTCATGAGGATGCTGTGTGGTGGGTGTAGTTTTGACTGATAGCCATAGCAGTGGAGA
GTGTGAACATCACTATCGAGGAGGTATGGGAACAGCCACACAAAGGATGCTTGGCAACAC
TCTATGGGACATGTATGCTGTATAGGCAGGTGGATCTATTTTGTCATGGTATAATCAACC
AACCCAGACTTTATGTCCAACCAAGGCAAGGATGGACACCCCCTCCCACCCACATTTTTG
CCTATCCTAATCACAAAGCAACCAGATGGTGATTCATCATTATCGGAAGTGAAAATTTCA
AAGCACACACACACATCAGATTGACACAACAAGTGTAAAGATACATAATATTCAATAAAA
AAAATACAATCAAAACCCTGTGCTTCAGGGCTGGTATCAGAAAGAGTATGTTTC

>scaffold0112-801063-802761-C
CACCCACTGCAAGACTACTCCTAAGTAATGTGTGTCTGTGCATGTGTGGCATACTACCAC
GGATAATAGTAACAATCATTTCTGCCATAGTGGTCAGTCATATCAGTCAGTCTAATCAGT
TCTGTTTGATCCCAAGCAGTTTCCTTCTCTAATGATCCAAAGGAAACCTCATTGTGTTTG
GGATCAGATCTTAATCAAATTCCAACTAAGAATCAAACACAATTTTAAAGTTTCCTAAAG
AATGCTTTCTTTTTATCCTCTCACCAATCTCTGTTGGACTACAAGTGGTTGATGGATGGA
GACCATATCTACTAGGGTTGTCTTACTCAAATATCACTTGTACCATCCCATTCCCTCATA
CTATTCCGTCATTCAACTCGTATCACCCAATATACCCCCAAATAGTCCATGTGTGTTGTT
GTTAGTCCTCTTTCTCTGCATTCACATGTCCCCTTTCCACCATCTCCACCAATGTTTGAT
GTGTGTTTCATGAACAAATGAACCACCCACCACAATAACACTGTGGCTATACCCACTGTA
TCCATGCAGTTGTTTCCTTCTTACCCCTGATATCTTGTTCAGTACAACTCCTACTAAATA
CTCTTTATACACACAAGGGGAATCCCTTATAGGACAAACGACATAACCATGCCAAAACAG
TATAGAGACTGCTACCCACTATACCACCTTCTGTATGTGTTGTTGCTGCTCAGTTAGAAC
AGGTCATATACAGAGTGTTATCCCAATGGAGAGTATTGACTCTTCCTCCCCTTTTTGGAT
GAGGGTGGAGTGTGCCTTCAGTCGCATTTCTTATTAGCTCATACTCTGTGTAAGGGCAGA
TCCACAAATGTTTGGGATCTATACAAAGGATGATGTGGTAGATTGGGCCGTCACTCCCTT
CCCTCATAAATACATTATTCAGCAGCCTGGCTTGTGTGCCAGACCTGATGGTTCTTAATG
TTCCTGGTCTACAACAAGGGGCATCAACAGACAGCATCTGATTAGTAGGAATCGAACTCA
TACACCACCATTGCGCTGATGTGAGGGTGTAACTGTGATTTGGCCCACTCTGGTAGCAAT
CGCCCTAGGTCGCAAATAGTACGATCTGTGCTCTGGTGTCGTGTTGGAATAGTCTATGCA
ACATGAGATGTAGCACAGGAAACAGGGGATGATTTCTTGTGATGTTGATGACAAGGGAAG
AGAACTACTGTAATATATGAGAGTCTGTGTCTCGATTCACAAAGTGATGTTGAAATACCA
ACACAATTGAGGGCGAGAACCCACCCTGTCATGGGGATGCTGCGTGGTGAATGTAGTTTT
GGCTGATAACTATAGTGGTATAGGGAGTGCACACATCACTATCGAAGAGGTATGAGAGCA
GCCACACAAAGGATACTTGACAACACTCTATAAGGGCATGTATGTTGTATAGGCAGGTGG
GTCTATCTTGTCACAGTATATTCAACCAGCATAGGCTTTATGGCCAACCAAGGCAAGGAT
GGACGCACTCCACCCATACATTGATGCCCATCCCAATCATAAAAACAACCAGATGATGAT
CCATTATTATCGCAAGTGGTAATTCAAAGTATACACACACATCATATTGACACAGCAAGT
GTAGAGATATGTGGCACTCAATAAAAATTGCCACCAAAACCCTGCACTTCAGGGCTGGTA
TCAGAAAGAGTATGTTTC

>scaffold0112-852261-853954-+
AAACATACTCCCTTTGACCCTAGCCCTGAAGTACAAGGTTTTGATGGGGATTTTATTGAA
TACCGTGTATCCTCTACACTTGTTGTGTCAATCCAATATGTATATATACTTTGAATTGCC
ACTTCCGATAATAATGAAACACCATCTGGTTGTTTTTGTGATTGGAATGGGCACCAGTGT
ATGAAAGGGGAGTGTGTTCATTCTTGCCTTGGTTGGCCATAAAGCCTATGCTGGTTGATT
ATACTGTGACAAGATAGACCCATCTGCCTATACAACATACATGCCCTTATAGAGTATTGT
CAAGTATCCTTTGTGTGGCTGCTCTCAATACATCTTGGATAGTGATGTGTGCACTCTCCG
CCGCTATAGCTATCAGCCAAAACTACATTCACCACACAGCATCCCCATGACAGGGTGGGT
TCTCGCCCTCAATTGTGTTGGTATCACAACATCACTTTGTGAATCGAGACACAGACTCTC
AGATATTACAGTGGTTTTCTTCCCTTGTCATCAACATCACAAGAAACCATCACCTATTTC
CTGTGCTACATCTCATGTTGCACAGACTATTCCAACACGACACCAGAACACAGATAGTAT
TATTTGGGACCTAGGGCGGTTGGTGGTAGAGTGGGCCAAGTTACAGTTACACCCTCACAT
CAGCGCAATGGTGGTGTATGGGTTCGATTCCCACCAAACCGATGTTGTCTGTTGATGCTC
ACTGTAGACCATAAACATTAAGAAGCATAAGATCTGGCACACGGACCTAGACTGTTGAAT
AATGTATTTGAGAATGAGGGGAGTGACGGCCCAATCTACCACATCATCCTTTGTATAGAT
CTCAAACATTTGTGGATCTGCCCTCACACAGAGTATGTGCTAATAGGAAATGTGACTGAA
GGCACACTCTACCCTCATCCAAAAGGGGGAAGGGGAAGAGTCAACACTCTTCATTGGGTA
TACACTCTGTATATGACCTGTTCTAACCGAGCAGCAACAACACACACAGAATGCGGTGTA
GTAGATAGCAGTCTCTATACTGTTTTGGCATGGTTGTGTCGTTTGTCCTATAAGGGATTC
CCCTTGTGTGTATAAAGAATATTAGTAGGAGTTGTATTGAACAAGATAACAAGATTAAGA
AGGAAACAACTGTATGGATACAGTGGTATAGTCACAGTGTTATTGTGGTGAGTGGTTCAT
TAGTAAATGAATCACACATCAAACATTAGTGGAGATGGTGGGAAGGGGACATGTGAGTGT
AGAGAAAGAGGACTAACAACAACACACATGGACTATTTGGGGGTATATTGGGTGATACGA
GTTGAATGACGGAATAGTATGATGGAATGGGATGGTACAAGTGATATTTGAGTAAGACGA
CCCTAGTAGATATGGTCTCCATCCATCAACCACTTATAGTCCAACAGAGATTGGTGAAAG
GATAAAAAGAAAACATTCTTTAGGAAACTTTAAAATTGTGTTTGACTCTTAGTTGGAATT
TGATTAAGATCTGATCCCAAACACAATGAGGTTTCTTTTGGATCATTAGAAAAGGGATCT
GATTGGGATCCAACTGAACTGATTAGACTGACTGACTGACTACTATGACAGCAATGATTG
CTACTATCGTCCGTGGTATTATGCCACACATACACAGACACCCATTTCTCAGGAGTAGTC
TTGCAGTGGGTGC

>scaffold0117-63048-65564-+
AAACTCACCCTGTTTGACCCTAGCCCTGAAGTACAAGGTTTTGGTGCCAATTTCATTGAA
TATTACGTATCTCTACACTTGTCGTGTCAATATGGTGTGTGTGTTCATTTTGAATTGCCA
CTTCCGATAATAATGAACCACCATCTGTTTTGTTTTTATGATTGGGATGGGTATCAATGT
ATGGGTGGAAGGGTGTCCATCCTTGCCTTAGTTGAACATAAAGCCTGAGGTTGGTTGATT
ATACCATGACAAAATAGATCCATCTGCCTATACAACATACATGTCCCATGGAGTATTGTC
AAGTATCCTTTGTGTGGCTGCTCTCATACATCTTGGACGGTGATGCTTTCACTCTCTCCA
CCACTATAGTTATCAGCCAAAACTACATTCACCACACAGCATCCCCATGACAGGGTGGGT
TCTCGCCCTCAATTGTGTTGGCATTCCAATATCACTTTGTGAATCAAGACACAGACTCTT
ACATATTACGATGACTCTTTCCTTGTCATCAACATCACAAGAAATCATCCCCTGTTTCCT
GTGCCGCATCTCATGTTTCACAGCCTATACCAACACAGCATCAAAACACGGGTAGTGCTA
TTTGCGACCTAGGGCGGTTGGTGGTAGAGTGAGCCAAGTTACAGTTACACCCTCACACCA
GCGCAGTGGTGGTGTATGGGTTCAATTCCCACTAGGCCGATTGTTATGTTGATACTCACT
GTAGATCAGAAACATTAAGAGGCATCAGATCTGACACACAAAGCAGACTAGTTGAATAAT
GTATTTGAGAATGGAGGGAGTGACGGCACAATCTACCACCATCCTTTGTATAGATCTCAA
ACATTTGTGGGTCTGCCCTCACACAGAGTATGTGCTAATAAGAAATGTGACTAAAGGCAC
ACTCCACCCTCATCCAAAAAGGGGAGGAAGAGTCAATACTCTCCATTGGGATAACACACA
GCATATGACCTGTTCTGACTGAGCAGCAACAACAACACACAGAAGGTGGTGTAGTGGGTA
GCAGTCTCTATACTGTTTGGCATGATTGTGTCGTTTTCCTATAAGGGATTCTCCTTATAT
ATATATATGAATGGTATTTAGTAAAAGTTGTATTGAACAAGATATCGGGGGTGAGAAGGA
AACAACTGTATGGATATAGTGAGTATAGCCACAGTGTTTATGTGGTGAGTGGCTCATTAG
TAAATGAGTCACGCATCAAACATTGGTGGTGATGGTGGAAAGGGGACATGTGAGTGTAGA
GAAAGAGGACTAACAACAACACACATGGACTATTTGGGATATATTGGGTATATTGGGTGA
TACGAGTTGAAGGACGGAATAGTATGATGTAATGGGATGGTACAAGTGATCTTTGAGTAA
GACGACCCTAGTGGATATGGTCTCCATCTATCAATCGCTTATAGTCCAACAGAGATTGGT
GAAAGGATAAACAGAAAACATTCTTTAGGAAACTTTGAAACTGTGTTTGATTCTTAGTTG
GAATTCTATTAAGATCTGATCCCAGACACAACGAGGTTTCCTTTTGATCATTAGAGAAAG
GACCTGCTTGGGATCCAACAGGACATATTATACTGAACTGACTGACTGACCACTATGGCA
GCAATGATTGCTACTATCAGTCGTAGTATTATACCACACATGCACAGACACTCATTGATC
AGGAGTAGTCTTGCAGTGGGTGCAGCCACTGTTCTATCAAGGACAATCAGGAACACTGCA
ACAGTCGCTGCACTCGCATCCATCAGATCAACAGCAGAAACTACTCACTCACTCCATCAT
CAGTTGTATGTTATGAGTTGCATATGTCATATCCAGTTGTATTGTGCTGTGTAGAGAGAC
TAGAACACAACTCATTCCATCTACTGACTCTTGAGTGTTTGTATATGTCATTACACCAAT
CCACAGTCAATACTACTCGCATCTGGAACAGTGTCGCACATATTTAACATCCATTGATCC
GACTCTGACTGCCACAAAGAAGAAACAGATCAGCAGGAGGGGATATCAACGAGCAAAACA
CTGGATTCAGTCCATATAGACAAGTGTGTTTTTGTTGATATAGAGTCTACATTCTGTATG
ATGATGATGTGTGGTTTCCATCACTGACATAATGCATTGGGTCCAGTCTGAAGAGTACTA
GATGGACAAAACTACGTAGTCTTGGTAGATATTTGGGATTGACCTATACGCTAACAAAGG
CCGAAATCATCAAGAGAATCAAGTCGCATATTGAATCAACCCCATCGATGCTACTATCAG
ACGGATCCATTAACTTTGAGTCGACCATGTTTACTCATCATCAGATATATCCAAAGAGTG
AGGTTTGATTGTAATTGACCTCGTTTGACTATGTGTGTATATGATAGTTGGAATCATTAA
CCGTGAGTATATTCTGACCCCACTCATATTCCACTTGATAGATTGCACAGTGTTAATGTC
TATCAATTTCATGATTGTTTTTCTGGAGCTAGGATATCAATGGAGAGTTCCAATAA

>scaffold0118-670414-674303-C
AATATCAACCATAGCACTATCCTTATCCCCATATTCACATCCAATTATCAAAAGTTTATT
ATTGTTTTTACTTTTAAAAAAGAATCACACACACACACATCCATCAACCCTTTGTATTTG
CAAGAGCCACCAGATCAACAGTGCCATCTGCGCGTATAATTTCTGGATGTTTGTGTAGGT
GAGCCCTAAATCGTTCAAGAAGCTGCTCTTTTGATATCACTATTGAAATTCCATACGATC
TACATATCACCCATATATCATTAATGTGTGATGTGTCCAAACTGATTGCATTGGAATGGA
TGTTAGCATATACATACCACAAATACAAATACAATGAGAAATAGATTCATAACCAAAGTC
ATCACTACCTATTGAGATACATGGGTTTAGAAAGCGTCTTCTTGCTTGAATTACTACTCA
GCGACTTTTCATTCCCAGGGATTAGCACACCATCCTCAGTTACGGCCGACGGATTTGATG
TTAAATAGGTACGTAGTTCTTCTACAAGCTGGGCTTTTGGTTTAACCCTTGAAACACCAA
ACATCTTGCATAATGTGATCAATTGCATCGACGAAAGTGCTTCTAGTCTGAATAACAAAT
GATTATGAGTTTACAAATGTAGCATCAGCATAATATATACATTGCATCAACAAGTCAGCA
CTACCACATACCTGTTGATGTGGATGGGCATATTGGATATGTCAGAGGTCTCTTGCCTCG
ACAGTTTAGGAGTGAACTGCAAATTGACCATCACACCCTCTCCCACCAGTGGCGATGCCG
AATCAAGTAGTTTGTTCTTGATGACACCAGCAAATTCTGCATTGGTGAAGTGGTATGAGA
TGCCACATATATCTGACAATGTTCATAATTGATATTTACTCAACTGTATCAAACTAGACT
GCAATAGTCAGCAATCAAATAAACCAAAAACATCACACATATAATATGAATCAGATCAGG
AATATACCTGTCAACCATCAATGGCTTGGACTGACCATCCCTGTGATTTAGAAGCAGCTG
CAGTGGGATTGTGTCGTTTGGAGACAATAGGGATGGATTATGTTGTAAATGATCCTGTAT
CATTACTATTAAAATATCTTGACTTCGCAGAGTTGATATCCCAAATGAACTGCATAGACT
ACGCAATTGCTGACTATCACATGCATGGAGACTAGGAACACAGAATAGATTGAGTCAGCC
TATACTATTGACCCAGAATAAATATCAAGTAGAAATACAAACTGACCGCTTCAATACGGC
TGACATGCTTTGCTTTGTTGTTGAATGGTTGGTGGAATCATCCACTGTGTTACTGCTGAG
TAGATCCACTGTACTGTTGCCAGCCATTGCTGATGGATTTCTCTTGATATGCAAATATAT
CTCATCAATCAACTCATCATTGGAGTTTTTTGCTGATATCCCAAGTGCAGAGCACAGTGA
ATACAGTTGATAGATCTTAACACTGTGTAATCTATCAAGTGGGATAGGAGTGGGGTCAGA
ATATACTCATGGTTAATAACCCCAACTACTATCATACACACACATAGTCAAACGAGGTCA
ACTACAATCAAACCCTCACTCTTTTGGATGTATCTGATTATTGGTAAACATGGTCGACTC
AAAGTTAATGGATCCGTCTGGTAGTAGCATCGATGGGGTTGATTCAATATGCGACTTGAG
TCTCTTGATGATTTCAGCCTTTGATAGTATCTGAGTCAATCCCAAATATCTACCAAGACT
GAATAGTTTTGTCTGTCCCAATACTCTCCAGACTGAACCCAATGCATTATGTCAGTGATG
GAAACCACACATCATCATAACAGAATATAGATTATATCAAAAAGAAACACACTTGTCTAT
ATGGACTGAATCCAGTGTCTTGTTCTTTGATATCCCCTTCTTGCTGATCTGTTTCTCCTT
TGTGGCAGTCGGAGTCGGATCAATGGATGTTGAATATGTGCGACACTGTTCCAGATGCGA
GCGGTATTGACTGTGGATTGGTGTAATGACATAATATAAACACTCAAGAGTCAGTAGATG
GGATGAGTTGTGTTCTAGTCTCTCTACACAGCACAATACAACTGTATGACATATGCAACT
CATAACATACAACTGATGCTGGAGTGAGTGAGTAGTTGCTGCTGCTGCTGATCTGATGGA
TGCGAGTGCAGCGACTGTTGCAGTGTTCCTGACTGTCCTTGATAGAACAGTGGCTGCACT
CACTACGAGACTACTCCTGAACAATGAGTATCTGTGTATGTGTGGCATAATACCACGGAT
AATAGTATCCATCATTGCTGCCATATCAGTCAGTCAGTTCAGTCAGTTCTGTTCTGTTTG
ATCCCAAGCAGCTCCCTTCTCTAATGATCAAAAGGAAACCTCGTTGTGTCTGGGATCAGA
TCTTAATCGAATTCCAACTGAGAATCAAACACAATTTCAAAGTTTCCTAAAGAATGTTTT
CTTTTTATCCTTTCACCAATCTCGGTTGGACTATAAGTGGTTGATGGATGGAGACCATAT
CTACTAGGGTCGTCCTACTCAACGATCACTGCTACTATCTCATTCCATCATACTATTTCA
TCCTTTAATTCGTATCACCCAATATACCCCCAAATAGTCCATGTGTGTTTCTGTTGGTCC
TCTTCCCTCCCCCCACACTCACATGTCCCCTTTCCACCATCACCACTAATGTTTGATGTG
TGATTCATTTACTAATGAACCACTCACCACAATAACACTGTGGCTATACCACTGTATCCA
TACAGTTGTTTCCTTCTATCCCACTGATATCTTGTTCATTACAACTCCTACTAATATCAT
TTATATATATCCACAAGGGGGAATCCCTTATAGGACAAACGACACAACCATGCCAAAACA
GTATATACACTGCTACCCACTACACCACATTCTGTGTGTGTTGTGGCTGCTCGGGTTAGA
ACAGGTCATATGCAGAGTGTTTACCCAATGGAGAGTGTTGACTCTTTATCACTCTTTTTA
GATGAGGGCGGAGTGTGCCTTCAGTCACATTTCTTATTAGCTCATACTCTGTGTGAGGGC
AGACCTACAAATGTTTGAGATCCATACAAAGGATGATGTGGTAAATTGGGCCGTCACTCC
CTTTATTCTTAAATACATTATTCAGCAGTCCGGCTTGTGTGCCAGATCTGATGTTTCTTA
ATGTCTCTGGTCTACAACTAGGAATATCAACAAACAACAGCGGCTTAGTAGTGATCGAAC
ACATACACCACTGCACTGGTGCGAGGGTGTAACTGTGACTCGGCCCCACACTGCCACCAA
CCGCCCTAGGTCACAAATAATACGATCTGTGTTCTGATGCTGTGTTGGTATAGGCTGTAC
AACATGAGATGCAGCACAGGAAACATGTGATGTTGATGACAAAGGAAAGAGAACCACTGT
AATGTGTAAGAGTCTGTGTCTTGATTCACAAAGTGATATTGTAATACCAACACAACTATT
GAGAGTGTGAACCCACCCTGTCATAGGGATGCTGTGTGGTGAATGAGTGTAGTTTTGGCT
GATAACTATAGTGGTGGGGAGTGCAAGCATCACTATCGAAGAGGTATGAGAGCAGTCACA
CAAAGGACACTTGACAATACTCTATGGGACATGTATGTTGTATAGGCAGGTGAGTCTATT
TTGTCACAGTATAATCAACCAACCCAGGACTTATGCCTAACCAAGGCAAGAATAGACGCA
CTCCATTCCAATCACAAAAACAAACAGATGGTAATTCATCATTATCGGAAGTGGCAGTTC
AAAGCACACACACACAAACATATTGACACAAGTGTGGAGATACGTAATATTCAATAAAAT
TGCCACCAAAACCCTGTACTTCAGGGCTGGGGTCGAACAGGGTGGGTTT

>scaffold0118-676653-676773-C
TGTAATTGTTGATATATTGAATGCATTCCCTCTTTGGTGATAGTGATAAGCTGTTTGTGG
ATATGGTTCCAATGCACACACACTGAACCCCCCCCCCTCATTGTGTAATTGAACTAATAC


>scaffold0118-678023-682621-C
TTAAAAACACTGACGAATGGGCAGTGTTACACCCCAAACTTGCTTGATGACAGGCGAATC
CCCCTCACTCCAAACCATGACTTCCTATTTAGTACTCCATCTATCCCTGAATATCCGTCT
ATAAAACGACACTGTGTGTATGTTTGGCAACTACAATAAAGTCATCCTAGCAATATCTGC
CCCTTTTCAAACCACTACTAGTTATTTAGATTCCGACTTCAACCAGGCTGCTCTGATCAT
TCTCTATTAAATAGGATATACGATATTGACTATTTACCATAGTATTGAATATCTTCACTC
ACCAATATCTGTTATTTACTGTGATATAAGCTATAAACCCCATTTATTATTTTCCACCCA
TTATAAAAACAACCGTATACATTGTTAAGTATTGTGAATGTATGATGTAAAGGTTTGTGG
AGGACACATGCATATGTTGATGAAAGACAGCAATGTAGTGTCCTGTGACAATCAATATTT
GCTATTTTATAACAGGCGGTTGTTAGAAACAAGGGATGAAGAATCCTGAAAGTGACAACA
TAAAGCGAAAGATTACTACTGCAATAACAATACTTTCTAATAAGATCCAATATCACATTC
ATTATAAGTCCATGTATCCCTTTTACTTGTGGAAAGGAAAGTGATATCCCAGAACAAATG
ACAAATGAAATAACAGCCATAGCACCACCCTTATCCCCATATTCACATCCAACTATTCAA
AAGTTTATTATCGTTTTACTTTTAAAAAATAACCACACACACACACACCCATCAACCCTT
TGTATTTGCAAGAGCCACCAGATCAACAGTGCCATCTGCGCGTATAATGTGTGGATGTTT
GTGCAGGTGAGCCCTAAATCGCCCAAGAAGCTGCTCTTTTGGTATCTTTGTTGAAATTCC
ATACGATCTACATATTACTCTGATATCATTATGGTGTGATGTGTCCAAACTGATTATATT
GGAATGGATGTTAGCATATACATATCACAAATACAAATGCAACGAGAAATAGATTCATAA
CCAAAGTCATCACTACCTATTGAGATACATGGGTTTAAAAAGCGTCTTCTTGCTTGAATT
ACTACTCAGCGACTTTTCATTCCCAGGGATTAGCACACCATCCTCAGTTACAGCAGATGG
ATTTGATGTTAAATAAGTACGTATCTCCTCTACAAGCTGGTCTTTTGGTTTAACCCTTGA
AACACCAAACATCTTGCAGAATGTGATCAATTGTGCATGCGAAAGTACTTCTAGTCTGAA
TAACAAATGATCATGAGTTTGCAAATATAGCAGCAGAATAATATATACATTGCATCAACA
AGTCAGCACTACCACATACCCGTTGATGTGGATAGGCATATTGGATATGTCAGAGATCTC
TTGCCTCGACAGTTTAGGAGTGAACTTCAAATTGACCATGCCACCCTTTTCCACCAGTGG
CGATGCCGAATCAAGTAGTTTGTTCTTGATCATATCAGCAAAATCTGCCTTGGTGAGTTG
GTATGGAATGCCATATATATCTGACAATGTCCATAATTGATATTTACTCAACTGTGTCAA
ACTAGACTGCAATAGTCAGTAATCAAATAAACCAAAGACATCATACATATAATATGAATC
AGATTAGGAATATACCTGTCAACAGTCAATGGCTTGGACTGACTACCACCGTGATTTAGA
AGCAGCTGCAGTGGGATTGTGCCGTCTGGAGACAACAGAGATGGGTTCTGGCGTAAATGA
TCCTGTACCATTACTATTAGAATATCTTGACTTCGCAGAGTTGAGATTCCAAATGAATTG
CATAGGCTGCGTAATTGCCACGTATCACATGCATGGAGACTAGGAACACAGAATAGATTG
AGTCAGCCTATACTATTGACCCAGAATAAATATCAAGTAGAAATACAAACTGACCGCTTC
AATACGGCTGACATGCTTTGCTTTGTTGTTGAATGGTTGGTGGAATCATCTACTGTGATA
CTGCTGCTGAGTAGATCCACTGTACTGTTGCCAGCCATTGCTGATGGATTTCTCTTGATA
TGCAAATATATCTCATCAATCAACTCATCATTGGAGTTTTTTTGCTGATATCCCAAGTGC
AGAGCACAGTGAATACAGTTGATAGATCTTAACACTGTGTAATCTATCAAGTGGGATAGG
AGTGGGGTCAGAATATACTCATGGTTAATAACCCCAACTACTATCATACACACATAGTCA
AACGAGGTCAACTACAATCAAACCCTCACTCTTTTGGATGTATCTGATTATTGGTAAACA
TGGTCGACTCAAAGTTAATGGATCCGTCTGGTAGTAGCATCGATGGGGTTGATTCAATAT
GCGACTTGAGTCTCTTGATGATTTCGGCCTTTGATAGCTGGTGGATCAATCCCAAATATC
TACCAAGACTGAATAGTTTTGTCTGTCCAATACTCTCCAGACTGAACCCAATGTATTATG
TCAGTGATGGAAACCACACATCATCATCATAACAGAATATAGATTATATCAAAAAGAAAC
ACACTTGTCTATATGGACTGAATCCAGTGTCTTTCTCTCTGATATCCCCCTTCCTGCTGA
TCCGTTTCTCCTTTGTGGCAGTCGGAGTCGGATCAATGGATGTTGAATATGTGCGACACT
GTTCCAGATGCGAGCGGTATTGACTGTGGATTGGTGTAATGACATAATATAAACACTCAA
GAGTCAGTAGATGGGATGAGTTGTGTTCTAGTCTCTCTACACAGCACAATACAACTGTAC
AACATATGCAACTCATAACATACAACTGATGCTGGAGTGAGTGAGTTGCTGCTGCTGCTG
CTGATCTGATGGATGCGAGTGCAGCGACTGTTGCAATGTTCCTGACTGTCCTTGATAGAA
CAGTGGCTGCACTCACTACGAGACTACTCCTGAACAATGAGTATCTGTGTATGTGTGGCA
TAATACCACGGATAATAGTATCCATCATTGCTGCCATATCAGTCAGTCAGTCAGTCTAAT
CTGTTCAGTTTGATCCCAAGCAGGTCCCTTCTCTAATGATCAAAAGGAAACCTCGTTGTG
TCTGGGATCAGATCTTAATCAAATTCCAACCAAGAATCAAAACACAATTTCAAAGTTTCC
TAAAGAATGTTTTCTTTTTATCCTTTCACCAATCTCTGTTGGACTATAAGTGGTTGATGG
ATGGAGACCATATCTACTAGGGGTCGTCCTACTCAACGATCACTTGTACCATCTCATTCC
ATTATACTATTTCATCCTTCAACTCGTATCACCCAATATACCCAATATACCCAAATGGTC
CATGTGTGTTGTTGTTAGTCCTCTTTCTCTACACTCACATGTCTCCTTTTCACCATCTCC
ACTAATGTTTGATGCGTGATTCATTTACTAATGAACCACTCACCACAATAACACTGTGGC
TATACCACTGTATCCATGCAGTTGTTTCCTTATTACCCCCCTGATATCCTGTTCAGTACA
ACTTTTACAAATATCCTTTATATATCCACAAGGGGGAATCCCCTTATAGGACAAACGACA
TAGCCATGCCAAAACAGTATATACACTGCTACCCACTACACCACATTTTGTGTGTGTTGT
TGCTGCTCGGTTAGAACAGGTCATATACAGAGTGTTTACCCAATGGAGAGTGCATTGGAT
ATTTATCACCTTGTTGGATGAGGGCGGAGTGTGCCTTCAGTCACATTTCTTATTAGCTCA
TACTCTGTGTGAGGGCAGACCTACAAATGTTTGAGATCCATACAAAAGGATGATGTGGTA
AATTGGGCTATCACTCCCTTCACTCATAACTACACTACTCAGCAGTCTGACTCATATGTG
TCAGATCTGATGCTTCTTAATGTTTCAGGTCTACAACGAGGAGCATCAACAAACAACAGC
GGCTTAGTAGTGATCGAACACATACACCGCTGCGCTGGTGTGAGGGTGTAACTGTGATTT
GACCCACACTGCCATCAACCGCTTTAGGTCACAAACAGTACTACCTGTGTTCTGATGCTG
TGTTGGAATAATCCGTGCAACATGAGATGCGGCACAGGAGATAAGTGATGTTTTTTTTTA
GGATGTTGATGACAAGGAAAGAGTCATCGTAATACGTAGGGGATGTGTTTTGATTCACAA
AGTGATATTGTAATACCAACATAATTGAGGGTGAGATACCACCCTGTCATAGGGATGCTG
TGTGGTGAATGAGTGTAGTTTTGGCTGATAACTATAGTGGTATAGAGAGTGCAAGCATCA
CTATCCAAGATGTGTGAGAGCAGTCACACAAAGGACACTTGACAATACTCTATGGGACAT
GTATGTTGTATAGGCAGGTGAGTCTATTTTGTCACAGTATAATCAAACCAATACATGATT
TATGTCCAACCAAGGCAAAGATGGACGCACTCCACCCCACATTGATACCCATTCCAATCA
CAAAAACAAACAGATGGTGATCCATTATCATCAGAAGTGGAGGTTCAAAGCACACACACA
CATCAGATTGACACGACAAGTGTGGAGATACGTGGTATTCAATAAAATCCCCACCAAAAC
CCTGTACTTCAGGGCTGGGGTCAAACAGGGCGAGTTTC

>scaffold0118-694567-699795-C
TTTGTCTAATAAACTTTGATGGTTAAGAATATAATCACATCCAAAACAAACAAGCACGAA
TGCCAATGGTGTTTTGTGAATCTGACAGTTAAATCAGATTCATGAAACACATGGCAAGCT
GTACTCCATTCCAAGCATAGGCTGGCGGTGCTACAAGTCAGTTAGCCAACTTCCACAAGG
CGATTACCAGGTGGTATTTCCACAGTGTGGATTGATACTGCATGGTACACTACCTGCAGG
AAGTCAGCTAACCGTGCTGTCAAGCTGCCCGGTTATCATGCCTCGTCCCCATAGATCCAT
GCTCCACAGTCCCGTCCAACCAACGCTGGTCCAGATCTGCTTCGCCATTTAAGACTCCAC
CGCGGAGCCAAGTATATACATTCTCCACACCCGGATCGAGTGCGCGACCCAGTAGTCTGA
GTCGTGATTTCTGAATTGCTGGTACTAGTCCAGACTGAATGCGATGGCCAGTTACTTGTT
TACACTCCACCACAAGATGAGCAATGGATGTGCTGAGTAGGTGCTGGTCGCATAATATGC
AGTGATCAACTGAAAATGGGTGGGTGTCGACTAATATGCCAATCTGAATGGCTTTTCTTG
CTGTCCAGAGAGCATCCATGCGCGCAAGCATCAGATATCTTGTGCCATGTGCTCGCGATT
GATCGAAACTGGGATCCTTGAAGAATCCAGAAGTGTCACAAGAATTGTCGAGTGACATAC
TTTTGGAGCGATGCAGAGTCTCCACATGTTCGCAGAGTCTCCATCAATGCAAACGAGTGT
CGTTGCTTGACTGTCTTTGGTCTGACTTGTGGTGTCAGCCAGTATCTGTTCCTGTATAGC
TGTTTGGTCCGACGAGACCAGAACCAGCGCTGGGATCTTACCAACTGCCCCTTGGACATT
CAGTGTAAACACGTCATTGTCTGTACCAGAGCAGATGGCATTGATGGGTGTTTTCTTGGT
CACAGACCGCTCCAAAAGCGTACTTGTGATACCAATGAGCGAGTGAGAAGAGACCCAATC
CCAGCTTCGACCAAAAGGGGTCCGATGACAGTCGAGAGTCGGGCACCAGTGAACAGCCGA
ATACCATTGTTGATTGTGGTGCGCAGTGGTGCAAGGTGTGACTTGTTGCCACCAACCAGT
TCGAGCCCATAGTAGGCTTTGCCCATGACCACAGCAGAGAATATGCGAGATCGGTAGTTC
ACCGTTAGCTGGTGGTCAGCCAGTTTGAAAATACTGACGAATGGCAATGTTACACACCAA
ACCTGCTTGATGATAGGCGAATCCCTCTGACTCCAAACCATGACTTCCTGTGCAGTCTTC
CATCTAATTCTGAATATCCGTCTATAAAACGACACTGTGTGTCTGGCAACTACAATAAAA
GTCATCCTAGCAATATCTGCCCCTTTTCAAACCACTACTAGTTATCTAGATTCAAACTTC
AATCAGGCTGCTCTGACCATTCTGTATTCAATATGATATACAATATTGACTATTTGCCAT
AGTATTGAATATCTTCACTCACCAACATCCGTTATTTATCTTAATATAAGCTATAAACCC
CATTTACTATTTTCCACCCATTATAAAAACAACCGTTTACGTTGTTAAATATTGTGAATG
TATGATGTAAAGGTTTGTGGAGGACACATGCATATGTTGTTGATGAAAGACAGCAATGCA
GTGGCCTGTGACAATCAATATTTGCTATTTTATAACAGGCGGTTGTTAGAAACAAGGGAT
GAAGGATCCTGAAAGTGACAGCATAAAGCGAAAGATTACTACTACAATAACAATACTTTC
TAATCAGATCCAATGTCACATTCATTACAAGTCCATGTATCCCTTTTACTTGTGGAAAGG
AAAGTGATATCCCAGAACAAATGACAAACGAAATATCCACCATAACACCATCCTTATCCA
TATTCAAATCCAATTATTCAAAAGTGTATTGTTATCGTTTTACTTTTAAAAAGAACCACA
CACACACACACACGAATCCATCAACCCTTTGTATTTGCAAGAGCCACCAGATCAACAGTG
CCATCTGCGCGTATAATGTGTGGATGTTTGTGCAGGTGAGTCCTAAATCGCTCAAGAAGC
TGCTCTTTTGGTATCATTATTGAAATTCCATACAATCTACATATCACCCATATATCATTC
TGGTGTGATGTGTCCAAACTGATTGCATTGGAATGGATGTTAGCATATACATACCACAAA
TACAAATGCAACGAGACATAGATTCATGATCAAAAGACATCACTACCTATTGAGATACAT
GGGTTTAGAAAGCGTCTTCTTGCTTGAATTACTCTTCAATGACTTTTCATTTCCAGGGAT
TAGCACACCATCCTCAGTTACAGCAAATGGATTTGATGTTAAATAGGTACGTAGTTCCTC
TACAAGCTGGAATTTTAGTTTAATATTTGAAATACCAAACATCTTGCACAATGTGATCAA
TTGCGACAGCGAGAGTGCTTCTAGTCTGAATAACAAATGATCATGAGTTTACAAATATAG
CAGCAGCATAATATACATTGCATCAACAAGTCAGCACTACCACGAACCTGTTGATGTGGA
TAGGCATATTGGATATATCAGAGGCCTCTTTCCTTGATAGTTTAGGGGTGAACTTCAAAT
TGACCATGCCACCCTCTTCCACTAGTGAAGATGCCGAATCAAATAGTTTGTTCTTGATGA
CACCAGCAAACTCTGTCTTAGTGAGGTGGTATGAGATGCCACATATATCTGGAAATGTCC
GTAATTGATATTTACTCAACTGTGTCAAACTAGACTGCAATAGTCAGTAATCAAATAAAC
CAAAAGCATCACACATATAATATGAATCAGATCAGGAATATACCTGTCAACCATCAATGG
CTTTGACTGACTACCACCGTGATTTAGAAGCAGCTGCAGTGGGATTGTGCCATTTGGAGA
CAATAGGGATGGGTTCTGGCGTAAATGATCCTGTATTGTCACTACTAGAATATCTTGACT
TCGCAGAGTTGATATCCCAAATGAACTGCATAGACTGCGTAATTGCTGACCATCACATGT
ATGGAGACTAGTAACACAGAATAGATTAAAATCAGTCTACATTATTGACCCAGAATAAAT
ATCAAGTAGAAATACAAACTAACCACTTCAATACGGCTGTCATGCTTTGCTTTGTTGTTG
AGTGGTTGGTGGAATCATCTACTGTGCTACTGCTGCTGAGTAGATCCACTGTGCTGTTGC
CAGTCATTGCTGATGGATTTCTCTTGATATGCAAATATATCTCGTCGATCAACTCATCAT
TGGAATTACCCACTGATATCCCAAGTGCAGAGCACAGTGAATACAATTGATAGATCTTAA
GACTGTGCAATCTGTCAAGTGGGATAGGAGTGAGGTCAGATATACTCATGGTTAATAACC
CCAACTACTATCATACACACATAGTCAAACGAAGTCAATTACAATCAAACCCTCACTCTT
TTGGATATATCTGGTGATGAGTAAACATGGTCGACTCAAAGTCAATGGATCCGTCTGGTA
GTAGCATCGATGGGGTTGATTCAATATGCGACTTGAGTCTCTTGATGATTTCGGTCTTTG
ATAGTATGTAGGTCAATCCCAAATATCTACCAAGACTGACTAGTTTTGTCCATCCAATAC
TCTCCAGACTGAACCCAATGTATTATGTCAGTGATGGAAACCACACATCATCATACATAC
AGAATGTGGACTATATATATCAACAAAAACACACTTGTCTATATGGACTGAATCCAGTGT
CTTGCTCTTTGATATCCCCTTCCTGCTGATCTGTTTCTTCTTGGTGGCAGTCGGAATCGG
ATCAATGGATGTTGAATATGAGCGACACTGTTCCAGATGCGAGCGGTATTGACTGTGGAT
TGGTGTAATGGCATATACAAACACTCAATAGTCAGTAAAGGGGATGAGTTGTGTTCTAGT
CTGTCTACACAGCACAATACAACTGTACAACATATGCAACTCATAACATACAACTGATGC
TGGAGTGAGTGAGTAGTTGCTACTGCTGCTGATCTGATGGGTGCAAGTGCAGCGACTGTT
GCAGTGTTCCTGATTGTCCTTGATAGAACAGTGGCTGCACCCATTACGAGACTACTCCTG
AGCAACGAGTGTCTGTGCATGTGTGGCATAATACCACGACTGATAGTAGTAATCATTGCT
GCCATATTAGTCAGTTCAGTTCAGTATAATATGTCCTGTTGGATCCTAAGCAGCTCCCTT
CTCTAATGATCAAAAGGAAACCTCGTTGTGTCTGGGATCAAATCTTAATCAAATTCCAAC
TAAGAATCAAACACAATTTCAAAGTTTCCTAAAGAATGTTTTCTTTTTATCCTTTCACCA
ATCTCTGTTGGACTATAAGTGGTTGATGGATGGAGACCATATCTACTAGGGTCGTCCTAC
TCAACGATCACTGCTACTATCTCATTCCATCATACTATTTCATCCTTTAATTCGTATCAC
CCAATATACCCCCAAATAGTCCATGTGTGTTTCTGTTGGTCCTCTTCCCTCCCCCCACAC
TCACATGTCCCCTTTCCACCATCTCCACTAATGTTTGATGCGTGATTCATGAACAAATGA
ACCACTCACCACAATAACACTGTGGTTATACTACTGTATCCATACAGTTGTTTCCTTCTC
TCCCCCTGATATCCTGTTCAGTACAACTTTTACTAATACCCTTTATATATACACAAGGGG
AATCCCTTATAGGACAAACGACATAACCATGCCAAAACAATATAGACACTGCTACCCACT
ACACCACCTTCTGTGTGTGTTGTGGTTGCTTCTCGGCTAAAACAGATCATATACAGAGTG
TATACCCAATGGAGAGTGTTGACTCTTCCTCCCCTTTTTGGATGAGGGTAGAGTGTGCCT
TCAGTCACATTTCTTAATAGCTCATACTCTGTGTGAGGGCAGACCTACAAATGTTTGAGA
TCTATACAAAGGATGATGTGATGGATTGTGCTATCACTCCCTTTATTCTTAAATACACTA
CTCAGCAGTCCGGTCTGTGTGCCAGACCTGATGGTTTTTAATGTTTCTGGTCTACAACGA
GGAGTATCAGCAGACAACATCGGCTTAGTAGTGATCGAACCCATACACCACCATCGTGCT
GGTGCGAGGGTGTAACTGTGGCTTGGCCCACTCTACCACCAACCGCCCTAGGTTTCAAAT
AGTCCTAC

>scaffold0118-713049-716856-+
AAACCCACCCTGTTTGACCTTAGCCCTAAAGTACAGGGTTTTGGTGGGGATTTTATTGAA
TATTATGTATCTCCACACTTGTCGTGTCAATCTAATGTGTGTGTATACTTTGAATTTCTA
CTTCTGATAATAATGAATTACCATCTGGTTGTTTTTGTGATTGGAATGGGTATCAATGTG
GGGTGGAGTGCGTCCATCCTTGCCTTGGTTAGGCATAAGTCCTGGGTTGGTTGATTATAC
TGTGACAAAATAGACCCGCCTGCCTATACAACATACATGTCCCATAGTGTATTGTCAAGT
GTCCTTTGTGTGGCTGTTCTCAATACCTCTTCGATAGTGATGCGTGCACTCCCCATCGCT
ATAGTTATCAGCCAAAACTACACTCATTCACCACACAGCATCCCCATGACAGGGTGGGTT
CTCGCTCTCAATTGTGTCGGCATTCCAATCTCACTTTGTGAATCAAGACACAGACTTCTA
CATATTACAGTGATTCCCCTTCCTTTATCATCAACATCACAAGAAACCATCACATGTTTC
CTGTGCCGCACCTTATGTTTCAGAGCCTATACCAACACAGCATCAAAACACAGGTAGTAG
TGTTTGTGACCTAGGGCGGTTGGTGGTAGAGTGGGCCAAGCCACAGTTACACCCTCACAC
CAGCACGATGGTGGTGTATGTGTTCGATCACTACTAAGCCGATGTTGTCTGCTGATACTC
GTTGTAGACCAGAAACATTAAAACACATCAGGTCTGGCACACGACCTAGACTGCCGAATA
ATGTATTTGAGAATGAAGGGAGTGACGGCCCAATCTACCACATCATCCTTTGTATGGATC
TCAAACATTTGTGAGTCTGCCCTCACACAGAGTATGTGCTATTAAGAAATGTGACTGAAG
ACACACTCCATCCTCATCCAAAAAGGGGAGGAAGAGTCAACACCCTCCATTGGGACAACA
CTCTGTATATGATCTGTTCTAACCGAGCAGCAACAATATACACAGAAGGTAGTGTAGTGG
GTAGCAGTCTTTATACTGTTTCGGCATGGTTATGTCGTTTGTCCTATAAGGGATTCCCCT
TGTGGATATATATAAAGGATATTTGTAAAAGTTGTACTGAACAAGATATCAGGGGTAAGA
AGGAAACAACTGCATGGATACAGTGGTATGGCCACAGTGTTATTGTGGTGAGTGGTTCAT
TTGTTCATGAATCACACATCAAACATTAGTGGTGATGGTGGAAAGGGGACATGTGAGTGT
AGGGGAAAGAAGACTAACCAAAACACACATGGGCTATTTGGGGGTATATTGAGTATATTG
GGTGATACGAGTTGAAGGACGAAATAGTATGATGGAATGAGATGGTAGCAGTGATCGTTG
AGTAAGACGACCCTAGTAGATATGGTCTCCATCCATCAACCACTTATAGTCCAACAGAGA
TTGGTGAAAGGATAAAAAGAAAACATTATTTAGGAAACTTTGAAATTGTGTTTGATTCTT
AGTTGGAATTTGATTAAGATCTGATCCAGACACAACGAGGTTTCCTTTTGATCATTAGAG
AAGGGAGCTGCTTGGGATCAAACAGAACAGAACAGAGCTGACTGACTGACTACTATGACA
GCAATGATTGCTACTATTATCCGTGGTAGTATGCCACACATGCACAGACACTCGTTGCTC
AGGAGTAGTCTCGTAATGGGTGCAGCCACTGTTCTATCAAGGACAGTCAGGAACATTGCA
ACAGTCGCTGCACTCGCATCCATCAGATCAGCAGCAGCAGCAGCAACTCACTCACTCCAG
CAATCAGTTGTATGTTATGAGTTGCATATGTTGTACAGTTGTATTGTGCTGTGTAGAGAG
AGACTAGAACACAACTCATCCCCTTTACTGACTCTTGAGTGTTTGTATTATGCCATTACA
CCAATCCACAGTCAATACTACTCGCATCTGGAACAGTGTCGCTCATATTCAACATCCATT
GATCCGAGTCTGACTGCCACCAAGGAGAAACTGATCATCAAGAAGGGGATATCAAAGAGC
AAGACACTGGATTCAGTCCATATAGACAAGTGTGTTTTTGTTGATATAGAGTCTACATTC
TGTTATGATGATGATGTGTGGTTTCCATCACTGACATAATGCATTGGGTTCAGTCTGGAG
AGTATTGGACAGACAAAACTATTCAGTCTTGGTAGATATTTGGGATTGACTCAGATACTA
TCAAAGGCCGAAATCATCAAGAGACTCAAGTCGCATATTGAATCAACCCCATCGATGCTA
CTACCAGACAGATCCATTGACTTTGAGTCGGTCATGTTTACTCATCACCAGATACACCCA
AAAAGAGTGAGGGTTTGATTTGTAATTGACTATGTGTGTGTGTGTGTGTGTGATAGTAGT
TGGATCATTAACCATGAGTATATTCCGACCCCACTCTTATCCCCCACTTGATAGATTACA
CAGTGTTAAGATCTATCAATTGCGTTCATTGTGCTCTGCACTTGGGATATCAGTGAAGAA
TTCCAATGATGAGATGGCTGACGGGATATATTTGCATATCAAGAGAAATCCATCAGCAAT
GGTTGGCAATAGACCAGTGGGTGGTCATACCTGCCATCCAGAAATGGATGACATGTCACC
AATCGTATTGACGTGGTCAGTTTGTATTTCTACTTGGTATTTGTTCCGGGTCAATGGTGT
ACACTGAGTCAATATATTCTGTGTTACTAGTCTTCAGACATGTGATACATGGCAATTACT
CAGCCTATGCAATTCATTTGGAATCTCAACTCTGCGAAGTCAAGATATTCTAGTAGTGAC
AATACAGGATCATTTACGCCAGAACCCATCCCTATTGTCTCCAAATGGCACAATCCCACT
GCAGTTGCTTCTAAATCACGGTGGTAGTCAGTCAAAGCCATGGGCTGTTGACAGGTATAT
TCCTAATCCGATTCATATTATATGTATGAGTCTTTTTGGTTTATTTGGTTGCTGACTATT
GCAGTCTAGTTTGACACAGTTGAGTAAATATCAATTATGGACATTGTCAGATATATATGG
CATTCCATACCAACTCACCAAGGCAGATTTTGCTGATATGATCAAGAACAAACTACTTGA
TTCGGCATCGCCACTGGTGGAAAAGGGTGGCATGGTCAATTTGAAGTTCACTCCTAAACT
GTCGAGGCAAGAGCCACAATATATCCAATATGCCTATCCACATCAACGGGTATGTGGTAG
TGCTGACTTGTTGATGCAATGTATATATTATGCTGATGCTATATTTGCAAACTCATGATC
ATTTGTTATTCAGACTAGAAGTACTTTCGCATGCACAATTGATCACATTCTGCAAGATGT
TTGGTGTTTCAAGGGTTAAACCAAAAGACCAGCTTGTAGATGAACTACGTACCTATTTAA
CATCAAATCCATCTGCTGTAACTGAGGATGGTGTGCTAATCCCTGGGAATGAAAAGTCAT
TGAAGAGTAATTCAAGCAAGAAGACGCTTTTTAAACCCATGTATCTCAATAGGTAGTGAT
GTCCCTGGTTATGAATATATTTCTCGTTGTATTTGTATTTGTATTTGTGATATGTATATG
CTAACATCCATTCCAATATAATCAGTTTGGACACATCACACCATAATGATATCAGAGTGA
TATGTAGATCGTATGGAATTTCAACAAAGATACCAAAAGAGCAGCTTCTTGGGCGATTTA
GGGCTCACCTGCACAAACATCCAGATATTATACGCGCAGATGGCACTGTTGATCTGGTGG
CTCTTGCACATACAAAGGGTTGATGGA

>scaffold0118-716883-717634-+
TTCTTTTTTAAAAGTAAACCGATAACAATAAACTTTTGATAATTGGATTTAAATATGGGA
ATAAGGGTGGTGCTATGGCTGATATTTTGTTTGTCATTTGCTCTGAGGTATTCCGTTTCT
TTCCACAAGTAAAAGGGATACATGGACTTGTAATGAATGTGACATTGGATCTGATTAGAA
AGTATTGTTATTGTAGTAGTAATCTTTCGCTTTATGTTGTCACTTTCAGGATTCTTCATC
CCTTGTTTCTAACAACCGCCTGTTATAAAATAGCAAATATTGATTGTCACAGGACACTAC
ATTGCTGTCTTTCATCAACATATGCATGTGTCCTCCACAAACCTTTACATCACACATTCA
CAATACTTATCAATGTATACGGTTGTTTTTATAATGGGTGGAAAATAATAAATGGGGTTT
ATAGCTTATATTAAGATAAATAACGGATGTTGGTGAGTGAAGATATTCAATACTATGGTG
AATAGTCAATATCGTATATCCTATTGAATAGATAATGATCAGAGCAGCCTGATTGAAGTT
GAAATCTAGATAACTAGTAGTGGTTTGAAAAGGGGCAGATATTGCTAGGATGACTTTTAT
TGTAGTTGCCAGACACACAGTGTCGTTTTATAGACGGATATTCAGAATTAGATGGAGTAC
TAAATAGGAAGTCATGGTTTGGAATGAGGGGGATTCCCCTGTCATCAAGCAATTTTGGGG
TGTAACATTGCCATTCGTCAGTGGTTTCAAA

>scaffold0118-718881-718990-+
TATTAGTTCAATTACACAATGAGGGGGGGGGGTTCAGTGTGTGTGCATTGGAACCATATC
CACAAACAGCTTATCACTATCACCAAAGGGGATACGTTCGATATCTCAA

>scaffold0118-721361-727032-+
AACCCACCCTGTTCGACCCCAGCCCTGAAGTACAGGGTTTTGGTGGCAATTTCATTGAAT
ACCGCGTATCTCCATACTTGTGTCAATATGTTTGTGTGTGTGTGCTTTGAACCTCCACTT
CTGATGATAATGGATCACCATCTGTTTGTTTTTGTGATTGGGATAGAGTGCGTCCATTCT
TGCCTTGGTTGGACATAAAGCCTATGTGGGTTGATTATACCATGACAAAATAGACCCACC
TGCCTATACAACATACATGTCCCATAGAGTATTACCAAGTGTCCGTTGTGTGGCTGCTCT
CAATACCTCTTCGATGGTGATGCGTGCACTCTCCACCACTATAGTTATCAGCCAAAACTA
CACTCATTCACCACACAGCATCCCCATGGCAGGGTGGGTTCACACTCTCAATTGTGTTGG
TATTCCAATATCACTTTGTGAATCAAGACACAGGCCCCTACATACTACAGTGGTTCTCTT
TCCTTTGTCATCAACATCATATGTTTCCTGTGCTGTATCCCATGTTGTACAGCCTATACC
AACACAGCATCAGAACACAGGTAGTACTGTTTGTGACCTAAAGCGGTTGATGGCAGTGTG
AGTCAAGCTACAGTTACACCCTCACATTAACGCAATGGTGGTGTATGTGTTCAATTCCAA
CTAAACCGATGTTGTCTGCTGATACTCCTCGTTGTAAACCAGAAACATTAAGAAGCATTT
CAGGTCTAGCACACAAGTCGGACTGCTGAATAATGTGTTTAAGAGTGAAGGGAGTGACGG
CCCAATTTACCACATCATCCTTTGTATGGATCTCAAACATTTGTAGGTCTGCCCTTACAC
AGAGTATGTGCTGATAAGAAATGTGACTGAAGACACACTCCACCCTCATCCAACAAGGTG
ATAAAGAGTCAACACCCTCCATTGGGTATACACTCTGTATATGACCTGTTCTGACTGAGC
AACCACAACACACACAGAAGGTGGTGTAGTGGCTAGCAGTGTCTATACTGTTCGGCATGG
CTATGTCGTTTGTCCTATAAGGGATTCCCCTTGTGTGTATATAAAGGATATTGGTAGGAG
TTGTACTGAACAGGATAGCAGTGGGAGAGAAGGAAACAACTTTATGGATATAGTGGGTAT
AGCCACGGTGTTATTGTGGTGAGTGGTTCATTTGTTCATGAATCACACATCAAACATTAG
TGGAGATGGTGGAAAGGAGACATGTGAGTGTAGAGAAAGAGGACTAACAACAACACACAT
GGACCATTTGGGTATATTGGGTGATACAAGTTGAAGGACGGAATAGTATGATGGAATGAG
ATGGTAGCAGTAATCTTTGAGTAAGACGACCCTAGTAGATATGGTATCCATCTATCAACC
ACTTATAGTCTCCAACAGAGATTGGTGAAAGGATAAAAAGAAAACATTCTTTAGGAAACT
TTGAAATTGTGTTTGATTCTTAGTTGGAATTTGATTAAGATCTGATCCAGACACAACGAG
GTTTCCTTTTGATCATTAGAGAAGGGATCTGCTTGGGATCCAACAGAACTGATTAGACCA
ATTGAACTGACTGACTGATATGACAGCAATGATTGCTACTATTATCCGTGGTAGTATGCC
ACACATGCACAGACACTCGTTGATCAGGAGTAGTCTCGTAGTGAGTGCAGTCACTGTTCT
GTCAAGGACAATCAGGAACACTGCAACAGTCGCTGCACTTGCACCCATCAGATCAGCAGC
AGTAGCAACTACTTACTCACTCCAGCAATCAGTTGTGTGTAATGAGTTGCATATGTCATA
TACAGTTGTATTGTGCTGTTTAGAGAGACTAGAACACAAATCATCCCCTTTACTGACTCT
TGAGTATTTGTAAATGCCACTACACCAATCCACAGTCAATACTACTCGCATCTGGAACAG
TGTCGCACATATTCAGCATCCATTGATCCGATTCTGACTGCCACAAAGGAGGAACAGATC
AGCAAGAAGGGGATATCAGAGAACAAGACACTGAATTCAGTTCATATAGACAAGTGTGCT
TTTTTGTTGGTATAGAGTCTACATCCTGTATGTATGATGATGTGTGGTTTCCATCACTGA
CATAATACATTGGGTTCAGTCTGGAGAGTATTGGACAGACAAAACTATTCAGTCTTGGTA
GATATTTGGGATTGACTCAGATACTATCAAAGGCTGAAATCATCAAGAGACTCAAGTCGC
ATATGTAATCAACACCATCGATGCTACTACCAAACGGATCCATTGACTTTGAGTCGACCA
TATTTACCAATCACCAGATACATCCAAAAGAGTGAGGGTTTGATTATAATTGACCTCGTT
TGACCATGTGTATGTGTGTGTGATAGTTGGGGTTATTAACCATGAGTATATTCTGACCCC
ACTCCTATCCCACTTGATAGATTACACAGTGTTAAGATCTATCAACTGTATTCATTGTGT
TCTGCACTTGGGATATCAGCGAAGAACTCCAATGATGAGTTGATTGATGAGATATATTTG
CATATCAAGAGAAATCCATCAGCAATGGCTGGCAACAGCACAGTGGATCTACTCAGCAGT
AGTGACACAGTGGATGATTCCACCAACCACTCAACAGCAAAACAAAGCATGTCAGCCGTA
TTGAAGTGGTTAGTTTGTATTTCTACTTGATATTTATTCTGGGTCAATAATGTAGACTGA
TTTTAATCTATTCTGTGTTACTAGTCTCCATACATGTGATGGTCAGCAATTACTCAGTCT
ATGCAGTCCATTTGGGATATCAACTCTGCGAAGTCAAGATATTCTAGTAGTAACAATACA
GGATCATTTACGCCAGAACCCATCCCTGTTGTCTCCAGACGGCACAATCCCATTGCAGTT
GCTTTTAAACTATGGTGGTAGTCAGTCAAAGCCATTGACTATCAACAGGTATATTCCTAA
TCCGATTCATATTATATGTATGAGTCTTTTTGGTTTATTTGGTTGCTGACTATTGCAGTC
TAGTTTGACACAGTTGAGTAAATATCAATTATGGACATTGTCAGATATATATGGCATTCC
ATACCAACTCACCAAGGCAGATTTTGCTGATATGATCAAGAACAAACTACTTGATTCGGC
ATCGCCACTGGTGGAAAAGGGTGGCATGGTCAATTTGAAGTTCACTCCTAAACTGTCGAG
GCAAGAGAGCCACAATATATCCAATATGCCTATCCACATCAACGGGTATGTGGTAGTGCT
GACTTGTTGATGCAATGTATATATTATGCTGATGCTATATTTGCAAACTCATGATCATTT
GTTATTCAGACTAGAAGTACTTTCGCATGCACAATTGATCACATTCTGCAAGATGTTTGG
TGTTTCAAGGGTTAAACCAAAAGACCAGCTTGTAGATGAACTACGTACCTATTTAACATC
AAATCCATCTGCTGTAACTGAGGATGGTGTGCTAATCCTGGGAATGAAAAGTCATTGAAG
AGTAATTCAAGCAAGAAGACGCTTTTAAACCCATGTATCTCAATAGGTAGTGATGTCCTG
GTTATGAATATATTTCTCGTTGTATTTGTATTTGTATTTGTGATATGTATATGCTAACAT
CCATTCCAATATAATCAGTTTGGACACATCACACCATAATGATATCAGAGTGATATGTAG
ATCGTATGGAATTTCAACAAAGATACCAAAAGAGCAGCTTCTTGGGCGATTTAGGGCTCA
CCTACACAAACATCCAGAAATTATACGCGCAGATGGCACTGTTGATCTGGTGGCTCTTGC
ACATACAAAGGGTTGATGGATGTGTGTGTGTGTGAGGTTCTTTTTAAAAGTAAACCGATA
ACAATAAACTTTTGATAATTGGATTTAAATATGGGGATAAGGGTGGTGCTATGGCTGATA
TTTTGTTTGTCATTTGCTCTGAGGTATTCCGTTTCTTTCCACAAGTAAAAGAGATACATG
GACTTGTAATGAATGTGACATTGGATCTTATTAGAAAGTATTGTTATTTCAGTAGTGATA
TTGGCTTTTTGTTGTCACTTTTAGGATTATCCATCCTTTGTTTCTAACAACCGCCTGTTA
TAAAATAGCAGACATTGATTGCCACAGGACACTGCATTGCTGTCTTTCATCAACATATGC
ATGTGTCCTCCACAAACCTTTACGTCATACATTCACAATATTTAACAACGTAAACGGTTG
TTTTTATAATGGGTGGAAAATAGTAAATGAGGTTTATAGCTTATATTAAGATAAATAACG
GATGTTGGTGAGTGAAGATATTCAATACTATGGTGAATAGTCAATATCGTATATCCTATT
GAATAGATAATGATCAGAGCAGCCTGATTGAAGTTGAAATCTAAATAACTAGTAGTGGTT
TGGAAAGGGGCAGATATTGCTAGGATGACTTTTATTGTAGTTGCCAGACACACAGTGACG
TTTTACAAATGGATATTCAGAATTAGATGGAGTACTAAATAGGAAGTCATGGTTTGGAGT
GAGGGGGATTCCCCTATCATCAAGCAGGTTTGGGGTGTAACACTGCCCATTTGTCAGTGG
TTTCAAACTGGCTGACCACCAGCTAACGATGAACTACCGATCTCGCATATTCTCTGCTGT
GGTCATGGGCAAAGCCTACTATGGGCTCGAGCTGGTTGGTGGCAACAAGTCACACCTTGC
ACCACTACAGACAACAATCAACAAGGGTATCCGGCTGTTCACTGGCGCCCGACTCTCGAC
TGCCATTGGACCCCTTCTGGTTGAAACTGGGATTGGGTCTCTTCTCACTCGCTCATTGGT
ATCACGGGTACGCTTGTTAGAGCGATCTGTGACCAAGAGAACACCCATCAATGCCATCTG
CTCTGGAACAGACAATGACGTGTTTACACTGAATGTCCAAGGGCAGTTGGTAGATCCCAG
CGCTGGTTCTGGTCTCGTCGGACCAAACAGCTATACAGGAACAGATACTGTCTGACACCA
CAAGTCAGACCAAAGACAGTCAAGCAACGGCACTTGTTTGTTCTGATGGAGACTCTACGA
ACATGTGGGGACTCTGCATCGCTCCAAAAGTATGTCACTCGACAATTCTTGGACACTTCT
GGATTCTTCAAGGATCCCAGTTTCGATCAATTACGAGCACATGGCACAAGATATTTGATG
CTTGCGCGCATGGATGCTCTCTGGACAAGCAAGAAAAGCCATTCAGATTGGCATATTAGT
CGACACCCACCCATTCTTAATTGACCACTGCATATTATGCGACCAGCAGTTACTCAACAC
ATCCATTGCTCATCTTGTGGTGGAGTGTGAACAGGTAAATGGCCATCGAATTCAGTCTGG
ACTAGTATCAGCAATTCAGAAATCACGACTCATATTGCTGGGTCGCAGCACTCGATCCGG
GTGTGGAGAATGTATATACTTGGCTCCGCGGTGGAGTCTTAAATGGCGAAGCAGATCTGG
ACCAGTTGTTGGTTGGACGGGACTGTGGAGCATGAATCTATGGGGACGAGGCATGATAAT
CGGGCGCTGGAAGCACGGTTAGCTGACTTCCTGCAGGTAATGTACTGGGAAGTATCAATC
CACATTGTGGAAATACCACCGGGATTGCCTTGTGGAAGTTGGTTAAACTGACTTGTAGCA
CCGCCAACCTATTCCTGAATGGGTATGGCTT

>scaffold0118-769097-770933-C
CTCTACACAGCACAATACAACTGTATGACATATGCAACTCATAACATACAACTGATTGCT
GGAGTGAGTAAGTAGTTGCTGCTGTTGCTGATCTGATGGGTGCAAGTGCAGCGACTGTTG
CAGTGTTCCCTGATTGTCCTTGACAGAACAGTGACTGCACTCACTACGAGACTACTCCTG
ATCAACGAGTGTCTGTGCATGTGTGGCATACTACCACGGATAATAGTAGCAATCATTGCT
GCCATATCAGTCAGTCAGTCTGCTCTGTTCTGTTCTGTTGGATCCCAAGCAGATCCCTTC
TCTAATGATCAAAAGGAAACCTCGTTGTGTCTGGATCAGATCTTAATCGAATTCCAACCA
AGAATCAAACACAATTTCAAAGTTTTTTAAAGAATGTTTTCTTTCTATCCTCCCACCAAT
CTCTGTTGGACTATAAGTGGTTGATGGATGGAGACCATATCTACTAGGGTCGTCCTACTC
AACGATCACTTGTACCATCTCATTCCATTATACTATTTCATCCTTCAACTCGTATCACCC
AATATACCCAAATGGTCCATGTGTGTTGTTGTTAGTCCTCTTTCTCTACACTCACATGTC
TCCTTTTCACCATCTCCACTAATGTTGGATGTATGATTCATTTACTAATGAACCACTCAC
CACATAAACACTGTGGCTATGCCACTATATCCATGCAGTTGTTTCCTTATTACCCCCTGA
TATCCTGTTCAGTACAACTGATACAAATATCCTTTATATATATACAAGGGAAATCCCTTA
TAGGACAAACGACACAATCATGCCAAAACAGTATAGACACTGCTACCCACTACACCGCAT
TCTGTGTGTGTTGTTGCTTCTCGGTTAGAACATGCCATATACAGGTATTATCCCAATGAA
GGTGTTGACTCTTTATCACCTTTTTGGATGATGGCGGAGTGTGTCTTCAGTCGCATTTCT
TATTAGCACATACTCTGTGTGAGGGCAGACCCACAAATGTTTGAGATCCATACAAAAGGA
TGATGTGATAGATTGGGCCGTCACTCCCTTCACTCATAACTACACTACTCAGCAGTCTGA
TTCATATGTGTCAGATCTGAAATGCTTCTTAATGTTTCTGGTTTACAACGAGGAGTATCA
GCAGACAACATCGGTTTAGTAGTGATCGAACACATACACCACCATTGCGTTAATGTGAGG
GTGTAACTGTGGCTTGGCCCACTCTGGTAGCAACCGCCCTAGGTCACAAATAGTACTACC
TGTGTTCTGATGCTGTGTTGGTATAGGCTGTACAACATGAGATACAGCACAGGAAACATA
TGATGTTGATGACAAAGGAAAGAGAACCACTGTAATGTGTAAGAGTCTGTGTCTTGATTC
ACAAAGTGATATTGGAATACCAACACAATTGAGAGTGTGAACCCACCCTGCCATGGGGAT
GCTGTGCGGTGAATGTAGTTTTGGCTGATAACTATAGTGGTATAGAGAGTGCAAGCATCA
CTATCGAAGAGGTATGAGAGCAGCCACACAAAGGATACTTGACAATACTCTATGGGACAT
GTATGTTGTATAGGCAGGTGAGTCTATTTTGTCACAGTATAATCAAACCAATACAGGTTT
TATGTCCAACCAAGGCAAGGATGGACACACTCTACCCCACATTGATACCCATTCCAATCA
TAAAAACAAACAGATGGTAATTCATTATTATCAGAAGTGGAGGTTCAAAGCACACACACA
CAAACATATTGACACAAGTATGGAGATACGCGGTATTCAATGAAATTGCCACCAAAACCC
TGTACTTCAGGGCTGGGGTCGAACAGGGTGGGTTTC

>scaffold0119-304187-308031-C
AATATCAACCATAGCACTATCCTTATCCCCATATTCATCCAATTATCAAAAGTTTATTAT
TGTTTTACTTTTAAAAGAATCACACACACATCCATCAACCCTTTGTATTTGCAGAGCCAC
CAGATCAACAGTGCCATCTGCGCGTATAATTTCTGGATGTTTGTGTAGGTGAGCCTAAAT
CGTTCAAGCTGCTCTTTTGATATCACTATTGAAATTCCATACGATCTACATATCACCCAT
ATATCATTAATGTGTGATGTGTCCAAACTGATTGCATTGGAATGGATGTTAGCATATACA
TACCACAAATACAAATACAATGAGAAATAGATTCATAACCAAAGTCATCACTACCTATTG
AGATACATGGGTTTAGAAAGGTCTTCTTGCTTGAATTACTACTCAGCGACTTTTCATTCC
CGGGATTAGCACCATCCTCAGTTACGGCCGACGGATTTGATGTTAAATAGGTACGTAGTT
CTTCTACACAAGCTGGGCTTTTGGTTTAACCCTTGAAACACCAAACATCTTGCATAATGT
GATCAATTGCATCGACGAAAGTGCTTCTAGTCTGAATAACAAATGATTATGAGTTTACAA
ATGTAGCATCAGCATAATATATACATTGCATCAACAAGTCAGCACTACCACATACCTGTT
GATGTGGATGGGCATATTGGATATGTCAGAGGAGTCTTGCCTCGACAGTTTAGGAGTGAA
CTGCAAATTGACCATCACCCTCTCCCACAGTGGCGATGCCGAATCAAGTAGTTTGTTCTT
GATGACACCAGCAAATTCTGCATTGGTGAAGTGGTATGAGATGCCACATATATCTGACAA
TGTTCATAATTGATATTTACTCAACTGTATCAAACTAGACTGCAATAGTCAGCAATCAAA
TAAACCAAAACATCACATATAATATGAATCAGATCAGGAATATACCTGTCAACCATCAAT
GGCTTGGACTGACCATCCCTGTGATTTAGAAGCAGCTGCAGTGGGATTGTGTCGTTTGGA
GACAACAGAGATGGGTTCTGGCGTAAATGATCCTGTACCATTACTATTAGAATATCTTGA
CTTCGCAGAGTTGATATCCCAAATGAACTGCATAGACTACGCAATTGCTGACTATCACAT
GCATGGAGACTAGGAACACAGAATAGATTGAGTCAGCCTATACTATTGACCCAGAATAAA
TATCAAGTAGAAATACAAACTGACCGCTTCAATACGGCTGACATGCTTTGCTTTGTTGTT
GAATGGTTGGTGGAATCATCCACTGTGTTACTGCTGAGTAGATCCACTGTACTGTTGCCA
GCCATTGCTGATGGATTTCTCTTGATATGCAAATATATCTCATCAATCAACTCATCATTG
AGTTTTGCTGATATCCCAAGTGCAGAGCACAGTGAATACAGTTGATAGATCTTAACACTG
TGTAATCTATCAAAGTGGGATAAGTGGGGTCAGAATATACTCATGGTTAATAACCCCAAC
TCATCATACACATAGTCAAACGAGGTCAACTACAATCAAACCCTCACTCTTTTGGATGTA
TCTGATTATTGGTAAACATGGTCGACTCAAAGTTAATGGATCCGTCTGGTAGTAGCATCG
ATGGGGTTGATTCAATATGCGACTTGAGTCTCTTGATGATTTCAGCCTTTGATAGTATCT
GAGTCAATCCCAAATATCTACCAAGACTGAATAGTTTTGTCTGTCCAATACTCTCCAGAC
TGAACCCAATGTATTATGTCAGTGATGGAAACCACACATCATCATAACAGAATATAGATT
ATATCAAAAAGAAACACACTTGTCTATATGGACTGAATCCAGTGTCTTGTTCTTTGATAT
CCCCTTCTTGCTGATCTGTTTCTCCTTTGTGGCAGTCGGAGTCGGATCAATGGATGTTGA
ATATGTGCGACACTGTTCCAGATGCGAGCGGTATTGACTGTGGATTGGTGTAATGACATA
ATATAAACACTCAAGAGTCAGTAGATGGGATGAGTTGTGTTCTAGTCTGTCTATACAGCA
CAATACAACTGTATGACATATGCAACTCATAACATACAACTGATGCTGGAGTGAGTGAGT
AGTCGCTGCTGCTGCTGATCTGATGGATGCGAGTGCAGCGACTGTTGCAGTGTTCCTGAC
TGTCCTTGATAGAACAGTGGCTGCACTCACTACGAGACTACTCCTGAACAATGAGTATCT
GTGTATGTGTGGCATAATACCACGGATGATAGTACTGATCATTGCTGTCATAGTAGTCAG
TCAGTTCAGTCAGTTCTGTTCTGTTTGATCCCAAGCAGCTCCCTTCTCTAATGATCAAAA
GGAAACCTCGTTGTGTCTGGGATCAGATCTTAATCAAATTCCAACTGAGAATCAAACACA
ATTTCAAAGTTTCCTAAAGAATGTTTTCTTTTTATCCTTTCACCAATCTCGGTTGGACTA
TAAGTGGTTGATGGATGGAGACCATATCTACTAGGGTCGTCCTACTCAAAAGATCACTTG
TACCATCTCATTCCATCATACTATTCCGTCCTTCAACTCGTACCACCCAATATACTCAAT
ATACCCCCAAATAGCCCATGTGTGTTTTGGTTAGTCTTCTTTCCCCTACACTCACATGTC
CCCTTTCCACCATCACCACTAATGTTTGATGTGTGATTCATTTACTAATGAACCACTCAC
CACAATAACACTGTGGCTATACCACTGTATCCATACAGTTGTTTCCTTCTATCCCACTGA
TATCTTGTTCATTACAACTCCTACAAATACCCTTTATATATCCACAAGGGGGGGAATCCC
TTATAGGACAAACGACACAACCATGCCAAAACAGTATATACACTGCTACCCACTACACCA
CATTCTGTGTGTGTTGTGGCTGCTCGGTTAGAACAGGTCATATGCAGAGTGTTTACCCAA
TGGAGAGTGTTGACTCTTTATCACTCTTTTTAGATGAGGGCGGAGTGTGCCTTCAGTCAC
ATTTCTTATTAGCTCATACTCTGTGTGAGGGCAGACCTACAAATGTTTGAGATCCATACA
AAGGGTGATGGTGGATTGTGCTGTCACTCCCTTTATTCTTAAATACATTATTCAGCAGTC
AAAGCATGTGCCAGATCTGATGTTTCTTATGTCTCTGGTCTACAACTAGGAATATCAACA
AACAACAGCGGCTTAGTAGTGATCGAACACATACACCACTGCACTGGTGCGAGTGGTGTA
TCGGCCACACTGCCACCAACCGCCTAGGTCACAAATAATACGATCTGTGTTCTGATGCTG
TGTTGGTATAGGCTGTACAACATGAGATGCAGCACAGGAAACATGTGATGTTGATGACAA
AGGAAAGAGAACCACTGTAATGTGTAAGAGTCTGTGTCTTGATTCACAAAGTGATATTGT
AATACCAACACAACTATTGAGAGTGTGAACCCACCTGTCATAGGGATGCTGTGTATTGAA
TGAGTGTAGTTTTGGCTGATAACTATAGTGGTGGGGAGTGCAAGCATCACTATCGAAGAG
GTATGAGAGCAGTCACACAAAGGACATGACAATACTCTATGGGACATGTATGTTGTATAG
GCAGGTGAGTCTATTTTGTCACAGTATAATCAACCAACCCAGGACTTATGCCTAACCAAG
GCAAGAATAGACGCACTCCATTCCAATCACAAAAACAAACAGATGGTAATTCATCATTAT
CAGAAGTAGCAGTTCAAAGCACACACACACAAACATATTGACACAAGTGTGGAGATACGT
AATATTCAATAAAATTGCCACCAAAACCCTGTACTTCAGGGCTGGGGTCGAACAGGGTGG
GTTT

>scaffold0119-310366-310497-C
TGATATATTGAATGCCATTCCCTCTTTGGTGATAGTGATAAGCTGTTTGTGGATATGGTT
CCAATGCACACACACTGAACCCCCTCATTGTGTAATTGAACTAATACGTATCATTAGGAT
ACACACACACA

>scaffold0119-311428-316270-C
CCCAGAGCAGATGGCATTGATAGGTGTTCTCTTAGTGCAGATCGCTCAACAAGCGTATTA
GTGAGATCGGTAGGCGAGTGAGAAGTGACCAATCCCAGTTTCAACAGAAGGGTTCAATGG
CTGTCGAGTCGGGCACCAGTGAACGGTCGGATACCCTTGTTGATCGTTGTCTGCCCGGTG
GTGCAAGGTGTGGCTTGTTGCCATCGGCTAGCTCAAGCCCATGTAGGCTTTGCCCATGAC
CACGGCAGAGAATATGCGAGATCGGTAGTTCATCGTTAGCTGGTGGTCAGCCAGTTTTGA
AAACGACGAATGGGCGATGTTACACCCCAAACTTGCTTGATGACGAGCGAATCCCCTCAC
TCCAAACCATGACTTCCTATTTAGTACTCCCATCTATCCTGAATATCCGTCTATAAAACG
ACACTGTGTGTATGTTTGGCAACTACAATAAAGTCATCCTAGCAATATCTGCCCCTTTTC
CAAACCACTACTAGTTATTTAGATTCCGACTTCAACCAGGCTGCTCTGATCATTCTGCTC
TATTAAATAGGATGTACACGATATTGACTATTTACTGCATAGTATTGAATATCTTCACTC
ACCAATATCTGTTATTTACTGTGATATAGAAGCTATAAACCCATTTATTGTTTTCCACCC
ATTATAAAAACAACCGTACATACATTATTATAAGTATTGTGAATGTATGATGTAAAGGTT
TGTAGAGGACACGTATATGTTGATGAAGACAGCAATGTAGTGTCCTGTGACAATCCCAAT
ATTTGCTACTTTGCAACAGGCGGTTTGTTAGAAACGAGGATGGAAAAGTCACCAAGTGAC
AACATAAAGCGAAAGATTACTACTACAATAACAATACTTTCTAATCAGATCCAATATCAC
ATTATTACAAGTCCATGTATCCCTTTACTTGTGGAAAGGAAAGTGATATCCCAGAACAAA
TGACAAATGGAAATAACAGCCATAGCACCACCTTATCCCCCATATTCACATCCAACTATT
CAAAGTTTATTATCGTTTACTTTTAAAAATAACCACACACACACACCCATCAACCCTTTG
TATTTGCAAGAGCCACCAGATCAACAGTGCCATCTGCGCGTATAATGTGTGGATGTTTGT
GCAGGTGAGCCCTAAATCGCCCAAGAAGCTGCTCTTTTGGTATCTTTATTGAAATTCAAC
CACGATCTACATATTATAAATATCATTATGGTGTGATGTGTGAAACTGATTATATTGGAA
TGGATGTTAGCATATACATATCACAAATACAAATGCAACGAGAAATAGATTCATAACCAA
AGTCATCACTACCTATTGAGATACATGGGTTTAAAAAGCGTCTTCTTGCTTGAATTACTC
TTCGATGACTTTTCATTCCCAGGGATTAGCACACCATCCTCAGTTACAGCAAATGGATTT
GATGTTAAATAGGTACGTAGTTCATCTACAAGCTGGACTTTTGGTTTAACCCTTGAAATA
CCAAACATCTTGCAGAATGTGATCAATTGTGCATGCGAAAGTACTTCTAGTCTGAATAAC
AAATGATCATGAGTTTGCAAGAATATAAGCAGCAGAATAATATATACATTGCATCAATAA
GTGGCACTACCACATACCCGTTGATGTGGATGACATATTGGATATGTCAGAGATCTCTTG
CCTCGACAGTTTGAGAGTGAACTTCAAATTGACCATGCCCTTTTCCACCAGTGGCGATGC
CGAATCAAGTAGTTTGTTCTTGATCATATCAGCAAAATCTGCCTTGGTGAGTTGGTATGG
AATGCCATATATATCTGACAATGTCCTGTTTGATATTTGCTCAACTGTGTCCAAACTAGA
CTGCAATAGTCAGTAATCAAATAAACCAAGAACATCATACATATAATATGAATCAGATTA
GGAATATCTATATCAACAGTCAATGGCAGACTGACTACCGTAATTTAGAAGCAGCTGCAG
TGGGATTGTGCCGTCTGGAGACAACAGAGATGGGTTCTGGCATAAATGATCCTGTACCAT
TACTATTAGAATATCTTGACTTCGCAGAGTTGAGATTCCAAATGGTGCATAGGCTGCGTA
ATTGCCACATCATCACATGCATGGAGACTGAACACAGAATAGATTGGAGTCAGCCTATAC
TATTGACCCAGAATAAATATCAAGTAGAAATGAAACTGACCGCTTCAATACAGCTGACAT
GCTTGCTTTGTTGTTGAATGGTTGGTGGAATCATCTACTGTGATACTGCTGCTGAGTAGA
TCCACTGTACTGTTGCCAGCCATTGCTGATGGATTTCTCTTGATATGCAAATATATCTCA
TCAATCAACTCATCATTGGGTTTTTGCTGATATCCCAGAGTGCAGAGCACAGTGAATACA
GTTGATAGATAACACTGTGTAATCTATCAAATTGGGATAGGAAATGAGGTCAGAATATAC
TCATGGTTAATAACCCCAACTACTATCATACACACATAGTCAAACAGGTCAACTACAATC
AAACCCTCACTCTTTGGATGTATCTGATTATTGGTAACATGGTCGACTCAAAGGGATTAA
TGGATCCGTCTGGTAGTAGCATCGATGGGGTTGATTCAATATGCGACAGGTCTCTTGATG
ATTTCGGCCTTTGATAGCTGGTGGATCAATCCAAATATCTACCAAGACTGAATCGTTTTG
TCTGTCCAATACTCTCCAGACTGAACCCAATGTATTATGTCAGTGATGAAACCACACATC
ATCATCATAACAGAATATAGATTATATCAAAAGAAACACACTTGTCTATATGGACTGAAT
CCAGTGTCTTTCTCTCTGATATCCCTTCCCTGCTGATCCGTTTCTCGCTGTGGCAGTCGG
AGTCGGATCAATGGATATTGAATATATGCGACACTGTTCCAGATGCAGGCGGTATTGACT
GTGGATTGGTGTAATGACATAATATAAACCTCAAAGTCAGTAGATGGGATGAGTTGTGTT
CTAGTCTCTCTACAGCCTTGGCACAATACAACTGTACAACATATGCAACTCATAACATAC
AACTGATGCTGGAGTGGTGAGTTGCTTGCTGCTGCTGCTGATCTGATGGATGCGAGTGGC
GACTGTTGCAATGTTCCTGACTGTCCTTGATAGAACGGTGGCTGCACTCACTGCGAGACT
ACTCCTGAACAATGAGTATCTGTGTATGTGTGGCATAATACCACGGATAATAGTATCCAT
CATTGCTGCCATATCAGTCAGTCAGTCCAGTCTAATCTGTTCAGTTTGATCCCAAGCGAG
TCCCTTCTCTAATGATCAAAGGAAACCTCGTTGTGTCTGGGATCCAGATCTTAATCAAAT
TCCAACCAAGAATCGAAACACAATTTCAAGTTTCCTAAGAATGTTTTCTTTTTATCCTTT
CACCAATCTCTGTTGGACTATAAGTGGTTGATGGATGGAGACCATATCTACGAGGTCGTC
CTACTCAACGATCCTTGTACCATCTCATTCCATTATACTATTTCATCCTTCAACTCGTAT
CACCCAATATACCCAATATACCCAAATGGTCCATGTGTGTTGTTGTTAGTCCTCTTTCTC
TGCACTCACACATATCTCCTTTTCACCATCTCCACTAATGTTGGATGCGTGATTCATTAC
TAATGAACCACTCACCACACAATAACACTGTGGCTATACCACTGTATCCATGCAGTTGTT
TCCTTATTACCCCCTGATATCCTGTTCAGTACAACTTTTACAAATATCCTTTATATATCC
ACAAGAGGGAATCCTTATAGGACAAACGACATAGCCATGCCAAAACGAGGCATATACACT
GCCACCCACTACCATTTTGTGTGTGTTGTTGCTGCTCGGTTAGAACAGGTCATATGCAGA
GTGTTTTGCAATGGAAGTGCATTGGATATTGTACCCCTTGTTGGATGAGGGCGAATTAAT
GCCTTCAGTCACATTTCTTATTAGCTCATACTCTGTGTGAGGCAGACCTACAATGTTTGA
GATCATACAAAAGGATGATGTGTGGTAAATTGGGCTATCCCTCCCTTCCTCATAACTACA
CTACTCAGCAATCCCAAACTCTATATGTCAGATCTGATCTTCTTAATGTTTCAGAGTCTC
AACGAGAGCATCAACAAACAACAACGGCAATGATCGAACACCTTGCACCGCTGCGCTGGT
GTGAAGGGGTGTAACTGTGATTTGACCCACACTGCCATCAACCGCTGGGTCACAAGCGGT
ACTACCTGTGTTCTGATGCTGTGTTAGAATAATCCGTGCAACATGAGATGCGGCACGGAG
ATAAGTGATGTTTTTTTTAGGATGTTGATGACCAAGGAAAGAGTCATCGTAATACGTAGG
ATGTGTTTGGACTACAAGTGATGTTAGCAATACCAACATAATTGAGATTGAGATACCCAC
CCTGTCATAGGGATGCTGTGTGGTGAACAGGTGTAGTTTTGGCTGATAACTATAGTGGTA
TAGAGTGCCGACATCACTATCCAAGATGTGTGAGCAGTCACACAAAGGACATGACAATAC
TCTATAGGACATGTATGTTGTATAGGCAGGTGAGTCTATTTTGTCACAGTATAATCAAAC
CAATACATGATTTATGTCATAGAGGCAAAAGATGGACGCACTCCACACATTGATACCCAT
TCAATCACAAAACAAACAGATGGTGATCCATTATCGCTGAAGTGAGTTCAAAGCACACAC
ACACATCAGATTGACACGACAAGTGTGGAGATACGTGGTATTCAATAAAATCCCCACCAA
ACCCTGTACTTCCAGGGCTTGAGGTCAAACAGGGCGAGTTTC

>scaffold0121-25990-27834-+
AAACCCACCCTGTTCGACCCCAGCCCTGAAGTACAGGGTTTTGGTGGCAATTTCATTGAA
TACCGCGTATCTCCATACTTGTGTCAATATGTTTGTGTGTGTGTGCTTTGAACCTCCACT
TCTGATAATAATGAATTACCATCTGTTTGTTTTTATGATTGGAATGGGTATCAATGTGGG
GTGGAGTGTGTCCATCCTTGCCTTGGTTGGACATAAAACCTGTATTGGTTTGATTATACT
GTGACAAAATAGACTCACCTGCCTATACAACATACATGTCCCATAGAGTATTGTCAAGTA
TCCTTTGTGTGGCTGCTCTCATACATCTTCGATAGTGATGCGTGCACTCTCCACCACTAT
AGTTATCAGCCAAAACTACATTCACCGCACAGCATCCCTATGGCAGGGTGGTATCTCGCC
CTCAATTGTGTTGGTATTCCAATCTCACTTTGTGAATCAAGACACATACCCCTACATACT
ACAGTGGTTCTCTTTCCTTTGTCATCAACATCATATGTTTCCTGTGCTGTATCTCATGTT
GCACGGATTATTCCAACGCAGCATCAAAACACATGTAGTACTGTTTGCGACCTAGGGCGG
TTGGTGGCAGTGTGGGCCAAGCCACAGTTACACCCTCACATTAACGCAATGGTGGTGTAT
GGGTTCGATCACTACTAAACCGATGTTGTCTGCTGATACTCCTCGTTGTAAACCAGAAAC
ATTAAGAAGCATTTCAGATCTGGCACATATGAATCAGACTGCTGAGTAGTGTAGTTATGA
GTGAAGGGAGTGACGGCCCAATCTATCACATCATCCTTTTGTATGGATCTCAAACATTTG
TGGGTCTGCCCTCACACAGAGTATGTGCTAATAAGAAATGCGACTGAAGACACACTCCGC
CATCATCCAAAAAGGTGATAAAGAGTCAACACTCTTCATTGGGATAATACTCTGTATATG
GCATGTTCTAACCGAGAAGCAACAACACACACAGAATGCGGTGTAGTGGGTAGCAGTGTC
TATACTGTTTTGGCATGATTGTGTCGTTTGTCCTATAAGGGATTTCCCTTGTATATATAT
AAAGGATATTTGTATCAGTTGTACTGAACAGGATATCAGGGGGTAATAAGGAAACAACTG
CATGGATATAGTGGCATAGCCACAGTGTTTATGTGGTGAGTGGTTCATTAGTAAATGAAT
CATACATCAACATTAGTGGAGATGGTGGAAAGGGGACATGTGAATATGAGGGGAAGAGGA
CTAACAAAACACACATGGACCATTTGGGTATATTGGGTATATTGGGTGATACGAGTTGAA
GGATGAAATGGTATAATGGAATGAGATGGTACAAGTGATCGTTGAGTAGGACGACCCCTA
GTAGATATGGTCTCCATCCATCAACCACTTATAGTCCAACAGAGATTGGTGGGAGGATAG
AAAGAAAACATTCTTTAGAAAACTTTAAAATTGTGTTTGATTCTTGGTTGGAATTTGATT
AAGATTTGATCCCAGACACAACGAGGTTTCCTTTTGATCATTAGAGAAGGGAGCTGCTTA
GGATCCAACAGAACAGAGCAGACTGAACTGACTGACTACTATGACAGCAATGATTGCTAC
TATCATCCGTGGTATTATGCCACACATGCACAGACACTCGTTGATCAGGAGTAGTCTCGT
AGTGAGTGCAGTCACTGTTCTGTCAAGGACAATCAGGAACACTGCAACAGTCGCTGCACT
TGCACCCATCAGATCAGCAGCAACAGTGACTACTCACTCGCTCCAGCATCAGTTGTATGT
TATGAGTTGCATATGTCATACAGTTGTATTGTGCTGTGTAGAGA

>scaffold0121-68363-73390-C
GGAGCGATGCAGAGTCCCCACATGTTCGTAGAGTCTCCATCAGAGCAAACGAGTGTCGTT
GCTTGACTGTCTTTGGCCTGACTTGTGGTGTCAACCAGTATCTGTTCCTGTATAGCTGTT
TGGTCCGACGAGACCAGAACCAGCGCTGGGATCTACCAACTGCCCTTGGACATTCAGTGT
AAACACGTCATTGTCTGTTCCAGAGCAGATGGCATTGATGGGTGTTCTTTTGGTCACAGA
TCGCTCCAACAAGCGTACCCGTGATACCAATGAGCGAGTGAGAAGAGACCCAATCCCAGT
TTCAACCAGAAGGGGTCCAATGGCAGTCGAGAGTCGGGCACCAGTGAACAGTCGGATACC
CTTGTTGATTGTTGTTGTAGTGGTGCAAGGTGTGACTTGTTGCCACCAACCAGCTCGAGC
CCATAGTAGGCTTTGCCCATGACCACTGCAGAGAATATGCGAGATCGGTAGTTCATCGTT
AGCTGGTGGTCAGCCAGTTTGAAACCACTGACGAATGGGCAGTGTTACACCCCAAACTTG
CTTTATGATAGGGAATCCCCTTCACTCCAAACCATTGACTTCCTATTTAGTACTCCATCT
AATTCTGAATATCCATTTGTAAAACGTCACTGTGTGTCTGGCAACTACAATAAAAGTCAT
CCTAGCAATATCTGCCCCTTTCCAAACCACTACTAGTTATTTAGATTTCAACTTCAATCA
GGCTGCTCTGATCATTATCTATTCAATAGGATATACGATATTGACTATTCACCATAGTAT
TGAATATCTTCACTCACCAACATCCGTTATTTATCTTGATATAAGCTATAAACCCCATTT
ACTATTTTCCACCCATTATAAAAACAACCGTTTACATTGTTAAATATTGTGAATGTGTGA
TGTAAAGGTTTGTGGAGGACACATGCATATGTTGATGAAAGACAGCAATGCAGTGTCCTG
TGGCAATCAATGTTTGCTATTTTATAACAGGCGGTTGTTAGAAACAAAGGATGGATAATC
CTAAAAGTGACAACAAAAGCCAAAGATTACTACTAAATAACAATACTTTCTAATAAGATC
CAATGTCACATTCATTACAAGTCCATGTATCTCTTTTACTTGTGGAAAGAAACGGAATAC
CTCAGAGCAAATGACAAACAAAATATCAGCCATAGCACCACCCTTATTCCCATATTTAAA
TCCAATTATCAAAAGTTTATTGTTATCGGTTTACTTTTAAAAAGAACCACACACACACAC
ACATCCATCAACCCTTTGTATGTGCAAGAGCCACCAGATCAACAGTGCCATCTGCGCGTA
TAATTTCTGGATGTTTGTGTAGGTGAGCCCTAAATCGCCCAAGAAGCTGCTCTTTTGGTA
TCTTTGTTGAAATTCCATACGATCTACATATCACTCTGATATCATTATGGTGTGATGTGT
CCAAACTGATTATATTGGAATGGATGTTAGCATATACATATCACAAATACAAATACAAAT
GCAACGAGACATAGATTCATGATCAAAAGACATCACTACCTATTGAGATACATGGGTTTA
AAAAGCGTCTTCTTGCTTGAATTACTCTTCAATGACTTTTCATTCCCAGGGATTAGCACA
CCATCCTCAGTTACAGCAGATGGATTTGATGTTAAATAGGTACGTAGTTCATCTACAAGC
TGGTCTTTTGGTTTAACCCTTGAAACACCAAACATCTTGCAGAATGTGATCAATTGTGCA
TGCGAAAGTACTTCTAGTCTGAATAACAAATGATCATGAGTTTGCAAATATAGCATCAGC
ATAATATATACATTGCATCAACAAGTCAGCACTACCACATACCCGTTGATGTGGATAGGC
ATATTGGATATATTGTGGCTCTCTTGCCTCGACAGTTTAGGAGTGAACTTCAAATTGACC
ATGCCACCCTTTTCCACCAGTGGCGATGCCGAATCAAGTAGTTTGTTCTTGATCATATCA
GCAAAATCTGCCTTGGTGAGTTGGTATGGAATGCCATATATATCTGACAATGTCCATAAT
TGATATTTACTCAACTGTGTCAAACTAGACTGCAATAGTCAGCAACCAAATAAACCAAAA
AGACTCATACATATAATATGAATCGGATTAGGAATATACCTGTCAACAGCCCATGGCTTT
GACTGACTACCACCATTTTAGAAGCAACTGCAGTGATTGTGCCATTTGGAGACAACAGGG
ATGGGTTCTGGCGTAAATGATCCTGTATTGTTACTACTAGAATATCTTGATTTCGCAGAG
TTGATATCCCAAATGAATTGCATAGACTGAGTAATTGCCATGATCACATGTATGGAGACT
AGTAACACAGAATAGATTAAAATCAGTGTACATTATTGACCCGGAATAAATATCAAGTAG
AAATACAAACTGACCACGTCAATACGATTGGTGACATGTCATCCATTTCTGGATGGCAGG
TATGACCACCCACTGGTCTATTGCCAACCATTGCTGATGGATTTCTCTTGATATGCAAAT
ATATCCCGTCAATCATCTCATCATTGGAGTTCTTCACTGATATCCCAAGTGCAGAGACAC
AATGAATACAGTTGATAGATCTTAACACTGTGTAATCTATCAAGTGGGATAAGAGTGGGG
TCGGAATATACTCATGGTTAATGATCCAACTACTATCACACATACACACACATAGTCAAA
CGAGGTCAATTATAATCAAACCCTCACTCTTTGGGTGTATCTGGTGATTGGTAAATATGG
TCGACTCAAAGTCAATGGATCTGTCTGGTAGTAGCATCGATGGTGTTGATTCATATGCGA
CTTGAGTCTCTTGATGATTTCAGCCTTTGATAGTATCTGAGTCAATCCCAAATATCTACC
AAGACTGAATAGTTTTGTCTGTCCAATACTCTCCAGACTGAACCCAATGCATTATGTCAG
TGATGGAAACCACACATCATCATCATACAGGATGTAGACTCTATATCAACAAAAACACAC
TTGTCTATGGACTGAATTCAGTGTCTTGCTCTTTGATATCCCCTTCTTGCTGATCTGTTC
CTCCTTTGTGGCAGTCAGAATCGGATCAATGGATGTTGAATATGTGCGACACTGTTCCAG
ATGCGAGTAGTATTGACTGTGGATTGGTGTAGTGGCATTTACAAATACTCAAGAGTCAGT
AAAGGGGATGAGTTGTGTTCTAGTCTCTCTACACAGCACAATACAACTGTATGACATATG
CAACTCATAACACACAACTGATTGCTGGAGTGAGTGAGTTGCTGCTGCTGCTGATCTGAT
GGGTGCAAGTGCAGCGACTGTTGCAGTGTTCCTGATTGTCCTTGACAGAACAGTGGCTGC
ACCCACTACGAGACTACTCCTGATCAACGAGTGTCTGTGCATGTGTGGCATACTACCACG
GATAATAGTAGCAATCATTGCTGTCATATCAGTCAGTCAGTTCAATTGGTCTAATCAGTT
CTGTTTGATCCCAAGCAGATCCCTTCTCTAATGATCAAAAGGAAACCTCGTTGTGTCTGG
ATCAGATCTTAATCAAATTCCAACTAAGAATCAAACACAATTTCAAAGTTTCCTAAAGAA
TGTTTTCTTTTTATCCTTTCACCAATCTCTGTTGGACTATAAGTGGTTGATAGATGGATA
CCATATCTACTAGGGTCGTCTTACTCAAAGATTACTGCTACCATCTCATTCCATCATACT
ATTCCGTCCTTCAACTTGTATCACCCAATATACTCAATATACCCAAATGGTCCATGTGTG
TTTTGTTAGTCCTCTTTCCCTACACTCACATGTCTCCTTTTCCACCATCACCACTAATGT
TTGATGTGTGATTCATGAACAAATGAACCACTCACCACAATAACACCGTGGCTATACCAC
TATATCCATAAAGTTGTTTCCTTCTTACCCACTGCTATCCTGTTCAGTACAACTCCTACC
AATATCCTTTATATACACACAAGGGAATCCCTTATAGGACAAACGACATAGCCATGCCGA
ACAGTATACACTGCTAGCCACTACACCACCTTCTGTGTGTGTTGTGGTTGCTCAGTCAGA
ACAGGTCATATACAGAGTGTATACCCAATGGAGGGTGTTGACTCTTTATCCCTTGTTGGA
TGAGGGTGGAGTGTGTCTTCAGTCACATTTCTTATCAGCACATACTCTGTGTAAGGGCAG
ACCTACAAATGTTTGAGATCCATACAAAGGATGATGTGGTAAATTGGGCCGTCACTCCTT
CATTCTCAAACACATTATTCAGCAGTCTAGGTCGTGTGCTAGACCTGAAATGTTTTAATG
TTTCTGGTTTACAACGAGTATCAGCAGACAACATCGGTTTAGTGATTGAACACATACACC
ACCATCGTGCTAATGTGAGGGTGTAACTGTGGCTTGACTCACACTGCCATCAACCGCTTT
AGGTCACAAACAGTACTACCTGTGTTTTGATGCTGTGTTGGTATAGGCTCTGAAACATAA
GGTACAGCACAGGAAACATGTGATGATGTTGATGACAAAGGAAGGAGAACCACTGTAATA
TGTAGGGGCCTGTGTCTTGATTCACAAAGTGATATTGGAATACCAACACAATTGAGAGTG
TGAACCCACCCTGCCATGGGGATGCTGTGTGGTGAATGAGTGTAGTTTTGGCTGATAACT
ATAGTGGTGGGGAGTGCACGCATCACCATCGAAGAGGTATTGAGAGCAGCCACACAACGG
ACACTTGGTAATACTCTATGGGACATGTATGTTGTATAGGCAGGTGGGTCTATTTTGTCA
TGGTATAATCAACCCACATAGGACTTATGTCCAACCAAGGCAAGAATGGACGCACTCTAT
CACCTATCCAATCACAAAAACAAACAGATGGTGATCCATTATCATCAGAAGTGGAGGTTC
AAAGCATACACACACATCAGATTGACACAAGTATGGAGATACGCGGTATTCAATGAAATC
CACCAAAACCCTGTACTTCAGGGCTGGGGTCGAACAGGGTGGGTTTC

>scaffold0121-96954-102193-+
TAGGACTATTTGAAACCTAGGGCGGTTGGTGGTAGAGTGGGCCAAGCCACAGTTACACCC
TCGCACCAGCACGATGGTGGTGTATGGGTTCGATCACTACTAAGCCGATGTTGTCTGCTG
ATACTCCTCGTTGTAGACCAGAAACATTAAAAACCATCAGGTCTGGCACACAGACCGGAC
TGCTGAGTAGTGTATTTAAGAATAAAGGGAGTGATAGCACAATCCATCACATCATCCTTT
GTATAGATCTCAAACATTTGTAGGTCTGCCCTCACACAGAGTATGAGCTATTAAGAAATG
TGACTGAAGGCACACTCTACCCTCATCCAAAAAGGGGAGGAAGAGTCAACACTCTCCATT
GGGTATACACTCTGTATATGATCTGTTTTAGCCGAGAAGCAACCACAACACACACAGAAG
GTGGTGTAGTGGGTAGCAGTGTCTATATTGTTTTGGCATGGTTATGTCGTTTGTCCTATA
AGGGATTCCCCTTGTGTATATATAAAGGGTATTAGTAAAAGTTGTACTGAACAGGATATC
AGGGGGAGAGAAGGAAACAACTGTATGGATACAGTAGTATAACCACAGTGTTATTGTGGT
GAGTGGTTCATTTGTTCATGAATCACACATCAAACATTAGTGGAGATGGTGGAAAGGGGA
CATGTGAGTGTGGGGGGAGGGAAGAGGACCAACAGAAACACACATGGACTATTTGGGGGT
ATTGGGTATATTGGGTGATACGAGTTGAAGGATGAAATAGTATGATGGAATGAGATAGTA
GCAGTGATCGTTGAGTAGGACGACCCTAGTAGATATGGTCTCCATCCATCAACCACTTAT
AGTCCAACAGAGATTGGTGAAAGGATAAAAAAGAAAACATTCTTTAGGAAACTTTGAAAT
TGTGTTTGATTCTTAGTTGGAATTTGATTAAGATCTGATCCAGACACAACGAGGTTTCCT
TTTGATCATTAGAGAAGGGAGCTGCTTGAGATCCAACAGGACATATTATACTGAACTGAA
CTGACTAATATGGCAGCAATGATTACTACTATCAGTCGTGGTATTATGCCACACATGCAC
AGACACTCGTTGCTCAGGAGTAGTCTCGTAATGGGTGCAGCCACTGTTCTATCAAGGACA
ATCAGGAACACTGCAACAGTCGCTGCACTTGCACCCATCAGATCAGCAGCAGTAGCAACT
ACTCACTCACTCCAGCATCAGTTGTATGTTATGAGTTGCATATGTTGTACAGTTGTATTG
TGCTGTGTAGACAGACTAGAACACAACTCATTCCATTTACTGACTCTTGAGTGTTTGTAT
TATGCCATTACACCAATCCACAGTCAATACCGCTCGCATCTGGAACAGTGTCGCTCATAT
TCAACATCCATTGATCCGATTCCGACTGCCACCAAGAAGAAACAGATCAGCAGGAAGGGG
ATATCAAAGAGCAAGACACTGGATTCAGTCCATATAGACAAGTGTGTTTTTTGTTGATAT
ATATAGTCCACATTCTGTATGTATGATGATGTGTGGTTTCCATCACTGACATAATACATT
GGGTTCAGTCTGGAGAGTATTGGATGGACAAAACTAGTCAGTCTTGGTAGATATTTGGGA
TTGACCTACATACTATCAAAGACCGAAATCATCAAGAGACTCAAGTCGCATATTGAATCA
ACCCCATCGATGCTACTACCAGACGGATCCATTGACTTTGAGTCGACCATGTTTACTCAT
CACCAGATACACCCAAAAGAGTGAGGGTTTGATTGTAATTGACTTCGTTTGACTATGTGT
GTGTATATGTGATAGTTGGGGTTATTAACCATGAGTATATCTGACCTCACTCCTATCCCA
CTTGACAGATTGCACAGTGTTAAGATCTATCAATTGTATTCACTGTGCTCTGCACTTGGG
ATATCAGTGGGTAATTCCAATGATGAGTTGATCGACGAGATATATTTGCATATCAAGAGA
AATCCATCAGCAATGACTGGCAACAGCACAGTGGATCTACTCAGCAGCAGTAGCACAGTA
GATGATTCCACCAACCACTCAACAACAAAGCAAAGCATGACAGCCGTATTGAAGTGGTTA
GTTTGTATTTCTACTTGATATTTATTCTGGGTCAATAATGTAGACTGATTTTAATCTATT
CTGTGTTACTAGTCTCCATACATGTGATGGTCAGCAATTACGCAGTCTATGCAGTTCATT
TGGGATATCAACTCTGCGAAGTCAAGATATTCTAGTAGTGACAATACAGGATCATTTACG
CCAGAACCCATCCCTATTGTCTCCAAATGGCACAATCCCACTGCAGCTGCTTCTAAATCA
CGGTGGTAGTCAGTCAAAGCCATTGATGGTTGACAGGTATATTCCTGATCTGATTCATAT
TATATGTGTGATGCTTTTGGTTTATTTGATTACTGACTATTGCAGTCTAGTTTGACACAG
TTGAGTAAATATCAATTACGGACATTTCCAGATATATGTGGCATCTCATACCACCTCACT
AAGACAGAGTTTGCTGGTGTCATCAAGAACAAACTATTTGATTCGGCATCTTCACTAGTG
GAAGAGGGTGGCATGGTCAATTTGAAGTTCACCCTAAACTATCAAGGAAAGAGGCCTCTG
ATATATCCAATATGCCTATCCACATCAACAGGTTCGTGGTAGTGCTGACTTGTTGATGCA
ATGTATATTATGCTGCTGCTATATTTGTAAACTCATGATCATTTGTTATTCAGACTAGAA
GCACTCTCGCTGTCGCAATTGATCACATTGTGCAAGATGTTTGGTATTTCAAATATTAAA
CTAAAATTCCAGCTTGTAGAGGAACTACGTACCTATTTAACATCAAATCCATTTGCTGTA
ACTGAGGATGGTGTGCTAATCCCTGGAAATGAAAAGTCATTGAAGAGTAATTCAAGCAAG
AAGACGCTTTCTAAACCCATGTATCTCAATAGGTAGTGATGTCTTTTGATCATGAATCTA
TGTCTCGTTGCATTTGTATTTGTGGTATGTATATGCTAACATCCATTCCAATGCAATCAG
TTTGGACACATCACACCAGAATGATATATGGGTGATATGTAGATTGTATGGAATTTCAAT
AATGATACCAAAAGAGCAGCTTCTTGAGCGATTTAGGACTCACCTGCACAAACATCCAGA
AATTATACGCGCAGATGGCACTGTTGATCTGGTGGCTCTTGCAAATACAAAGGGTTGATG
GATTCGTGTGTGTGTGTGTGGTTCTTTTTTTAAAAGTAAACCGATAACAATAAACTTTTG
ATAATTGGATTTAAATATGGGAATAAGGGTGGTGTTATGGTGGATATTTCGTTTGTCATT
TGTTCTGAGGTATTCCGTTTCTTTCCACAAGTAAAAGAGATACATGGACTTGTAATGAAT
GTGACATTGGATCTTATTAGAAAGTATTGTTATTTCAGTAGTGATATTGGCTTTTTGTTG
TCACTTTTAGGATCCTTCATCCCTTGTTTCTAACAACCGCCTGTTATAAAATAGCAGACA
TTGATTGTCACAGGCCACTGCATTGCTGTCTTTCATCAACAACATACATGTGTTGTCTCC
ACAAACCTTTACATCATACATTCACAATATTTAACAACGTAAACGGTTGTTTTTATAATG
GGTGGAAAATAGTAAATGAGGTTTATAGCTTATATTAAGATAAATAACGGATGTTGGTGA
GTGAAGATATTCAATACTATGGTGAATAGTCAATATCGTATATCCTATTGAATAGATAAT
GATCAGAGCAGCCTGATTGAAGTTGAAATCTAAATAACTAGTAGTGGTTTGGAAAGGGGC
AGATATTGCTAGGATGACTTTTATTGTAGTTGCCAGACACACAGTGACGTTTTACAAATG
GATATTCAGAATTAGATGGAAGACTGCACAGGAAGTCATGGTTTGGAGTCAGAGGGATTC
GCCTATCATCAAGCAAGTTTGGGGTGTAACATTGCCATTCGTCAGTATTTTCAAACTGGC
TGACCACCAGCTAACGGTGAACTACCGATCTCGCATATTCTCTGCAGTGGTTATGGGCGA
AGCCTACTATGGACTGGAGCTAGTTGGTGGTAACAAGTCACACCTTGCACCACTGCAGAC
GACGATCAACAAGGGTATTCGGCTGTTCACTGGTGCTCGACTCTCGACTGTCATCGGACC
CCTCTTTTGGTCGAAGCTGGGATTGGGTCTCTTCTCACTCGCTCATTGGTATCACAAGTA
CGCTTTTTGGAGCGGTCTGTGACCAAGAAAACACCCATCAATGCCATCTGCTCTGGTACA
GACAATGACGTGTTTACACTGAATGTCCAAGGGGCAGTTGGTAAGATCCCAGCGCTGGTT
CTGGTCTCGTCGGACCAAACAGCTATACAGGAACAGATACTGGCTGACACCACAAGTCAG
ACCAAAGACAGTCAAGCAACGACACTCGTTTGCATTGATGGAGACTCTGCGAACATGTGG
AGACTCTGCATCGCTCCAAAAGTATGTCACTCGACAATTCTTGTGACACTTCTGGATTCT
TCAAGGATCCCAGTTTCGATCAATCGCGAGCACATGGCACAAGATATCTGATGCTTGCGC
GCATGGATGCTCTCTGGACAGCAAGAAAAGCCATTCAGATTGGCATATTAGTCGACACCC
ACCCATTTTCAGTTGATCACTGCATATTATGCGACCAGCACCTACTCAGCACATCCATTG
CTCATCTTGTGGTGGAGTGTAAACAAGTAACTGGCCATCGCATTCAGTCTGGACTAGTAC
CAGCAATTCAGAAATCACGACTCAGACTACTGGGTCGCGCACTCGATCCGGGTGTGGAGA
ATGTATATACTTGGCTCCGCGGTGGAGTCTTAAATGGCGAAGCAGATCTGGACCAGCGTT
GGTTGGACGGGACTGTGGAGCATGGATCTATGGGGACGAGGCATGATAACCGGGCAGCTT
GACAGCACGGTTAGCTGACTTCTGCAGGTAGTGTACCATGCAGTATCAATCCACACTGTG
GAAATACCACCTGGTAATCGCCTGTGGTAGTTGGCTAACTGACTTGTAGCACCGCCAGCC
TATGCTTGGAATGGAGTACAGCTTGCCATGTGTTCATGAATCTGATTTAACTGTCAGATT
CACAAAACACCATTGGCATTCGTGCTTGTTTGTTTTGGATGTGATTATATTCTTAACCAT
CAAAGTTTATTAGACAAAA

>scaffold0121-114022-116885-+
AAACTCGCCCTGTTTGACCCCAGCCCTGAAGTACAGGGTTTTGGTGGGGATTTTATTGAA
TACCACGTATCTCCACACTTGTCGTGTCAATCTGATGTGTGTGTGTGCTTGAACCTCCAC
TTCTGATGATAATGGATCACCATCTGTTTGTTTTTGTGATTGGAATGGGTATCAATGTGG
GGTGGAGTGCGTCCATCTTTGCCTTGGTTGGACATAAATCATGTATTGGTTTGATTATAC
TGTGACAAAATAGACTCACCTGCCTATACAACATACATGTCCCATAGAGTATTGTCAAGT
GTCCTTTGTGTGACTGCTCTCACACATCTTGGATAGTGATGCTTGCACTCTCTATACCAC
TATAGTTATCAGCCAAAACTACACTCATTCACCACACAGCATCCCTATGACAGGGTGGTA
TCTCACCCTCAATTATGTTGGTATTACAATATCACTTTGTGAATCAAAACACATCCCCTA
CGTATTACGATGACTCTTTCCTTGTCATCAACATCCTAAAAAAAAACATCACTTATCTCC
TGTGCCGCATCTCATGTTGCACGGATTATTCCAACACAGCATCAGAACACAGGTAGTACT
GTTTGTGACCTAAAGCGGTTGATGGCAGTGTGGGTCAAATCACAGTTACACCCTCACACC
AGCGCAGCGGTGTATGTGTTCGATCACTACTAAGCCGCTGTTGTTTGTTGATGCTCCTCG
TTGTAGACCTGAAACATTAAGAAGCATCAGATCTCTGACACATATGAGTCAGACTGCTGA
GTAGTGTAGTTATGAGTGAAGGGAGTGATAGCCCAATTTACCACATCATCCTTTTGTATG
GATCTCAAACATTTGTAGGTCTGCCCTCACACAGAGTATGAGCTAATAAGAAATGTGACT
GAAGGCACACTCCGCCCTCATCCAACAAGGTGATAAATATCCAATGCACTCTCCATTGGG
TAAACACTCTGTATATGACCTGTTCTAACTGGAGCAGCAACAACACACACAAAATGTGGT
GTAGTGGGTAGCAGTGTATATACTGTTTTGGCATGGCTATGTCGTTTGTCCTATAAGGGA
TTCCCCCTTGTGGATATATAAAGGATATTTGTAAAAGTTGTACTGAACAGGATATCAGGG
TAATAAGGAAACAACTGCATGGATACAGTGGTATAGCCACAGTGTTATTGTGGTGAGTGG
TTCATTAGTAATGAATCACGCATCAAACATTAGTGGAGATGGTGAAAAGGAGACATGTGG
AGTGTAGAGAAAGAGGACTCAACAACAACACACATGGACCATTTGGGTATATTGGGTATA
TTGGGTGATGAGTTGAAGGATGAAATAGTATAATGGAATGAGATGGTACAAGTGATCGTT
GAGTAGACGACCCTAGTAGATATGGTCTCCATCCATCAACCACTTATAGTCCAACAGAGA
TTGGTGAAAGGATAAAAAGAAAACATTCTTTAGGAAACTTTGAAATTGTGTTTGATTCTT
GGTTGGAATTTGATTAAGATCTGATCCCAGACACAACGAGGTTTCCTTTTGATCATTAGA
GAAGGGACCTGCTTGGGATCAAACTGAACAGATTAGACTGACTGACTGACTGATATGGCA
GCAATGATGGATACTATTATCCGTGGTATTATGCCACACATACACAGATACTCATTGTTC
AGGAGTAGTCTGTAGAGTGCAGCCACTGTTCTATCAAGGACAGTCAGGAACATTGCAAAA
CAGTCGCTGCACTCGCATCCATCAGATCAGCAGCAGCAGCAGCAACTCACTCACTCCAGC
ATCAGTTGTATGTTATGAGTTGCATATGTTGTACAGTTGTATTGTGCTGTGTAGAGACTA
GAACACAACTCATCCCATCTACTGACTCTGAGTGTTTATATTATGTCATTACACCAATCC
ACAGTCAATACCGCTCGCATCTGAACAGTGTCGCACATATTCAACATCCATTGATCCGAC
TCCGACCATACAAAGGAGAAACGGATCAGCAGGAAGGGGATATCAGAGAGAAAGACACTG
ATTCAGTCCATATAGACAAGTGTGTTTTTTTGATATAATCTATACCTGTTATGATGATGA
TGTGGTTTCCATCACTGACATAATACATTGGGTTCAGTCTGGAGAGTATTGGACAGACAA
AACTATTCAGTCTTGGTAGATATTTGGGATTGATCCACCAGCTATCAAAGGCCGAAATCA
TCAAGAGACTCAAGTCGCATATTGAATCAACCCCATCGATGCTACTACCAGACGGATCCA
TTAACTTTGAGTCGACCATGTTTACCAATAATCAGATACATCCAAAAGAGTGAGGTTTGA
TTGTAGTTGACCTGTTTGACTATGTGCAGGTTGATAGTAGTTGGGGTTATTAACCATGAG
TATATTCTGACCCCATTCTCTATCCCACTTGATAGATTATACAGTGTTAAGATCTATCAA
CTGTATTCACTGTGCTCTGCACTTGGGATATCAGCAAAAAAACTCCAATGATGAGTTGAT
TGATGTGATATATTTGCATATCAAGAGGAAATCCATCAGCAATGGCTGGCAACAGTACAG
TGATCTACTTCAGCAGCAGTATCACAGTAGATGATTCCCACCAACCATTCAACAACAAAG
CAAAGCATGTCAGCCGTATTGGAAGCGGTCAGTTTGTATTTCTACTTGATATTTATTCTG
GGTCATTGCATAGGCTGACTCAATCTATTCTGTGTTCTAGTCTCCATGCATGTGATACGT
GGCAATTCACGCAGCCTATGCATCCATTTGGAATCTCAACTCTGCGAAGTCAAGATATTC
TAATAGTAATGGTACAGGATCATTTACGCCAGAACCCATCTCT

>scaffold0132-121343-125876-C
TATCACCAAAGGGGGTGGTATTCAGTATCTCAACAGAGTAATGGACAAGAGCCAAAAATA
CTATACCAAGCACATTCAACCCAAATACTTTGATTCAAGGAATATTACTACTAATAACCA
ACAAAATCAAATCAAATCAAACCAATACTGCAGCAATGACAATAGATATGTCGACACAAA
GCCGTCTGCCTTTTGCCAGCATTCAGGATCCACAGAGCAGCCGTAGAAACTAAAGAAAAA
CAAAAGTAAACCCTATATCCAAGGAGGGGGAGAGTGTTGGGATTTGTATTATACAATGAT
AACAGATTGTTGGACATGGGGGGTTTCTTATGGGGGGTCGAAGCCAGGTGTGTTGGTATT
GTGAATGTGTGATGTAGATGTTTGTGGAAGACACATGTATGTGTTGATGAAAGACAGTAG
CGCAGTGGCCTGTGACAATCAATTGTCTGCTATTATATAACAGGTGGTTTTTAGAAACAA
GAGATGAAGAATCCTAAAAGTGGCAACATAAAGCAAAATATTACTACTGCAATAACAATA
CTTTCTAATAAAATCCAATATCACATTCATTACAAGTCCATGTATCCTTTTACTTGTGGA
AAGGAAAGAGATATCCCAGAACAAATGACAAACGAAATATCAACCATAACACTATCCCTA
TCCCCATATTCAAATCCAATTATTCAAAAGTTCATTATTAGTTTTACTTTTAAAAGGAAA
CACACACACATACACATCCATCAACCTTTTGTATTTGCAAGAGCCACCAGATCAACAGTG
CCGTCTGCACGTATGATATTTGGATGTTTGTGCAGGTGTGCCCTAAATCGCTCAAGGAGC
TGCTCTTTTGATATCTTTGTTGAAATTCCATACGATCTACATATCACTCAGATATCATTA
TGGTGTGATGTGTCCAAACTGATTGCATTGGAATAAATGTTAGCATATACATACCACAAA
TACAAATACAACAGGGAATAGATTCATGACCAAAGACATCATTACCTATGGAGATACATG
GGTTTAGAAAGCGTCTTCTTGCTTGAATTACTCTTCAATGACTTTTTATTCACAGGGATT
ATCACACCATCCTCAGTTACAGCAGATGGATTTGATGTTAAATAAAGACGTATCTCTTCT
ACAAACTGGATTTTTAGTTTATCGTCTGAAACACCAAACATCTTGCAAAATGTGATCAAT
TGTATATGCGAAAGTGCTTCTAGTCTGAATAGCAAATGATCATGAGTTTACAAATATAGC
AGCAGCATAATATATATTACATCAACATGCCATCACCATCACGAACCTGTTGATGTGGAT
AGGCATATTGGATATATCAGATATCTCTTTCTTCGACGGTTTAGGAGTGAACTGCAAATT
GACCATGCCACCCTCTCCCACCAGTGGAGATACCGAATCAAGTAGTTGGTTCTTGATGAT
ATCAGCATATTCTGCCTTGGTCAGGACATATGAAATGTCACATATATCTGAAAATGTATA
TAATTGATATTTACTCAACTGTGTCAAACTAGACTGCAATAGTCAGTAATCAAATAAACC
AAAAACATCATACATATAATATGAATTTGATTAGGAATATACCTGTCAACAGTCGATGGC
TCTGACTGACTACCACTATGGCTTAGAAGCAACTGCAGTGGGATTGTGCCATTTGGTGAC
GGTAGGGATGTATGCTGGCGTAAATGATCCTGTATCATCACTATTAGAATATCTTGACTT
CTTTTCTGTGGTATCCCAAATGAACTGCATAGACTGCGTAATTGCTGTCTATCACATGCA
TGGAGACTAGAAACACAGAATATATTGAATCAGCCTACACTATTGACCCAAAATAAATAT
CAAGTAGAAATACAAACTGACCGCTTCAATACGGCTGACATGCTTTGCTTTGTTGTTGAG
TGGTTTGTAGAATCATCTACTGTGTTACTGCTGCTGAGTAGATCCACTGTGCTGTTGGCA
GCCAGTACTGATGGATTTCTCTTGATATGCAAATAGATCTCATCAATCAACTCATCATTG
GAATTACTCACTGATATCCCAAGTGAACCACACAATGAATGCAATTGATATGTCTTAACA
CTGTGTAATCTATCAAGTGGGATAGGAGTGAGGTCAGAATATACTCATAGTTAATGACTC
CAACTATTATCATACATACACACATAGTCAAACGAGGTCAATTGCAATCAAACCCTCACT
CTTTTGGATATATCTGGTAATGAGTAAACATGGTCGACTCAAAGTTAATGGATTTGTCTG
GTAGTAGCATCGATGGGGTTGATTCAATATGCGACTTGAGTCTCTTGATGATTTCGGCCT
TTGTTAGTGTGTGGGTCAATCCCAAATATATACCAAGACTGCGTAGTTTTGTATGTCCAA
TACTCTCCAGACTGAACCCAATGTATTATGTCAGTGATGGAAACCACGCATCATCATCAT
ACAGGATGTATACTCTATCAACAAAAACACACTTGTCTATATGGACTGAATCCAGTGTCT
TTCTCTTTGATATCCCCTTTGTACTGATCCGTTTCTCCTTGGTGGCAGTCAGAATCCGAT
CAATGAATGTTGAATATGAGCGACACTGTTCCAGATGCGAGTAGTATTGACTGTGGATTG
GTGTAATGGCATAATACAAACACTCAAGAGTCAGTAAAGGGGATTAGTTGTGTTCTAGTC
TCTCTATACAGCACAATACAACTGGATAACATATGCAACTCATAACACACAACTGATGAT
GGAGTGAGTGAGTAGTTTCTGCTGCTGTTGATCTGATGGATGCAAGTGCAGCGAATGTTG
CAGTGTTCCTGATTGTCCTTGATAAGAACAGTGGCTGCACCCACTACGAGACTACTCCTG
ATCAATGAGTGTCTGTGCATGTGTGGCATAATATCACGATTGATAGTAGCAATCATTGCT
GTCGTAGTAGTTCAGTCAGTCAGTCTAATATGTTCTGTTGGATCCCAAGCAGCTCCTTCT
CTAATGATCAAAAGGAAACCTCGTTGTGTTTGGGATCAGATCTTGATCGAATTCCAACTA
AGAGTCAAACACAATTTTAAAGTTTCCTAAAGAATGTTTTCTTTTTATCCTCTCACCAAT
CTCTGTTGGACTATAAATGGTTGATAGATGAAGACCATATCTACTAGGGTCGTCTTACTC
AAAGATCGCTTGTACCATCTCATCCCATAATACTATTCCGTCCTTCAACTCGTATCACCC
AATATACTCAATAGTCCATGTGTGTTTCTGTTAGTCCTCTTCCCCTCATATTCACATGCC
CCTTTCCACTGGTGCTTAGTGCGCGACTCATTTACCAATGAACCCTAACCCTGACGCTGT
GGCTATGCTACTGTATCCATGCAACTGTTTTCTTCTTACCCCTGATATCTTGTTCAGTAC
AGCTTTTACTAAATACTCTTTATACACACAAGGGGAATCCCTTATAGGACAAACGACACA
ACCATGCCGAAACAGTATAGACACTGCTACCCACTATACCACCTTCTGTGTGTGTTGTTG
CTGCTCGGTTAGAACAGGTCATATATAGAGGTTATCCTAATGGAGAGTGTTGACTCTTCA
TCCTCCTTTTTGGATGAGGGTGGAGTGTGCCTTCAGCCACATTTCTTATTAGCACATACT
CTGTGTGAGGGCCGACCTACAAATGTCTGAGATTTATACAAAAGGTGGTGGTAGATTGTG
CCGTCACTCCCTTTATTCTTAAATACACTATTAAACAGTCTAGGCTTGTGTGCCAGATCT
GATGCCTTTTAATGTTTCTGGTCTACAGTGAGGAGTATTAACAGACAGCATCGGCTTAAT
GGAAATCGAATTCATACACCACCATTGCGCTGGTGTGAGGGTGTTAACTGTAGCTTGGCC
CATTTTACCACCAACCGCCCCAAGTCCCAAAAAAATACTACCCGTGTTCTGGTGCTGTGT
CGGAATAGGCTGTGCAACATAAGGTGCGGCGCAGGAAACAGGGAGTAATTCTTTGCGATG
TCGACGACAAAGGAAGGAGAATCACTGTAATATGTAGGAGTCTGTGTCTTGATTCACAAA
GTGATGTTGTAATACCGACACAATTGAAGGCGAGATCCCACCCTGTCATGGGGATGCTGC
GTGGTGGATGTAGTTTGGCCGATAACCATAGTGGTGGGGAGTGGAAACATCACTATCGAA
GATGTATGAGAGCAGCCACACAAAGGATACTTGACAATGCACTATGGAACATGTATGTTG
TATATGCAGGTGGGTCTATTTTGTCATGGTATAATCAACCAGCCCCAGGATTTATATCCA
ACCAAGGCAAGGGTGAACACTCTCCCACTCATACATTGATGCCCATCCTAATCACAAAAA
CAACTGGATGGCAATTCATTATTATCGGAAGTGGCAATTCAAAGTATACACACACACCAT
ATTGGCACGACAAGTGTAGAGATACGTAATAGTCAATGAAATTGCCACCAAAACCTTGCA
CTCCAGGGCCGGTGCCAAAAGAGGGTATGCTTC

>scaffold0132-275210-276377-+
AAACATACCCTCTTTTGGCACCAGCCCTGGAGTGCAAGGTTTTGGTGGCAATTTCATTGA
ATACTACGTATCCTCTACACTGTCGTGTCAATATGGTGTGTGTGTACACTTTGAATTGCC
ACTTCCGATAATAATGAATCACCATCTGGTTGTTTTTGTGATTGGGATAGACACCAGTGT
ATGGGAGTGTGTCCATCCTTACCTTGGTTGGACATAGGGCCTGGGGTTGGTTGATTATAC
CATGACAAAATAGACCCACCTGCATATACAACATACATGTCCCGTAGAGTATTACCAAGT
GTCCTTTGTGTGGCTGCTCTCAATACCTCTTCGATAGTGATGTTTCCATTCCCCACCACT
ATGGTTATCGGCCAAACTACATCCACCACGCAGCATCCCATGACAGGGTGGTATCTCGCC
CTCAATAGTTGTGTTGATATTTCAACATCACTTTGTGAATCAAGACACAGACCCTTACAC
ATACCACAGTGATTCTCTTTCCTTTGTCATCAACATCACAGGAAATCATCACCCGTTTCC
TGTGCCGCACCTTATGTTGCACAGCCTATTCCGACACAGCACCAGAACACGGGTAGTCTT
TTTTTGGGACCTAGGGCGGTTGGTACCAAAATGGGTCAAGCCACAGCTACAGCCCACATC
AGCGCAATGGCGTATGGGTTCGATTCCCACTAAGCAGATGTTGTCTGTTGATGCTCACTG
TAGACCAGAAACATTAAGAACCATCAGGTCTGGCACAGGGACCTAGACTGTTTAATAATG
TATTTAAGAATGAAGGGAGTGACAGCACAATCTACCACATCATCCTTTGTATAGATCCCA
AGCATTTGTGGGTCTGCCCTCACACAGAGCATGTGCTAATAAGAAATGTGACTAAAGGCA
CATTCCACCCTCATCCGAAAATGGGAGGAAGAGTCAGCACTCTCCATTGGGATAACACTC
TATATATGACCTGTTCTGACTGAGCAGCAACAACACACACAGAGAATGGGGTTTAGTGAG
TAGCAGTCTCTATACTGTTTTGGCATGGCTGTGTCGTTTGTCCTATAAGGGATTCCCCTT
ATGGATATATAAAGGGTATTAGTAGGAGTTGTATCAAACAAGATATCAGGGGTAAGAAGG
AAACAACTGCATGGATATAGTGGTATA

>scaffold0136-193260-194337-+
AAACATACACCCTTTGACCCCAGCACTAAAGTACAGGGTTTTGGTGGCGATTTCATTGAA
TATTACGTATCTCTACACTGGTCATGTCAATCTGATGTATGTATACTTTGAATTGTCACT
TCTGATAATAATGAATTACCATCTGGTTGTTTTTGTGATTGGATGGGTATCAATGTGGGG
TGGAGTATGTCCATCCTTGCCTTGGTTGGACATAAGGCCTATGCTGGTTGATTATACTGT
GACAAAATAGACCCACCTGCCTATACAACATACATGTTCCATAGAGTGTTGTCAAGTATC
CTTTGTGTGGCTGCTTTCAATACCTCTTCGATAGTGATGCTTTCACTCTCCACCACTATA
GTTATCAGCCAAAACTACATTCACCACGCAGCATCCCATGACAGGGTGGTATATTACGAT
GACTCTCTTCCCTTGTCATCAACATCCTAATAAACCATCACCTGTTTCCTGTGCCGCATC
TCATGTTTCACAGCCTATTCCGACACAGCACCAGAACACAGATAGTATTATTTGGGACCT
AGGGCGGTTGGTGGTAGAGTGGGTCAAGCCACAGTTACACCCTCACATCAGCGCAATGGT
GGTGTATGAGTTCGATTCCCACTAAGCAGATGTTGTCTGTTGATGCTCCCTCGTTGTAGA
CCAGAAACATTAAGAAACATCAGATCTGGCACACGGACCTAGACTGCTGAATAATGTATT
TGAGAATGAGGGGAGTGACAGCACAATCTACCACATCATCCTTTGTATAGATCCCAAACA
TTTGTAGGTCTTCCCTCACACAGAGTATGTGCTAATAAGAAATGTGACTGAAGACACACT
CCACCCTCATCCAACAAGGAGAGGAAGAGTTAATACTCTCCATTGGGTATACACTCTGTA
TATGACCTGTTCTAACCGAGCAGCAACAACACACACAGAATGTGGTGTAGTGGGTAGCAG
TCTCTATACTGTTTTGGCATGATTGTGTCGTTTGTCCTATAAGGGATATTAGTAGGACTT
GTACTGAACAGGATATCAGGGATAAGAAGAAAACAGCTGCATGTATATAGTGGTATA

>scaffold0138-33513-34621-C
ATAACTCTATATACCACTATATACATACAGTTGTTTCCTTCTTACCCATGATATCTTGTT
CAGTACAACTCCTACTAAATACTCTTTATATACACAAGGGGAATCCCTTGTAGGACAAAC
GACACAACCATGCCAAAACAGTATAGAGACTGCTACCCACTACACCACCTTCTGTATGTG
TTGTTGTTGCTGCTCGGTTAGAACAGGTCATATACAGAGTGTTATCCCAATGGAGGGTAT
TGACTCTTCCTCTCCTTTTTGGATGAGGGTGGAGTGTGCCTTCAGTCACATTTCTTATTA
GCACATACTCTGTGTGAGGGCAGACCTACAAATGTTTGAGATCTATACAAAGGATGATGT
GGTAGATTGGGCCGTCCACTCCCTTCATTCTCAAATACATTATTCGGCAGTCTAGGTCCG
TGTGCAAGACCTGATGTTTCTCAATGTTTCCAGCCTACAACGAGGGAGCATCAACAGACA
ACATCTGCTTAGTGGGAATCGAACTCATACACCACCATTGCGCTGATGTGAGGGTGTAAC
TGTGGCTTGACCCACTCACCACCAACCGCCCTAGGTCCCAAATAATACTATCTGTGTTCT
GGTGCTGTGTCGGAATAGGCTGTGAAACATGAGATGCGGCACAGGAAACAGGTGATGGTT
TATTAGGATGTTGATGACAAGGGAAGAGAGTCATCGTAATATACCACCCTGTCATGGGAT
GCTGCGTGGTGAATGTAGTTTTGGCTGATAACTATAGTGGTGGAGAGTGAAAGCATCACT
ATCGAAGAGGTATTGAAAGCAGCCACACAAAGGACACTTGGTAATACTCTATGGGACATG
TATGTTGTATAGGCAGGTGGATCTATTTTGTCACAGTATAATCAACCAGCATAGGCCTTT
ATGCCCAACCAAGGCAAGGATGACCACTCCACCCATTGATACCCATCCCAATCACAAAAA
CAACCAGATGGTGATTCATTATCATCGGAAGTGGCAACTCAGAGTATATACACACACATC
ATATTGACATGACAAGTGTAGAGGATACGTAATATTCAATGAAATCGCCACCAAAACCCT
GTACTTTAGTGCTGGGGTCAAAGGGGGT

>scaffold0138-64856-65953-+
AAACATACACCCTTTGACCCTAGCCCTGAAGTACAGGGTTTTGGCTGGTTTATTGATATT
GTATATGTATCTCTACACATTCTCATATTGTATGTGTATATTTTGTGATTGCCACTTGAT
ACATAATGAATTACCATCTGGTTGCTTTGTGATTGGGATGGGTATCAATGTGGAGTGGAG
TGCGTTCATCCTTGCCTTGGTTGGACATAAAGCCTGGGTTGGTTGACTATACTGTGACAA
AATAGATCCACCTGCCTATACAACATACATGTCCCATAGAGTGTTGTCAAGTATCCTTTG
TGTGGCTGCTTTCAATACCTCTTCGATAGTGATGTGTGCACTCCCCACCGCTATAGTGAT
CGGCCAAAACTACATTCACCACGCAGCATCCTATGGCAGGGTGGGTTCTCACCCTCGATT
GTGTTGGTATTCCAACATCACTTTGTGGATCAAGACACAGACCCTTACATATTGCAGTGG
TTTTTTTCATTTGTCATCAACATCCCGAGAAACCACCACCTGCTTCCTGTGCTGCATCTT
ACGTTTCACAGCCTATACCAACACGACACCAGAACACAGATAGTAGTATTTGTGACCTAG
GGCGGTTGGTGGCAGTGTGGGTCAAGTCACAGTTACACCCTCACACCAGCGCAGTGGTGT
ATGGGTTCGACTTCCACTAAACCGATGTTGTCTGTTGATGCTCACTGTAGACCAGAAGCA
TTTCAGATCTGTCACACAGACCGGACTGCTGAATAATGCATTTAGGAACGAAGGGAGTGA
CAGCACAATCTACCATCACCCTTTGTATGGATCCCAAACATTTGTGGGTCTGCCCTCACA
CAGAGTATGTGCTAATAAGAAATGTGACTAAAGACACACTCCACCCTCACCCAAAAAGGG
GAGGGAGAGTCAATACTTTCCATTGGGATAACACTCTATATATGACCTGTTCTAACCGAG
CAGCAACAACAGACAGAGAATGTGGTGTAGTTGGTAGCAGTCTCTATACTGTTTTGGCAT
GGCTGTGTCGTTTGGCCTATAAGGGATTCCCCTTGTGTGTATAAAGAGTATTTAGTAGGA
GTTGTACTGAACAAGAT

>scaffold0138-382294-389599-+
AAACTCGCCCTGTTTGACCCTAGCCCTGAAGTACAGGGTTTTGATGGCAATTTCATTGAG
TGTTACGCATCTCTACACTTGTCATGTCAATATGATGTGTGTGTATACTTTGAATTGCCA
CTTCTGATAATAATGAACCACCATCTGGTTGTTTTTGTGATTGGGATGGGTATCAATGTG
GGGCGGAGTGCGTCCATCCTTGCCTTGGTTGGACATAAAGCCTGGGTTGGTTGACTATAC
TGTGACAAAATGGCCCGCCTGCCTATACAGCATACATGTCCCATAGAGTATTGTCAAGTG
TCCTTTGTGTGGCTGCTCTCATACCTCTTCGATAGTGATGCTTCCACTCTCCACTACTAT
AGTTATCAGCCAAACTACACTCACCACACAGCATCCCCATGACAGGGTGGTATCTCGCCC
TCAATTGTGTTGGCATTTCAATATCACTTTGTGAATCAAGACACAGACTCTTACATATTA
CAGTGGTTCTTTTTCATTTGTCATCAACATCACATGTTTCCTGTGCTGTATCTCATGTTG
CACAGCCTATACCAACACGACACCAGAACACAGGTAGTAGTATTTGTGGCTTAGGGCGGT
TGGCACCAGAATGGGTCAAGCCACAGTTACTCTCACACTAGCGCAATGGTGGTGTATGGG
TTCAATTCCTACTGAGCAGATGCTGTCTGTTGATACTCCTCACTGTAGACCAGAAGCATT
AAGAGGCATCAGGTCTGGCACACGGACCTAGACTGTTTAATAATGTATTTAAGAATGAAG
GGAGTGACGGCCCAATCTACCACATCACCCTTTGTATGGATCTCAAACATTTGTGGGTCT
TCAGTCACACAGAGTATGTGCTAATAAGAAATGTGACTGAAGGCACACTCCACTCTCATC
CAACAAGGGGAGGAAGAGCCAACACTCTCCGTTGGGTAAACACTCTGTATATGACCTGTT
CTAACCGAGCAGCTACAACACACACAAAATGTGGTGTAGTGGGTAGCAATCTCTATACTG
TTTCGGCATGGTTATGTCGTTTGTCCTATAAGGATTCCCCTTGTGTATATAAAGAGTATT
TAGTAGGAGTTGTACTGAACAAGATATCAGGGGTAGAAGGAAACAACTGTATGGATATAG
TGGTATAGCCACAGTGTTTATGTGGTGAGTGGTTAATTAGTAAATGAATCACACATCAAA
CATTAGTGGAGATGGTGGAAAGGGGCATGTGAATGTGGGGGGAAGAGGACTAACAAAAGC
ACACATGGACTATTGGGCATATTGGGTGATACGAGTCGAAGGACATAATAGTATGATGGA
ATGAGATGGTGCAAGTGATCGTTGAGTAGGACGACCTTAGCAGATATGGTCTCCATCCAT
CAACCACTTATAGTCCAACCGAGATTGGTGAAAGGATAAAAGAAAACATTCTTTAGGAAA
CTTTGAAATTGTGTTTGATTCTTAGTTGGAATTCGATTAAGATCTGATCCCAGACACAAC
GAGGTTTCCTTTTGGATCATTAGAAAAGGGAGCTGCTTGGGATCAACAGAACATATTATA
CTGACTGACTGGCTGATATGACAGCAATGATGGCTACTATCATCCGTGGTAGTATGCCAC
ACATGCACAGACACACATTTCTCAGGAGTAGTCTTGCAGTGGGTGCAGCCACTGTTCTGT
CAAGGACAGTCAGGAACACTGCAACAGTTGCTGCACTTGCACCCATCAGATCAGCAGCAG
CAACTACTCACTCACTCCAGCAATCAGTTGTATGTTATGAGTTGCATATGTCATACAGTT
GTATTGTGCTGTGTAGACAGACTAGAACACAACTCATCCCATTTACTGACTATTGAGTGT
TTGTATTATGCCATTACACCAATCACAGTCAATACTACTTGCATCTGGAACAGTGTCGCT
CATATTCAACATCCATTGATCCGACTCTGACTGCCACCAAAGAAGAAACGGATCAGCAGG
AAGGGGATATCAGAGAACAAGACACTGGATTCAGTCCATATAGACAAGTGTGTTGTTTGT
TGATATATAGTTTACATTCTGTATGATGATAATGTGTGGTTTTCATCACTGACATACTAC
ATTGAGCTCAGTCTGGAGAGTATTGGACAGACAAAACTACTCAGTTTTGGTAGGTATCTG
GGATTGATCCACCAGCTATCAAAGGCCGAAATCATCAAGAGACTCAAGTCGCATATTGAA
TCAACCCCATCGATGCTACTATCAGACGGATCCATTGACTTTGAGTCGACCATGTTTACC
AATAATCAGATACATCCAAAAGAGTGAGGGCTTGATTGTAATTGACCTCGTTTGACATAT
GTGTGTATGTGTGATAGTTGGGGTCATTAACCATGAGTATGTTCCGACCCCACTCCTATC
CCCACTTGATAGATTACACAATGTTAAGATCTATCAATTGCATTCATTGTGTTCTGCACT
TGGGATATCGGTGTACAATTCCAATGATGAGATGATTGATGAGATATATTTGCATATCGA
GAGAAATCCATCAGCAATGACTGGCAACAGCACAGTGGATCTACTCAGCAGCAGTATCAC
AGTAGATGATTCCACCAACCACTCAACAACAAAGCAGAGCATGTCACCATTCGTATTGAC
GTGGTCAGTTTGTATTTCTATTTTTATATTTGTTCTGGGTCAATGGTGTAGTCTGACTCA
ATATATTCTGTGTTACTAGCCTTTATGTATGTGATAGTCAGCAATTACTCAGCCTATGCA
GTTCATTTGGGATAAGAGCTGTACTAAGTCAAACTAGTATACAAACAATGGCATATAATC
ATTTACATGAGCATCCATCCCTGTTGTCACCAAATGGCACAATCCCTGCAGTTGCTTCTA
AGCTATGGTGGTAGTCAGTCAAAGCCATTGACTATTGACAGGTATATTCATAATCTGATT
CATATTATATGTATGAGTTTTTTGGTTTATTTGGTTGCTGACTATTTCAGTCTAGTTTGA
CACAGTTGACTACTCGGCAACTATGGGCCTTTTCAGATATATGTGGCATTCCATACTACC
CCACTAAGGCAGAGTATGTTGATATAATCAAGAACCAACTACTTGATTCAGCATCGCCAC
TGGTGGGAGAGGGTGGCATGGTCAATTTTCAGTTTACTCCCAAACTGTCGAGGCAGAGAT
ATTTGATATATCCAATATGCCTGTCCACATCAACAGGTTTGTGATAGTGCTGACTTGTTG
ATGCAATGTATATATTATGCTGATGCTATAGTTGCAAACTCATGATCATTTGTTATTCAG
ACTAGAAGCACTTTCGTCGATGCAATTGATCATATTCTGCAAGATGTTTGGTGTTTCAGA
TGATAAACTAAAAGTGCAGCTTGTAGAAGAGATACGTCTTTATTTAACATCAAATCCATA
TGCCATAACTGAGCATGGTGTGCTAATTCCTGGAAATAAAAAGTCATTGAGTAGTAATTC
AAGCAAGAAGACTTTCTAAACCCATGTATCTCAATAGGTAGTGATGTCTTTGGTCATGAA
TCTATTTCCCGTCGTATTTGTGTTTGTGGTATGTACATGCTAACATCCATTCCAATACAA
TCATGTTGGCAATATCACACAGGGATGATATCCAGGTGATGTGTGGATCGTATGGAATTT
CAACAAAGATGTCAAAAGTGCAGCTTCTTGAGCGATTTAGGACTCACCTACACAAACATC
TACAAATTATACGTGCAGATGGCACTGTTGATCTGGTGGCTCTTGCACATACAAAGGGTT
GATGGATGTGTGTGTATGTGTTTCCTTTCAAAAGTAAAACGATAACAATACACTTTCGAA
TAATTGGATTTGAATATGTGGATAAGGATAGTGCTAGGGCTGATATTTTGTTTGTCCTTT
GTTCTGAGGTATCACTTTCCTTTCCACAAGTAAAAGGATACATGGACTTGTAATGAATGT
GATATTGGATCTTATTAGAAGTATTGTTATTGCAGTAGTAATCTTTCGCTTTATGTTGTC
ACTTTCAGGATTCTTCATCCCTTGTTTCTAACAACCGCCTGTTATAAAATAGCAGATATT
GATTGTCACAGACCACTGCATTACTGTCTTCCATCAACACATGCATATGTCCTCTTCACA
AACCTTTACATCACACATTCACAATACTTAACAATGTATACGGCTATTCTATAGTGGCTG
GAAAATAATAAATGGGGTTTATAGCTTATATTAAGATAAATGACGGATGTTGGTGAATGA
AGATAGTCAATACTATGGTAAATAGTCAATATCGTACATCCTATTTAATAGAGAATGGTC
AGAGCAGCCTGATTGAAGTTGGAATCTAGATCACTAGTAGTGGTTTGGAAAAAGGCAGAT
ATTGCTAGGATGGCTTTTATTGTAGTTGCCAAACACACAGTGTCGTTTTATAGACAAATA
TTCAGAATTAGATGGAAGACTGAACAGGAAGTCATGGTTTGGAGTGAGGGATTCCATATC
ATCAAGCATACTTGGATATAATGGTTGCTATTCGTCAGTGTTGTCAGAAGATAGTCATTT
GCACAAATAGAGTGGGTGGGGAGAGTGCGGCACATCATGTAGACAGAGTATAATGATGAG
ATGGATACACACAGAGAGAGTACGGGAGTCCATTTGCAGCGAAAGTTTGCATGGGTCGGA
GTAGTACACACCAATAGTGTGTGTGTGGTGTGTACCTTAATAATACGCGTTGGTGTAACC
AGACAATGAGGGTGGTTTCAGTGTGTGCACTAGGAACTCTCATATCCACAAACAACTAAT
CACTTATCACCAATAAGAATGCATCCAACTTCCTAATAGTTACATATGAGCGAATTAGTT
TAGAATCAACTCAACTCAAATCAGGATATAAATGAGGACTTGATTGTTATTTTTGGTCAC
AACAATTAGCAGGGGAGTTATATTATTACTACTATATACTATATATTGATTATCGATAAT
AGAATATTTGGAATAGAAACAGAAAAGAAACCCTGCATAGATTGTGGTCAATATTCAAGT
CAGAGACATTTGAGCATGGAATACTATCTATTTTATAATCACCCGATGTTATACCTCACA
ATCGTCCCTGTTGTGTCATGATCATTCCCCATTGATAGCCCTACAAGTGTTACAACCTAA
TGTTATTTACGTGTTATATCCCTTTGTGTTCCCCAGAGTCGCCCTAGTAATGATCACCAA
GTAACACTCAAACGTGAATTCTTTAGTTATTATAAAGGTATTTCACCCTCTTCTCCAACC
ACATATATCATATTCTAATAGACACACATAGACATTCTATTCTTTTCAGCTGAGCATTCC
GCTTTTAACTTGATCGATTTCCTCAGCCTTTCCATCTAGAGCATCAGGATATTACGATGA
TATCTTTGTATAGTCTATTCATACTGCTACTCACAGCTGGAGCCATACATGCTCAAGGTA
TATTCCCCTTAATGACCCATCAATCTTTAGTCACCTTGTGTTGCTTTGTATTGGGGGTTT
GAAGTCAAGCACGACACCTTCGCTATACTCTTTTTGGGACAGTAGTACTGGGTCATGCCA
TCATGTTTGCATTGGTAGTGTGGGATGACAAATATATCATCCATACTCCACTCTACATCT
ACTTATTCATCTAAAAATAGTGATATAGTATTAACATGGTTTATGGTTGATACATTGTTG
TGGATACTGCATCACTTTGCTGCATGCTATGCTGGTCAAACTACTCAAGGCGGCAAGGAT
GATGGTGATGGTGGCGATCCAGATTCTGGCTCTAAAGATGCTCCTAAAAAAGTCACTGGC
TTACTACAGAGAGCTGACTCTTTAAGGCGGACCAGGGCGTTACAAAAAACTAAAGCACCT
GATCAAAGGAGTGCATCTTCATCTGTGGATCCTCAACCGGAAAAGAGACGCAAAGGTGGA
CACTGGCTACGAAACATATTCAAGCCACAACCAGAACCACTGCCCTCCACTTTGCATGAT
CCTCCCCAATCCGATGAAATAGCGTTTCCTGTTTGTGTGAGAAAGTCAGAGGCAGAATCT
TACAATCAGAACTGGAAACCTGGACAGTACAATGCATTTATTGAAGAGGAAGACAGGTAT
TTTAAATCAGAATATTCCTCCAAGAATATACTAAAACAAGACTCTTTTGGGATGGTATGT
CTAGCCATCAAAAATTCTAATGGCATGGAAGTAATATACAAATCTATTAAAAAGCTAAAC
GTATATGTATATGCGTTGGAATCCAGCCCACCTCCCAGATGTCATCTACCTGATCCCTTA
GTTCTTTCCGATAAACAATCAGTCGCACAATGCATGTCATCTAGGCCACCAAATATCATG
TTGCCTTATGAGCTTGTGCTTCAAAGGTACTTGTCGCGACCTGGCCATAAGAATCCTATG
TCCCGAAGGTTATTGACTATATTACATTGGAAGACGAGTTTATAGTAGTCATGGAGTATT
TTGGTGGGAAATGGGTAACTCTTGCTAACTATCTAGAGGAAAAGATACGACTAGATGTTA
GTTATGCACGCGACATCATCAGGGAAATAGTAAAGGCGATGCTGTCTCTGAAACAGTGTG
GTATTGTGCATGGAGACCTCAATGGTATGTCTCAATAGGTTATCCTCTCAATCTCATGTA
TATATTCCCCCTTCTATCGATTTTTTGCCAGGTGTGGAATAGGACCCTAGCAGTTGGCTA
GAGTGTATATCGGATTGAATGTATGACACTAACTATTAATTTTCTTCCATGATCGATTTT
GTCGCATGCTTGAATCAAACATCCAAAAATAGCTGGAAACGTAATGTATAACCCAGAAAC
AAGTGAAGTAAAGTTGATCGACTTTGGTGTATCTACCATACTTCCAGGATGGAAGAAGGG
GGGGAAATCGTCCTCGTTAAATTCTTTAGATTCATTATCAAGAGTTTTGGGATATAAAGC
TGGATATGACGAAATACAGAGTATGCGGATGCTTGGAGATTTGCTATATAGGGCCATGAC
TGGGAATGATGTCCAACTTGATGATTTTAACTATGGAGAATTCATGAGGGAAGCTATACC
AGATGAGTCAGATTCATCGAAGTCTGCATTAAGAGAAAAGGCAATCCATTTAGTAGACAT
CTTACTCAGTCGTGATTCAGATATAATGCCTTCTATTGAAGACGTATTAAATGATCCTTT
TTTCGATTAGATAATAAATAATGACCACACACTAAATTTACTATACTGATGAAATAGTAT
TAATATGTCGTTGTTGTTAGAACATTGTTACTCAGCACATCTATT

>scaffold0138-978948-979020-C
CATCACGCTGATATGGGATGTAACTGTGACTTGGTCCATTCTACTACCAACTGCTCTTCA
AGCCTCTAATAA

>scaffold0138-1205224-1207066-+
AAACTCACCCTGCTTGACCCTAGCCCTGAAGTACAAGGTTTTGGTGACAATTTCATTGAA
TACCGCATATCTCCACACTTGTCGTGTCAATATGGTGTGTGTGTTCATTTTGAATTTCTA
CTTCCGATAATAATGAACCACCATCTGGTTGCTTTATGATTGGGATGAGTACCAATGTAT
GGGTGGAGTGCGTCCATCCCTGCCTTAGTTGGACATAAAGCCTATGCTTGTTGATTATAC
TGTGACAAAATAGATCCACCTGTCTATACAACATACATGTCCCATAGAGTGTTGTCAAGT
GTCCTTTGTGTGGCTGCTCTCAATACATCTTGGATAGTGATGTTTGCACTCTCCACCACT
ATAGTTATCAGCCAAAACTACATTCACCACACAGCATCCCCATGATAGGGTGGGTTCTCG
CCCTCAATTGTGCAGTATTAAAATATCACTTTGTGAATCAAGACACAGACCCCTACATAT
TACAGTGACTCTTTCCTTGTCATCAACATCCCCTTCTTTCCTGTGCCGCACCTTATGCTT
CACAGCCTATACCAACACAGCATCAGAACATAGGTAGTAGTATTTTTGATCTAGGGCGGC
TGGTGGCAGTGTGGGTCAAGTCACAGTTACACCCTCACATCAGCGCAATGACGTACGAGT
TCGATTCCCAATAAGCCGCTGTTGTCTGCTGATACTCACTGTAGACCAGAAACATTAAAA
CACATCAGGTCTAGCACACGGACCTAGACTGTTTAATAATGTGTTTAAGAGTGAAGGAAG
TGACGGCCCAATCTACCACATCATCCTTTGTATGGATCTCAAACATTTGTGAGTCTGCCC
TCACACAGAGTATGTGCTAATAAGAAATGTGACTGAAGGCACACTCCACCCCCATCCAAC
AAGGGGAGGAAGAGTCAACACTCTCCATTGGGTATACACTCAGCATATGACATGTTCTGA
CCGAGCAGCAACAACACATACAGAAGGTGGTGTAGTGGGTAGCAGTCTCTATACTGTTTT
GGCATGGTTATGTTGTTTGTCCTATACGGGATTTCCCCTTGTGTGTATAAAGAGTATTTA
GTAGGAGTTGTACTGAACAAGATATCAGGAGTAAGAGGGAAACAGCTGCATGGATATAGT
GGTATAGCCACAGTGTTATTGTGGTGAGTGGTTCATTAGTAAATGAATCACACATCAAAC
ATTGGTGGTGATGGTGGAATGGGGACATGTGAATGTAGGGGGAAAGAGGACTAACAAAAC
CACACATGGACTATTTGGGGTATATTGAGTATATTGGGTGATGCGAGTTGAAGGACGGAA
TAGTATGATGGAATGAGATGGTACAAGTGATATTTGAGTAAGACGACCCTAGTAGATATG
GTCTCCATCCATCAACCACTTATAGTCCAACCGAGATTGGTGAAAGGATAAACAGAAAAC
ATTCTTTAGGAAACTTTAAAATTGTGTTTGATTCTTGGTTGGAATTCAATTAAGATCTGA
TCCCAGACACAACGAGGTTTCCTTTGGATCATTAGAGAAGGGAGCTGCCTGGGTTTCAAC
AGAGCAGACTAGACTGACCACTATGACAGCAATGATTGCTACTATCAGTCGTGGTATTAT
GCCACACATGCACAGACACCCATTGCTCAGGAGTAGTCTCGGAGTGGGTGCAGCCACTGT
TCTATCAAGGACAATCAGGAACACTGCAACAGTCGCTGCACTTGCACCCATCAGATCAGC
AGGAGCAGCAACTACTCACTCACTCCAGCATCAGTTGTGTGTTATGAGTTGCATGTGCCA
TACAGTTGTATTGTGCTGTGTAGAGAGACTAGAACACATCTC

>scaffold0138-1212650-1218321-+
AAACTCACCCTGCTTGACCCTAGCCCTGAAGTACAAGGTTTTGGTGCCAATTTCATTGAA
TATTACGTATCTCTACACTTGTCGTGTCAATATGGTGTGTGTGTTCATTTTGAATTTCTA
CTTCCGATAATAATGAACCACCATCTGGTTGCTTTATGATTGGGATGAGTACCAATGTAT
GGGTGGAGTGCGTCCATCCCTGCCTTAGTTGGACATAAAGCCTATGCTTGTTGATTATAC
TGTGACAAAATAGATCCACCTGCCTATACAACATACATGTCCCATAGAGTGTTGTCAAGT
GTCCTTTGTGTGGCTGCTCTCAATACATCTTGGATAGTGATGTTTGCACTCTCCACCACT
ATAGTTATCAGCCAAAACTACATTCACCACACAGCATCCCCATGATAGGGTGGGTTCTCG
CCCTCAATTGTGTTGATATTTCAACATCACTTTGTGAATCAAGACACAGACCCCTACATA
TTACAGTGATTATTTTTCCTTTGTCGTCAACATCCACAAGAAATCATCACCTGTTTCCTG
TGTCGCACCTTATGTTTCACAGACTATACCGACACAGCATCAGAACACAGGTAGTGTTAT
TTGTGACCTAGGGCGGTTGCTACCAGAGTGGGCCAAGCCACAGTTACACCCTCACACCAG
CGCAGTGGTGTATGGGTTCAATTCCCACTAAGCAGATGCTGTCTGTTGATATTCACTGTA
GACCAGAAACATTAAAACACATCAGGTCTGACACACGGACCTAGACTGCTGAATAATGTA
TTTGAGAATAAAGGGAGTGAAAACGGCACAATCTACCACCACCTTTTGTATAAATCTCAG
ACATTTGTAGGTCGGCCCTCACACAGAATATGTGCTAATAAGAAATGTGACTAAAGGCAC
ACTCCACCCTCATCCAACAAGATGATAAATATCCAACACTCTCCATTGGGATAACACACA
GTATATGACCTGTTCTAACCGAGCAGCAACAACACATACAGAAGGTGGTGTAGTGGGTAG
CAGTCTCTATACTGTTTTGGCATGGTTGTGTCGTTTGTCCTATAAGGGATCCCCCTTGTG
TATATAAAAAAAGGATATTTGTATCAGTTGTACTGAACAAGATAATAGGGGTAAGAGAGA
AACAACTGTATGGATACAGTGGTATAGCCGCAGTGTTTATGTGGTGAGTGGTTCATTTGT
TCATGAATCACACATCAAACATTAGTGGAGATGTTGGAAAGGGTACATGTGAATGTAGAG
AAAGAGGACTAACAAAACCACACATGGACTATTGGGTATATTGGGTGATACGAGTTGAAG
GATGGAATAGTATGATGGAATGAGATGGTACAAGTAATCTTTGAGTAAGACGACCCTAGT
AGATATGGTCTCCATACATCAACTACTTATCGTCTCTAACAGAGATTGATGAAAAGATAA
AAAGAAAGCATTCTTTAGGAAACTTTGAAATTGTGTTTGATTCTTAGTTGGAATTCGATT
AAGATTTGATCCAGATACAACGAGGCTTCCTTTTGATCATTAGAGAAGGGGGCTGCTTGG
GATCAAACAGGACATATTAGACCGACTGACTGATATGGCAGCAATGATTGCTACTATCAG
TCGTGGTATTATGCCACACATGCACAGACACTCATTGCTCAGGAGTAGTCTTGTAGTGGG
TGCAGCCACTGTTCTATCAAGGACAATCAGGAACACTGCAATAGTCGCTGCACTCGCCCC
CCATTAGATTAGCAGCAGCAACTACTCACTCACTCCAGCAATCAGTTGTATGTTATGAGT
TGCATATGTCATATACAGTTGTATTGTGCTGTGTAGAGAGACTAGAACATAACTCATTCC
ATTGACTGACTCTTGAGTGTTTGTATTATGCCATTACACCAATCCACAGTCAATCCTACT
CGCATCTGGAACAGTGTCGCTCATATTCAACATCCATTGACCGACTCTGACTGCCACAAA
GGAGAAACGGATCATCACGAAGGGGATATCAGAGAGCAAGACACTGGATTCAGTCCATAT
AGACAAGTGTGTTTTTGTTGATATATAGTCTACATCCTGCATGGTGATGATGTGTGGTTT
CCATCACTGACATAATACATTGGGTTCAGTCTGGAGAGTATTGGATGGACAAAGCTACTC
AGTCTTGGTAGATATTTGGGATTGACCTACACGCTAACAAAGACCGAAATCATCAAGAGA
ATCAAGTCGCATATTGAATCAACCCCATCGATGCTACTACCAGATGGTTCCATTGACTTT
GAATCAACCATGTTTACCAATAATCAGATACATCCAAAAGAGTGAGGGTTTGATTGTAAT
CAACCTTGTTTGACTATGTGTGTATGTGTGATAGTTGAAGTCATTAACCATGAGTATATA
CGACCCTACCCCTATTCCACTTGATAGATTGCACAGTGCTAAGATCTATCAATTGTATTC
ATTGTGTTCTGCACTTGGGATATCAGTGAGTAATTCCAATGATGAGTTGATTGACGAGAT
CTATTTGCATATCAAGAGAAATCCATCAGCAATGGCAGGCAACAACACAGTGGATCTACT
CAGCAGTAACACAGTAGATGATTCTACCAACCACTCAACAACAAAGCAGAGCATGTCAGC
CGTATTGAAGTGGTCAGTTTGTATTTCTACTTGATATTTGTTCTGGGTCAATAGTGTACA
CTGATTCAATATATTCTGTGTTTCTAGTCTTCAAACATGCGATGCCTACCAATTGAAGAG
TTTACACAATACATTTGGGATATCAGAATATAGAAACCAAGATATTCTAATAGTAATGAT
ACAGGATCATTTACACGGAGCATCCATCCCTATTGTCTTCAGACGGCACAATCCCACTGC
AGTTGCTTCTAGATTACAGCAGTAGTCAATCAAAGCCATTGGCTGTTGACAGGTATATTC
CTAATCTGATTCCTATTATATGTATGAGTTTTTGGTTTATTTGATTACTGACTATTGCAG
TCTAGTTTGACACAGTTGGGTAAATATCAATTGTGGACATTTTCAGATATATGTGGCATT
CCATATGCCCTGACCAAGGCAGAGTATGCTGGTATGATCAAGAACAAACTACTTGATTCG
GCATCGCCACTGGTGGGAGAGGGTGGAATGGTCAATTTGCAGTTCACTCCTAAACCGTCG
AGGCAAGAGACATCTGACATATCCAATATGCCTATCCACATCAACAGGTATGTGATGGTG
ATGGCTTGTTGATGCAACATATATTAGGATTCTAATATATTTGTAAACTCATGATCATTT
TTAATTCAGACTAGAAGCACTATCACATGCACAATTGATCACATTCTGCAACATGTTTGG
TGTTTCAGACGATAAAACCAAAATCCCAGCTTGTAGAGAAACTACGCCTTTATTTAACAT
CAAATCCATGTGCTGTAACTGAGGATGGTGTGCTAATCCCTGGAAATGAACGATCGATAG
ACAAAAGGTCAAGCAAGAAGACGCTTTCTAAACCCGTGTATCTTGATAGGTAGTGATGTC
TTTTGGTCATGAATCTATTTCCCGTTGTATTTGTATTTTTGATATGTGTATGCTAACATC
CATTCCAATGCAATCAGTTTGGACACATCACACATTGATGATATCCAGGTGATGTGTGAA
TCGTATGGAATTTCAACAATGATATCAAAAGAGCAGCTTCTTGAACGATTTAGGGCTCAC
CTGCACAAACATCCAAATATTATACGTTCAGATGGCACTGTTGATCTGGTGGCTCTTGCA
CATACAAAGGGTTGATGGATGTGTGTGTGTGTAGTTCTTTTTTAAAAGTAAAACTAATAA
TAAACTTTTGAATAGTTGGATTTGAATATGTGGATAAAGATAGTGCCATGGTTGATACTT
TGTTTGTCATTTGTTCTGGGATATTCCGTTTCTTTTTAAGAGTAAAAGGATACATGGACT
TGCAATGAATGTGATATTGGATCTTATTAGAAAGTATTGTTATTGTAGTAGTAATCTTTT
GCTTTATGTTGTCACTTTCAGGATTATTCACCAACCCTTGTTTCTAACAACCGCCTGTTA
TAAAATAGCAGATATTGATCGTCACAGGCCACTGCGTTACTGTCTTCCATCAACACATGC
ATGTGTTCCCTCCACAAACATCTACATCACACATTCACAATACTTAACAATGTATACGGT
TGTTTTATAATGGGTGGAAAATAATAAATGAGGCTTATAGCTTATATCAAGATAAATGAC
AGATGTTGGTGAATGAAGATAGTCAACACTATGGTGAATAGTCAATATCGTATATCCTAT
TGAATACAGAATGATCAGAGTAGCCTGATTGAAGTCGGAATCTAGATAACTAGTAGTGGT
TTAAAAACGGCAGATATTGCTAGAATGACCTTTATTGTAGTTGCCAAATACACAGTGTCG
TTTTATAGACGGATATTCAGGGTTAGATGGAAGATTGAACAGGAAGTCAATGGTTTGGAG
TGAGGGGGAACCCCCTATCATCAAGCAAGTCTGGGGTGTAACACTGCCACTTGTCAGTGG
TTTCAAACTGGCTGACTACCAGCTAACAGTGAATTATCGATCTCGCATATTCTCTGTAGT
GGTCATGGGCAAAGCCTATTATGGGCTCGAGCTGGTTGGTGGCAACAAGTCACACCTCGC
ACCACTGCAGACAACGATCAACAAAGGAATCCGACTGTTCACTGGTGCCCGACTCTCGAC
TGCCATTGGACCCCTTCTGGTTGAAACCGGGATTGGGTCACTTCTCACTCGCTCATTGGT
CGCACGAGTACGCTTGTTGGAGCGGTCCGTGACCAAGAAAACATCAATCAATGCCATCTG
CTCCAGTACAGACAATGGCGTGTTTACACTGAATGTCCAAGGGCAGTTGGTAAGATCCCA
ACGTTGGTTCTGGTCTCGTCGGACCAAACAGCTATACAGGAACAGATACTGGCTGATACC
ACAAGTCAGATCAAAGACAGTCAAGCAACGGCATTCGTTTGCATTGATGGAGACTCTGCG
AACATGCGGAGACTCTGCATCGCTCCAAAAGTATGTTACTCGACAATTATTGGACACTTC
TGGGTTCTTCAAGGATCCCAGTTTCGATCAATCGCGAGCACATGGCACAAGATATCCGAT
GCTTGCACGCATGGATGCTCTGTGGACAGCAAGAAAAGCCATTCAAATTGGCATATTAGT
CGACACCCATCCATTCTCAGTTGACCACTGCATATTATGCGACCAGCAGTTACTCAGCAC
ATCCATTGCTCATCTCGTGGTGGAGTGTGAACAAGTCACTGGCCATCGCATTCAGTCTGG
ATTGCTACCGGCAATTCAGAAATCCCGACTCAGATTGCTGGGTCGCAGCACTCGATCCGG
GTGTGGAGAATGTATATACTTGGCTCCGCGGTGGAGTCTTAAATGGCGAAGCAGATCTGG
ACCAGCAGTGGTTGGACGGGACTGTGGAGCATGAATCTATGGGGACGAGGCATGATAATC
GGGTACTGGCAGAAACGGTTAGCTGATTTCCTGCAGGTAGCGTACCGGCAGTATCAATCC
ACATTGTGAGAATACCACCAGGATCGCCTTGAGGAAGTTATGCTAAACTGACTTGTAGCA
CCGCCAGCCTATGCCTGAATGGGTATGGCTT

>scaffold0143-33496-35490-+
AAGCATACCCCCTTTGACCCCAGCCCTGAAGTACAGGGTTTTGGTGCCAATTTCATTGAA
TACTATGTATCTCCACACTTGTCATGTCAATATGGTGTGTGTGTTCATTTTGAATTGCCA
CTCCCGATAATAATGAATTGACATCTGGCTACTTTGTGATTGAGATGGGTATCAATGTAT
GGAATGGAGTGTGTCCATCCTTGCCTTGGTTGGGCATAAAGCCTATGCTGGTTGAATATA
CTGTGATAAAATAGACCCACTTGCCTATACAACATACATGTCCCATAGAGTGTTGTCAAG
TGTCCTTTGTGTGTCTGCTCTCAATACATCTTCGATAGTGATGTTTCCACTCCCCGTCGC
TATAGTTATCGGCCAAACTACATTCACCACACAGCATCCCTATGGCAGGGTGGTATCTCG
CCCTCAATTGTGTCGGCATTACAATATCACTTTGTGAATCAAGACACAGAATTTTACATA
TTACAGTGACTCTCATTCCTTTGTCATCAACATCACAAGAAACCATCACAGGTTTCCTGT
GCCGCACCTTATGTTTCACAGACTATACCAACACGACACCAGAACACAGAGAGTATTGTT
TGGGACCTAGGGCGGTTGGTGGTAGAGTGAGCCAAGTCACAGTTACACCTCACATCAGCG
CAATGGTGGTGTATGGTTCAATTCCCACTAAACCGATGCTGTCTGTTGATACTCGTTGTA
AACCAGAAACATTAAAACACATCAGGTCTGGCACACGGACCTAGACTGCCGAATAATGCA
TTTGAGAATGAGGGAGTGACGGCCCAATCTACCACATCATCCTTTGTATAGATCTCAAAC
ATTTGTGGGTCTGCCCTCACACAGAGTATGTGCTAATAAGAAATGTGACTGAAGACACAC
TCCACCCTCATCCAAAGGGGGAGGAAGATCCAACACTCTTCATTGGGTATACACTCTGTA
TATGACCTGTTCTAACCGAGCAGCAACAACAACACACACAGAAGGTGACGCAGTGGGTAG
CAGTCTCTATACTGTTTCGGCATGGTTGTGTCGTTTGTCCTATAAGGGATCCCCCTTGTG
TGTATATATAAAGGGTATTAGTAGGAGTTGTACTGAACAAGATATCATGGGTAATAAGGA
AACAACTGCATGGATATAGTGGTATAGCCACAGTGTTATTGTGGTGAGTGGTTCATTAGT
AAATGAATCACGCATCCAACATTAGTGGTGATGGTGGAATGGGGACATGTGAATGTAGAA
AAAGAGGACTAACCAAAACACACATGGGCCATTTGGGGGTATATTGGGTGATACAAGTTG
AAGGACGAAATAGTATGATGGAATGAGATGGTAACAGCAATATTTGAGTAAGACGACCCT
AGTAGATATGGTCTCCATCTATCAACCACTTATAGTCCAACAGAGATTGGTGAAAGGATA
AAAGAAAACATTCTTTAGGAAACTTTGAAATTGTGTTTGATTCTTAGTTGGAAGTCGATT
AAGATCTGATCCCAGACACAACGAGGTTTCCTTTTGATCATCAGAGAAGGAATTGCAGGA
TCCAACAGAACTGATTAGACCAATTGAACTGACTGACTGATATGACAGCAATGATTGCTA
CTATCAGTCGTGGTATTATACCACACATGCATAAACACCCATTGATCAGGAGTAGTCTCG
TAGTGAGTGCAGCCACTGTTCTGTCAAGGACAATCAGGAACACTGCAACAGTCGCTGCAC
TTGCACCCATTAGATCAGCAACAGCAGCAACTACTCACTCACTCCAGCAATCAGTTGTAT
GTTATGAGCTGAATATGTCATACAGTTGTATTGTGCTGTGTAGAGAGACTAGAACACAAC
TCATTCCCATTGACTGACTCTTGAGTGTTTGTATTATGCCATTACACCAATCCACAGTCA
ATACTACTCGCATCTGGAACAGTGTCGCACACATTCAACATCCATTGATCCGACTCTGAC
TGCCACCAAGGAGA

>scaffold0144-283522-290821-C
ACAACAACGACATATTAATACTATTTCATCAGTATAGTAAATTTAGTGTGTGGTCATTAT
TTATTATCTAATCGAAAAAAGGATCATTTAATACGTCTTCAATAGAAGGCATTATATCTG
AATCACGACTGAGTAAGATGTCTACTAAATGGATTGCCTTTTCTCTTAATGCAGACTTCG
ATGAATCTGACTCATCTGGTATAGCTTCCCTCATGAATTCTCCATAGTTAAAATCATCAA
GTTGGACATCATTCCCAGTCATGGCCCTATATAGCAAATCTCCAAGCATCCGCATACTCT
GTATTTCGTCATATCCAGCTTTATATCCCAAAACTCTTGATAATGAATCTAAAGAATTTA
ACGAGGACGATTTCCCCCTTCTTCCATCCTGGAAGTATGGTAGATACACCAAAGTCGATC
AACTTTACTTCACTTGTTTCTGGGTTATACATTACGTTTCCAGCTATTTTTGGATGTTTG
ATTCAAGCATGCGACAAAATCGATCATGGAAGAAAATTAATAGTTAGTGTCATACATTCA
ATCCGATATACACTCTATCCAACTGCTAGGGTTCTATGCTACACCTGGCAAAAATCGATA
GAAGGGGGGAATATATACATGAGATTGAGAGGATAACCTATTGAGACATACCATTGAGGT
CTCCATGCACAATACCACACTGTTTCAGAGACAGCATCGCCTTTACTATTTCCCTGATGA
TGTCGCGTGCATAACTAACATCTAGTCGTATCTTTTCCTCTAGATAGTTAGCAAGAGTTA
CCCATTTCCCACCAAAATACTCCATGACTACTATAAACTCGTCTTCCAATGTAATATAGT
CAATAACCTTCGGGACATAGGGATTCTTATGGCCAGGTCGCGACAAGTACCTTTGAAGCA
CAAGCTCATAAGGCAACATGATATTTGGTGGCCTAGATGACATGCATTGTGCGACTGATT
GTTTATCGGAAAGAACTAAGGGATCAGGTAGATGACATCTGGGAGGTGGGCTGGATTCCA
ACGCATATACATATACGTTTAGCTTTTTAATAGATTTGTATATTACTTCCATGCCATTAG
AATTTTTGATGGCTAGACATACCATCCCAAAAGAGTCTTGTTTTAGTATATTCTTGGAGG
AATATTCTGATTTAAAATACCTGTCTTCCTCTTCAATAAATGCATTGTACTGTCCAGGTT
TCCAGTTCTGGTTGTAAATTTTTGCCTCTGACTGTCTCACACAAACAGGAAACGCTATTT
CATCGGATTGGGGAGGATCATGCAAAGTGGAGGGCAGTGGTTCTGGTTGTGGCTTGAATA
TGTTTCGTAGCCAGTGTCCACCTTTGCGTCTCTTTTCCGGTTGAGGATCCACAGATGAAG
ATGCACTCCTTTGATCAGGTGCTTTAGTTTTTTGTAACGCCCTGGTCCGCCTTAAAGAGT
CAGCTCTCTGTAGTAAGCCAGTGACTTTTTTAGGAGCATCTTTAGAGCCAGAATCTGGAT
CGCCACCATCACCATCATCCTTGCCGCCTTGAGTAGTTTGACCAGCATAGCATGCAGCAA
AGTGATGCAGTATCCACAACAATGTATCAACCATAAACCATGTTAATACTATATCACTAT
TTTTAGATGAATAAGTAGATGTAGAGTGGAGTATGGATGATATATTTGTCATCCCACACT
ACCAATGCAAACATGATGGCATGACCCAGTACTACTGTCCCAAAAAGAGTATAGCGAAGG
TGTCGTGCTTGACTTCAAACCCCCAATACAAAGCAACACAAGGTGACTAAAGATTGATGG
GTCATTAAGGGGAATATACCTTGAGCATGTATGGCTCCAGCTGTGAGTAGCAGTATGAAT
AGACTATATAACGATATCATCGTAATATCCTGATGCTCTAGATGGAAAGGCTGAGGAAAT
CGATCAAGTTAAAAGCGGAATGCTCAGCTGAAAAGAATAGAATGTCTATGTGTGTCTATT
AGAATATGATATATGTGGTTGGAGAAGAGGGTGAAATACCTTTATAATAACTAAAGAATT
CACGTTTGAGTGTTACTTGGTGATCATTACTAGGGGGCGACTCTGGGGAACACAAAGGGA
TATAACACGTAAATAACATTAGGTTGTAACACTTGTAGGGCTATCAATGGGGAATGATCA
TGACACAACAGGGACGATTGTGAGGTATAACATCGGGTGATTATAAAATAGATAGTATTC
CATGCTCAAATGTCTCTGACTTGAATATTGACCACAATCTATGCAGGGTTTCTTTTTCTG
TTTCTATTCCAAATATTCTATTATCGATAATCAATATATAGTATATAATATATAGTAGTA
ATAATATAACTCCCCTGCTAATTGTTGTGACCAAAAATAACAATCAAGTCCTCATTTATA
TCCTGATTTGAGTTGAGTTGATTCTAAACTAATTCGCTCATATGTAACTATTAGGAAGTT
GGATGCATTCTTATTGGTGATAAGTGATTAGTTGTTTGTGGATATGAGAGTTCCTAGTGC
ACACACTGAAACCACCCTCATTGTCTGGTTACACCAACGCGTATTATTAAGGTACACACC
ACACACACACTATTGGTGTGTACTACTCCGACCCATGCAAACTTTCGCTGCAAATGGACT
CCCGTACTCTCTCTGTGTGTATCCATCTCATCATTATACTCTGTCTACATGATGTGCCGC
ACTCTCCCCACCCACTCTATTTGTGCAAATGACTATCTTCTGACAACACTGACGAATAGC
AACCATTATATCCAAGTATGCTTGATGATATGGAATCCCCCCTCACTCCAAACCATGACT
TCCTGTTCAGTCTTCCATCTAATTCTGAATATTTGTCTATAAAACGACACTGTGTGTTTG
GCAACTACAATAAAAGCCATCCTAGCAATATCTGCCTTTTTCCAAACCACTACTAGTGAT
CTAGATTCCAACTTCAATCAGGCTGCTCTGACCATTCTCTATTAAATAGGATGTACGATA
TTGACTATTTACCATAGTATTGACTATCTTCATTCACCAACATCCGTCATTTATCTTAAT
ATAAGCTATAAACCCCATTTATTATTTTCCAGCCACTATAGAATAGCCGTATACATTGTT
AAGTATTGTGAATGTGTGATGTAAAGGTTTGTGAAGAGGACATATGCATGTGTTGATGGA
AGACAGTAATGCAGTGGTCTGTGACAATCAATATCTGCTATTTTATAACAGGCGGTTGTT
AGAAACAAGGGATGAAGAATCCTGAAAGTGACAACATAAAGCGAAAGATTACTACTGCAA
TAACAATACTTTCTAATAAGATCCAATATCACATTCATTACAAGTCCATGTATCCTTTTA
CTTGTGGAAAGGAAAGTGATACCTCAGAACAAAGGACAAACAAAATATCAGCCCTAGCAC
TATCCTTATCCACATATTCAAATCCAATTATTCGAAAGTGTATTGTTATCGTTTTACTTT
TGAAAGGAAACACATACACACACATCCATCAACCCTTTGTATGTGCAAGAGCCACCAGAT
CAACAGTGCCATCTGCACGTATAATTTGTAGATGTTTGTGTAGGTGAGTCCTAAATCGCT
CAAGAAGAAGCTGCACTTTTGACATCTTTGTTGAAATTCCATACGATCCACACATCACCT
GGATATCATCCCTGTGTGATATTGCCAACATGATTGTATTGGAATGGATGTTAGCATGTA
CATACCACAAACACAAATACGACGGGAAATAGATTCATGACCAAAAGACATCACTACCTA
TTGAGATACATGGGTTTAGAAAGCGTCTTCTTGCTTGAATTACTACTCAATGACTTTTTT
ATTTCCAGGAATTAGCACACCATGCTCAGTTATGGCATATGGATTTGATGTTAAATAAAG
ACGTATCTCTTCTACAAGCTGCACTTTTAGTTTATCATCTGAAACACCAAACATCTTGCA
GAATATGATCAATTGCATCGACGAAAGTGCTTCTAGTCTGAATAACAAATGATCATGAGT
TTGCAACTATAGCATCAGCATAATATATACATTGCATCAACAAGTCAGCACTATCACAAA
CCTGTTGATGTGGACAGGCATATTGGATATATCAAATATCTCTTGCCTCGACAGTTTGGG
AGTAAACTGAAAATTGACCATGCCACCCTCTCCCACCAGTGGCGATGCTGAATCAAGTAG
TTGGTTCTTGATTATATCAACATACTCTGCCTTAGTGGGGTAGTATGGAATGCCACATAT
ATCTGAAAAGGCCCATAGTTGCCGAGTAGTCAACTGTGTCAAACTAGACTGCAATAGTCA
GCAACCAAATAAACCAAAAAACTCATACATATAATATGAATCAGATTATGAATATACCTG
TCAATAGTCAATGGCTTTGACTGACTACCACCATAGCTTAGAAGCAACTGCAGTGGGATT
GTGCCATTTGGTGACAACAGGGATGGATGCTCATGTAAATGATTATATGCCATTGTTTGT
ATACTAGTTTGACTTAGTACAGCTCTTATCCCAAATGAACTGCATAGGCTGAGTAATTGC
TGACTATCACATACATAAAGGCTAGTAACACAGAATATATTGAGTCAGACTACACCATTG
ACCCAGAACAAATATAAAAATAGAAATACAAACTGACCACGTCAATACGAATGGTGACAT
GCTCTGCTTTGTTGTTGAGTGGTTGGTGGAATCATCTACTGTGATACTGCTGCTGAGTAG
ATCCACTGTGCTGTTGCCAGTCATTGCTGATGGATTTCTCTCGATATGCAAATATATCTC
ATCAATCATCTCATCATTGGAATTGTACACCGATATCCCAAGTGCAGAACACAATGAATG
CAATTGATAGATCTTAACATTGTGTAATCTATCAAGTGGGATAGAGAGTGGTCGGAACAT
ACTCATGGTTAATGACCCCAACTATCACACATACACACATATGTCAAACGAGGTCAATTA
CAATCAAGCCCTCACTCTTTTGGATGTATCTGATTATTGGTAAACATGGTCGACTCAAAG
TCAATGGATCCGTCTGATAGTAGCATCGATGGGGTTGATTCAATATGCGACTTGAGTCTC
TTGATGATTTCGGCCTTTGATAGCTGGTGGATCAATCCCAGATACCTACCAAAACTGAGT
AGTTTTGTCTGTCCAATACTCTCCAGACTGAGCTCAATGTAGTATGTCAGTGATGAAAAC
CACACATTATCATCATACAGAATGTAAACTATATATCAACAAACAACACACTTGTCTATA
TGGACTGAATCCAGTGTCTTGTTCTCTGATATCCCCTTCCTGCTGATCTGTTTCTCCTTG
CTGGCAGTCAGAGTCGGATCAATGGATGTTGAATATGAGCGACACTGTTCCAGATGCAAG
TAGTATTGACTGTGGATTGGTGTAATGGCATAATACAAACACTCAATAGTCAGTAAATGG
GATGAGTTGTGTTCTAGTCTGTCTACACAGCACAATACAACTGTATGACATATGCAACTC
ATAACATACAACTGATTGCTGGAGTGAGTGAGTAGTTGCTGCTGCTGATCTGATGGGTGC
AAGTGCAGCAACTGTTGCAGTGTTCCTGACTGTCCTTGACAGAACAGTGGCTGCACCCAC
TGCAAGACTACTCCTGAGAAATGTGTGTCTGTGCATGTGTGGCATACTACCACGGATGAT
AGTAGCCATCATTGCTGTCATATCAGCCAGTCAGTCAGTATAATATGTTCTGTTGGATCC
CAAGCAGCTCCCTTTTCTAATGATCCAAAAGGAAACCTCGTTGTGTCTGGGATCAGATCT
TAATCGAATTCCAACTAAGAATCAAACACAATTTCAAAGTTTCCTAAAGAATGTTTTCTT
TTTATCCTTTCACCAATCTCGGTTGGACTATAAGTGGTTGATGGATGGAGACCATATCTG
CTAAGGTCGTCCTACTCAACGATCACTTGCACCATCTCATTCCATCATACTATTATGTCC
TTCGACTCGTATCACCCAATATGCCCAATAGTCCATGTGTGCTTTTGTTAGTCCTCTTCC
CCCCACATTCACATGCCCCTTTCCACCATCTCCACTAATGTTTGATGTGTGATTCATTTA
CTAATTAACCACTCACCACATGAACACTGTGGCTATACCACTATATCCATACAGTTGTTT
CCTTCTTACCCCTGATATCTTGTTCAGTACAACTCCTACTAAATACTCTTTATATACACA
AGGGGAATCCCTTATAGGACAAACGACATAACCATGCCGAAACAGTATAGAGACTGCTAC
CCACTACACCACATTTTGTGTGTGTTGTAGCTGCTCGGTTAGAACAGGTCATATACAGAG
TGTTTACCCAACGGAGAGTGTTGGCTCTTCCTCCCCTTGTTGGATGAGAGTGGAGTGTGC
CTTCAGTCACATTTCTTATTAGCACATACTCTGTGTGACTGAAGACCCACAAATGTTTGA
GATCCATACAAAGGGTGATGTGGTAGATTGGGCCGTCACTCCCTTCATTCTTAAATACAT
TATTAAACAGTCTAGGTCCGTGTGCCAGACCTGATGCCTCTTAATGCTTCTGGTCTACAG
TGAGGAGTATCAACAGACAGCATCTGCTCAGTAGGAATTGAACCCATACACCACCATTGC
GCTAGTGTGAGAGTAACTGTGGCTTGACCCATTCTGGTGCCAACCGCCCTAAGCCACAAA
TACTACTACCTGTGTTCTGGTGTCGTGTTGGTATAGGCTGTGCAACATGAGATACAGCAC
AGGAAACATGTGATGTTGATGACAAATGAAAAAGTCATCGTAATATGTAAGAGTCTGTGT
CTTGATTCACAAAGTGATATTGAAATGCCAACACAATTGAGGGCGAGATACCACCCTGTC
ATGGGGATGCTGTGTGGTGAGTGTAGTTTTGGCTGATAACTATAGTAGTGGAGAGTGGAA
GCATCACTATCGAAGAGGTATGAGAGCAGCCACACAAAGGACACTTGACAATACTCTATG
GGACATGTATGCTGTATAGGCAGGCGGGCCATTTTGTCACAGTATAGTCAACCAACCCAG
GCTTTATGTCCAACCAAGGCAAGGATGGACGCACTCCGCCCCACATTGATACCCATCCCA
ATCACAAAAACAACCAGATGGTGGTTCATTATTATCAGAAGTGGCAATTCAAAGTATACC
TATATCACGCTGACATGATATTGTAGAGATGCGTAACACTCAATGAAATTGCCATCAAAA
CCCTGTACTTCAGGGCTAGGGTCAAACAGGGCGAGTTTC

>scaffold0148-34786-36450-C
GGTGTCTGTACATGTGTGGCATACTACGACTGATAGTAGTAATCATTGCTGCCATATCAG
TTCAGTCAGTTCAGTCAGTCTAATCTGTTCTGCTGGATCTCAAGCAGATCCCTTCTCTAA
TGATCAAAAGGAAACCTCGTTGTGTCTGGGATCAGATCTTAATCGAATTCCAACTAAGAA
TCAAACACAATTTCAAAGTTTCCAAAGAATGTTTTCTTTTATCCCTTCACCAATCTCGGT
TGGACTATAAGTGGTTGATGGATGGAGACCATATCTACTAGGGTCGTCTTACTCAAAGAT
CACCTGTACCATCTCATTCCATCATACTATTCTGTCCTTCAACTCGTATCACCCAATATA
CCCCCAAATAGTCCATGTGTGTTTTTGTTGGTCCTCTTTCTTTACACACTCACATGTCCC
CATTCCACCATCACCACCAATGTTTGATGCGTGACTCATTTACTAATGAACCACTCACCA
CAATAATACTGTGGCTATACCACTATATCCATGCAGCTGTTTCCTTCTTACCCCTATTAT
CTTGTTCAGTACAGCTTTTACAAATATCCTTTATATATACGCAAGGGGAATCCCTTATAG
GACAAACGACACAACCATGCCGAAACAGTATAAAGACTGCTACCCACTACACCACCTTCT
GTGTGTGTTGTTGCTGCTCGGTTAGAACAGGTCATATACAGAGTGTTGTCCCAATGGAGA
GTATTGACTCTTCTTCCCCTTATTGGATGAGGGTGGAGTGTACCTTCAGTCACATTTCTT
ATTAGCACATACTCTGTGTGAGGGCAGACCCACAAATGTTTGGGATCTATACAAAAGGAT
GATGTGATAGATTGGGCCGTCCACTCCCTTTATTCTCAAATACATTATTCAGCAGTCTAG
GTCCGTGTGCCAGACCTGATGTGTTTTAATGTTTCTGGTCTACAACGAGGAGCATCAACA
GACAACATCTGTTTAGTAGTGATCGAACTCATACATTACCATTTCACTGATGTGAGGGTG
TAACTGTGACTTGGCCCACTCTGGTACCAACCACTTTGGGTCGCAAATAATACGATCTGT
GTTCTGGTGTCGCGTTGGTATAGGCTGTGCAACATAAGATGTAGCACAGGAAGCAGGTGA
TGGTTTATCAGGGTGTTGATGACAAAGGAAAGAAAGTCACTGTGGTATGTAGAAGTCTGT
GTCTTGATTCACAAAGTGATGTTGGAATACCAACACAATTGGGGGCGAGATACCACCCTG
TCATGGGGATGCTGCGTGGTAAATGTAGTTTTGGCTGATAGCTATAGCGGTGGGGAGTGC
ACATATCACTATCCAAGAGGTATGAGAACAGACACACAAAGGACACTTGACAATACTCTA
TGGGACATGTATGTTGTATAGGCAGGTGGGCCTATTTTGTCACAGTACAATCAACCAACA
TAGGGCTTATGCCCAACCAAGGCAAGGATGGACACACTCCACCCCACATTGATACCCATT
CTAATCACAAAAACAACCAGATGTCAATTCATTATTATCGGAAGTGGCAATTCAAAGTAT
ACACACACCATATTGACACGACCAGTGTAGAGGATACGCGGTATTCAATGAAATTGACAC
CAAAACCTTGTACCTCAGGGCTAGGGTCAAACAGGGTGAGTTTC

>scaffold0148-176004-180925-+
AAGCATACCCCCTTTGACCCTAGCCCTGAGGTACAAGGCTTTGGTGCCAATTATATTGAA
TATTACGTATCTCTACACTTGTCGTGTCAATATGATGTGTGTATATGCTTTGAGTTGCCA
CTTCCGATAATAATGGATCATCATCTGGTTGTTTTTATGATTGGGATGGGCATCAATGTA
TGGGTGGGTGTGTCCATCCTTGCCTTGGTTGGGCATAAGTCCTGGGTTGGTTGATTATAC
TGTGACAAAATAGACCCACCTGCCTATACAACATACATGTCCCATGGAGTATTGTCAAGT
ATCCTTTGTGTGGCTGCTCTCATACATCTTCGATAGTGATGTTCCCACTCTTCACTGCTA
TAGTTACCAGCCAAGCTACATTCACCACACAGCATCCCATGACAGGGTGGTATCTCGCCC
TCAATTGTGTTGGTATTACAACATCACTTTGTGCATCAAGACACATACCCCTACGTATTA
CGATGACTCTTTCTTTGTCATCAACATCACAAGATATTATCACTCATCTCCTGTGCTACA
TCTCATGTTTCACAGCCTATACCAACGCGACACCAGAACACAGATCGTACTATTTGCGAC
CTAGGGCGGTTGGTGGCAGACTGAGCCAAGTCACAGTTACACCCTCACATCAGCGCAATG
GTGGTGTATGAGTTTCAATTCCCACTAAGCAGATGTTGTCTGTTGACGCTCCTCGTTGTA
GACCAGAAGCATTAAAACACATCAGATCTGGCACACGGACCTAGACTGCTGAATAATGTG
TTTAAGAATAAAGGGAGTGATGACACAATCTACCACATCATCCTTTGTATAGATCTCAAA
CATTTGTGGGTCTGCCCTCACACAGAGTATGAGCTAATAAGAGATGTGACTAAAGGCACA
TTCCACCCTCATCCAAAAAGGGGAGGAAGAGTCAACACTCTCCATTGGGTATACACTCTG
TATATGATCTGTTTTAGCCGAGCAGCAACCACAACACATACAGAAGGTGGTGTAGTGGGT
AGCAGTCTCTATACTGTTTTGGCATGGTTGTGTCGTTTGTCCTATAAGAGATTCCCCTTG
TATGTATATAAAGGATATTATTAGGAGTTGTACTGAACAGGATAGCATGGTAAGAAGGAA
GCAACTGCATGGATATAGTGGTATAGCCACAGTGTTATTGTGATGGGTGGTTCATTTGTT
CATGAATCACACATCAAACATTAGTGGAGATGGTGGAAAGGGGACATGTGAGTGTAGAGG
GGAAGAGGACTAACAACAACACACATGGACTATTTGGGGGTATATTGGGTGATACGAGTT
GAAGGACAGAATAGTATAATGGAATGAGATGGTAGCAGTGATATCTGAGTAAGACAACCC
TAGTAGATATGGTTTCCATCTATCAACCACTTATAATCCAACAGAGATTGGTGAAAGGAT
AAAAAGAAAACATTCTTTAGGAAACTTTGAAATTGTGTTTGATTCTTAGTTGGAATTCGA
TTAAGATCTGATCCCAGACACAACGAGGTTCCCTTTTGATCATCGGAGAAGGGAGCTGCT
TGGGATCCAGCAGAACTGAACTGACTGATTGACTACTATGACAGCAATGATTGCTACTAT
CAGTCGTAGTATGCCACACATACACAGACATCCATTGATCAGGAGTAGTCTTGTAGTGAG
TGCAGCCACTGTTCTGTCAAGGACAGTCAGGAACACTGCAACAGTCGCTGCACTTGCACC
CATCAGATCAGCAGCAGCAGCAACTACTAACTCTAGCAATCAGTTGTATGCTATGAGTTG
CATATGTCATACAGTTGTATTGTGCTGTGTAGAGAGACTAGAACACAACTCATCCCCTTT
ACTGACTCTTGAGTGTTTGTATTATGCCATTACACCAATCCACAGTCAATACTACTCGCA
TCTGGAACAGTGTCGCACATATTCAACACCCATTGATCTGACTCTGACTGCCAGCAAGGA
GAAACGGATCAGCAAGAAGAGGATCTCAGAGAGCAAGACACTGGATTCAGTCCATATATA
CAAGTGTGTTTCTGTTGATATAGAGTTTACATCCTGTATGATGATGTGTGGTTTCCATCA
CTGACATAATGCATTGGGTTCAGTCTGAAGAGTATTGGATGGACAAAACTAGTCAGTCTT
GGTAGATATTTGGGATTGACCTACACGCTAACAAAAGACCGAAATCATCAAGAGAATCAA
GTTGCATATTGAATCGACCCCATCGATGCTACTATCAGACGGATCCATTGACTTTGAGTC
GACCATGTTTACTCATCACCAGATATATCCAAAAGAGTGAGGGTTTGATTGTAGTTGACC
TCGTTTGACTATGTGTGTATGATAGTAGTTGGGTTATTAACCATGAGTATATCTGACCCT
ACTCCTTATCCCACTTGATAGATTACACAGTCTTAAGATCTATCAACTGTATTCACTGTG
CTCTGCACTTGGGATATCAGTGAGTAACTCCAATGATGAGTTGATTGACGAGATATATTT
GCATATCAAAAGAAATCCATCGGCAATGACTGGCAACAGCACAGTGGATCTACTCAGCAG
CAGTAACACAGTGGATGATTCCACCAACCACACAACAACAAAGCAAAGCATGTCAGCCGT
ATTGAAGCGGTCAGTTTGTATTTCTACTTGATATTTGTTCTGGGTCAACAGTGTAGGCTG
ACTCAATCTATTCTGTATTTCTAGTCTTCAGACATGTGATGTACGGCGATTACTCAGCCT
ATGCAGTTCATTTGGGATATCAACTCTGCGAAGTCAAGATATTCTAATGGTGATGGTACA
GGATCAGTTACGCCAGAATCCAACCCTGTTGTCTCCAAATGGCACAATCCCATTGCAGTT
GCTTCTAAGCCAGGGTGGTAGTCAGTCAAAGCCATTGACTGTTGACAGGTATATCCCTGA
TTTGATTCATATTATATGTATGATGTTTTTTGTGTATTTGATTGCTGACTATTGCAGTCT
AGTTTGGCGCAGTTGAGTAGAGATCAATTATGGACATTTTCAGATATATGTGGCATTCCA
TATGTCCTGGCCAAGGCGGAATTTTCTAGTATCATCAAGAACCAACTACTTGATTCGGCA
TCGTCACTGGTGGGAGAAGGTAGCATGGTCAATTTGCAGTTTACCCCTAAACCGTCGAGG
CAAGAGAGGCACAATATATCCAATATGTCTATCCACATCAACAAGTATGTGGCAGTGTTA
AATTGTTGATACAATATATATTATGCTGCTGCTATATTTGCAAACTCACGATCATTTGTT
ATTCAGACTAGAGGCACTCTCGTCGATGCAATTAATCACATTATGCAAGATGTTTGGTGT
TTCAGACGATAAAACTAAATCCCAGCTTGTAAAGGAGATACGTGTTTATTTAACATCAAA
TCCATCTGCTGTAACTGAGGATAGTATGCTAATCCCTGGGAATGAAAAGTCGATAGACAA
AAGGTCAAGCAAGAAGACGCTTTTTAAACCCGTGTATCTCCATAGGTAGTGATGTCTTTT
GGTTATGAATCTATTTCTCGTTGTATTTGTATTTGTATTTGTGGTATGTATATGCTAACA
TTCATTCCAATGCAATCAGGTTGGCCACATCACACATTAATGATATCTGGGTGATATGTA
GATCGTATGGAATTTCCACAAAGATATCAAAAGAACAGCTTCTTGAGCGATTTAGGACTC
ACCTGCACAAACATCCAGAAACTATACGTGCAGATGGCACTGTTGATCTGGTGGCTCTTG
CAAATACAAAGGGTTGATGGATGTGTGTGTGTAGCTCTTTTTTAAAAGTAACCTGATAAT
AATAAACTTTGAATAATTGGACTTGAATATGGGGATAAGGATGGTGCCATGGTTGATATG
TCGATTGTCATTTGCTCTGGGGTCTGCCTTTCCTTTTTAAGAGTAAAAGGGATACATGGA
CTTGTAATGAATGTGGTATTGGGTCTTATTAAAAAGGTATTGTTATTGCAGTAGTAATCT
TTTGCTTTATGTTGTCACTTTCAGGATTCTTCATCCTTTGTTTCTAACAACCGCCTGTTA
TAAAGTAGCAGACATTGATTGTCACAGGACACTGCATTGCTGTTTTTCATCAGCAACATA
CATGTGTCCTCTCCACAAACATCTATATCACACATTCACAATACTAACACACCTGGCTTT
GACTCCCATAAGAAACCCCATGTCCAACAATCTGTTATCACTATATAATACAGATCCCAA
CACTCTTCCCCTTCTTGGATATAGGGGTTACTTTTTTTGGGGGGGGGGGGTTTCTTTAAT
TTACGGCTGATTTGTGGACCCTGAATGCTGGAAACAAGGGCGAGCGGCTTTGTGTTGACA
TATCTATTGTCATTGCTACAGTATTGATTTGATTTGATTTTGTTGATTATTAGTAGTAAT
ACTCCTTTGAATCAAAGTATTTGGGGTAAATGTATTTGATTCTGTCTTTTTTGGTTCTTG
TCCATTACTCTGTTGGGATATCGACTGCATCCCCTTTGGTGATAGGATTTTTTTTTGAAT
GAACTTTAATTGTTAAGAATATAATCACACACCCCAAACAAACAAGCACGAATATGAATC
TGATGGTCAAAATCAGATCCATGAAACACAGGCAAGCCATACCCATTCAGGCAATAGGAT
GGTGTTGGTACTAACAAGTCAGACTAACCAACTCCTACAAGATGATCCCGGTGGTATTTC
CACAATGTGGATTGATACTGCCGGTACGCTACCTGCAGGAAGTCAGTTAATCCGTTTGAC
GAGTGGAACTAAAGGAGTGACTGATAGTACCCAACAGAAGGGAAAAAGGGATTTTTATTC
ATCATCTGAGGATGTTTGATATTCTAACTCTGCATTTCCTAATAATGCTCCATCCTTTGA
T

>scaffold0149-55499-57956-C
ATCCTAAGACTGTGTAGTCTATCAAGTGGAATAGGAGTGGGATCAGATATAATTATGGTT
AATAACCCCAACTACTATCATACACACACATGATCAAACAAGGTCAACTACAATCAAACC
CTCACTCTTTTGGATGTATCTGGTGATGAGTAAACATGGTCGACTCAAAGTCAATGGATC
CGTCTGGTAGTAGCATCGATGGGGTTGATTCAATATGCGACTTGAATCTCTTGATGATTT
CGGCCTTTGATAGTATCTGAGTCAATCCCGAATATCTACCAAGACTGACTAGTTTTGTCC
ATCCAATACTCTCCAGACTGAACCCAATGCATTATGTCAGTGATGGAAACCACACATCAT
CATCATACAGGATGTAGACTATATCAACAAAAACACACTTGTCTATATGGACTGAATCCA
GTGTCTTGCTCTTTGATATCCCCTTCCTGCTGATCTGTTTCTTCTTGGTGGCAGTCGGAA
TCGGATCAATGGATGTTGAATATGAGCGACACTGTTCCAGATGCGAGTAGTATTGACTGT
GGATTGGTGTAATGACATATACAAACACTCAAGAGTCAGTAAATGGAATGAGTTGTGTTC
TAGTCTCTCTACACAGCACAGTACAACTGTATGACATATGCAACTCATAACACACAACTG
ATTGCTGGAGTGAGTGAGTAGTTGCTGCTGCTGCTGATCTGATGGGTGCGAGTGCAGCGA
CTGTTGCAGTGTTCCTGATTGTCCTTGACAGAACAGTGGCTGCACCCACTACGAGACTAC
TCTTGATCAATGGGTGTCTGTGCATGTGTGGCATAGTACTACGACTGATAGTAACAATCA
TTGCTGTCATAGTAGTCAGTCTAATCTGTTCTGTTATGTTGAATCCCAAGCAGATCCCTT
CTCTAATGGTCAAAAGGAAACCTCGTTGTGTCTGGGATCAGATCTTAATCAAATTCCAAC
TAAGAATCAAACACAATTTCAAAGTTCTCTAAAGAATGTTTTCTTTCTATCCTTTCACCA
ATCTCGGTTGGATTATAAGTGGTTGATAGATGGAGACCATATCTCCCTAGGGTCGTCTTA
CTCAAGGATCACTTGTACCATCTCATTCCATCATACTATTTCGTCCTTCAACTCGTATCA
CCCAATATACCCAATATACCCCCCCAATAGTCCATGTATGTTTTTGTTAGTCCTCTTCCC
CTCTACACTCACATGTCCCCTATCCACCATCTCCACTAATGTTGGATGTGTGATTCATTT
ACTAATGAACCACTCGCCACATAAACACTGTGGCTATACCACTATATCCATACAGTTGTT
TCCTTCTTTCCCACGGATATCTTGTTCAGTACAACTTCTACTAAATATCCTTTATATATA
TATATAAGGAGAATCCCTTATAGGACAAACGGCACAACCATGCCAAAACAGTATAGAGAC
TGCTACCCACTACACCACATTCTGTGTGTTGTTGTGGCTGCTCGGTTAGAACAGGTCATA
TACAAAGTGTATACCCAATGAAGAGTATTGACTCTTCCTCATCTTTTTTGGATGAGGGCG
GAGTGTGCCCTCAGTCACATTTCTTATTAGCACATACTCTGTGTGAGGGCAGACCTACAA
ATGTTTGAGATCTATACAAAGGATGATGTGGTAGATTGTGTCATCACTCCCTTTATTCTT
AAATATATTATTCAGCAGTCTAGGTCCGTGTGCCAGACCTGATGCTTCTTAATGTTTCTG
GTCTACAACGAGGAGTATCAACATAGCAATCTGCTTAGTGGGAATCGAACCCATACACCA
GCATCGGGCTGATGTGAGGGTATAACTGTGGCTTGACCCACACTGCCACCAATCGCCCTA
GGTCACAAATACTACCACCTGTGTTCTGATGTCATGCTGTTATAGGCTGTGCGGCATAAG
GTGCGGCACAGGAAACAGGTGATGGTTTCTTGTGATGTCGACGGCAAAGGAAAGAGAATC
ACGGTAATATGTAAAAGTCTGTGTCTCGATTCACAAAGTGAGATTGAAATGCCAACACAA
TTGAGGGCGAGATCCCACCCTGTCATGGGGATGCTGCGTGGTGAATGTAGTTTGGCTGAT
AACTATAGCGGTGGGAAGTGCACACATCACTATCGAAGAGGTATGAGAGCAGCCACACAA
AGGACACTTGACAATACTATATGGGACATGTATGATGTATAGGCAGGCGGGTCTATTTTG
CCATGGTATAATCAACCAGCATAGGCTTTATGCCCAACCAAGGCAAGGATGGACACACTC
CATCCCACATTGATACCCATACCAATCACAAAGTAACCAGATGGTGATTCATTATTATCG
GAAGTGGCGATTCAAAGTACACACACACCACATTGACACGACCAGCGTAGAGGATACGCG
GTATTCAATGAAATTGCCATCAAAACCTTGTACTTCAGGGCTGGGGTCAAAGGGAGT

>scaffold0149-63610-65113-C
AATGAAAGTTTGGATGGGTCAGAATAGTTGTACACCAATAGTGTGTGTGTGGTATGCCTC
AATGATACGTGTTAGTGTAACTAGACAATGAGGGTGGTTTCAGTGTGTGCACATATTCAA
ACTCATATCTACAAACAACCCATCGCCATCACCAAAGGGGGTGTAGTCAATATCTTTAAC
AACTCGTATCATCCAATATACCCCCCAAATAGTCCATGTGTGTTTTTGTTAGTCCTCTCC
CCCCCCCACACTCACATGTCCCCTTTCCACCATCTCCACTAATGTTGGATGTGTGATTCA
TGAACAAATGAACCACTCACCACAATAACACTGTGGCTATACCACTATATCCATACAGTT
GTTTCCTTCTCCCCTCTGATATCTTGTTCAATACAACTCGTACTAATATCCTTTATATAT
ATATATAAGGAGAATCCCTTATAGGACAAACGGCACAACCATGCCAAAACAGTATAGAGA
CTGCTACCCACTACACCACATTCTGTGTGTTGTTGTGGCTGCTCGGTTAGAACAGGTCAT
ATACAGAGTGTTTACCCAATGGAGAGTGTTGGATATTTATCCTCCTTTTTGGATGAGGGT
GGAGTGTGTCTTCAGTCACATTTCTTATTAGCACATACTCTGTGTGTGAGGGCAGACCCA
CAAATGCTTGAGATCCATACAAAGGATGATGTGGTAGATTGTGTCATCACTCCCTTTATT
CTTAAATATATTATTCAGCAGTCTAGGTCCGTGTGCCAGACCTGATGTCTTTTAGTGTTT
CTGGTCTACAACGAGAAGTATTAGCAGACAACAGCGGCTTATTGGGAATCGAACTCATAC
GTCATCGGGCTGATGTGAGGGTATAACTGTGGCTTGACCCACACTGCCACCAACCGCCCT
AGGTCACAAATACTACCACCTGTGTTCTGATGTCATGCTGTTATAGGCTGTGCAGCATAA
GGTGCGGCACAGGAAACAGGTGATGGTTTCTTGTGATGTTGATGACAAGGGAAGAGAACC
ATTGTATTATGTAAGAGTCTGTGTCTTGATTCACAAAGTAATATTGGAATACTGGTACAA
TTGAGGGCGAGATACCATTTTGTCATGGGGATGCTGCGTGATGGATGTAGTTTTGGCCGA
TAACTATAGTGGTGGAGAGTGAAAACATCACTATCGAAGAGGTATGAGAGCAGCCACACA
AAGGATACTTGACAATACACTATGGGACATGTATGTTGTATATGCAGGTGAGTCTATTTT
GTCACAGTATAATCAATCAACCCCAGACCCTATGTCCAACCAAGGCAAGGATGAACGCAC
TCCACTCCACATTGATACCCATTACAATCACAAAAACAACTGGATGGCAATTCATTATTA
CCAAAAGTGGTAATTCAAAGCATACACACACACACTATATTGACACGACCAGTGTAGAGG
ACACGTAATATTCAATGAAATTGCCATCAAAACCCTGTACTTCAGGGCTGGGGTCAAAGG
GAG

>scaffold0149-276576-282391-C
TTTGGATGAACTTTATTGTTAAGAATAGAATCACATCCACAAAACAAACAAGCACGAATG
CCAAAGGTGTTTTGTGAATCTGATAGTCAAAACCAGATAACATGGAACACGGGTAAGCCA
TACCCATTCAGGCATAGGCTGGCGGTGCTAGAAGTCAGTTAGCCAACTTCCACAAGGCGA
TCCTGGTGGTATTTGCCACAACGTGGATTGATACTGCCGGTACGTTACCCTGCAGGAAAT
CAGCTAACCGTGCTGCCAGCGCCCGATTATCATGCCTCGTCCCCATAGATTCATGCTCCA
CAGTCCCGTCCAACCAACGCTGGTCCAGATCTGCTTCGCCATTTAAGACTCCACCGCGGA
GCCAAGTATATACATTCTCCACACCCAGATCGAGTGCGCGACTCAGCAATCTGAATCGTG
ATTTCTGAATTGCTGGTACTAGTCCAGACTGAATGCGATGGCCAGTTACTTGCTCACACT
CCACCACGAGATGAGCAAATGGATGTGCTGAGTAGTTGCTGGTCGCATAAGATGCAGTGA
TCAGCTGAGAATGGGTGGGTGTCGACTCATATGCCAATCTGAATGGCTTTTCTTGCTTGT
CCAGAGTGCATCCATGCGCGCAAGCATCAGATATCTTGTGCCATGTGCTCGTGATTTATC
GAAACTGGGATCCTTGAAGAACCCAAAAGTGTCCAATAATTGTCGAGTGACATACTTCTG
GAGCGATGCAGAGTCTCCACATGTTCGTAAAGTTTCCATCAATGCAAACGAGTGTCGTTG
CTTGACTGTCTTTGGTCTGACTTGTGGTGTCAGCCAGTATCTGTTCCTGTACAGCTGTTT
GGTCCGACAGAGACCAAAACCAGCGCTGGGATCTTACCAACTGCCCTTGGACATTCAGTG
TAAACACGTCATTGTCTGTACCTGAGGAGATGACATTGATGGGTGTTCTCTTAGTCACAG
ACCGCTCCAACAAGCGTACCCGTGATACCAATGAGCGAGCAGAAGTGACCCAATCCCAGT
TTCAACCAGAAGGGGTCCAATTGCAGTCAAGAGTCGGGCACCAGCGAACAGTCGGATACC
CTTGTTGATTGTCGTTTGCAGTGGTGCGAGGTGTGACTTGTTTCCACCAACTAGCTCAAC
CCCATAGTAGACTTTGCCCATGACCATAGCAGAGAATATGCAAGATCGGTAGTTCATCGT
TGGCTGGTGGTCAGCCAGTTTGAAACCACTGACGAATGACAATGTTACATCCAAATTTGC
TTGATGATAGGGAATCCCCTCTCACTCCAAACCATGACTTCCTGTTCAGTCTTTCATCTA
ATCCTGAATATCCGTCTATAAAACGACACTGTGTGTATTTGGCAATTACAATAAAATCAT
CCTAGCAATATTTGCTCTTTCAAATCACTACTATTTATCTATATTCCAAACTTCAATCAG
GCTGCTCTAATCATTCTCTATTAAATATGATATACAATATTGACTATTGACCATAGTATT
AACTATCTTCATTCACCAATATCTGTCATTTATCTTGATATAAGCTATAAACCCCATTTA
TTATTTTCCACCCATTATAAAAACAACCGTATACATTGTTAAGTATTGTGAATGTGTGAT
GTAAAGGTTTGTGGAGAGAACACATACATGTGTTGATGAAAGACAGTAACGCAGCGGCCT
GTGACAATCGATTGTCTGCTATTATATAAACAGGCGGTTGTTAGAAACAAAGGATGAATA
ATCCTGAAAGTGACAACATAAAGCAAAAAGATTACTACTACATTAACAATATTTTCCTAA
TCAGATCCAATTTCACATTCATTACAAGTCCATGTATCCCTTTTACTTGTGGAAAGGAAA
GTGATACCTCAGAACAAATGACAAATGAAATATCAACCATGGCACTATTCTTATCCACAT
ATTCACATCCAATTATTCAAAAGTGTATTGTTGTCGTTTTACTTTTCAAAAGAACTGCAC
ACACACACACACATCCATCAACCCTTTGTATGTGCAAGAGCCACCAGATCAACAGTGCCA
TCTGTACGTATAATTTGTGAATGCTTGTGTAGGTGAGTCCTAAATCATCCAGAAGCTGCA
CTTTTGATATCTTTGTTGAAATTCCATACGATCTACATATCACCTGGATATCATCCTGGT
GTGATATGTCCAAACTGATTGTATTGGATGGATGTTAGTATATACACACCACAAATACAA
ATACAACGGGAAGTAGATTCATAACTAAAAGACATCACTACCTATGGAGACACATGGGTT
TAAAAAGCGTCTTCTTGCGTGAATTACTCTTCAACGATTTTTCATTTCCAGGGATTAGCA
CACCATCCTCAGTTACAGCAAATGGATTTGATGTTAAATAAAGACGTATCTCTTCTACAA
ACTGGGCTTTTGGTTTATCGTTTGAAACACCAAACATCTTGCAGAATGTGATCAACTGCG
ACAGCGAGAGTGATCCTAGTCTGAATAAAAAAATGACCATGAGTTTGCAAATATAGCAGC
AGCATAATACATGCATTTTATCAACAAGTCAGCACTACCACACACCTGTTGATATGGATA
GGCATATTGGATATATCAAATGTCTCTTTCCTCGACAGTTTAGGAGTGAACTGCAAATTG
ACCATTCCACCCTCTTCCACCAGTAGCGATGCCGAATCAAGTAGTTGGTTCTTGATGGCA
CTGGCATATTCTGCCTTGGTGAGGTGGTATATGGAATGCCACATATATCTGACAATGACC
ATAATTGATATCCACTCAACTGTGTCAAACTAGACTGCAATAGTCAGCAACCAAATAAAC
CAAAGAATCATACATACATATGAATCAGGTTAGGAATATACCTGTTGATAGTCAATGGCT
TTGACTGACTACCACCATGGCTTAGAAGCAACTGCAGTGGGATTGTGCCATTTGGAGACA
ATAGGGATAGATTCTGGCGTGAATGATCCTGTACCATTGCTTGTATAATAGTTTGGCTTA
GTACAGCTCTTATCCCAAATGAACTGCATAGGCTGAGTAATTGCTGACTATCACATACAT
GGAGACTAGAAACACAGAATAGATTGGATCAGCCTACACTATTGACCCGGAACAAATATA
AAAGTAGAAATACAAACTGACCACTTCGATACGAATGGTGACATGCTCTACTTTGTTGTT
GAGTGGTTGGTAGAATCATCCACTGTGTTGCTGCTAAGTATATCCACTGTGCTGTTGCCA
GCCATTGCTGATGGATTTCTCTTGATATGCAAATATATCTTGTCAATCAACTCATTATTG
GAATTGTGCACTGATATCCTAGCTTCAGAACACAATGAATACAATTGATGGATCTTAACA
CTGTGTAATCTATCAAATGGGATATGAGTGATATTAGAATATACTCATGGTTAATGACTT
CAACTATCACACATACATACACACATACATACACACATACATAGTCAAACGAGGTCAATT
ACAATCAAACCCTCACTCTTTTGGATGTATCTAGTGATTGGTAAACATGGTCGACTCAAA
GTCAATGGATCCGTCTGGTAGTAGCATCGATGGGGTTGATTCAATATGTGACTTGAGTCT
CTTGATGATTTTGACCCTTGTTAGTATGCGGGTCAATCCCAAATACTTACCAAGACCGTG
TAGTTTTGTCCATCCAATACTCTCCAAACTGAACCCAATGTATTATGTCAGTGATGGAAA
CCACACATCATCATCATACAAAATGTAGACTCTATATCAACAAAACATACTTGTCTATAT
GGACTGAATTCACTGTCTTTCTCTCTGATATCCCCTTCGTGCTGACCCGTTTCTCCTTGG
TGGCAGTCAGAGTCGGATCAATGGATGTTGAATATGTGCGACACTGCTCCAGATCCGAGT
AGTATTGACTGTGGATTGGTGTAATGGCATAATACAAACACTCAAGAGTCAGTAAATGGG
ATGAGTTGTGTTCTAGTCTCTCTACACAGCACAGTACAACTGTATGACATATGCAACTCA
TAACACACAACCGATTGCTGGAGTGAGTGAGTAGTTGCTGCTGCTGATCTGATGGGTGCG
AGTGCAGCGACTGTTGCAGTGTTCCTGATTGTCCTTGACAGAACAGTGGCTGCACCCACT
ACGAGACTACTCCTGATCAATGAGTGTCTGTGCATGTGTGGCATAATACCACGGCTGATA
GTAGTAACCATCATTGCTGTCATAGTAGTCAGTATAATATGTCCTGTTGGATCCCAATCA
GATCCCTTCTCTAATGATCAAAAGGAAACCTCGTTGTGTCTGGGATCAGATCTTAATCGA
ATTCCAACTAAGAATCAAACACGATTTTAAAGTTTCCTAAAGAATGTTTTCTTTTTATCC
TTTCACCAATCTCCGTTGGACTATAAGTGGTTGATAGATGGAGACCATATCTACTAGGGT
CGCCCTACTCAACGATCACTTGTACCATCTCATTCCATCATACTATTCTGTCCTTCAACT
CGTATCATCCAATATATCCAAATGGTCCATGTGTGTTGTTGTTAGTCCTCTTCCCCTCAC
ACTCACATGTCCCCTTTCCACCATCTCCACTAATGTTTGATGTGTGATTCATTTACTAAT
GAGCCACTCACCACAATAACACTGTGGCTATACCAATATATCCATGCAGTTGTTTCCTTC
TTACCCCTATTATCTTGTTCAATACAACTCGTACTAAATACTCTTTATATATATCCAGGG
GGAATCTCTTATAGGACAAACGACATAACCATGCCAAAACAGTATAGAGACTGCTACCCA
CTACACCACATTCTGTGTGTGTTGTTGCTGCTCGGTTAAAACAGGTCATATACAGAGTGT
ATACCCAATGAAGAGTGTTGACTCCTCCTCCCCTTTTTGGATGAGGGTGGAGTGTGCCTT
CAGTCACATTTCTTATTAGCACATACTCTGTGTGTGAGGACAGACCTACAAATGTTTGAG
ATCCATACAAAGTGTAATGGTAGATTGTGCTGCCACTCCCTTCATTCTCAAATATACTAT
TCGGCAGTCTAGGTCCGTGTGCCAGACCTGATGTGTTTTAATGTTTCAGGTCTACAACGA
GGAGTATCAGCAGACAATATCTACTTAGTGTGAATCAAACTCATACACCACCATTGCGTT
GATGTGAGGGTGTAACTGTGGCTTGGCCCACTCTGGTAGCAACCGCCCTAGGTCACAAAC
ACTACTACCTGTGTTCTGGTGTCGTGTCGGTATAGGCTCTGAAACATAGGATGCGGCACA
GGAAACATGTGATGATTTCTTGTAATGTTGATGACAAGGAAGGAGAACCACTGTAGTATG
TAGGAGTCTGTGTCTTGATTCACAAAGTGAGATTGTGATACCAACACAGTTGAGGGCGAG
AGCCCACCCTGTCATGGGGATGCTGCGTGGTGGATGTAGTTTTGGCTGATAACTATAACG
GTGGGGAGTGCACACATCACTATCCAAGAAGTATGAGAACAGCCACACAAAGGATACTTG
ACAATACTCTACGGGACATGTATGTTGTATATGCAGGTGGGCCTATTTTGTCACAGTATA
ACCAACCAACCCCAGACCCTATGTTTAACCAAGGCAAGGATGGACACTCTCCCATACATT
GATACCCATCCTAATCATAAAAACAAACAGATGGCAATTCATTATTATCGGAAATGACAA
TTCAAAGTGTACACACACACCATATTGACATGACAAGTGTAGAGATACGTAATATTAAAT
AAAGTCGCCACTAAAACCCTGTACTTCAGGGCTAGTGTCAAACAGGGTGAGTTTC

>scaffold0150-8275-9955-C
GGTGTCTGTGCATGTGTGGCATAATACCACGGATGATAGTAGCAATCATTGCTGTCATAT
CAGTTCAGTCAGTTCAGTCAGTTCAGTATAATATGTTCTGCTGAATCCCAATCAGATCCC
TTCTCTAATGATCAAAAGGAAACCTCGCTGTGCCTGGGATCAGATCTTAATCGAATTCCA
ACTAAGAATCAAACACAATTTCAAAGTTTCCTAAAGAATGTTTTCTTTGTATCCTCTCAC
CAATCTCTGTTGGACTATAAGTGGTTGATAGATGGAGACCATATCTACTAGGGTCGTCTT
ACTCAAATATCACTGCTACCATCTCATTCCATCATACTATTCCGTCCTTCAACCCGTATC
ACCCAATATACCCCCAAATAGTCCATGTGTGATTTTGTTAGTCCTCTTCCCCTCACATTC
ACATATCCCCTTTCCACCATCTCCACTAATGTTTGATATGTGATTCATGAACAAATTAAC
CACTCACCACAATAATACTGTGGCTATACCACTATATCCATGCAGTTGTTTCCTTCTTAT
TCCTGATATCTTGTTCAGTACAACTTTTACTAATATCCTTTATATATATACAATGGGAAT
CCCTTATAGGACAAACGACATAACCATGCCAAAACAGTATAGAGACTGCTACCCACTACA
CCACCTTCTGTGTGTTGTTGTTGTGGCTGCTCGGTTAGAACAGGTCATATACAGAGTGTT
TACCCAATGGAGAGTGTTGGATCTTCCTCACCTTGTTGGATGAGGGTGGAGTGTGCTTTC
AGCCACACTTCTCTTATTAGCACATACTCTGTGTGAGGGCAGACCTACAAATGTTTGAGA
TTTATACAAAGGATGATGTGGTAGATTGTGCTGTCACTCCCCTCATTCTCAAACACATTA
TTCGGCAGTTTAGGTCTGTGTGCCAGATCTGATGCTTCTTAATGTTTCTGGTCTACAGTG
AGCATCAACAGGCAACATCTGCTTAGTGGGAATTGGAACTCATACACTATCATCGTGCTG
ATGTGAGGGTGTAGCTGTGACTTGGCTCACTCTGGTACCAACCGCCCTAGGTCACAAATA
ACACTACCTGTGTTCTGATGCTGTGTCGGTATAGTCTGTGAAATATAAGGTGTGGCACAG
GAAGCAGGGGATGGTTTATTAGGATGTTGATGACAAATGAAAAAGAACCATTGTAATATG
TAAGGGTCTGTGTCTTGATCCACAAAGTGACGTTTTAATACCAACACAATTGAGGGTGAG
AACCCACCCTGCCATAGGGATGCTGCGTGGTGAATGTAGTTTTGGCTGATCACTATAGTG
GTGGGGAGTGCATACATCACTATCCAAGATGTATGAGAGCAGCCACACAAAGGATACTTG
ACAACACTCTATGGGGACATGTATGTTGTATAGGCAGGTGGATCTAGTTTGTCACAGTAT
AATCAACCAACCCCAGACTTTATGCCCAACCCAAGCAAGGATGAACGAACTTCACCCCAC
ACATTGGTGCCCATCCCAATCACAAAGACACCCAGATGGTGGTTCATTATTATCGGAAGT
GGCAATTCAAAGTATACACACACACCATATTGACACGACCAGTGTAGAAATACGCGGTAT
TCAATGAAATTGGCACCACAACCTTGTACTTCAGGGCTAGAGTCAAACAGGGTGAGTTTC


>scaffold0150-28422-29304-+
ATACACCCTTTGACCCTAGCCCTGAAGTACAAGGTTTTGGTGTCGATTTCATTGAATACC
GTGTATCTCTACACTGGTCGTGTCAATATGTTGTGTGTGTGTTCACTTTGAATCGCCACT
TCCGATAATAATGAATCACCATCTGGGTGTCTTTGTGATTGGGATGGGCACCAATGTGTG
GGGTGAAGTTCGTTCATCCTTGCTTGGGTTGGGCATAAAGTCTGGGGTTGGTTGATTATA
CTGTGACAAACTAGATCCACCTGCCTATACAACATACATGTCCCCATAGAGTGTTGTCAA
GCATCCTTTGTGTGGCTGCTCTCATACATCTTGGATAGTGATGTGTGCACTCCTCACCAC
TATAGTGATCAGCCAAAACTACGCTCGCCATGCAGCATCCCCATGGCAGGGTGGGTTCTC
GCCCTCAATTGTGTTGGTATTACAACATCACTTTGTGAAACGAGGCACAGACTCTAGTGT
GTTACAGTGGCTCTCTTTCTTTTGTCATCAACATCCTAATACACCATCGCTTGTTTCCTG
TGTCGCATCTTATGTTGCACAGCCTATACCAACACGACACCAGAACACAGGTAGTAGTAT
TTTCGACCTAAGCGGTTGGTACCAGAGTGGGACAAGCCATGCAATTACTCCTCACATTAG
CGCAGTGGTGGTGTATGGGTTAAACTCCCACTAAACCGATGTTGTCCGTTGATCGTCTTC
GCTGTGGGCCAGAAACATTAAGAAGCATCAGATCTGGCACACAGACCTAAACTGCCGAAT
AGTGTATTTAAGAATAAAGGGAGTGACAGCACAATCTACCACATCATCCTTTTGTATAGA
TCTCAAACATTTGTGGATCTGCCCTCACACAAAGTATGTGCT

>scaffold0150-38490-40901-+
ATACACCCTTTGACCCTAGCCCTGAAGTACAAGGTTTTGGTGTCGATTTCATTGAATACC
GTGTATCTCTACACTTGCCGTGCCAATATGGTGTGTGTTCACTTTGAATCGCCACTTCCG
ATAATAATGAATCACCATCTGGTTGTCTTTGTGATTGGGATGGGCACCAATGTGTGGGGT
GAAGTTCGTTCATCCTTGCTTGGGTTGGGCATAAAGTCTGGGGTTGGTTGATTATACTGT
GACAAACTAGATCCACCTGCCTATACAACATACATGTCCCCATAGAGTGTTGTCAAGTAT
CCTTTGTGTGGCTGCTCTCATACATCTTGGATAGTGATGTGTGCACTCCTCACCACTATA
GTGATCAGCCAAAACTACGCTCGCCATGCAGCATCCCCATGGCAGGGTGGGTTCTCGCCC
TCAATTGTGTTGGTATTACAACATCACTTTGTGAAACGAGGCACAGACTCTAGTGTGTTA
CAGTGGCTCTCTTTCTTTTGTCATCAACATCCTAATACACCATCGCTTGTTTCCTGTGTC
GCATCTTATGTTGCACAGCCTATACCAACATGACACCAGAACACAGGTAGTAGTATTTTC
GACCTAAGCGGTTGGTACCAGAGTGGGACAAGCCATAGTTACTCCCTCACATTAGCGCAA
TGGTGGTGTATGGGTTAAACTCCCACTAAACCGATGTTGTCCGTTGATCGTCTTCGTTGT
GGGCCAGAAACATTGAGAAGCATCAGATCTGGCACACAGACCTAAACTGCCGAATAGTGT
ATTTAAGAATAAAGGGAGTGATGACACAATCTACCACCACCCTTTGTATAGATCTCAAAC
ATTTGTAGGTCTGCCCTCACACAGAGTATGTGCTAATAAGAAATGTGACTGAAGGCACAC
TCCACCCTCATCCAAAAAGGTGATAAAGAGTCAAATACCCTCCATTGGGACAACACTCTG
TATATGACCTGTTCTAACCGAGCAGCCACAACAACAACACACAGAAGGTGGTGTGGTGGG
TAGCAGTCTCTATACTGTTTTGGCATGGTTATGTCGTTTGTCCTATAAGGGATTCCCATT
GTATATATATAAAGGATATTAGTAAAAGTTGTACTGAACAAGATATCAGGAATAAGAAGG
AAACAACTGTATGTATACAGTGGGTATAGACATAGTGTTATTGTGGTGAGTGGTTCATTT
GTTCATGAGTCACACATCAAACATTAGTGGAGATGGTGGGAAGGGGACATGTGAGTGTGT
AGAGAAAGAGGACTAACAACAACACACATGGACTATTTGGGGGTATATTGGGTGATACGG
GTTGAAGGACGGAATAGTATGATGGAGTGAGATGGTACAAGTGATCCTTGAGTAAAACGA
CCCTAGTAGATATGGTCTCCATCCATCAACCACTTATAGTCCAACAGAGATTGGTGAAAG
GATAAAAAAAGAAAACATTCTTTAGGAAACTTTGAAACTGTGTTTGATTCTTAGTTGGAA
TTCGATTAAGATCTGATCCCAGGCACAGCGAGGTTTCCTTTTGATCATTAGAGAAGGGAT
CTGCTTGGGATTAAACAGAACTGATTAGACTGACTGACTGACTGATATGACAGCAATGAT
TGCTACTATCAGTCGTAGTATGCCACACATGCACAGACATCCATTGCTCAGGAGTAGTCT
TGCAGTGGGTGCAGCCACTGTTGTGTCAAGGACAATCAGGAACACTGCAACAGTCGCTGC
ACTTGCACCCATCAGATCAGCAGCAGCAGCAACTACTCACTCACTCCAGAAATCAGTTGT
ATGTTATGAGTTGCATATGTTATCCAGTTGTATTGCGCTGTGCAGAGAGACTAGAACACA
ACTCATCCCCTTTACTGACTCTTGAGTGTTTGTATTATGCCATTACACCGATCCACAGTC
AATACTACTCGCATCTGGAACAGTGTCGCACATATTCAACATCCATTGATCCGACTCTGA
CTGCCACCAAGGAGAAACAGATCAACAGGAAGGGGATATCAAAGAACAAGACACTGGATT
CAGTCCATATAGACAAGTGTGTTTTTGTTGATATATAATCTACATCCTGTTATGATGATG
TGTGGTTTCCATCACTGACATAATACATTGGGTTCAGTCTAGAGAGTATTGGATGGACAA
AACTATTCAGTCTTGGTAGGTATTTGAGATTGACCTATCATCTATCAAAGGCTGAGATCA
TCAAGAGAATCAAGTCACATATTGAATCAACCCCGTTGATGCTACTACCAGACGGATCCA
TTAGCTTTGAGTCGACCATGTTTACCAATCACCAGATACATCCAAAAGAGTGAGGGGTTG
ATTGTAATTGACCTCGTTTGACATATGTGTGTGTGTGTGTGTGATAGTAGTTGGGGTCAT
TGACCATGAAT

>scaffold0154-91226-92233-+
AAGCATACTCCTTTTGACCCTAGCCCTGAAATGCAGGGTTTTGGTAGTGATTTTATTGAG
TAATACGTATCTTCACACTGCCACGTCAATATGATGTGTGTGTATACTTTGAATTTCCAC
TTCCAACAATAATGAATTACCATATGTTTGTTTTATGACTGGGATGGGTATCGATGTATG
GGTGTGTGTCTATCATTGCCTTGGTTGGGCATAAATCATGTATTGGTTTGATTATACTGT
GGCAAAATAGACTCACCTGCCTATACAACATACATGTCCCATAGAGTATTGTCAAGTGTC
CTTTGTGTGTCTGCTCTCATACCTCTTCGATAGTGATGTTCGCACTCCCCACTACTATAG
TTATCAGCCAAAACTACATTCACCACGCAGCATCCCCATGACAGGGTGGTATCTCGCCTT
CAATTGTGTTGGTATTACAACATCACTTTGTGAATCGAGACACAGACTCTTACCTATTAC
AGTGGTTCTCTTTCTCTTGTCATTAACATCACAAGAAACCATTTACCTGTTTCCTGTGCC
GCACCTTATGTTTCACAGCATATACCAACACGACACCAGAACACGGGTAGTATTATTCGC
GACCTAGAGCGGTTGGTACCAGAATGGGTCAAGCCACAGTTACAGCCCACATCAGCCCGA
TGACGTACGAGTTCGATTTCCACCAAGCGGGTGTTGTCTGCTAATATTCCTCGTTGTAGA
CTAGAGATATTAAAAGGCGTCGGATCTGACACACGGACCTAGACTGCTTAATAGTGTGTT
TAAGAATGAAGGGAGTGACGGCCCAATCTACCACCACCCTTTGTATATATCTCAAAAATT
TGTAGGTCTGCCCTCCCACAGAGTACGTGCTAATAAGAACTGTGGCTGAAGGCACACCCC
GCCCTCATCCAAAAAGGGAGAAAGGGTCAACACTCCCATTGGGTAACCTCTGTATATGAC
CTATTCTACCCAAGCAGCCACAACACACACAGAAGGTGGTGTAATGG

>scaffold0160-210173-215083-C
TCAAAGGATGGAGCATTATTAGGAAATGCAGAGTTAGAATATCAAACATCCTCAGATGAT
GAATAAAAATCCCTTTTTCCTTCTGTTGGGTACTATCAGTCACTCCTTTAGTTCCACTCG
TCAAACGGATTAACTGACTTCCTGCAGGTAGCGTACCGGCAGTATCAATCCACATTGTGG
AAATACCACCGGGATCATCTTGTAGGAGTTGGTTAGTCTGACTTGTTAGTACCAACACCA
TCCTATTGCCTGAATGGGTATGGCTTGCCTGTGTTTCATGGATCTGATTTTGACCATCAG
ATTCATATTCGTGCTTGTTTGTTTGGGGTGTGTGATTATATTCTTAACAATTAAAGTTCA
TTCAAAAAAATCCTATCACCAAAGGGGATGCAGTCGATATCCCAACAGAGTAATGGACAA
GAACCAAAAAGACAGAATCAAATACATTTACCCCAAATACTTTGATTCAAAGGAGATTAC
TACTAATAATCAACAAAATCAAATCAAATCAATACTGTAGCAATGACAATAGATATGTCA
ACACAAAGCCGCTCGCCCTTGTTTCCAGCATTCAGGGTCCACAAATCAGCCGTAAGAATT
AAAGAAACCCCCCCCCCCAAAAAAAAGTAACCCCTATATCCAAGAAGGGGAAGAGTGTTG
GGATCTGTATTATATAGTGATAACAGATTGTTGGACATGGGGTTTCTTATGGGGAGTCAA
AGCCAGGTGTGTTAGTATTGTGAATGTGTGATATAGATGTTTGTGGAGAGGACACATGTA
TGTTGCTGATGAAAAACAGCAATGCAGTGTCCTGTGACAATCAATGTCTGCTACTTTATA
ACAGGCGGTTGTTAGAAACAAAGGATGAAGAATCCTGAAAGTGACAACATAAAGCAAAAG
ATTACTACTGCAATAACAATACCTTTTTAATAAGACCCAATACCACATTCATTACAAGTC
CATGTATCCCTTTTACTCTTAAAAAGGAAAGGCAGACCCCAGAGCAAATGACAATCGACA
TATCAACCATGGCACCATCCTTATCCCCATATTCAAGTCCAATTATTCAAAAGTTTATTA
TTATCGGGTTACTTTTAAAAAAGAAACACACACACACACGAATCCATCAACCCTTTGTAT
TTGCAAGAGCCACCAGATCAACAGTGCCATCTGCACGTATAGTTTCTGGATGTTTGTGCA
GGTGAGTCCTAAATCGCTCAAGAAGCTGTTCTTTTGATATCTTTGTGGAAATTCCATACG
ATCTACATATCACCCAGATATCATTAATGTGTGATGTGGCCAACCTGATTGCATTGGAAT
GAATGTTAGCATATACATACCACAAATACAAATACAAATACAACGAGAAATAGATTCATA
ACCAAAAGACATCACTACCTATGGAGATACACGGGTTTAAAAAGCGTCTTCTTGCTTGAC
CTTTTGTCTATCGACTTTCATTCCCAGGGATTAGCATACTATCCTCAGTTACAGCAGATG
GATTTGATGTTAAATAAACACGTATCTCCTTTACAAGCTGGGATTTAGTTTTATCGTCTG
AAACACCAAACATCTTGCATAATGTGATCAATTGTACCCACGAGAGTACTTCTAATCTGA
ATAACAAATGATCGTGAGTTTGCAAATATAGCAGCAGCATAATATATATTGTATCAACAA
TTTAACACTGCCACATACTTGTTGATGTGGATAGACATATTGGATATATTGTGCCTTTCT
TGCCTCGACGGTTTAGGGGTAAACTGCAAATTGACCATGCTACCTTCTCCCACCAGTGAC
GATGCCGAATCAAGTAGTTGGTTCTTGATGATACTAGAAAATTCCGCCTTGGCCAGGACA
TATGGAATGCCACATATATCTGAAAATGTCCATAATTGATCTCTACCAACTGCGCCAAAC
TAGACTGCAATAGTCAGCAATCAAATACACAAAAACATCATACATATATATGAATCAAAT
CAGGATATACCTGTCAACAGTCAATGGCTTTGACTGACTACCACCCTGGCTTAGAAGCAA
CTGCAATGGGATTGTGCCATTTGGAGACAACAGGGTTGGATTCTGGCGTAACTGATCCTG
TACCATCACCATTAGAATATCTTGACTTCGCAGAGTTGATATCCCAAATGAACTGCATAG
GCTGAGTAATCGCTGTACATCACATGTCTGAAGACTAGAAATACAGAATAGATTGAGTCA
GCCTACACTGTTGACCCAGAACAAATATCAAGTAGAAATACAAACTGACCGCTTCAATAC
GGCTGACATGCTTTGCTTTGTTGTTGTGTGGTTGGTGGAATCATCCACTGTGTTACTGCT
GCTGAGTAGATCCACTGTGCTGTTGCCAGTCATTGCCGATGGATTTCTTTTGATATGCAA
ATATATCTCGTCAATCAACTCATCATTGAGTTACTCACTGATATCCCAAGTGCAGAGCAC
AGTGAATACAGTTGATAGATCTTAAGACTGTGTAATCTATCAAGTGATAAGGAGTAGGGT
CAGATATACTCATGGTTAATAACCCAACTACTATCATACACACATAGTCAAACGAGGTCA
ACTACAATCAAACCCTCACTCTTTTGGATATATCTGGTGATGAGTAAACATGGTCGACTC
AAAGTCAATGGATCCGTCTGATAGTAGCATCGATGGGGTTGATTCAATATGCAACTTGAT
TCTCTTGATGATTTCGGTCTTTTGTTAGCGTGTAGGTCAATCCCAAATATCTACCAAGAC
TGACTAGTTTTGTCCATCCAATACTCTTCAGACTGAACCCAATGCATTATGTCAGTGATG
GAAACCACACATCATCATACAGGATGTAAACTCTATATCAACAGAAACACACTTGTATAT
ATGGACTGAATCCAGTGTCTTGCTCTCTGATATCCTCTTCTGCTGATCCGTTTCTCCTTG
CTGGCAGTCAGAGTCAGGATCAATGGGTGTTGAATATGTGCGACACTGTTCCAGATGCGA
GTAGTATTGACTGTGGATTGGTGTAATGGCATAATACAAACACTCAAGAGTCAGTAAAGG
GGATGAGTTGTGTTCTAGTCTCTCTACACAGCACAATACAACTGTATGACATATGCAACT
CATAGCATACAACTGATTGCTAGAGTTAGTAGTTGCTGCTGCTGCTGATCTGATGGTGCA
AGTGCAGCGACTGTTGCAGTGTTCCTGACTGTCCTTGACAGAACAGTGGCTGCACTCACT
ACAAGACTACTCCTGATCAATGGATGTCTGTGTATGTGTGGCATACTACGACTGATAGTA
GCAATCATTGCTGTCATAGTAGTCAATCAGTCAGTTCAGTTCTGCTGGATCCCAAGCAGC
TCCTTCTCCGATGATCAAAAGGGAACCTCGTTGTGTCTGGGATCAGATCTTAATCGAATT
CCAACTAAGAATCAAACACAATTTCAAAGTTTCCTAAAGAATGTTTTCTTTTTATCCTTT
CACCAATCTCTGTTGGATTATAAGTGGTTGATAGATGGAAACCATATCTACTAGGGTTGT
CTTACTCAGATATCACTGCTACCATCTCATTCCATTATACTATTCTGTCCTTCAACTCGT
ATCACCCAATATACCCTCAAATAGTCCATGTGTGTTGTTGTTAGTCCTCTTCCCCTCTAC
ACTCACATGTCCCCTTTCCACCATCTCCACTAATGTTTGATGTGTGATTCATGAACAAAT
GAACCACCCATCACAATAACACTGTGGCTATACCACTATATCCATGCAGTTGCTTCCTTC
TTACCATGCTATCCTGTTCAGTACAACTCCTAATAATATCCTTTATATACATACAAGGGG
AATCTCTTATAGGACAAACGACACAACCATGCCAAAACAGTATAGAGACTGCTACCCACT
ACACCACCTTCTGTATGTGTTGTGGTTGCTGCTCGGCTAAAACAGATCATATACAGAGTG
TATACCCAATGGAGAGTGTTGACTCTTCCTCCCCTTTTTGGATGAGGGTGGAATGTGCCT
TTAGTCACATCTCTTATTAGCTCATACTCTGTGTGAGGGCAGACCCACAAATGTTTGAGA
TCTATACAAAGGATGATGTGGTAGATTGTGTCATCACTCCCTTTATTCTTAAACACATTA
TTCAGCAGTCTAGGTCCGTGTGCCAGATCTGATGTGTTTTAATGCTTCTGGTCTACAACG
AGGAGCGTCAACAGACAACATCTGCTTAGTGGGAATTGAAACTCATACACCACCATTGCG
CTGATGTGAGGGTGTAACTGTGACTTGGCTCAGTCTGCCACCAACCGCCCTAGGTCGCAA
ATAGTACGATCTGTGTTCTGGTGTCGCGTTGGTATAGGCTGTGAAACATGAGATGTAGCA
CAGGAGATGAGTGATAATATTCTGTGATGTTGATGACAAAGAAAGAGTCATCGTAATACG
TAGGGGTATGTGTCTTGATGCACAAAGTGATGTTGTAATACCAACACAATTGAGGGAGAT
ACCACCCTGTCATGGGATGCTGTGTGGTGAATGTAGCTTGGTTGGTAACTATAGCAGTGA
AGAGTGGGAACATCACTATCGAAGATGTATGAGAGCAGCCACACAAAGGATACTTGACAA
TACTCCATGGGACATGTATGTTGTATAGGCAGGTGGGTCTATTTTGTCACAGTATAATCA
ACCAACCCAGGACTTATGCCCAACCAAGGCAAGGATGGACACACCCACCCACATTGATGC
CCATCCCAATCATAAAAACAACCAGATGATGATCCATTATTATCGGAAGTGGCAACTCAA
AGCATATACACACATCATATTGACACGACAAGTGTAGAGATACGTAATATTCAATATAAT
TGGCACCAAAGCCTTGTACCTCAGGGCTAGGGTCAAAGGGGGTATGCTTC

>scaffold0184-567048-568984-C
TAGGATTGACTGTGGATTGGTGTAATGGCATAATACAAACACTCAAGAGTCAGTAAATGG
AATGAGTTGTGTTCTAGTCTCTCTACACAGCACAATACAACTGTATGACATATTCAACTC
ATAACACACAACTGATTGCTGGAGTGGGTGAGTAGTTTCTGCTGTTGACCTGATGGATGC
AAGTGCAGCGACTGTTGCAGTGTTCCTGGTTGTCCTTGACAGAACAGTGGCTGCACCCAC
TACGAGACTACTCCTGAGCAATGAGTGTCGGTGCATGTGTGGCATACTACGACTGATGAT
AGTAGCCATCATTGCTGCCATAGTGATCAGTCAATCAATCTGTTCAGTCTAATCAGTTCT
GTTGAATCCCAAGCAGGTCCCTTCTCTAATGATCAAAAGGAAACCTCGTTGTGTCTGGGA
TCAGATCTTAATCAAATTACAACTAAGAATCAAACACAATTTCAAAGTTTCCTAAAGAAT
GTTTTCTTTTTATCCTTTCACCAATCTCGGTTGGACTGTAAGTGGTTGATAGATGGAGAC
CATATCTACTAGGGTTGTCTTACTCAAAGATCACTTGTACCATCTCATTCCATCATACTA
TTTCGTCCTTCAACTCGTATCACCCAATATACTCAATAGTCCATGTGTGTTGTTGTTAGT
CCTCTTTCTCTACACACTCACATGTCCCCTTTCCACCATCTCCACTAATGTTTGATGTGT
GATTCATGAACAAATGAACCACTCACCACAATAATACTGTGGCTATACCACTATATCCAT
ACAGTTGTTTCCTTCTTACCCCATACTATCTTGTTCATTACAACTCCTACAAATACCCTT
TATATATCCACAAGGGGGATCCCTTATAGGACAAGCGACATAACCATGCCAAAACAGTAT
AGACACTGCTACCCACTACATCACATTCTGTGTGTGTTGTTGCTGCTCAGTCAGAACAGG
TCATATACAGAGTGTATACCCAATGGAGAGTATTGACTCCTTCCTCCCCTTTTTGAATGA
GGGTGGAGTGTGCCTTCAGTCACATTTCTTATTAGCACATACTCTGTGTGAGGACAGACA
TACAAATGTTTGGGATCTATACAAAGGATGATGTGGTAGATTGTGCTGTCACTCCCCCCA
CTCTTAAATACACTATTCGGCAGTCTAGGTCCGTGTGCCAGACCTGATGCTTCTTAATGT
TTCTGGTTTACAACGAGGAGTATCAACAGACAACATCGGCTTAGTGGGAATCGAACTCAT
ACACCACCATTGCGCTGGTGTGAGGGTGTAACTGTGGCTTGGCTCAGTCTGCCACCAACC
ACTTTGGGTCGCAAATAATACGATCTGTGTTCTGATGCTGTGTTGGAATAGACTGTGAAA
CATAAGGTGCAACACAGGAAGCAGGTGGTGGTTTCTTGTGATGTTGATGACAAGGGAAAG
AGAGCCACTGTAATATGTAAGAGTCTGTGTCTCGATTCACAAAGTGGTGTTGGAATACTG
GCGCAATTGAGGGCGAGATACCACCCTGCCATGGGGATGCTGCGTGGTGAGTGTGGCTTG
GCTGATAACTATAGTGGCAGGGAGTGCACACATCACTATCGAAGATGTATTGAGAGCAGC
CACACAAAGGATACTTGACAACACTCTATGGAACATGTATGTTGTATAGGCAGGTGGGTC
TATTTTGTCATGGTATAATCAACCAACCCCAGGCCATATGTCCAACCAAGGCAAGGATGG
ACACTCTCCCACCCATACATTGATGCCCATCCCAATCATAAAAACAACCAGATGATTATC
CATTATTATCGGAAGTGGCAACTCAGAGTATACACACACATCATATTGACATGGCAAGTG
TAGAGATATGTGGCACCCAATAAAACCGCCACCAAAACCTTGTACCTCAGGGCTAGTACC
AAAAGGAGTATGTTTC

>scaffold0184-591783-592066-+
TCCCAGACACAACGAGGTTTCCTTTTGATCATTAGAGAAGGGAACTGCTTGGGATCCAAC
TGAACTGATTAGACTGAACTGACAGATTGACTGACTGATTACTATGGCAGCAATGATGGC
TACTATCATCCGTGGTATTATGCCACACATGCACATACACTCATTGATCAGGAGTAGTCT
CGTAGTGGGTGCAGCCACTGTTCTGTCAAGGACAATCAGGAACACTGCAACAGTCGCTGC
ACTTGCATCCATCAGATCAGCAGCAGCAGCAACTACTCATCCC

>scaffold0184-629583-631394-+
AAACATACTCCTTTTGGTACCAGCCCTGAGGTACAAGGTTGTGGTGGCGGTTTTATTGGG
TGCCACATATCTCTACACTTGTCATGTCAATATGATGTGTGTGTATACTCTGAGTTGCCA
CTTCCGATAATAATGGATCATCATCTGGTTGTTTTTATGATTGGGATGGGTATCAATGTA
TGGAAGGGTGTCCATCCTTGCCTTGGTTGGACATGAATCCTGGGTTGGTTGATTATACTG
TGACAAAATAGACCCACCTGCCTATACAACATACATGCCCCATGGAGTGTTGTCAGGTAT
CCTTTGTGTGGCTGCTCTCAATACATCTTGGATAGTGATGTTCACACTCTCCGCCACTAT
AGTTATCAGCCAAGCCACACTCACCACACATCATCCCCATGGCAGGGTGGTATCTCGCCC
TCAATTGTGTTGGTATTCCAGCACCACTTTGTGAATCAAGGCACAGACTCTTACATATTA
GAGTGATTCTCTTTCCCTTGTCATCAACATCCTAAGCGACTATCCCTTGCTTCCTGTGTC
GCATATTATGTTTCACAGACTATTTCAACACAGCATCAGAGCACAGATCGTATTATTTGC
GACCCAAAGTGGTTGGTGGCAGACTGAGCCAAGCCACAGTTATACCCTCACATCAGTGAA
ATGGTAATGTATGAGTTCAATTCCAACTAAGCCGATGTTGTCTGTTGATGCTCCTCGTTG
TAAACCAGAAACATTAAAAGGCATCAGATCTGGCACACGGACCTAGACTGCCGAATAGTG
TATTTAAGAATGAGGGGAGTGACACCACAATCTACCACCATCCTTTGTATAGATCCCAAA
CATTTGTGGGTCTTCCCTCACACAGAGTATGTGCTAATAAGAAATGTGACTGACGGCACA
CTCCACCCTCATCCAAAAAGGGGAGGAGGAGTCAATACTCTCCATTGGGATAACACTCTG
TATATGACCTGTTCTGACTGAGCAGCAACAACACACAGAGAATGTGGTGTAGTGGGTAGC
AGTCTCTATACTGTTTCGGCATGGTTATGTCGTTTGTCCTATAAGGGATTCCCCTTGTGT
GTATAAAGAGTATTGGCAGAAGTTGTACTGAACAAGATAGTATGGGGTAAGAAGGAAACA
ACTGCATGTATATAGTGGTATAGCCACAGTATTATTGTGGTGAGTGGTTCATTAGTAAAT
GAATCACGCATCAAACATTAGTGGAGATGGTGGAAAGGGGACATGTGAGTGTGTAGAGAA
AGAGGACTAACAACAACACACATGGACTATTTGGGGGTATATCGGGCGATACGAGTTGAA
TGACGGAATAGTATGATGGAATGGAATGGTACAAGTGATCGTTGAGTAAAACGACCCCTG
GTAGATATGGTCTCCATCCATCAACCACTTATAGTCCAACAGAGATTGGTGAAAGGATAA
AAAGAAAACATTCTTTGGGAAACTTTGAAATTGTGTTTGATTCTTAGTTGGAATTTGATT
AAGATCTGATCCCAGACACAACGAGGTTTCCTTTTTGATCATCGGAGAAGGGATCTGCTT
GGGATCCAACAGAACTGATTAGACTGACTGACTGACTGATTACTATGACAGCAATGATGG
CTACTATCATCCGTGGTATTATGCCACACATGCACAGACACCCATTGCTCAGGAGCAGTC
TTGTAGTGGGTGCAGCCACTGTTCTATCAAGGACAATCAGGAACACTGCAACAGTCGCTG
CACTTGCATCCATCAGGTCAACAGCAGAAACTACTCACCCACTCCAGAAATCAGTTGTGT
GTTATGAGTTG

>scaffold0184-641153-642556-+
AGACTCACCCTGGTTGACTCTAGCCCTGAAGTACAAGGTTGTGGTGGCAATTTCATTGAA
TACCGCGTATCCTCTACACTTGTCGTGTCAATATGGTGTGTGTGTACACTTTGAATTGCC
ACTTCCGATAATAATGAATTGACACCTGGTTACTTTGTGATTGGGATAGGTATCAATGTG
GGGTGGAGTGTGTCCATCCTTGCCTTGGTTGGACATAAGTCCTAGGTTGGTTGGTTATAC
TGTGACAAAATAGACCCACCTGCATATACAACATACATGTCCCATAGTGTATTGTCAAGT
ATCCTTTGTGTGGCTGCTCTCATACCCCTTTGATAGTGATGCTTCCATTCTTCACCACTA
TAGTTATCGGCTAAAACTACATTTACCACGCAGCATCCCATGACAGGGTGGTATCTCGCC
CTCGATTGTGTCGGCATTACAGTCTCACTTTGTGAATCAAGACACAGACTTTTACATATT
ACAGTGACTTTCTTTCCCTTGTCGTCAACATCACAGGAAACCATCACCTGTTTCCTGTGC
CGCATCTCATGTTTCACAGACTATACCAACACGACACCAGAACACAGAGAGTATTATTTG
GGACCTAGGGCGGTTGGTGGTAGAATGGGTCAAGCCACAGTTGCACACTCACATCAGCAC
GATGGTGGTGTATGAGTTCAATTCCCCACTAAGCAGATGTTGTCTGTTGATACTCACTGT
AGACCAGAAACATTAAAACACATCAGATCTGGCACAGGGACCTAGACTGCCGAATAGTGT
ATTCAAGAATGAGGGGAGTGACGGCCCAATCTACCACATCATCCTTTGTATAGATCTCAA
ACATTTGTGGGTCTGCCCTCACACAGAGTATGTGCTAATAAGAAATGTGACTGAAGGCAC
ACTCCACCCTCATCCAAAAAGATGAGGAAGAGTCAACACTCTCCATTGGGTATACACTCT
GTATATGACCTGTTCTAACCGAGCAGCAACAACACACACAGAATGTGGTGTAGTGGGTAG
CAGTGTCTATACTGTTTTGGCATGGTTGTGTCGTTTGTCCTATAAGGGATTCCCCTTGTG
GATATAAAGAGTATTTAGTAGGAGTTGTATTGAACAAGATATCAGGGGTAATAAGGAAAC
AACTGTATGTATATAGTGGTATAGCCACAGTGCTATTGTGGTGAGTGGTTCATTTGCTCA
TGAATCACACATCAAGCATTAGTGGTGATGGTGGAATGGGGACATGTGAGTGTAGAGAAA
GAGGACTCTAGCAGAAACACACATGGACTATTTGGGGGTATATTGGGTGATATGAATTTA
AGGACAGAATAGTATGATGGAGTGAGATGGTACAAGTGATATTTGAGTAAGACGATCCCT
AGTAGATATGGTCTCCATCTATC

>scaffold0184-646470-651394-+
AAACTCACCCTGGTTGACTCTAGCCCTGAAGTACAAGGTTGTGGTGACAATTTCATTGAA
TACCGCGTATCTCTACACTTGTCGTGTCAATATGGTGTGTGTGTTCATTTTGAATTGTCA
CTTCCGATAATAATGAATTGACACCTGGTTGTTTTTGTGATTGTGATGGGTAACGATGTA
TGGGTGGAGTTCGTTCATCCTTGCCTTGGTTGGACATAAGTCCTAGGTTGGTTGATTATA
CTGTGACAAGATAGACCCACCTGCATATACAACATACATGTCCCATGGAGTATTGTCAAG
TGTCCTTTGTGTGGCTGCTCTCATACATTTTGGATAGTGATGTTCGCACTCTCCACCACT
ATAGTTATCAGCCAAAACTACATTCACCACACAGCATCCCCATGACAGGGTGGTGTCTCG
CCCTCAATTGTGTCGGCATTACAGTCTCACTTTGTGAATCAAGACACAGACTTTTACATA
TTACAGTGATTCTTTCCTTGTCATCAACATCACAGGAAATCATCACCTGTTTCCTGTGCC
GCACCTTATGTTTCACAGACTATTCCGACACGACACCAGAACACAGATCGTACTATTTGC
GACCTAGGGCGGTTGGTGGTAGAATGGGCCAAGTCACAGTTACACACTCACATCACCACG
ATGGTGGTGTATGAGTTCCAATTCCCACTAAGCAGATGTTGTCTGTTGATGCTCACTGTA
GACCAGAAACATTAAGAACCATCAGATCTGGCACAGGGACCTAGACTGCCGAATAATGTA
TTTAAGAATGAGGGGAGTGACGGCCCAATCTACCACATCATCTTTTGTATAGATCTCAAA
CATTTGTAGGTCTGCCCTCACACAGAGTATGTGCTAATAAGAAATGTGACTGAAGGCACA
CTCCACCCTCATCCAAAAAGGAGAGGAAGAGTCAATACCCTCCATTGGGTATACACTCTG
TATATGACCTGTTCTAACCGAGCAGCAACAACACACACAGAAGGTGGTGTAGTGGGTAGC
AGTCTTTATACTGTTTTGGCATGGTTGTGTCGTTTGTCCTATAAGAGATTCCCCCTTGTG
GATATAAAGAGTATTTAGTAGGAGTTGTACTGAACAAGATATCAGGGGTAATAAGGAAAC
AACTGTATGGATATATTGGTATAGCCACAGTGTTATTGTGGTGAGTGGTTCATTAGTAAA
TGAATCACACATCAAGCATTAGTGGTGATGGTGGAATGGGGACATGTGAGTGTAGAGAAA
GAGGACTCTAGCAGAAACACACATGTACCATTTGGGGGTATATCGGGTGATACGAATTTA
AGGACAGAATAGTATAATGGAATGGGATGGTACAAGTGATCTTTGAGTAAAACGACCCTA
GTAGATATGGTTTCCATCTATCAACCACTTATAGTCCAACAGAGATTGGTGAAAGGATAA
AAAAAGAAAACATTCTTTGGGAAACTTTGAAATTGTGTTTGATTCTTATTTGGAATTTGA
TTAAGATCTGATCCCAGACACAACGAGGTTTCCTTTTGATCATCGGAGAAGGGATCTGCT
TGGGATCCAACAGAACTGATTAGACTGATTGGACTGACTGAACTGATATGACAGCAATGA
TTGCTACCATCATCCGTGGTATTATGCCACACATGCACAGACACCCATTGCTCAGGAGTA
GTCTCGTAATGGGTGCAGCCACTGTTCTATCAAGGACAATCAGGAACACTGCAACAGTCG
CTGCACTTGCACCCATCAGATCAGCAGCAGCAGCAACTACCCACTCACTCCAGCATCAGT
TGTATGTTATGAGTTGCATATGTTATATACAGTTGTATTGTGCTGTGTAGACAGACTAGA
ACACAACTCATTCCCATTTACCGACTCTTGAGTGTTTGTATTATGCCATTACACCAATCC
ACAGTCAATACTACTCGCATCTGGAACAGTGTCGCTCATATTCAACATCCATTGATCCGA
CTCTGACTGCTACCAAGAAGGAACAGATCATCAATAAGGGGATATCAGAGAGCAAGACAC
TGGATTCAATCCATATAGACAAGTGTGTTTTGTTTTGATATAGAGTCCACATCCTGTTAT
GATGATGGTGTGTGGTTTCCATCACTGACATAATGCATTGGGCTCAGTCTGGAGAGTATT
GGATGGACAAAACTACTTAGTCTTGGTAGATATCTGGGATTGATCCATATACTATCAAAG
GTCGAAATCATCAAGAGAATCAAGTCGCATATTGAATCAACCCCATCGATGCTACTAACA
GACGGATCCATTGGCTTTGAATCGACCATATTTACTCATCACCAGATACATCCAAAAGAG
TGAGGGTTTGATTGTAGTTGACCTCGTTTGACTATGTGTGTGTATGTGTGATAGTAGTTG
GGATCATTAACCATGAGTATATCTGACCCTACTCCTTATCCCACTTGATAGATTACACAG
TGTTAAGACATATTAATTGTATTCATTGTGTTCTGCACTTGGGATATCGGTGAGTAATTC
CAATGATGGGTTGATTGACAAGATATATTTGCATATCAAGAGAAATCCATCAGCAATGGT
TGGCAACAACACAGTGAATCTACTCAGCAGTAACACAGTATATGATTCTACCAACCACAC
AACAACAAAGCAAAGCATGGCAGCCATATTGAAGCGGTCAGTTTGTATTTCTACTTTTAT
ATTTATTCTGGGTCAATGGTGTAGGCTGATTCAATATATTATGTGTTTCTAGTCTCCATG
CATGCAATACATGGCAATTACTCAGTCTATGCAGTCCATTTGTGATATCAACTCTACGAA
ATCAAGATATTATACAAGCAATGGCATATGATCATTTACGCGAGCATCCATCCCCAGTGT
CTCTAAACGGCACAGTCCCACTGCAGTTGCTTCTAAATCACGGGGATGGTCAGTCAAAGC
CATTGACTATTGACAGGTATATTCCTAATCTGATTCATATTATATGTATGATGTTTTTTG
GTTTATTTGGTTGCTGACTATTGCAGTCTAGTTTGACACAGTTGACTACTCAGCAACTAT
GGGCCTTTTCAGATATATGTGGCATTCCATACCACCTCACCAATGCAGGATATGCTAGTG
CCATCAAGAACCAACTGCTTGATTCAGCATCGCCACTGGTGGGAGAGGGTGGCATGGTCA
ATTTGCAGTTCACTCCTAAACTGTCGAGGCAAGAAACATCTGACATATCCAATATGCCTA
TCCACATCAACGGGTATATAACAGTGTTAGATTGATGATGAAATGCATATATTCTGTTGC
TGCTGCTATATTTGCAAACTCATGATCATTTGTTATTCAGACTAAAGGCACTTTCGCATG
CACAATTGACCACATTCTGCAGGATGTTTGGTGTTTCAAGTAGTAAACCAAAATCCCAAC
TTGTAGATGAACTACGTACTTATTTAACATCAAATCCATGTGCTGTAACTGAGGATGGTG
TGCTAATCCCTGGGAATGAAAAGTCATTGAAAAGTAATTCAAGCAAGAAGACGCTTTCTA
AACCCGTATGTCCCCATGGGTAGTGATGTCTTTTGGTTATGAATATATTTCCCGTTGTAT
TTGTATTTGTGGTATGTATATGCTAACATCCATCCCAATACAATCAGGTTGGTCGTATCA
CACAGGGATGATATCCGGGTGATGTGTAGATCGTATGGAATTTCAATAGTGATACCAAAA
GAGCAGCTTCTTGAGCGATTTAGAGCTCACCTGCACGAACATCCAGAAATTATACGCACA
TACGGCGCTGTTGATCTGGTGGCTCTTGCAAATACAAAGGATTGATGGATGTGTGTGTGT
GTGTGGTTCTTTTTGAAAAGTAAAACGATAACAATACACTTTTGAATAATTGGATGTGAA
TATGGGGATAAGAATAGTGCCATGGTTGATATTTCATTTGTCATTTGTTCTGAGGTATTC
CGTTCCTTTCCACAAGTAAAAGGGATACATGGACTTGTAATGAATGTGGTATTGGATCTG
ATTAGAAAGGTATTGTTATTGCAGTAGTAATCTTTCGCTTTATGTTGTCACTTTCAGGAT
TCTTCATCCCTTGTTTCTAACAACCGCCTGTTATAAAGTAGCAAATATTGATTGTCACAG
GACACTACATTGCTGTCTTTCATCAACACATGCATGTGCCCCCTCCACAAACCTTTACAT
CACACATTCACAACACTTAACAACGTAGACGGTTGTTTTTATAATGGGTGGGAAATAATA
AATGGGGTTTATAGCTTATATCAAGATAAATGACGGATGTTGATGAATGAAGATAGTCAA
TTATATTGGTAAATAGTCAATATCGTATATCCTATTTAATAGAGAATGGTCAGAGCAGCC
TGATTGAAGTTGAAATCTAGATAACTAGTAGTGGTTTGGAAAACGGCAGATATTGCTAGG
ATGACTTTATTGTAGTTGCCAAACATACAGTGTCGTTTTATAGACAAATATCCAGAATTA
GATGGAAGATTGAGCAGGAAGTTATGGTTTGGAGTGAGGCAGGATTCCCTATCATCGAAC
ACATTTGGGCGTAATATTGCTATTCATCAGTATTTCAGAGCATAGTCATCTGCATAAATA
GAGCGAGTAGGGAGTGTGGCACATCATGTGGACAGAGATAGATGATGGGGTGTACACATA
TAGAGATAGAGTCACAGAGAGAAACAAGGATATGCAATCAAAGTTTTCAAGGGGTCAGAG
TAGTTGTACACTGTGGTATATGGTGTGTGTCACAATAATACGCGTTAATGTAATCAGACA
ATGAGGGTGGCTTCAGTTGTTTGTGCATATTCAAACTCATATTCACAAACAACATTATCA
CCATCACCAAAGGGGGTATATCCCATATCCTCAACAATATATATATACACACACACATCT
ACTA

>scaffold0188-23993-28869-C
AGTAGATGTGTGTGTGTATATATATATTGTTGAGGATATGGGATATACCCCCTTTGGTGA
TGGTGATAATGTTGTTTGTGAATATGAGTTTGAATATGCACAAACAACTGAAGCCACCCT
CATTGTCTGATTACATTAACGCGCATTATTGTGACACACACCATATACCACAGTGTACAA
CTCTCTGACCCCTTGAAAACTTTGATTGCATATCCTTGTTTCTCTCTGTGACTCTATCTC
TATATGTGTACACCCCATCATCTATCTCTGTCCACATGATGTACCACCTCCCTACTCGCT
CTATTTATGCAGATGACTATGCTCTGAAATACTGATGAATAGCAATATTACGCCCAAATG
TGTTCGATGATAGGGAATCCTGCCTCACTCAAACCATAACTTCCTGCTCAATCTTCCATC
TAATTCTGGATATTTGTCTATAAAACGACACTGTATGTTTGGCAACTACAATAAAGTCAT
CCTAGCAATATCTGCCGTTTTCCAAACCACTACTAGTTATCTAGATTTCAACTTCAATCA
GGCTGCTCTGACCATTCTCTATTAAATAGGATATACGATATTGACTATTTACCAATATAA
TTGACTATCTTCATTCATCAACATCCGTCATTTATCTTGATATAAGCTATAAAACCCATT
TATTATTTCCCACCCATTATAAAAACAACCGTCTACGTTGTTAAGTGTTGTGAATGTGTG
ATGTAAAGGTTTGTGGAGGGCACATGCATGTGTTGATGAAAGACAGCAATGTAGTGTCCT
GTGACAATCAATATTTGCTACTTTATAACAGGCGGTTGTTAGAAACAAGGGATGAAGAAT
CCTGAAAGTGACAACATAAAGCGAAAGATTACTACTGCAATAACAATACCTTTCTAATCA
GATCCAATACCACATTCATTACAAGTCCATGTATCCCTTTTACTTGTGGAAAGGAACGGA
ATACCTCAGAACAAATGACAAATGAAATATCAACCATGGCACTATTCTTATCCCCATATT
CATCCAATTATTCAAAAGTGTATTGTTATCGTTTACTTTTCAAAAGAACCACACACACAC
ACACATCCATCAATCCTTTGTATTTGCAAGAGCCACCAGATCAACAGCGCCGTATGTGCG
TATAATTTCTGGATGTTCGTGCAGGTGAGCTCTAAATCGCTCAAGAAGCTGCTCTTTTGG
TATCACTATTGAAATTCCATACGATCTACACATCACCCGGATATCATCCCTGTGTGATAC
GACCAACCTGATTGTATTGGGATGGATGTTAGCATATACATACCACAAATACAAATACAA
CGAGAAATAGATTCATAACCAAAAGACATCACTACCCATAGGGACATACAGGTTTAGAAA
GCGTCTTCTTGCTTGAATTACTCTTCAATGAATTTTCATTCCCAGGGATTAGCACACCAT
CCTCAGTTACAGCACATGGATTTGATGTTAAATAAGTACGTAGTTCATCTACAAGTTGGG
ATTTTGGTTTACTACTTGAAACACCAAACATCCTGCAGAATGTAGTCAATTGTGCATGCG
AAAGTGCCTTTAGTCTGAATAACAAATGATCATGAGTTTGCAAATATAGCAGCAGCAACA
GAATATATGCATTTCATCATCAATCTAACACTGTTATATACCCGTTGATGTGGATAGGCA
TATTGGATATGTCAGATGTTTCTTGCCTCGACAGTTTAGGAGTGAACTGCAAATTGACCA
TGCCACCCTCTCCCACCAGTGGCGATGCTGAATCAAGCAGTTGGTTCTTGATGGCACTAG
CATATCCTGCATTGGTGAGGTGGTATGGAATGCCACATATATCTGAAAAGGCCCATAGTT
GCTGAGTAGTCAACTGTGTCAAACTAGACTGCAATAGTCAGCAACCAAATAAACCAAAAA
ACATCATACATATAATATGAATCAGATTAGGAATATACCTGTCAATAGTCAATGGCTTTG
ACTGACCATCCCCGTGATTTAGAAGCAACTGCAGTGGGACTGTGCCGTTTAGAGACACTG
GGGATGGATGCTCGTGTAAATGATCATATGCCATTGCTTGTATAATATCTTGATTTCTTA
GAGTTGATATCACAAATGGACTGCATAGACTGAGTAATTGCCATGTATTGCATGCATGGA
GACTAGAAACACATAATATATTGAATCAGCCTACACCATTGACCCAGAATAAATATAAGT
AGAAATACAAACTGACCCTTCAATATGGCTGCCATGCTTTGCTTTGTTGTTGTGTGGTTG
GTAGAATCATATACTGTGTTACTGCTGAGTAGATTCACTGTGTTGTTGCCAACCATTGCT
GATGGATTTCTCTTGATATGCAAATATATCTTGTCAATCAACCCATCATTGGAATTACTC
ACCGATATCCCAAGTGCAGAACACAATGAATACAATTAATATGTCTTAACACTGTGTAAT
CTATCAAGTGGGATAAGGAGTAGGGTCAGATATACTCATGGTTAATGATCAACTACTATC
ACACATACACACATAGTCAAACGGGTCAACTACAATCAAACCCTCACTCTTTTGGATGTA
TCTGGTGATGAGTAAATATGGTCGATTCAAAGCCAATGGATCCGTCTGTTAGTAGCATCG
ATGGGGTTGATTCAATATGCGACTTGATTCTCTTGATGATTTCGACCTTTGATAGTATAT
GGATCAATCCCAGATATCTACCAAGACTAAGTAGTTTTGTCCATCCAATACTCTCCAGAC
TGAGCCCAATGCATTATGTCAGTGATGGAAACCACACACCATCATCATAACAGGATGTGG
ACTCTATATCAAAACAAAACACACTTGTCTATATGGATTGAATCCAGTGTCTTGCTCTCT
GATATCCCTTATTGATGATCTGTTCCTTCTTGGTAGCAGTCAGAGTCGGATCAATGGATG
TTGAATATAGGCGACACTGTTCAGATGCGAGTAGTATTGACTGTGGATTGGTGTAATGGC
ATAATACAAACACTCAAGAGTCAGTAAATGGGAATGAGTTGTGTTCTAGTCTGTCTACAG
CACATACAACTGTATATAACATATGCAACTCATAACATACAACTGATGCTGGGTGAGTGG
GTAGTTGCTGCTGCTGCTGATCTGATGGGTGCAAGTGCAGCGACTGTTGCAGTGTTCCTG
ATTGTCCTTGATAGAACAGTGGCTGCACCCATTACGAGACTACTCCTGAGCAATGGGTGT
CTGTGCATGTGTGGCATAATACCACGGATGATGGTAGCAATCATTGCTGTCATATCAGTT
CAGTCAGTCCAATCAGTCTAATCAGTTCTGTTGGATCCCAAGCAGATCCCTTCTCCGATG
ATCAAAGGAAACCTCGTTGTGTCTGGGATCAGATCTTAATCAAATTCCAAATAAGAATCA
AACACAATTTCAAAGTTTCCCGAAGTGTTTTCTTTATCCTTTCACCAATCTCTGTTGGAC
TATAAGTGGTTGATAGATGGAGACCATATCTACTAGGGTCGTCTTACTCAAATATCGTTG
CTACCATCTCATTCCATCATACTATTCCGTTCTTCAATTCATATCACTCGATATACCCCA
AATAGTCCATGTGTGTTTCTGCTAGTCCTCTTTCCCTACACTCCATGTCCCTTTCCATCA
CCACCAATGCTTGATGTGTGATTCATTTACTAATGAACCACTCACCACAATAACACTGTG
GCTATACCAATATATCCATACAGTTGTTTCCTTATTACCCCTGATATCTTGTTCAGTACA
ACTCCTACTAAATACTCTTTATATCCACAAGGGGAATCTCTTATAGGACAAACGACACAA
CCATGCCAAAACAGTATAAAGACTGCCACCCTACACCACCTTCTGTGTGTGTTGTTGCTG
CTCAGTTAGAACAGGTCATATACAGAGTGTATACCCAATGGAGGTATTGACTCTTCCTCT
CCTTTTTATGATGAGGGTGGAGTGTGCCTTCAGTCACATTTCTTATTATGCATACTCTGT
GTGAGGGCAGACCTACAAATGTTTGAGATCTATACAAAAGATGATGTGGTAGATTGGGCC
GTCACTCCCCTCATTCTTAAATACATTATTCGGCAGTCTAGGTCCCTGTGCCAGATCTGA
TGGTTCTTAATGTTTCTGGTCTACAGTGAGCATCAACAGACAACATCTGCTTAGTGGGAA
TTGGAACTCATACACCACCATCGTGGTGATGTGAGTGTGTAACTGTGACTTGGCCCATTC
TACCACCAACCGCCCTAGGTCGCAAATAGTACGATCTGTGTTCTGGTGTCGTGTCGGATA
GTCTGTGAAACATAAGGTGCAGCACAGAAACAGGTGATGATTTCCTGTGATGTTGATGAC
AAGGAAAGAATCACTGTAATATGTAAAAGTCTGTGTCTTGATTCACAAAGTGAGACTGTA
ATGCCGACACAATTGAGGGCGAGACACCACCCTGTCATGGGGATGCTGTGTGGTGAATGT
AGTTTTGGCTGATAACTATAGTGGTGGAGAGTGCGAACATCACTATCCAAAATGTATGAG
AGCAGCCACACAAAGGACACTTGACAATACTCCATGGGACATGTATGTTGTATATGCAGG
TGGGTCTATCTTGTCACAGTATAATCAACCAACCTAGGACTTATGTCCAACCAAGGCAAG
GATGAACGAACTCCACCCATACATCGTTACCCATCACAATCACAAACAACCAGGTGTCAA
TTCATTATTATCGGAAGTGACAATTCAAAATGAACACACACACCATATTGACACGACAAG
TGTAGAGATACGCGGTATTCAATAAATGTCACCACAACCTTGTACTTCAGGGCTAGAGTC
AACCAGGGTGAGTTTC

>scaffold0188-32732-34121-C
ATAGATGGAGACCATATCTACTAGGGTCGTCTTACTCAAATATCACTTGTACCATCTCAC
TCCATCATACTATTCTGTCCTTAAATTCATATCACCCAATATACCCCCAAATAGTCCATG
TGTGTTTCTGCTAGAGTCCTCTTTCTCTACACTCCATGTCCCCATTCCACCATCACCACT
AATGTTGATGTGTGATTCATGAAACAAATGAACCACTCACCACAATAACACTGTGGCTAT
ACCACTATATACATACAGTTGTTTCCTTATTACCCCTGATATCTTGTTCAATACAACTCC
TACTAAATACTCTTTATATCCACAAGAGGAATCCCTTATAGGACAAACGACACAACCATG
CCAAAACAGTATAGACACTGCTACCCACTACACCACATTCTGTGTGTGTTGTTGCTGCTC
AGTTAGAACAGGTCATATGAGTGTATACCCAATAGGTGTTGACTCTTCCTCATCTTTTGG
ATGAGGTGGAGTGTGCCTTCAGTCACATTTCTTATTAGCACATACTCTGTGTGAGGGCAG
ACCCACAAATGTTTGAGATCTATACAAGGATGATGTGGTAGATTGAGCCGTCACTCCCCT
CATTCTTGAATACACTATTCAGCAGTCTAGGTCCCTGTGCCAGATCTGATGTGTTTTAAT
GTTTCTGGTCTACAGTGAGTATCAACAGACAACATCTGCTTAGTGGGAATTGAACTCATA
CACCACCATCGTGCTGATGTGAGTGTGCAACTGTGGCTTGACCCATTCTACCACCAACCG
CCCTAGGTCCCAAATAATACTCTCTGTGTTCTGGTGTCGTGTTGGAATAGTCTGTGAAAC
ATGAGATACGGCACAGGAAACAGGTGATGATTTCCTGTGATGTTGATGACAAGGAAAGAA
AGTCACTGTAATATGTAAAAGTCTGTGTCTTGATTCACAAAGTGAGACTGTAATGCCGAC
ACAATCGAGGGCGAGATACCACCCTGTCATGGGATGCTGCGTGGTAAATGTAGTTTTAGC
CGATAACTATAGTGGTGAAGAATGGAAGCATCACTATCAAAAGGGAGTATGAGAGCAGCC
ACACAAAGGATATTGACAATACACTATGGGACATGTATGTTGTATATGCAGGTGGGTCTA
TTTTGTCACAGTATAACCAACCAACCTAGGACTTATGTCCAACCAAGGCAAGGATGGACA
CACTCCACCCCATTGATACCTATCCCAATCACAAAGTAACCAGGTGTCAATTCATTATTA
TCGGAAGTGGCAATTCAAAGTGTACACACACACCATATTGACACGACAAGTGTAGAAGGA
TACGCGGTATTCAGTGAAATTGCCACCACAACCTTGTACTTCAGGGCTAGAGTCAACCAG
GTGAGTCTC

>scaffold0188-43744-45541-C
AACTCATAACACACAACTGATTTCTGGAGTGGGTGAGTAGTTTCTGCTGTTGACCTGATG
GATGCAAGTGCGGCGACTGTTGCAGTGTTCTGATTGTCCTTGATAGAACAGTGGCTGCAC
CCACTACAAGACTGCTCCTGAGCAATGGGTGTCTGTGCATGTGTGGCATAATACCACGGA
TGATAGTAGCCATCATTGCTGTCATAGTAATCAGTCAGTCAGTCAGTCTAATCAGTTCTG
TTGGATCCCAAGCAGATCCCTTCTCCGATGATCAAAAGGAAACCTCGTTGTGTCTGGGAT
CAGATCTTAATCAAATTCCAACTAAGAATCAAACACAATTTCAAAGTTTCCCAAAGAATG
TTTTCTTTTTATCCTTTCACCAATCTCTGTTGGACTATAAGTGGTTGATGGATGGAGACC
ATATCTACCAGGGGTCGTTTTACTCAACGATCACTTGTACCATTCCATTCCATCATACTA
TTCCGTCATTCAACTCGTATCGCCCGATATACCCCCAAATAGTCCATGTGTGTTGTTGTT
AGTCCTCTTTCTCTACACACTCACATGTCCCCTTTCCACCATCTCCACTAATGTTGATGC
GTGATTCATTTACTAATGAACTACTCACCACAATAATACTGTGGCTATACCACTATATAC
ATGCAGTTGTTTCCTTCTTACCCCATACTATCTTGTTCAGTACAACTTCTGCCAATACTC
TTTATACACACAAGGGAATCCCTTATAGGACAAACGACATAACCATGCCGAAACAGTATA
GAGACTGCTACCCACTACACCACATTCTCTGTGTGTTGTTGCTGCTCAGTCAGAACAGGT
CATATACAGAGTGTTATCCCAATGGAGTATTGGCTCCTCCTCCTTTTTGGATGAGGGTGA
GTGTGCCGTCAGTCACATTTCTTATTAGCACATACTCTGTGTGAGAGGAAGACCCACAAA
TGTTTGGGATCTATACAAAGGATGGTGGTAGATTGTGGTGTCCTCCCCTCATTCTTAAAT
ACACTATTCGGCAGTCTAGGTCCGTGTGCAGATCTGATGCCTTTTAATGTTTCTGGTTTA
CAACGAGGAGCATCAACAGACAACATCGGCTTAGTTGGAATTGAACTCATACATTACCAT
TTCACTGATGTTGAGGGTATAACTGTGGCTTGGCTCAGTCTGCCACCAACCACTTTGGGT
CGCAAATAATACGATCTGTGCTCTGATGCTGTGTTGAAATAGTCTGTGAAACATAATATG
CGACACAGGAAGCAAGGGATAGTCGCTTAGGATGTTGATGACAGGGAAGAGAATCACTCT
AATATGTAAGAGTCTGTGCCTTGATTCACAAAGTGGTGCTGGAATACCAACACAATTGAG
GGCGAGATACCACCCTGCCATGGGGATGATGTGTGGTGAGTGTGGCTTGGCTGATAACTA
TAGTGGCGGAGAGTGTGAACATCACTATCCAAGATGTATTGAGAGCAGCCACACAAGGGA
TACCTGACAACACTCCATGGGGCATGTATGTTGTATAGGCAGGTGGGTCTATTTGTCACA
GTATAATCAACCAACCCAGGATTCATGTCCAACCAAGGCAAGGATGGACACCCTTCCATA
CATTGATACCCATCCCAATCATAAAAACAACCAGATGATGATCCATTATTATCAGGTAGC
AGCTCAGAGTATACACACACATCATATTGACATGACAAGTGTAGAGATATGTGGCACCCA
ATAAAACCGCCACCACAACCTTGTACCTCAGGGCTGGTACCAAAAGGAGTATGTTTC

>scaffold0188-106063-107997-+
AAACATACTCCTTTTTGGTACTAGCCCTGAGGTACAAGGTTTTGGTGGCGGTTTTATTGG
GTGCCACATATCTCTACACTTGCCATGTCAATATGATGTGTGTGTATACTCTGAGTTGCC
ACTTCCGATAATAATGGATAATCATCTGGTTGTTTTTATGATTGGGATGGGCATCAATGT
ATGGGTGGGAGAGTGTCCATCCTTGCCTTGGTTGGACATATGGCCTGGGGTTGGTTGATT
ATACCATGACAAAATAGACCCACCTGCCTATACAACATACATGTTCCATAGAGTGTTGTC
AAGTATCCTTTGTGTGGCTGCTCTCAATACATCTTCGATAGTGATGTGTGCACTCCTGCC
ACTATAGTTATCAGCCAAGCCACACTCACCACGCAGCATCCCCATGGCAGGGTGGTATCT
CGCCCTCAATTGCGCCAGTATTCCAACACCACTTTGTGAATCGAGACACAGACTCTTACA
TATTACAGTGGCTCTCTTTCCCTTGTCATCAACATCACAAGAAACCACCACCTGCTTCCT
GTGTTGCACCTTATGTTTCACAGTCTATTCCAACACAGCATCAGAACACAGATCGTATTA
TTTGCGACCCAAAGTGGTTGGTGGCAGACTGAGCCAAGCCACAGTTACACCCTCACACCA
GCGCAATGGTGGTGTATGAGTTCGATTCCCACTAAGCCGATGTTGTCTGTTGATACTCCT
CGTTGTAAACCAGAAACATTAAGAAGCATCAGGTCTGGCACACGGACCTAGACTGCCGAA
TAGTGTATTTAAGAGTGGGGGGAGTGACAGCACAATCTACCACATCATCCTTTGTATAGA
TCCCAAACATTTGTATGTCTGTCCTCACACAGAGTATGTGCTAATAAGAAATGTGACTGA
AGGCACACTCCACCCTCATTCAAAAAGGGGAGGAAGGAGTCAATACTCTCCATTGGGTAT
ACACTCTGTATATGACCTGTTCTGACTGAGCAGCAACAACACACACAGAATGTGATGTAG
TGGGTAGCAGTGTCTATACTGTTTTGGCATGGTTATGTCGCTTGTCCTATAAGGGATCCC
CCTTGTGGATATATAAAGGGTATTTGTAGGAGTTGTAATGAACAAGATAGTATGGGGTAA
GAAGGAAACAACTGTATGGATATAGTGGTATAGCCACAGTATTATTGTGGTGAGTGGTTC
ATTTGTTCATGAATCACACATCAAACATTAGTGGAGATGGTGGAAAGGGGACATGTGAGT
GTGTAGAGAAAGAGGACTAACAACAACACACATGGACTATTGAGTATATTGGGTGATACG
AGTTGAAGGACGAAATAGTATGATGGAATGAGATGGTACAAGTGATCTTTGAGTAAGACA
ACCCTAGTAGATATGGTCTCCATCTATCAACCACTTACAGTCCAACCGAGATTGGTGAAA
GGATAAAAAGAAAACATTCTTTAGGAAACTTTGAAATTGTGTTTGATTCTTAGTTGTAAT
TTGATTAAGATCTGATCCCAGACACAACGAGGTTTCCTTTTGATCATTAGAGAAGGGACC
TGCTTGGGATTCAACAGAACTGATTAGACTGAACAGATTGATTGACTGATCACTATGGCA
GCAATGATGGCTACTATCATCAGTCGTAGTATGCCACACATGCACCGACACTCATTGCTC
AGGAGTAGTCTCGTAGTGGGTGCAGCCACTGTTCTGTCAAGGACAACCAGGAACACTGCA
ACAGTCGCTGCACTTGCATCCATCAGGTCAACAGCAGAAACTACTCACCCACTCCAGCAA
TCAGTTGTGTGTTATGAGTTGAATATGTCATACAGTTGTATTGTGCTGTGTAGAGACTAG
AACACAACTCATTCCATTTACTGACTCTTGAGTGTTTGTATTATGCCATTACACCAATCC
ACAGTCAATCCTAC

>scaffold0190-25336-25388-C
ATTAGCAAATACATTGCCCACTTTGTGTTACTGTGGCTGTCATGGACCACTA

>scaffold0192-243938-245432-+
AAACTCACCCTGTTTGACCCCAGCCCTGAAGTACAGGGTTTCGGCAATTTTTTTTCATTG
AATACCGCGTATTTTTACACCTGCTGTGTCAATCTGATGTTTGTGTGTGTACACTTTGAA
TCGCCACTTCCGATAATAATGAATCACCATCTGGTTATTTTTATGTCTGGGATGGGTATC
AATGTGGGGTGAAGTGTATCCATCATTGCCTTGGTTGGGCATAAAGTCTGGATTAGTTGA
TTATACTGTGACAAAATAGATCCATCTGCCTATACAACATACATGTCCCATAGAATGTTG
TCAAGTATTCTTTGTGTGACTGCTCTCAATACTTCTTGAACAGTGATGTGTGCACTCTCC
ACCACTATAGTTATCGACCAAAACTACATTCACCATGCAGCATCCCATGGCAGGGTGGTA
TCTCGCCCTCAGCTGTGTCGGCATTACAATCTCACTTTGTGAATCAAGACACATACCCCT
ACATATTACGATGACTCTTTCCTTGTCATCAACATCACAAGAGATTATCCCCTGTTTCCT
GTGCTACATCATAGGGTGCACAGCCTATAACAACACGACACCAGAACACGGCTAGTATTA
TTTGCGATCTAGGGCGGTTGGTGACAGAGTGGACTGAGTCACAGCTACACCCTTACACCA
GCGTAATGGTGATGTATGGGTTCAATTCTCACTAAGCAGATTGTTCTGTCTAATACTAAT
ACCAGACTGGAGACATTAGAAACATCAGATTTGGCACAGGGACCTATACTGCCGAATAGT
GTATTTAGGGGTGAAGGGAGTGACAGCCCAATATACCGTCACCCTTTGCATAGATCTCAA
AATTATGAGCTTGACCTCTCACACCCTACAGCAAATTATGTGCCAATGAGAAATGTGAAT
GAGGGTGGAGTGCACCCTCATTCAAAAAAAGGGGGAGGAGTTCAGTTGGTCAACCCCAAT
ATATGACCTGTTCTAGCCGAGCAGCAACAACACACACAGAATGTGGTGTAGTGGGTAGCA
GTCTCTATACTGTTTTGGCATGGTTGTGTCGTTTGTTCTATAAGGGATTCCCCTTGAATA
TATAAAAAGGGTATTAGTAGGAGTTGTACTGAATAGGATATCAGTGGGAGAGAAGGAAAC
AACTGTATGGGTATAGTGACACAGCCACAGTGTTATTGTGGTGAGTGGTTCATTAGTAAA
TGAATCACGCACCAAACATTAGTGGAGATGGTGGAATGGGGACATGTGAATGTGGGAGGG
GCTAACAAAAACATACATGGACTATTGGGGGGGTATATTGGGTAACTCAATTTCTGAGAT
ATCAAATGTATCTCCCTTGGTGATAGTGATGAGTTGGTTGTGAATATGAGTTTGAATATG
CACACACTGAAACCCCCTACTGACTAATCGGATTAATGTGTATTATTGAGGAACATACCA
CACACTATGGTGTGCAACTACTCCGACCCCTGAACCCCCTGACTGCAGATCACC

>scaffold0194-129542-131038-+
AAACTCACCCTGTTTGACCCCAGCCCTGAAGTACAGGGTTTCGGCAATTTTTTTTCATTG
AATACCGCGTATTTTTACACCTGCTGTGTCAATCTGATGTTTGTGTGTGTACACTTTGAA
TCGCTACTTCCGATAATAATGAATCACCATCTGGTTATTTTTATGTCTGGGATGGGTATC
AATGTGGGGTGAAGTGTATCCATCATTGCCTTGGTTGGGCATAAAGTCTGGATTAGTTGA
TTATACTGTGACAGAATAGATCCATCTGCCTATACAACATACATGTCCCATAGAATGTTG
TCAAGTATTCTTTGTGTGACTGCTCTCAATACTTCTTGAACAGTGATGTTTGCACTCTCC
ACCACTATAGTTATCGACCAAAACTACATTCACCATGCAGCATCCCATGGCAGGGTGATA
TCTCGCCCTCAGCTGTGTCGGCATTACAATCTCACTTTGTGAATCAAGACACATACCCCT
ACATATTACGATGACTCTTTCCTTGTCATCAACATCACAAGAGATTATCCCCTATTTTCT
ATGCTACATCATAGGGTGCACAGCCTATAACAACACGACACCAGAACACGGCTAGTATTA
TTTGCGATCTAGGGCGGTTGGTGACAGAGTGGACTGAGTCACAGCTACACCCTTACACCA
GCGTAATGGTGATGTATGGGTTCGATTCTCACTAAGCAGATTGTTCTGTCTAATACTAAT
ACCAGACTGGAGACATTAGAAACATCAGATTTGGCACAGGGACCTATACTGCCGAATAGT
GTATTTAGGGGTGAAGGGAGTGACAGCCCAATATACCGTCACCCTTTGCATAGATCTCAA
AATTATGAGCTTGACCTCTCACACCCTACAGCAAATTATGTGCCAATGAGAAATGTGAAT
GAGGGTGGAGTGCACCCTCATTCAAAAAAAGGGGGAGGAGTTCAGTTGGTCAACCCCAAT
ATATGACCTGTTCTAGCCGAGCAGTAACGGCACACACAGAAGGTGGTGTAGTGAGTAGCA
GCGTCTATACTGTTTTGGCATGGTTGTGTCGTTTGTTCTATAAGGGATTCCCCTTGAATA
TATAAAAAGAGTATTAGTAGGAGTTGTACTGAATAGGATATCAGTGGGAGAGAAGGAAAC
AACTGTATGGGTATAGTGACATAGCCACAGTGTTATTGTGGTGAGTGGTTCATTAGTAAA
TGAATCACGCACCAAACATTAGTGGAGATGGTGGAAAGGGGACATGTGAATGTGGGAGGG
GCTAACAAAAACATACATGGACTATTGGGGGGGGGTATATTGGGTAACTCAATTTCTGAG
ATATCAAATGTATCTCCCTTGGTGATAGTGATGAGTTGGTTGTGAATATGAGTTTGAATA
TGCACACACTGAAACCCCCTACTGACTAATCGGATTAATGTGTATTATTGAGGAACATAC
CACACACTATGGTGTGCAACTACTCCGACCCCTGAACCCCCTGACTGCAGATCACC

>scaffold0194-175745-175954-C
CTACCCGTTCTACTTGTGCCAATTACCATCTTCTGAAATATTGACGATAACAACGTGCAC
TCAAATTTGCTGATGACGGAACTCTTTACTTCAGACATACTTCCACTCAGTCTTCCGTCC
ATCCCTGAATCTTCATCTATAAAAGGCACTATGTTTGCCAACCACAATAAAACTATCTTA
GCAATACTTTCCTCTTGAATTACTAGTTG

>scaffold0194-176604-177346-C
GAATATCAACATACAATATCGGCTTAGTCGTGATCGAACCCATACACCACCATCGTGATC
GAACCCATATACCACCATCGTGCTGATTTGAGGGGTGTAACTATGGCTTGACCCACACTG
CCACCAACCACTCTGAGTCGCAAATAATACTATCTGTGTTCTGATGCTGTGTTGGAATAG
TCTGTGAAACATAAGATGTAGCACAGGAAACAAGCGATGGTGTATTAGGATGTTGATGAC
AAAGGAAAGAGAACCACTGTAATATGTAAGAGTCTGTGTCTCGATTCACAAAGTGATGTT
GTAATGCCGACACAATTGAGGGCGAGAACCCACCCTGTCATGGGATGCTGTGTGGTGAAT
GTAGTTTTGGCCGATAACTATAGTGGTGGAGAGTGCAAACATCACTATCAAAGAGGTATT
GAGAGCAGACACACAAAGGATACTTGACAATACACTATGGGGACATGTATGTTGTATAGG
CAGGTGGGTCTATTTTGTCACAGTATAATCAACCAACCCAGGCTTTATGTTCAACCAAGG
CAAGGATGGACACACTCCACTCCACATTGACACTCATCACAATCACAAAACAACCAGATG
GTGATTCATTATTATCGGAAGTGGCAATTCAAAGTGTACACACACACCATATTGACACGA
CAAGTGTAGAGATATGTGGCACCCAATAAAATTGCCACCACAACCCTGTACTCCAGGGCT
AGGGTCAAACAGGGTGAGTTTC

>scaffold0316-784602-786247-+
AAACTCACCCTGTTTGACTCTAGCCCTGAAGTACAGGGTTTTGGTGACAATTTCATTGAA
TACCGCGTATCCTCTACACTTGTCGTGTCAATCTGATGTGTGTGTATATGCTTTGAATTG
TCACTTCCGATAATAATGAACCACCATCTGTTACTTTGTGATTGGGATGGGTATCAATGT
ATGGGTGGAGTGTGTCCATCCTTGTCTTGGTTGATTATACCATGACAAAATAGACCCACC
TGCCTATACAACATACATGTTCCTATAGAGTGTTGTCAAGTGTCCTTTGTGTGGCTGCTC
TCATACATCTTCGATAGTGATGTTCACACTCTCCACCACTATAGTTATCGGCCAAACTAC
ATTCACCACGCAGCATCCCCATGACAGGGTGGTATCTCGCCCTCAATTGTGTCGGCATTA
CAATATCACTTTGTGAATCAAGACACAGACTCTTACATATTACAGTGATTCTCTTTCCTT
TGTCATCAACATCACAGGAGATCAGCCCCTGTTTCCTGTGCTACATCTTATGTTTCAGAG
CCTATACCAACACGACACCAGAACACAGGTAGTATTATTTGAAACCTAGGGCGGTTGGTA
CCAGAGTGGGCCAAGTCACAGTTACACACTCACATCACCACGATGGTGGTGTATGAGTTC
AATTCCCACTGAGCCGATGCTGTCTGTTAATACTCACTGTAGACCAGAAACATTAAGAGG
CATCCGATCTAGCACACAGAACTAGACTGCCGAATAATGTATTTGAGAATGAGGGGAGTG
ACAGCCCAATCTACCACATCATCCTTTGTATAGATCTCAAACATTTGTGGGTCTGCCCTC
ACACAGAGTATGTACTAATAAGAAATGTGACTGAAGGCACACTCCACCCCCATCCAAAAA
GGGGAGGAAGAGTCAACACTCTCCATTGGGTAAACACTCTGCATATGACCTGTTCTAACC
GAGCAGCCACAACAACAACACACAGAAGGTGGTGTAGTGGGTAGCAGTCTCTATACTGTT
TTGGCATGATTGTGTCGTTTGTCCTATAAGGGATTCCCTTTGTGTGTATAAAGAGTATTT
AGTATCAGTTGTACTGAACAAGATATCATGGGTAATAAGGAAACAACTGCATGGATATAG
TGGTATAGCCACAGTGTTATTGTTGTAAAGGGTTAATTAGTAAATGAATTACACATCAAA
CATTAGTGGAGATGGTGGAAAGGGGCATGTGAATGTGGGGGGAAAAGGACTAACAAAAGC
ACACATGGATTATTTGGGGGGTATATTGGGTATATTGGGTGATACGAGTTGAAGGACGAA
ATAGTATGATGGAATGAGATGGTACAAGCGATATTTGAGTAGAACGACCCTAGTAGATAT
GGTCTCCATCTATCAACCACTTATAGTCTCCAACCGAGATTGGTGAAAGAATAAAAAGAA
AACATTCTTTAGGAAACTTTGAAATTGTGTTTGATTCTTAGTTGGAATTCGATTAAGATC
TGATCCCAGACACAACGAGGCTTCCTTTTGGATCATCAGAGAAGGGAGCTGATTGGGATC
CAACAAAACAGATTAGACTGACTGATATGACAGCAATGATGGCTACTATCAGTCGTGGTA
TTATGCCACACATGCACATACACCC

>scaffold0318-235544-235784-C
TAGTATTACTACTACTACTATTACTATCATTCTAGACAAGTTGAAATCCTTATAAGAACA
AACAATAATAATCCATGTCAAAACAGTAGTGTAGAGACTGTTACTTATTCCTGTTTCTCT
ACTTGGGTTAGAACAGTAGATCATATACTGTGCGATCACCCAGTTGGATTCTATTTGTTT
TTGGAGAGGATCAAGACAGAGTTGTGCCTTACAGTCATATGTCCATTAGCAACACACTTT


>scaffold0318-748185-752610-+
AAACATACCCTGTCTGATTTTAGCCCTAAAATACAGGGCTAGGGTGGTATTTTCATTGAA
TATCACGTATCCCTACAATATCATGTCAATGTGATATAGGTATACTTTGAATTGCCACTT
CCGATAATAATGAATCACCATTTGGTTTGTTTTTATGATTGGGATGTGTACCAAGGCAAG
GATGTGCCCATCCTTGCCTTGGTTGGGCATAAAGCCTGGGGTCGGTTGATTATACTGTGA
CAAAATAGACCCACCTGCCTATACAACATACATGTTCCATAGTGCATTGTCAAGTATCCT
TTGTGTGGTTGCTCTCATACATCTTCGATAGTGGTGTTTTCACTTTCCACACTACTATAG
TTATTAGCCAAAACTACACCCACCACGCAGCATCCCATGACAAGGTGGGATCTCGCCCTC
GATTGTGCCAGTATTCCAACATCACTTTGTGAATCAAGACACAGACTCTTACATATTACA
GCGACTCTCTTCCTTATCATCAGCATCACAAGACATTACCCCTTGTTTCCTGTGTCGCGC
CTTATGTTGCACAGCATATATCAACACAGCAACATAACACATATAATATTATTTGGAACA
TAGGGCGGCTGATGGCAGAGTGGGCCAAGTCATAGTTACACCCTCACATCAGCGTGATGG
CGTAAGTGTAGGCGGGGGGGGGTTGATTCCCACTAAGCCAATGTCTCCTGTTGATGCTCC
TCTCGTTATGGGCCAGAAACATTGAGAAGCATCAGATCTGGCACACGGACCAGATCTGAT
GAAATCGTGTGTTTTTAGGGATGAAGGGAGTGACAGCCCAATCTACCATCACCCTTTGTA
TGGATTCCAAAACTGTGGGTCTGGCCTCACACACACCCTCACACACAGACACACAGTGTG
TGTGCCAATAAAGAGTGTGACTAAAGACACACTCCGCCCTTATTCAACAAGGGAGGAAAA
GTCAACACCCCCTATTGAATCAACACTCTGTATATGGCCTGTTCTAACCAAGCAGTAACG
GCACACACAAAAAAGGTGGTTTAGTGGGTAGCAGTCCCCACCCTGTCCGACATGGTTGTG
TCGTTTGTCCTACAAGGGATCCCCCCCTTGTGTATATATATATAAAGAAATTAGTAGAAG
TTGTATTGAACAAGATATCATGGAGGGAGAAGGAAACAACTTCATGGATATAGTGGCATA
TGGTGAGTGGTTTATTAGTAAATGAGCCACACATCAAGCATTAGTGGAGATGGTGGAAAG
GCGACATGTGAGTGTAGAGGGGAAGAGGACTAACAAAACACACATGGACTATTTGGGGTA
TATTGGGTGATACGAGTCAAAGGACGGAATAGTATGATGGAATGAGATGGTAGCAGTGAT
CGTTGAGTAGGACGACCCTAGTAGATATGATCTCCATCCATCAACCACTTATAGTCCAAC
CGAGATTGGTGAAAGGATAAAAAGAAAACATTCTTTAGGAAACTTTGAAATTGTGTTTGA
TTCTTAGTTGGAATTTGATTAAGATCTGATCCCAGACACAACGAGGTTTCCCTTTTGATC
ATTAGAGAAGGAGCTGCTTGGGATCCAACAGAACTGATTAGACTGACTGAACTGATCGAC
TACTATGGCAGCAATGATGGCTACTATCATCCGTGGTATTATGCCACACATACACAGACA
CTCATTGCTCAGGAGTAGTCTCGTAGTGGGTGCAGCCACTGTTCTATCAAGGACAATCAG
GAACACTGCAACAGTCGCTGCACTTGCATCCATCAGATCAGCAGCAGCAGCAACTTACTC
ACTCCAGCATCAGTTGTATGTTATGAGTTGCATATGTTATACAGCTGCATTGTGCTGTGC
AGAGAGACTAGAACACAACTCATTCCATTGACTGACTCTTAAGTGTTTGTATTATGCCAT
TACACCAATCCACAGTCAATACTACTCGCATCTGGAACAGTGTCGCACATATTCAACATC
CATTGATCCGACTCTGACTGCCACCAAGGAGAAACAGACCAGCAGGAAGGGGATATCAGG
GAGCAAGACACTGGATTCAGTCCATATAGACAAGTGTGTTTTTGTTGATATATAATCTAC
ATCCTGTTATGATGATGTGTGGTTTCCATCACTGACATAATACATTGGGTTCAGTCTGGA
GAGTATTGGACAGACAAAACTACGTAGTCTTGGTAGATATTTGGGATTGGCCCGCACACT
ATCAAAGACCGAAATCATCAAGAGACTCAAGTCATTGATCGAATCAACCCCATCGATGCT
ACTACCAGACGGATCCATTGACTTTGAGTCGACCATGTTTACTCATTACCAGATATATCC
AAAAGAGTGAGGGTTTGATTGTAATTGACCTCGCTTGATATGTGTGTGTATGATAGTTGG
AGTCATTAACCATGAGTATATCTGATTCCACTCATATCCCACTTGATAGACTACACAGTG
TTAAGATCTATCAACTGTATTCATTGTGTTCTGCACTTGGGATATCAGTGTACAATCCCA
ATGATGAGTTGATTGACGAGATATATTTGCATATCAAGAGAAATCCATCAGCAATGGCTG
GCAACAGCACAGTGGATCTACTCAGCAGTAACGCAGTGGATGATTCTACCAACCACCCAA
CAACAAAGCAGAGCATGTCAGCCGCATTGAAGCGGTCAGTTTGTATTTCTACTTGATATT
TGTTCTGGGTCAATATTGTAGGCTGATTTCAATCTATTCTGTGTTTCTAGTCTTCATGCA
TGTGATAGTCAGCAATTGCGCAGCCTATGCAGTTCATTTGGGATATCAAAATATAGAAGC
CAAGATATTTTAATCGTAATGGTACAGGATCATTTACGCCAGAACCCATCCCTATTGTCT
CCAAATGGCACAATCCCATTTCAGCTGCTTCTAAGCCATGGTGGTAGTCAGTCCAAGCCA
TTGACTGTTAACAGGTATATTCCTAATCCGATTCATATTATATGTGTGATGTTTTTTTGA
TTTATTTGATTGCTGACTATTTCAGTCTAGTTTGACACAATTGAGTGGATATCAATTACG
GTCATTTTCAGATATATGTGGCATTCCATACCAACTCACCAATGCAGAATATGCTGGTGT
CATCAAGAACCAACTACTTGATTCGGTATCTCCACTGGTGGAAGAGGGTGGCATGGTCAA
TTTGCAGTTCACTCCTAAACTGTCGAGGCAAGAGATATCTGACATATCCAATATGTCTAT
CCACATCAACAGGTATGTGATAGTGTTATATTGTTGATGAGATGCATATATTATGCTGGT
TCTATATTTGCAAACTCATGATCATTTTTTTTATTCAGACTAGAAGCACTCTCGAGGGCA
CAATTGATCATATTCTGCAAGATGTTTGGTGTTTCAAGGGCTAAACCAAAAGTCCAACTT
GTAGAGGAATTGCGTCTTTATTTAACATCAAATCCATCTGCTGTAACTGAGGATGGTGTG
CTAATCCCTGGAAATGAAAAGTTGCAGAGTAGTAATTCAAGCAAGAAGACGCTTTCTAAA
CCCATGCATCTCCATAGGTAGTGATGTCTCTGGTTATGAATCCATTCCCCATTGTATTTG
CATTTGTGGTATGTGTATGCTAACACCCATTCCAATGAAATCAGTTTGGACACATCACAC
ATTAATGATATCCAGGTGATATGTAGATCGTATGGAATTTCAAAATATATGTCAAAAGAG
CAGCTTCTTGAGCGATTTAGGACTCACCTGCACAAACATCCAGAAATTATACGCGCAGAT
GGCACTGTTGATCTGGTGGCTCTTGCAAATACAAAGGGTTGATAGATGTGTGGTTCTTTT
TAAAAAGTAACCCGATAACAATAAACTTTTAATAATTGGATTTGAATATGGGGATAAGGA
TAGTGGTATGGTTGATATTCCATTTGTCCTTTGTTCTGGGATATCCCTTTCCTCTCCACA
AGTAAAAGGATACATGGACTTGTAATGAATGTGATATTGGATCTGATTAGGGAAGTATTG
TTATTGCAGTAGTAATCTTTCGCTTTATGTTGTCACTTTCAGGATTCGTCATCCTTTGTT
TCTAAAAATCACCTGTTATATAATAGCAGATATTAATTGTCACAGGCCACTGCATTGCTG
TCTTTCATCAACACATGCATGTGTTCTCTCCACAAACATCTACATCACACATTCACAATA
CCAACACACCTGGCTTCGACCCCCCATAAGAAACCCCATGTCCAACAATCTGTTATCACT
GTATAATACAGATCCCACCACTCTTTCCCTCCTTGGATATAGGGGGTTACTTTTTTTGGT
TTTCTTTAATTCCTACGGCTGCTCTGTGGATCCTGAATGCTGGAAACAAGGGGGGCGGCT
TTGTGTCGACATATATATTGTCATTGCTACAGTATTGCTACAGTA

>scaffold0319-211787-214080-+
ATATCTGATCCCAGACACAACGAGGTTTCCTTTTGATCATTAAAGAAGGGAACTGCTTGG
GATCAAACAAAACATATTAGACTAATATGACAGCAATGATTGCTACTATCATCCGTGGTA
GTATGCTACACATGCGCAGACACACATTTCTCAGGAGTAGTCTCGTAGTGGGTGCAGCCA
CTATTCTATCAAGGACAGTCAGGAACATTGCAACAGTCGCTGCACTTGCACCCATCGGAT
CAGCAACAGCAACAACTACTCACTCAATCCAGCATCAGTTGTATGTTATGAGTTGCATAT
GTTATACAGTTGTATTGTGCTGTGTAGAGAGACTAGAACACAACTCATCCCCTTTACTGA
CTCTTGAGTGTTTGTATATGCCATCCCACCAATCCACAGTCAATACTACTCGCATCTGGA
ACAGTGTCGCACATATTCAACATCCACTGATCCGACTCTGTCTGCTATCAAGGAGGAACT
GATCAGCAAGAAGAAGACATCGAGAAGAAAGGCGCCGAATTCAATCCATATAGACGAGTG
TGTTTTTTTTGTTGATATAATCTACATTCTGTATGTATGATGATGTGTGGTTTCCATCAC
TGACATAATACATTGGGTTCAGTCTGAAGAGCGTTGGATGGGAAAAACTGATCAGTCTAG
CTAGATATCTGGGATTTACCCACCATCTATCAAGGGTCAACATCATAAAAAAAATCAAGT
CACATATTGAATCAACCCCATTTATGCTACTACCAGGTGGCTCCATTAACTTTAAATCGG
CCATATTTACCAATCATCCGATATATCCAAAAGGGTGAGACTTGATTGTAATTGACCTCG
TTTGACATATGTGTGTGTATGTGTATGATCGTCGGATCATTAACCATGAGTATATCTAAT
CCCGCCCCTATCCCACCTGATAGATTGCACAGTCTTAAGACATATCAATTATATACATTG
TGTAATTCACTTGGAATATCAATATACAATTCCAATGATGAGATGATTGACGAGATATAT
ATGCATATCAAGAGAAATCCATCGGCAATGGATGATAGCAGCACAGTGGATATACCCAGC
AGTAACACAATAGATGATTTTACCGACAACCCAATAGCAAGTCAAAGCATGGCAGCCGTA
TTAAAGCGGTCAGTTTGTATCTCTACTTTTATATTTGTTATGAGTCAATAGTGTAGGCTG
ATTCAATCTATTCTGTGTTTCTAGTCTTCAAACATGTGATACCTACCAATTGAAGAGTTT
ATACAATACATTTGGGATATCAGAATATAGAAGAAAGGGTATCCTTATGAAAATGGTACA
GGATCATTTATGCCAGCATCCATCCCTATTGTCTCCAAATGGCACCATTCCATTTCAACT
GCTTCTAAGCCATGGTGGTGATAAGCTAAAGCTATTGACTATCAACAGGTATATTTATAA
TTTGTTTCATATTATGTGTATGAGTTTTTGGTTTATGTGATTGCTGACTATCGCAGTCTA
GTTTGGAACAACTGGATAGAGATCAAGTGTGGACTTTTTCAGATATATGTGGTATTCCAT
ATGATTTTACCAAGGTAGAATTTGTTGATATGATCAAGAACAAACTACTTGATTCGGCAT
CACCACTTGTGGAAGAGGGTGGCATGGTCAATTTAAAGTTCACTCCTAAACCGTCGAAGC
AAGAGACATCCGACATATCCAATACACCTATCCACATCAACAGGTATGTGGTAGTGCTAT
CTTGTTGATGAAATACATTGATATATATAGTTTATGTTGCTGCTATATTTGTAAACTCAT
GATCATTTTTATTCAGACTAGAAACATTTTCACGAACGCAATTGGCCGCATTCTGCAAGA
TATTTGGTGTTTCAAACGCTAAATCAAAATCCCAGCTTGAAAAGGAAATACGTTTTTATT
TAAGATCGCATTTATTTTATATATCGAAGCAAGGTGAACTAATCCCTGGAAATAAAAAGC
CGTTGAGCAGCAACTCAAACAAGATGACGCTTTCTAAACCCGTGTACATTCGCAGGTAGT
GATGTCTCTGGTTATGAATCTATTTCTCGTTGTATTTGTATTTGTGGTATGTATATACTA
ACACCCATTCAATACAATCAGTTTGGATGCAGCTATATTTGATGATTTTTGGGCGTTATG
TAGATCATATGGCATTTCAAATTATATGTCAAAAGAGCAACTTCTTGAGCGATTTAAGTC
TTACCTGAGTGAACATCCCGAAACTGTTCGTGCAGATGGAACCATTGATCTAGTGGCCCT
TGCATATGCAAAG

>scaffold0320-689886-695714-+
AAACTCACCCTGTTTGACACTAGCCCTGAAGTACAGGGTTTTAGTGGCGACTTTATTTAA
TATTACGTATCTCTACACTTGTCATGTCAATATGGTGTGTGTGTACACTTTGAATTGTCA
TTTCCGATAATAATGAATTGCCATCTGTTTGTTTTTATGATTAGGATGGGTATCAATGTA
TGGGAGAGTGTCCATCCTTGCCTTGGTTAAACATAGGGTCTGGGGTTGGTTGGTTATACT
GTGACAAAATAGGCCCACCTGCATATACAACATACATGTCCCGTAGAGTATTGTCAAGTA
TCCTTTGTGTGGCTGTTCTCATACTTCTTGGATAGTGATGTGTGCACTCCCCACCGTTAT
AGTTATCAGCCAAAACTACATCCACCACGCAGCATCCCCATGACAGGGTGGGCTCTCGCC
CTCAACTGTGTTGGTATCACAATCTCACTTTGTGAATCAAGACACAGACTCTACATACTA
CAGTGGTTCTCCTTCCTTGTCATCAACATTACAAGAAATCATCACATGTTTCCTGTGCCG
CATCCTATGTTTCAGAGCCTATACCGACACGACACCAGAACACAGGTAGTAGTGTTTGTG
ACCTAGGGCGGTTGCTACCAGAGTGGGCCAAGCCACAGTTACACCCCTCACATCAACGCA
ATGGTGGTGTATGAGTTTGATTCACACTAAGTAGATATTGTCTGCTGATACTCCTCGTTG
TAGACCTGAAACATTAAAACACATCAGGTCTGGCACACGGACCTAGACTGCCGAATAGTA
TATTTGAGAATGAAGGGTGGCAGCACAATCTACCATTACACTTTGTATGGATCTCAAACA
TTTGTAGGTCTGTCCTCACACACAGAGTATGTGCTAATAAGAAATGTGACTGAAGGCACA
CTCCACCCTCATCCAAAAAGGGGAGGAGGAGTCAACACTCTTCATTGGGTATACACTCTG
TATATGACCTGTTTTAACCGAGCAGCAACAACACACACAGAATGTGGTGTAGTGGGTAGC
AGTCTCTATACTGTTTTGGCATGGTTATGTCGTTTGTCCTATAAGAGATTCCCCCTGGAT
ATATATAAAGAGTATTTAGTACGAGTTGTATTGAACAAGATAATAGGGGTAAGAAGGAAA
CAACTGCATGGATATATTGGTATAGCCACAGTGTTATTGTGGTGAGTGGCTCATTAGTAA
ATGAATCACACATCAAACATTAGTGGAGATGGTGGAAAGGGGACATGTGAGTGTGAGGGG
AAGAGGACTAACAACAACACACATGGACCATTTGGATATATTGGATGATACGAGTTGAAG
GACAGAATAGTATGATGGAATGAGATGGTACAAGTGATCGTTGAGTAGGGCGACCCTAGT
AGATATGGTCTCCATCTATCAACCACTTATAGTCCAACGGAGATTGGTGAAAGGATAAAA
AGAAAACATTCTTTAGGAAACTTTAAAATCGTGTTTGATTCTTAGTTGGAATTCGATTAA
GATCTGATCCCAGACACAACGAGGTTTCCTTTTGATCATTAGAGAAGGGATCTGATTGGG
ATCCAACAGGACATATTATACTGACTACTATGACAGCAATGATGGTTACTACTATCAGCC
GTGGTATTATGCCACACATGCACAGACACTCATTGATCAGGAGTAGTCTCGTAGTGGGTG
CAGCCACTGTTCTGTCAAGGACAATCAGGAACACTGCAACAGTCGCTGCACTCGCACCCA
TCAGATCAGCAGCAGCAACTACTCACTCACTCCAGCAATCAGTTGTGTGTTATGAGTTGC
ATATGTCATACAGTTGTACTGTGCTGTGTAGAGAGACTAGAACACAACTCATCCCATTTA
CTGACTCTTGAGTGTTTGTATTATGCCATTACACCAATCCACAGTCAATACTACTCGGAT
CTGGAGCAGTGTCGCACATATTCAACATCCATTGATCCGACTCTGACTGCCACCAAGGAG
AAACGGGTCAGCACGAAGGGGATATCAGAGAGAAAGACAGTGGATTCAGTCCATATAGAC
AAGTATGTTTTGTTGATATAGAGTCTACATTTTGTATGATGATGATGTGTGTTTCCATCA
CTGACATAATACATTGGGTTCAGTTTGGAGAGTATTGGATGGACAAAACTACACGGTCTT
GGTAAGTATTTGGGATTGACCCGCATACTAACAAGGGTCAAAATCATCAAGAGACTCAAG
TCACATATTGAATCAACCCCATCGATGCTACTACCAGACGGATCCATTGACTTTGAGTCG
ACCATGTTTACCAATCACTAGATACATCCAAAAGAGTGAGGGTTTGATTGTAATTGACCT
CGTTTGACTATGTATGTGTGTATGTATGTGTGTATGTATGTGTGATAGTTGAAGTCATTA
ACCATGAGTATATTCTAATATCACTCATATCCCATTTGATAGATTACACAGTGTTAAGAT
CCATCAATTGTATTCATTGTGTTCTGAAGCTAGGATATCAGTGCACAATTCCAATAATGA
GTTGATTGACAAGATATATTTGCATATCAAGAGAAATCCATCAGCAATGGCTGGCAACAG
CACAGTGGATATACTTAGCAGCAACACAGTGGATGATTCTACCAACCACTCAACAACAAA
GTAGAGCATGTCACCATTCGTATCGAAGTGGTCAGTTTGTATTTCTACTTTTATATTTGT
TCCGGGTCAATAGTGTAGGCTGATCCAATCTATTCTGTGTTTCTAGTCTCCATGTATGTG
ATAGTCAGCAATTACTCAGCCTATGCAGTTCATTTGGGATAAGAGCTGTACTAAGTCAAA
CTATTCTAGTAGTAATGACACAGGATCATTCACGCCAGAATCTATCCCTATTGTCTCCAA
ATGGCACAATCCCACTGCAGTTGCTTCTAAGCCATGGTGGTAGTCAGTCAAAGCCATTGA
CTATCAACAGGTATATTCCTAACCTGATTCATATGTATGTATGATTCTTTGGTTTATTTG
GTTGCTGACTATTGCAGTCTAGTTTGACACAGTTGAGTGGATATCAATTATGGTCATTGT
CAGATATATGTGGCATTCCATATACCACCTCACCAAGGCAGAATATGCCAGTGCCATCAA
GAACCAACTACTTGATTCGGTATCTCCACTGGTGGAAGAGGGTGGAATGGTCAATTTGCA
GTTCACTCCTAAACTGTCGAGGAAAGAGACATTTGATATATCCAATATGCCTATCCATAT
CAACAGGTGTGTGGTAGTGCTGACTTGTTGATAAAATGCATGTATTATGCTGCTGCTATA
TTTGCAAACTCATGGTCATTTTTTTATTCAGACTAGGATCACTCTCGCTGTCGCAGTTGA
TCACATTCTGCAAGATGTTTGGTGTTTCAAACGATAAACCAAAAGCCCAGTTTGTAGAAG
AGATACGTCTTTATTTAACATCAAATCCATTTGCTGTAACTGAGGATGGTGTGCTAATCC
CTGGAAATGAAAAATCGTTGAAGAGTAATTCACGCAAGAAGACGCTTTTTAAACCCATGT
GTCTCCATAGGTAGTGATGTCTTTTAGTTATGAATCTACTTCCCGTTGTATTTGTATTTG
TGGTGTGTATATACTAACATCCATCCAATACAATCAGTTTGGACATATCACACCAGGATG
ATATCCAGGTGATATGTAGATCGTATGGAATTTCAACAAAGATATCAAAAGTGCAGCTTC
TTGGACGATTTAGGACTCACCTACACAAGCATTCACAAATTATACGTACAGATGGCACTG
TTGATCTGGTGGCTCTTGCACATACAAAGGGTTGATGGATGTGTGTGTGTGTGTGCAGTT
CTTTTTGAAAAGTAAAAACGACAACAATACACTTTTGAATAGTTGGATGTGAATATGTGG
ATAAGAATAGTGCCATGGTTGATATTTCATTTGTCATTTGTTCTGAGGTATCACTTTCCT
TTCCACAAGTAAAAGGGATACATGGACTTGTAATGAATGTGAAATTGGATCTGATTAGGA
AAATATTGTTAATGTAGTAGTAATCTTTTGCTTTATGTTGTCACTTTCAGGATTATTCAT
CCTTTGTTTCTAACAACCGCCTGTTTATATAATAGCAGACAATCGATTGTCACAGGCCGC
TGCGTTACTGTCTTTCATCAACACATGTATGTGTTCTCTCCACAAACCTTTACATCACAC
ATTCACAATACTTAACAATGTATACGGTTGTTTTTATAATGGGTGGAAAATAATAAATGG
GGTTTATAGCTTATATCAAGATAAATGACAGATATTGGTGAATGAAGATAGTTAATACTA
TGGTCAATAGTCAATATTGTATATCATATTTAATAGAGAATGATTAGAGCAGCCTGATTG
AAGTTTGGAATATAGATAAATAGTAGTGATTTGAAAGAGCAAATATTGCTAGGATGATTT
TATTGTAATTGCCAAATACACACAGTGTCGTTTTGTAGACGGATATTCAAGATTAGATGA
AAAACTGAACAGGAAGTCATGGTTTGGAGTGAGAGGGGATTCCCTATCATCAAGCAAATT
TGGATGTAACATTGTCATTCGTCAGTGGTTTCAAACTGGCTGACCACCAGCCAACGATGA
ACTACCGATCTTGCATATTCTCTGCTATGGTCATGGGCAAAGTCTACTATGGGGTTGAGC
TAGTTGGTGGAAACAAGTCACACCTCGCACCACTGCAAACGACAATCAACAAGGGTATCC
GACTGTTCGCTGGTGCCCGACTCTTGACTGCAATTGGACCCCTTCTGGTTGAAACTGGGA
TTGGGTCACTTCTCGCTCGCTCATTGGTATCACGGGTACGCTTGTTGGAGCGGTCTGTGA
CCAAGAGAACACCCATCAATGTCATCTCCTCGGGTACAGACAATGACGTGTTTACACTGA
ATGTCCAAGGGCAGTTGGTAAGATCCCAGCGCTGGTTTTGGTCTCGTCGGACCAAACAGC
TGTACAGGAACAGATACTGGCTGACACCACAAGTCAGACCAAAGACAGTCAAGCAACGAC
ACTCGTTTGCATTGATGGAAACTTTACGAACATGTGGAGACTCTGCATCGCTCCAGAAGT
ATGTCACTCGACAATTATTGGACACTTTTGGGTTCTTCAAGGATCCCAGTTTCGATAAAT
CACGAGCACATGGCACAAGATATCTGATGCTTGCGCGCATGGATGCACTCTGGACAAGCA
AGAAAAGCCATTCAGATTGGCATATGAGTCGACACCCACCCATTCTCAGCTGATCACTGC
ATCTTATGCGACCAGCAACTACTCAGCACATCCATTTGCTCATCTCGTGGTGGAGTGTGA
GCAAGTAACTGGCCATCGCATTCAGTCTGGACTAGTACCAGCAATTCAGAAATCACGATT
CAGATTGCTGAGTCGCGCACTCGATCTGGGTGTGGAAATGTATATACTTGGCTCCGCGGT
GGAGTCTTAAATGGCGAAGCAGATCTGGACCAGCGTTGGTTGGACGGGACTGTGGAGCAT
GAATCTATGGGGACGAGGCATGATAATCGGGCGCTGGCAGCACGGTTAGCTGATTTCCTG
CAGGGTAACGTACCGGCAGTATCAATCCACGTTGTGGCAAATACCACCAGGATCGCCTTG
TGGAAGTTGGCTAACTGACTTCTAGCACCGCCAGCCTATGCCTGAATGGGTATGGCTTAC
CCGTGTTCCATGTTATCTGGTTTTGACTATCAGATTCACAAAACACCTTTGGCATTCGTG
CTTGTTTGTTTTGTGGATGTGATTCTATTCTTAACAATAAAGTTCATCCAAAAAAAAAGT
GACTGTCA

>scaffold0321-348231-352978-+
CTCCCTTTGACCCCAGCCCTGAAGTACAAGGTTTTGGTGGCAATTTCATTGAATACTGTG
TGTCTCTACACTGGTCGTGTCAATATGGTGTGTGTGTGTGTGTGTGTGTTCACTTTGAAT
CGCTACTTCCGATAATAATGAACCACCATCTGGTTGTTTTTGTGATTAGGATGGGTATCA
ATATGGGGTGAAGTGTGTCCATCCTTGCCTTGGTTGGGCATAAAGCCTATGCTGGTTGGT
TATACTGTGACAAAATAGACCCACCTGCCTATACAACATACATGTCCCATAGTGTATTGT
CAAGTGTCCTTTGTGTGGCTGCTCTCATACATCTTCGATAGTGATGTTTCCACTCTCCAC
CACTATAGTTATCAACCAAACTACATTCACCGCACAGCATCCCATGACAGGGTGGGTTCT
CGCCCTCAATTGTGCCGGTATTACAATATCATTTTGTGAATCAAGACACAAGCTCTAATG
TGCTACAGTAACTCTTTCCTTGTAATCAACATCCTAATAAATCATCACATGTTTCCTGTG
CTACATCTTATGTTTCACAGACTATACCAACACGACACCAGAACACAGATAGTATTGTTT
GGGACCTATGGCGATTGGTACCAGAATGGGTCAAGCCACAGTCACACCCTCATATCAACA
CGATGCTGGTGTATGGGTTCGATCACTACTAAACCGATGTTGCCTGTTGATACTCCTCGT
TGTAAACCAGACACATTAAGAAGCATAAGATCTGGCACACGGACCTAGACTGCTGAATAA
TGTATTTAAGAGTGAGGGGAGTGACAGCCCAATCTACCACATCATCCTTTGTATAGATCT
CAAACATTTGTGGGTCTGCCCTCACACAGAGTATGTGCTAATAAGAAATGTGACTGAAGA
CACACTCCGCCCTCATCCAAAAAGGGGAGGAAGAGTCAACACCCTCCATTGGGTATACAC
TCTGTATATGACCTGTTCTAACCGAGCAGCAACAACACACAGAGAATGTGGTGTAGTGGG
TAGCAGTCTGTATACTGTTTCGGCATGGTTATGTCGTTTGTCCTATAAGGGATTCCCCTT
GCATACATATAAAGGGTATTGGCAGAAGTTGTACTGAACAAGATATCAGTGGGAGAGAAG
GAAACAGCTGCATGGATATAGTGGCATAGCCACAGTGTTTATGTGGTGAGTGGTTCATTT
GTTCATGAATCACACATCAAACATTGGTGGTGATGGTGGAATGGGGACATGTGAGTGTAG
AGAAAGAGGACTAACAAAAACACACATGGACCATTTGGGGGTATATCGGGTGATACGAGT
TGAAGGATGGAATAGTATGATGGAATGAGATGGTACAAGTGATGTTTGAGTAGGACGACC
CCTAGTAGATATGGTCTCCATCCATCAACCACTTATAGTCTCCAACGGAGATTGGTGAAA
GGATAAAAAGAAAACATTCTTTAGGAAACTTTAAAATTGTGTTTGATTCTTAGTTGGAAT
TTGATTAAGATCTGATCCCAAACACAATGAGGCTTCCTTTTGATCATTAGAGAAGGAGCT
GCCTTGGATCAAACAGAACTGATTAGACTGAACTGATTGAACTGACTGATATGGCAGCAA
TGATGGCTACTATCAGTCGTGGTATTATGCCACACATGCACATACACTCATTGCTCAGGA
GTAGTCTCGTAGTGGGTGCAGCCACTGTTCTATCAAGGACAATCAGGAACATTGCAACAG
TCGCTGCACTTGCATCCATCAGATCAGCAGCAGCAGCAACTACTCACTCACTCCAGCATC
AGTTGTATGTTATGAGCTGCATATGTTGTACAGTTGTATTGTGCTGTGTAGAGAGACTAG
AACACAACCCATCCCCATTCACTGACTCTTGAGTGTTTGTATATGCCATTACACCAATCC
ACAGTCAATACTACTCGCATCTGGAACAGTGTCGCACATATTCAACATCCATTGATCCGA
CTCTGACTGCCACCAAGGAGAAACAGATCAGCAAGAAGAGGATATCAGAGAACAAGACAC
TGGATTCAGTCCATATAGACAAGTGTGTTTTGTTCATTATATTGAGTCTACATCCTGTAT
GATGATGATGTGTGGTTTCCATCACTGATATAATGCATTGGGTTTAGTCTGGAGAGTATT
GGACAGACAAAACTAGTCAGTCTTGGTGGATATTTGGGATTGACCCTACATACTAACAAA
GGCCGAAATCATCAAGAGATTCAAGTCGCATATTGAATCAACCCCATCGATGCTACTATC
AGACGGATCCATTGGCTTTGAGTCGACCATATTTACTCATCACCAGATACATCCAAACGA
GTGAGGGTTTGATTGTAGTTGACCTCGTTTGACTATGTGTGTATGTGTGATAGTTGGAGT
CATTAACCATGAGTATATTCTGACCTTACTCCTATTCCACTTGATAGATTACACAATGTC
AAGAATTATCAATTGCGTTCATTGTGTTCTGCATTTGGGATATCAGTGAGCAATTCCAAT
GATGAGTTGATTGGCGAGATATATTTGCATATCAAGAGAAATCCATCAGCAATGGCTGGC
AACAGCACAGTGGATCTACTAAGCAGCAGTGACACAGTAGATGATTCTACCAGCCACTCA
ACAACAAAGTAGAGCATGTCACCATTCGTATTGAAGCGGTCAGTTTGTATTTCTATTTTT
ATATTTGTTCTGGGTCAATGGTGTAGTCTGATTTTAATCTATTCTGTGTTTCTAGTCTTC
ATGCATGTGATACATGGCAATTACTCAGTCTATGCAGTTCATTTGGAATATCAACTCTGC
GAAGTCAAGATATTCTAATAGTAATGATACAGAATCATTTACGCCAGAATCCATCCCTAT
TGTCTCCAAACGGCACAATCCCACTGCAGCTGCTTCTAAGCCATGGTGGTAGTCAGTCCA
AGCCATTGACTGTTGACAGGTATATTCCCAATCTGATTCATATCGTGTATGAGTCTTTTT
GGTTTGTTTGATTGCTGACTAGTGCGGTCTAGTTTGACACAGTTGAGTAAAGATCAACTA
TGAACATTCTCAGACATATGTGGCATTCCATACTACTACACAAAGGCAGAATATGCTGGT
GTCATCAAGGACCAACTACTTGATTCAGCATCGCCACTAGTGGAAGAGGGTGGAATGGTC
GATTTGCAGTTCACTCCAAAACTGTCGAAGAAAGAGACATCTGACATATCCAATATGTCT
ATCCACATCAACAGGTTCGTGGTAGTGTTAGATTGTTGATACAATGTATATTATGCTGAT
GCTATATTTGTAAACTCGTGATCATTTTTTATTCAGACTAGAAGCACTTTCGCATGCACA
ATTGATCACATTATGCAAGATGTTTGATGTTTCAAACGATAAACCAAAAGCCCAGCTTGT
AGATGAACTACGTACTTATTTAACATCAAATTATCTGCTGTAACTGAGGATGATGTGATA
ATCCCTGGGAATGAAAAGTCATCGAAGAGTAATCCAAGCAAGAAGACGCTTTATAAACCC
GTGTATCTCAATAGGTAGTGATGTCTCTGGTTATGAATCTATTCTCCCGTTATGTTTGTA
TTTGTGGTATGTATATGCTAACATCCATTCCAATGCAATCAGTTTGGACACATCACACAT
TAATGATATATGGGTGATATGTAGATCGTATGGAATTTCCACAAAGATATCAAAAGTACA
GCTTCTTGAGCGATTTAGGACACACCTACACAAACATCCAGAAATTATACGCGCAGATGG
CACTGTTGATCTGGTGGCTCTTGCAAATACAAAGGGTTGATGAGTTGATGGATGTGTGTG
TGTGTAGTTCTTTTTAAAAGTAAAAATAATAATAAACTTTTGAATAATTGGATTTGAATA
TGGATAAGGATAGTGCCATGGTTGATATTGCGTTTGTCATTTGTTCTGAGGTATCACCTT
TCTTTTTTACAAGTAAAAGGGATACATGGACTTGTAATGAATGTGATATTGGGTCTTATT
AGAAAAGTATTGTTATTGTAGTAGTAATCTTTGCTTTATGTTGTCACTTTCAGGATTCTT
CATCCTTTGTTTATAACAACCGCCTGTTATATAATAGCAGACAATTGATTGTCACAGGCC
GCTGCGTTACTGTCTTTCATCAGCAACATGCATGTGTTCTCTCCACAAACATCTACATCA
CACATTCACAATACTAACACACCTGGCTTCGACCCCCCATAAGAAACCCCATGTCCAACA
ATCTGCTATCGTTGTATAATACAGATCCCACCACTCTTCCTCTTTTTGATCATAGGGTTT
ACTTTTGTTTTTCTTTAATTCCTACGGCTGCTCTGTGGATCCTGAATGCTGAGAAAAGGG
TGGGCGGCTCTGTGTCGACATATCTATTGTCATTGCTACAGTATTGATTTTGATTTGATT
TTGATTTTGTTGGTTATTAGTAGTAGTATTCCTTGAATCAAAGTATTTGGGTTAACTGTG
CTTGATTCTGTCTTTTTGGTTCTTGTCTATTACTATGTTGAGATACTGAACGCATGTCAC
CTTGTCAATATCCACTTTTTTGAATGAACTTTAATTGTTAAGAATATAATTACATTCCCA
AAACAGCAAGTAACGAGTGCCAAAAGGTGTTTTGTGAATCTGATAGTCAAATCAGATCCA
TGAAACACGGCAAGTCGGACCCAATTCAGGCATAGGCTGGTGGATGCTACAAGTCAGTCT
AACCAAC

>scaffold0321-1717941-1723096-C
GAGCATCCATGCGCGCAAGCATCAGATATCTTGTGCCATGTGCTCGTGATTGATCAAAAC
TAGGATCTTTGAAGAACCCAGAAGTGTCCAAGAATTGTCGAGTGGCATACTTTTGGAGCG
ATGCAGAGTCTCCATCAGAGCAAACGAGTGTCGTTGCTTGACTGTCTTTGGTCTGACTTG
TGGTGTCAGCCAGTATCTGTTCCTGTATAGCTGTTTGGTCCGACGAGACCAGAACCAGCG
CTGGGATCTTACCAACTGCCCTTGGACATTCAGTGTAAACACGTCATTGTCTGTACCGGA
GCAGATGGCGTTGATGGGTGTTTTCTTGGTCACGGACCGCTCCAACAAGCGTACCCGTGA
TACCAATGAGCGAGTGAGAAGTGACCCAATCCCAGTTTCAACTAGAGGGGGTCCAATGGC
AGTCGAGAGTTGAGCACCAGTGAATAAGTCGGATACCCTTGTTGATTGCCGTTTGCAGTG
GTGCAAGGTGTGACTTGTTGTCACCAACCAGCTCAGTCCCATAATAGGCTTTACCCATGA
CCACTGCAGAAAATATGCGAGATCGATAATTTACCGTTAGCTGGTGGTCAGCCAGTTTGA
AACCACTGACGAATGACAATGTTACACCCTAAACTTGCTTGATGATGGGAGAATCCCTCA
TTCCAAACCATCACTTCTGTTCAATCTTCCATCTATTCCTGAATATCTGTCTATAAAACG
ACACTATGTATTTGACAACTACAATAAAAGTCATCCTAGCAATATCTGCCGTTTTCCAAA
CCACTACTAGTTATCTAGATTCCAACCTCAATCAGGCTGCTCTGACCATTATCTATTAAA
TAGGATATACGATACTGACTATTTACCAATAGAACTGACTATCTTCATTCACCAATATCC
GTCATTTATCTCGATATAAGCTATAAACCCCATTTATCATTTTCCGCCCACTATAAAAAC
AACCGTATACATTATTAAGTATTGTGAATGTGTGATGTAAAGGTTTGTAGAGAGGACACA
TGTATGTTGCTGAAAGACAGCTCGCAGTGGCCTGTGACAATCAACATCTGCTATTTTATA
ACAGGCGGTTTTTAGAAACAAGGGATGAAGGATCCTGAAAGTGGCAACATAAAGCAAAGG
ATTACTACTGCAATAACAATACTTTTTAATGAGATCCAATATCACATTCATTACAAGTCC
ATGTATCCCTTTTACTTGTGGAAAGGAAAGTGATACTTCAGAACAAATGACAAATGAAAT
ATCAACCATAACACTATCCCTATCCCCATATTCAAATCCAATTATTCAAAAGTTTATTAT
TATCGGGTTACTTTTAAAAAGAAACACACACACACACAACCTCATCAACCCTTTGTATTT
GCAAGAGCCACCAGATCAACAGTGCCATCTGCGCGTATAATTTGTGGATGTTTGTGCAGG
TGAGTCCTAAATCGCTCAAGAAGCTGCTCTTTTGATATCTTTGTGGAAATTCCATACAAT
CTACACATTGCTTTGATATCATTAATGTGTGATATGTCCAACCTGATTGCATTGAATGAA
TGTTAGCATATACATACCACAAATACAAATACAACGGCAAAATATATTCATAACCAGAGA
CATCACTACCTATGAAGACACATGGGTTTAGAAAGCGTCTTCTTGCTTGAATTACTCTTC
AATGACTTTCCATTCCCAGAGATTAGCACACCACCCTCAGTCACAGCAGATGAATTTGAT
GTTAAATAAAGGCGTAGTTCATCTACAAGCTGGATTTTTGGTTTAATACTTGAAACACCA
AACATTTTGCAGAATGTGGTTAATTGTACCCACGAGAGTGCTTCTAGTCTGAATAACAAA
TGATTATGAGTTTGCAAATATAGCAGCAGCATAATATATGCATCTCATCAACAAGTCAGC
ACTACCACACACCTGTTGATATGGATAGGCATATTGGATATATCAAATGTCTCTTTCCTC
GACAGTTTAGGAGTGAACTGCAAATTGACCATTCCACCCTCTTCCACAAGTGGAGATACC
GAATCAAGTAGTTGGTTCTTGATGACACCAGCATATTCTGCCTTGGTGAGGTGGTATGAG
ATGCCACATATATCTGAAAAGGTCCATAGTTGCTGAGTAGTCAACTGTGTCAAACTAGAC
TGCAATAGTCAGCAACCAAATAAACCAAAAAACTCATACACATAATATGAATCAGACTAG
GAATATACCTGTTGACAGTCAATGGCTTTGACTGACTACCACCATGATTTAGAAGCAGCT
GAAGTGGGGATTGTGCCATTTGGAGACAATAGGGATGGATGCTCGCGTAAATGATCCTGT
ATCATTACTACTAGAATATCTTGGTTTCTATATTCTGATATCCCAAATGAACTGCATAGA
CTGCGTAATTGCTGACTATCATATGCATGAAGACTAGAAACACAGAATAGATTGAATCAG
CCTACACTATTGACCCAGAACAAATATAAAAGTAGAAATACAAACTGACCGCTTCAATAC
GGCTGACATGCTCTGCTTTGTTGTTGGGTGGTTGGTAGAATCATCTACTGTGTTACTGCT
GAGTAGATCCACTGTACTGTTGCCAGCCATTGCTGATGGATTTCTCTTGATATGCAAATA
TATCTCGTCGATCAACTCATCATTGGGGTTGTACACTGATATCCCAAGTGCAGAACACAA
TGAATACAGTTGATATGTCTTAACACTGTGCAATCTATCAAGTGGAATAGGGGTAGGGTC
AGAATATACTCATGGTTAATGACCCCAACTACTATCATACACACATAGTCAAACGAGGTC
AATTAAAATCAAACCCTCACTCTTTTGGATGTATCTGGTGATGAGTAAACATGGTCGACT
CAAAGTCAATGGATCCGTCTGGTAGTAGCATCGATGGGGTTGATTCAATATGCGACTTGA
GTCTTTTGATGATCTCAGCCTTTGATAGATGATAGGTCAATCCCAAATACCTACCAAGAC
TGCGTAGTTTTGTATGTCCAATACTCTCCAGACTGAACCCAATGCATTATGTCAGTGATG
GAAACCACACATTATCATCATACAGAATGTAAACTCTATATCAAAGAAAACACACTTGTC
TATATGGACTGAATCCAGTGTCTTGTTCTCTGATATCCCCTTCCTGCTGATCTGTTTCTC
CTTGCTGGCAGTCAGAGTCGGATCAATGAACGTTGAATATGTGCGACACTGTTCCAGATG
CGAGTAGTATTGACTGTGGATTGGTGTAATGGCATATACAAACACTCAAGAGTCAGTGAA
TGAAATGAGTTGTGTTCTAGTCTCTCTACACAGCACAATACAACTGTATGACATATGCAA
CTCATAACATACAACTGATGCTGGAGCGAGTGAGTAGTTGCTGCTGCTGATCTAATGGGT
GCAAGTGCAGCGACTGTTGCAGTGTTCCTGATTGTCCTTGACAGAACAGTGGCTGCACCC
ACTACGAGACTACTCCTGATCAATGGATGTTTGTGCATGGGTGGCATAATACCACGACTG
ATAGTAGCCATCATTGCTGCCATATCAGTCAGTCAGTTCAGTAAGTCTAATCTGTTCTGC
TGAATCCCAGGCAGATCCCTTCTCTAATGATCAAAAAGGAAACCTCGTTGTGTCTGGGAT
CAGATCTTAATCGAATTCCAACCAAGAATCAAACACAATTTCAAAGTTTCCTAAAGAATG
TTTTCTTTTTTATCCTTTCACCAATCTCTGTTGGACTATAAGTGGTTGATAGATGGAGAC
CATATCTACTAGGGTCGTCTTACTCAACGATCACTTGTACCATCTCATTCCATCATACTA
TTCTGTCCTTCAACTCGTATCGCCCAATATACCCCCAAATGGCCCATGTGTGTTTTGGTT
AGTCCTCTTTCTCTACACTCACATGTCCCCTTTCCACCATCACCGCTAATGTTGGATGTG
TGATTCATTTACTAATGAACCACTCACCACATAAACACTGTGACTATACCACTATATTCA
TGCAGTTGTTTCCTTCTTACCCCTGCTATCCTGTTCAGTACAACTTCTGCCAATACCCTT
TATATGTATGCAAGGGGAATCCCTTATAGGACAGACGACATAGCCATGCCAAAACAGTAT
AGACACTGCTACCCACTACACCCCATTATCTGTGTGTGTTGTTGCTGCTCGGTTAGAACA
GGTCATATACAGAGTGTATACCCAATGGAGAGTGTAGACTCTTTATCTCCTTTTTGGATG
AGGGTGGAGTGTGCCTTCAGTCACATTTCTTATTAGCACATACTCTGTGTGAGGGCAGAC
CTACAAATGTTTGAGATCTATACAAAGGATGATGATAGATTGTGCCGTCACCCCCTCACT
CATAAACACACTATTCAGCAGTCTAGGTTCGTGTGCCAGATCTGATGTTTCTTAATGTTT
CTGGTTTACAACGAGGGGCATCAGCAGACAACAGCGGCTCATTGGGAATCGAACTCGTAC
GTCATTGCGCTGATGTGAGGGCGTTAACTGTAGCTTGACTCACACTGCCACCAACCGCCC
TAGGTCACAAATACTACTACCTGTGTTCTGATGCTGTGTTGGAATAATCTGTGTAACATG
AGATGCGGCACAGGAAACATATGATGTTGATGACAAGGAAAGAGTCATCGTAATACGTAG
GGGTATGTGCCTCGATTCACAAAGTGATATTTTAATGCTGACACAATCGAGGGCGAGATA
CCACCCTGCCATGGGGATGCTGTGTGGTGAATGTAGTTTTGGCTGATAACTATAACGGTG
GAGAGTGCACAGATCACTATCAAAGAGGTATTGAGAGCAGCCACACAAATGATACTTGAC
AACACTCTACGGGACATGTATGCTGTATAGGCAGGCGGGTCTATTTTGTCACAGTATAAT
CAACCAACCCCAGACTTTATGCCCAACCAAGGCAAGGATGGACACACTCCGCCCCCACAT
TGATACCCATCCCAATCACAAAGCAACCAGATGGTAATTCATTATTATTGGAAGTGGCAA
TTCAAATTATGCACACACACCATATTGACACAACAAGTGTAGAGATACGTAATATTCAAT
GAAATTGGCACCAAAACCCTGTACTTCAGGGCTAGGGTCAAACAGGGTGAGTTTC

>scaffold0324-207041-213657-+
AGAATAAAGGGAGTGACAGCCCAATTTACCACATCATCCTTTGTATAGATCTCAAACATT
TGTGGGTCTGCCCTCACACAGAGTATGTGCTAATAAGAAATATGGCTGAGGGCACACTCC
ACCCTCATCCAACAGGGGGAGGAAGAGTCAACCCTCTCCATTGGGATAACACTCTGTATA
TGACCTGTTCTAACCGAGCAGCAACAACACACAGAGAATGTGGTGTAGTGGGTAGCAGTG
TCTATACTGTTTCGGCATGGTTGTGTTGTTTGTCCTATAAGGGGGATTCCCCTTGCATAT
ATATAAAGGATATTAGTACGAGTTGTACTTAACAGGATATCATGGGTAAGAAGGAAACAG
CTGCATGGATATAGTGGCATAGCCACAGTGTTTATGTGGTGGGTGGTTCATTTGTTCATG
AATCACACATCAAACATTAGTGGAGATGGTGGAATGGGGACATGTGAGTGTAGGGGAAAG
AGGACTAACCAAAACACACATGGGCCATTTGGGGGTATATTGGGTGATACGAGTTGAAGG
ATGGAATAGTATGATGGAATGAGATGGTACAAATGATCGTTGAGTAAGACGACCCTAGTA
GATATGGTCTCCATCCATCAACCACTTATAGTCCAACAGAGATTGGTGAAAGGATAAAAA
AGAAAACATTCTTTAGGAAACTTTAAAATTGTGTTTGATTCTTAGTTGGAATTCGATTAA
GATCTGATCCCAGACACAACGAGGTTTCCTTTTGATCATTAGAGAAGGGATCTGCTTGGG
ATCAAACAGGACATATTAGACTGATTGGACTGATATGACAGCAATGATTACTACTATCAG
TCGTGGTATCATGCCACACATGCACAGACACTCGTTGCTCAAGAGTAGTCTCGTAGTGGG
TGCAGCCACTGTTCTATCAAGGACAATCAGGAACACTGCAACAGTCGCTGCACTTGCACC
CATCAGATCAGCAGCAGCAGCAACTACTCACTCACTCCAGCATCAGTTGTATGTTATGAG
CTGCATATGTCATATACAGTTGTATTGTGCTGTGTAGAGAGACTAGACCACAACTCATCC
CATTTACTGACTCTTGAGTGTTTGTATTATGCCATTACACCAATCCACAGTCAATACTAC
TCGCATCTGGAACAGTGTCGCACATATTCAACACCCATTGATCCGACTCTGACTGCCACC
AAGGAGAAACGGATCATCAAGAAGGGGATCTCAGAGAGCAAGACACTGGATTCAGTCCAT
ATAGACAAGTGTGTTTTGTTGATATATAGTCCACATCCTGTATGATGATGTGTGGTTTCC
ATCACTGACATAATACATTGGGTTCAGCCTGGAGAGTATTGGATGGACAAAACTAGTCAG
TCTAGCTAGATACTTGGGATTGACCTACACACTAACAAAGGCCGAAACCACCAAGAGACT
CAAATCGCATATTGAATCAACCCCATCGATGCTACTACCAGACGGATCCATTGACTTTGA
GTCGATCATGTTTACTCATCACCAGATATATCCAAAAGAGTGAGGGTTTGATTGTAATTG
ACCTCGTTTGACCATGTGTGTATGTGTGATAGTTGGAGTCATTAACCATGAGTATATCTG
ACTCCACTCATATCCCACTTGATAGACTACACAGTGTTAAGATCTATCAACTGTATTCAT
TGTGTTCTGCATTTGGGATATCAGTGAGTAACTCCAATGATGAGTTGGTTGACGAGATAT
ATTTGCATATCAAGAGAAATCCATCAGCAATGGCTGGCAACAGCACAGTGGATCTACTCA
GCAGTACCACAGTAGATGATTCTATCAACAACTCAACGACAAAGCAAAGCATGTTAGCCG
TATTGGAGCGGTCAGTTTATATTTCTACTTGATATTTGTTCTGGGTCAATAGTGTAGTCT
GATTCAATATATTCTGTGTTACTAGTCTCCATACATGTGATAGACAGCAATTACTCAGCC
TATGCAGTTCATTCGGTATATCAACTTTACGAAATCAAGATATTTTGATAGTAATGATAC
AGGATCATTTACGCCAGCATCCATCCCTGTTGTCTCCAAATGGCACAATCCCACTGCAGT
TGTTTATAGGTCATGGTGGTAGCCAGTCAAAGCCATTGATGGTTGACAGGTATATTCCTA
ATCAGAGTCATATTATATGTATGAGTCTTTTGGTTTATTTGATTTCTGACTATTGCAGTC
TAGTTTGGCGCAGTTGAGTAAATATCAATTATGGACATTTTCAGATATATGTGGCATCTC
ATATGTCCTCACCAAGGCAGAATATGCTGGTATGATCAAGAACCAACTACTTGATTCGGT
ATCTCCACTGGTGGGAGAGGGTGGCATGGTCAGTTTTCAGTTCACTCCTAAACTGTCGAG
GCAAGAGACATCTGACATATCCAATATGCCTATCCATATCAACAGGTTTGTGGTAGTGCT
GGCTTGTTGATGAAATATATATTATGCTGTTGCTATATTTACAGACTCATGATCATTTGT
TATTCAGACTAGAAGCACTATCGTGGGTACAATTGATCACATTATGCAAGATATTTGGTG
TTTCAGACGATAAACCAAAGTCCCAGCTTGTAGAGGAACTACGCCTTTATTTAGCATCAA
ATTCATCTGCCGTAACTGAGGATGGTGTGCTAATCCCTGGAAATGAAAAGTCGATAGACA
AAAGGTCAAGCAAGAAGACGCTTTCTAAACCCATGTATCTCCATAGGTAGTGATGTCTTT
GGTTATGAATCTATTTCCCGTTGTATTTGTATTTGTGGTATGTATATACTAACATTCATT
CCAATGAAATCAGTTTGGACACATCACGCCAGAACGATATCTGGGTGATATGTAGATCGT
ATGGAATTTTAATAGCGATATCAAAAGAGCAGCTTCTTGAACGATTTAGGGCACACCTAC
ACAAACATCCACAAATTATACGCACAGATGGCACTGTTGATCTGGTGGCTCTTGCACATA
CAAAGGGTTGATGGATATGTATGTGTGGTTCTTTTTAAAAGTAAAAATAATAATACACTT
TTGAATAGTTGAATGTGAATATGGGGATAAGGATAGTGGCATGATTGATATTTCGGTTGT
CATTTGTTTTGAGGTCTGCCTTCCATTTTAAGAGTAAAAGGGATACATGGACTTGTAATG
AATGTGATATTGGATCTTATTAGAAAATATTGTTATTGTGCAGTAGTAATCCTGGCTTTA
TGTTGTCATTTTCAGGATTCGTCATCCCTTGTTTCTAAAAACCGCCTGTTATAAAATAGC
AGATATTGATTGTCACAGGCCACTGCATTGCTGTTTTCCATCAACACATACATGTGTCCT
CTCCACAAACCTTTGCATCACACATTCACAATACTTATCAATGTAGACGGTCGTTTTATA
GTGGGTGGAAATAATAAATGGGGTTTATAGCTTATATCAAGATAAATGACGGATGTTGGT
GAATGAAGATAGTCAATTCTATTGGTAAATAGTCAATATCGTATATCCTATTTAATAGAG
AATGATCAGAGCAGCCTGACTGAAGTTGGAATCTAGATAACTAGTAGTGGTTTGAAAAAC
GGCAGATATTGCTAGGATGACTTTTATTGTAGTTGCCAAACACACAGTGTCGTTTTATAA
ACGGATATCCAGAATTAGATGGAAGACTGAACAGGAAGTGATGGTTTGGAGTGAGGGGGG
ATTCCTTGTCATCAAGCAACTATGGGTGTAACATTGCTGTGTCAGTGTTTTCAAAGGATA
GTCATTTGCACAAATAGAGTTGGGTAGAAGAGTATGACACATCATGTGGGTAGGGTGGAT
GATGAGGTGGATACATACAGGGAGAGTACGGGAGTCCATCTGCAGTGAAAGTTTGCATGA
GTCGGAGTAATACATACCATAGTGTGTGTGGTGTGTGTCATAATGATACACGTTGGTGTA
ACTAGACAAGGGGGGCGGTGTCAGTGTGTGCACTAGGAACTCTCATACCCACAACCAACT
CATCACTACTACCAAGGGGGATGCAGTCAATATCTCAACAAATCAGAGTGATGAAATCAA
AGCAAATGCAACAAACAGATCGGACTGTCAAGGTGATACTCTCAATGAAGAAATAGAATG
ACATAATGCAGAGTAATGGTTGGTGATGGCATCATTTGTGTGGTATAAGCAAGTGTTGAA
ACAGGACTTATAGTCTTGACAGCAACAAATATCAACCACTGGGGGATAGAGTCTCCATAT
ATCAACAGCTTTTGAGTAGAATGAACTAAGAAATAGGACCTCCGCATATTAGCATACGTC
TTTTTCTATACATATGCCCTGCTATAGTATACGTCTATCACACTGGTCGACATTGTGATG
TTGTTCTTTGATAAACATGTCTCTTGTATATACTCTTTCGACACTTGGTTTATTCAATTG
GACACTCAGTCCTACACTCCTAGTCACTTCTTTGATGAGCAATTGATCTTGTTCTTGGCA
TAATGTATGTTAGCTGTGTAATCAGCCCTGTAGAGTCACAGTAGGGATATATCAACTGCG
TCAAGCACCAATAGGGATATCCCAACCCTGTTGCTTAAAGGGAAACTATTGTACGTTTAT
GTGCTGATCCTCCCTGAAACCCTGAACCCCCCAAGGATATATATATATTTAACTTAGCCT
TCATTTTCATCTCATATACTCACCCTCTCCCCACTTGCCATACAGACCATCAATCATCAA
AATGACATCTTTGTATCGCTCAGTGATATTTCTACTCTCAATTGCAACCACCCAGGTTCA
AGGTATGTCCCGTCTCATAATCACCCAACCAGATTGAGTTGGAATTGCATTGTTCCCATT
GGTCTGGGTCAACAATGCAACATTCCCAGTTTATTCCTTGAACTATTTAGTATCCATGAT
ACCATTCTACATCAAGAGTGTGTGGTAACAAACACATCATACTGTACATCCACATCCAAC
TAAATGGTCATTCCTTCTATATAACATCAACCTAGTATTAACAGTTATGCTATACCTGTG
ATTGTAAATTTTATCTCATTCCACTATACACCATGTTGATCAAGCCATTAAATGGGACGT
GGATGGCATTAAAGGTGGGTATCATCAAAACCAACCAGAGTTACAACAGACCACTCCACA
TGCCGATCCTCCATCCGACAGACCCAGACTCCCACGTCCTACTTGTATGACACCAGAAGA
GTCAGAGACTTACCTTCAGATTCAAGAAAATGATGAGTATCGTCGATTTGTTAACGAGGA
GGATAAGTATTTTAAATCAGAATATCACTCGGTGGATGAACTAGGCCAAGGCTCATTTGG
AATAGCACATCTAGCCATCAAAAAGTCCAGTGGCTTGGAGGTAGTATACAAGGCCATCAG
AAAAGCTGGTGTATCATTATATACATTTGAGTCTAGTCCACCCTCTGAATGCCACAGCAC
AGAAGTTTCCACCCTATACGGCAAACATGCTGGTGCAAGATGCATGCCACCTAGACCACA
AAATCTCCTACTTCCTCCCGAGATTGAAATGCAAAAGTACTTGTCGCAGTCTGGTTATGA
GAATCCATATGTTCCAAGGGTTATTGACTACATGGTAACAGAAGGGGAATATATACTAGT
CATGGAATATTTTGGAGAAGAATGGGTAGATCTTAATAGGTATATGACGAAGCATGGAAA
ATTTTCCGTGAATAAGGCTCGCCTCATACTCAAGGAGGTGATAACAGCATTATTATCTCT
GAAAAAACTCGGCGTTTTTCATGGGGACATTGCAGGTATGATTTCAAATGACATTCTCTT
CCAATTTTCTATAAAAAGTGACATTTCATATATATATATACTCTAGGCAACTGCTAGCAT
CACATTCACACACATGACAAGAGTACTCGATATAAGATATGAAACTAACGAGCAATTTCT
GTCATCATATATGTACTGTATGCTTGTCGCTATACATTTAAAATAGCTCGAAATGTACTG
TATAACGACAAGACTGGGTATGTGAAGTTGATAGATTTTGGCGTTTCCGAACCACTTGAA
GAATGGGACGAAGACAGCTCAGGATCAGGATCATCTGAGGACGAATCTGATTTTTGGAAT
ATAGAAGAAAGCGATATATACGATATTGGGAAATTGATGTATCACCTTTTAACCTCGAAA
GACCCATTCAAAAACCAAGCCGTTCAAAAAGAAGTTGCCAAAAAACTAGGAAATAGTCTA
GGAAACCCAAGGTCCCAACTGTCAATCGATGCAGTGGATTTGGTAACTACTCTATTCGGA
CAGGGGTCATATCAAATGACCTCCTTTGAAGATATACTACAACATTCCTTTTTCACAAGC
CAGTAAAAGGTGGACTCACTATGGGGCCCGCTATCTGCTAATATGTGATAGACATATCTC
ACAGGTCGTCTTACTTGAAAAATCTCCTTGTTTTTTGAAAACTGTATTATGTATTTGAAG
AAAAAAATAAAAGAAGTTAAAATTTAAATGGAGAGGGGACTATTGGAAAAGTTTGTTGAG
CTGATGGATCGGAGTTCAAAGATAGTTTGTATATATAGGGTTTCACTCGATCCCGGGTGT
GAAGAATGTATATACT

>scaffold0329-2567717-2570120-C
GTGGAAGGGAGACCCAAAAGAAAAGTAAATAAACTATATACAATAACGATACTTTTATGA
CAATTCAAATCCATGATCAAAAACTCATTATCGGTTTACTTCTGTAAGAAACAACATGAT
CAGCTCTTTGTATTTGCAAAGACTGTTAGATCAACAGTGCCATCTGCACGTATAATTTCT
GGATGTTTGTGCAGGTGAGCCCTAAATTGTTCAAGAAGCTGTTCTTTTGACATATATTTT
AAAATTCCATACGATCTACATATCACCTGGATATCATTAATGTGTGATGTGTCCAAACTG
ATTGCATTGGAATGAATGTTAGCATATACATACCACAAACACGATGAGAGATAGATTCAT
GACCAGAGACATCACTACCTATGGAGACACATGGGTTTAGAAAGCGTCTTCTTGCTTGAA
TTACTCTTCAACGACCTTTCGTTTCCAGGGATTAGCTCACCATCCTCAGTTACAGCAGAT
GGATTTAATTTTAAATAAAGGCGCAGTTCCTCTACAAGCTGGACTTTTGACTTATCATTG
AAGACATCGAACATGCTGCAGAATATGGTCAATTGTGCCTTTGAGAGTGCTTCTAGTCTG
AATAAAAAATGATTATGAGTTTACAAATATAGCAGAATCCTAATATATGCATCTCATCAA
CAAACCAACACTACCACATACTTGTTGATGAGGATAGGCATATTGGATATATCAAGCGTC
TCTTTCCTCGACATTTTAGGAGTGAACTGCAAATTGACCATGCCACTCTCTTCCACCAGT
GGAGATGCCGAATCAAGTAGTTTGTTCTTGATGATATCAGCATACTCTGAAATGCCGAGG
TGATATGAAATGCCAAATATATCTGCAAGGGTATATATTTGATATATACTCAACTGTGCC
AAACTAGACTGCAATAGTCAGCAACCAAATAAACCAAAAAAACTCATACATATAATATGA
ATCAGGTCAGGAATATACCTGTCAACAGTCAATGGCTTGAACTGACTACCACCATGGCTT
AGAAGCAACTGCAGTGGAATTGTGCCATTTGGAGATAACGGGGACAGATGCTGGCGTAAA
TGATCTTGTATCGTTACTATTAGAGTATATTGATTTCGCAGAGTTGATATCCCAAATGAA
TTGCATAGGCTGAGTAATTGCTGACTATCACATGCACGGAGACTAGTGACACAGAATATA
TTAAAATCAGCCTACACTATTGACCCAGAACAAATATAAAAGTAGAAAGACAAACTGACC
GCTTCAATACGGCTGACATGGCCTTCTTTGTTGTTGAGTGGTTGGTAGAATCATCTGCTG
TGTTACTGCTGAGTAGATCCACTGTGCTGTTGCCAGTCATTGCTAATGGATTTCTCTTGA
TATGAAAATATATCTTGTCAATCAACTCATCATTGGAATTGTACACTGATATCCCAAGTG
CAGAACACAACGAATACAATTGATGGATCTTGAGCCTATACAATACATCAATTGGAATAA
GAGTGAAGGTCAGATACACTCATGGTTAAGGACCCCAACTATCATACATACACACCCACA
TAGTCAAACGAGGTCAATTACAATCAACCCCTCACTCTTCTGGATATATCTGGTGATTGG
TAAACATGGTCGACTCAAAGTCAATGGAACCGTCTGGTAGTAGCATCGATGGGGTTGATT
CCATATGCGACTTGAGTCTCTTGATGATTTCGGTCTTTGATAGCTGGTGGGTCAATCCCA
AATACCTACCAAGACGGCGTAGTTTTGTCTGTCCAATACTCTCCAGACTGAACCCAATGT
ATTATGTCAGTGATGGAAACCACACATCATCATCATAACATAATGTAGACTCTAGATCAA
AGAAAACACACTTGTCTATATGGACTGAATTCAGTGTCTTGTTCTCTGATATCCCCTTCT
TGCTGATCCGTTTCTCCTTGGTGGCAGTCAGAGTCGGATCAATGGATGTTGAATATGAGC
GACACTGTTTCAGATGCGAGTAGGATTGACTGTGGATTGGTGTAATGGCATAATACAAAC
ACTCAAGAGTCAGTCAATGGGATGAGTTGTGTTCTAGTCTCTCTACACAGCGCAATACAA
CTGTATGGCATATGCAACTCATAACACACAACTGATGCTGGAGCGAGTGAGTAGTTGCTG
CTGCTGATCTGATGGGTGCAAGTGCAGCGACTGTTGCAGTGTTCCTGATTGTCCTTGACA
GAATAGTGGCTGCACTCACTACGAGACTACTCCTGAGAAATGAGTGTATGTGCATGTGTG
GCATACTACCACGGATGATAGTAGCAACCATTGCTGCCATATTAGTCCGTCAGTCAGCTC
TGTTCTGTTGGATCCCAAGCAACTCTCTTCTCTAATGATCAAAAGGAAACCTCGTTGTGT
CTG

>scaffold0329-2972345-2973581-+
AAACACACCCCTTTTTACCTCAGCCCTAAAGTACATGGCTTTGGCAGTGATTTTATTGAA
TATTACATATCTCTACACTTGTTGTGTCAATATGGTGTATGTGTGTGTGCTTTGAATTTC
CACTCCTGGTAATAATGAATCACCATTTGTTTTGTTTTGTTTTTTGATTGGGATGGGTAT
CAATGTGGGGTGGAGTGTGTCCATCCTTGCCTTGGTTGGACATAAGGCCTGGGGTTGGTT
GATTATACCATGGCAAAATAGACCCGCCTGCCTATACAACATACATGTCCCGTAGAGTAT
TGTCAAGTATCCTTTGTGTGGCTGCTCTCATACATTTTCGATAGTGATGTTCGCACTCCC
CACCACTATGGTTATCAGCCAAAATTACATCCACCACGCAGCATCCCCATGGCAGGATGG
GTTCACACTCTCAATTGTGTTGGCATTACAATCTCACTTTGTGAATCAGGACATATACTC
TTGCATATTACAATGGTTCTCCTTCCTTTGTCATCAACATCACAAGCAATTATCAACTGT
TTCCTGTGTTGTACCATAGGGTGCACAGCCTATACCAACACAGCACCAGAGCACGGGTAG
CATTATTTTGAACCTAGGGCGGTTGGTGGTAGAGTGTACCAAGTCACAGTTACACCCTCA
CATCAGCGCAATGGTGTATGGGTTTCAATTCCCACTAAGCATATTTTTTCTGTTAATACT
CCTTGTTGTAGACCCAAACCATTCAAAAGCATCAGGTATGACACACGAACTGGACTGTTG
AATAGTGTAGTTAGGAGTGAAGGGAGTGACAGCACAATCTACCACATCATCCTTTGTGTA
AATCTCAACATTAAGAGTCTGATCACTCCTACCCCCCGCATAGTGTGTGCTAATAAGAAA
TGTGGCTGAAGGCGCACCCCGCCCTCATCCAAAAAGGGGAGGAAAAGCCAACACTCTCCG
TTGGGTATACACTCTGTATATGACCTGTTCTGACCGAGCAGCAACAACACACACGGAAGG
TGGTGTAGTGGGCAACAGTCTCTATACTGTTTCGGCATGGTTGTGTCGTCTGCCCTATGA
GGGATTCCCCTTGCATATATATAAAGGATATTAGTAGGAGTTGTACTGAATAAGATATCA
GGGGTAAGAAGGAAACAGCTATATGGATACAGTGGTATAGCCACAGTGTTATTGTGGTGC
GCGATTCATTTGTCCATGAATCACACATCAAGCACT

>scaffold0329-3003597-3005681-C
GACTCTGTCAACAAAAACACACTTGTCTATATGGACTGAATCCAGTGTCTTGTTCTCTGA
TATCCCCTTATTGATGATCCGTTTCTCCTTGGTGGCAGTCAGAGTCGGATCAATGTATGT
TGAATATGAGCGACACTGTTCCAGATGCGAGTAGGATTGACTGTGGATTGGTGTAATGGT
ATAATACAAACACTCAAGAGTCAGTCAATGGAATGAGTTATGTTCTAGTCTCTCTACACA
GCACAATGCAACTGTACAACATATGCAACTCATAACATACAACTGATTTTGGAGTGAGTG
AGTAGTTGCTGCTACTGATCTGATGGGTGCAAGTGCAACGACTGTTGCAGTGTTCCTGAT
TGTCCTTGACAGAACAGTGGCTGCACTCACTGCAAGACTACTCCTGATCAATGAGTGTCT
GTGCATGTGTGGCATAATACCACGACTGATAGTAGTAATCATTGCTGTCATACCAGTCAT
ATTAGTCAGTTCAGTCAGTCTAATATGTTCTGTTGGATCCCAAGCAGCTCCCTTCTCTAA
TGATCAAAAGGAAACCTCGTTGTGTCTGGATAAGATCTTAATCGAATTCCAACCAAAAAT
CAAACACAATTTTAAAGTTTCCTAAAGAATGTTTTCTTTTTATCCTTTCACCAATCTCTG
TTGGACTATAAGTGGTTGATAGATGGAGACCATATCTAATAGGGGTCGCCCTACTCAACG
ATCACTTGTACCATCTCATTCCATTATACTATTCCATCCTTCAACTCGTATCACCCAATA
TACCCCCAAATGGTCCATGTGTGTTTTTGTTAGTCCTCTTCCTCTACACTCACATGTCCC
CTTTCCACCATCTCCACTAATGTTGGATGTGTGATTCATTTACTAATGAACCACTCACCA
CAATAATAATGTCGCTATACCACTGTATACATGCAGTTGTTTTCTTCTTTCCCACTAATA
TCTTGTTCAATACAACTTCTACTAATACCCTTTATATACACAAGGGGCATCCCTTATAGG
GAAAATGACATAACCATGCCAAAACAGTATAAAGACTGCTACCCACTATACCACCTTCTG
TGTGTGTTGTTGCTGCTCGGTTAGAACAGGTCATATACAGAGTGTATACCCAATGAAGAG
TGTTGACTCTTCTTCACCTTGTTGGATGAGGGTGGAGTGTGCTTTCAGTCACATTTCTTA
TTAGCACATACTCTGTGTGTGAGGGAAGACCCACAAATGCTTGAGATCTATACAAAGGAT
GATGTGGTAGATTGGGCCGTCACTCCCCTCATTCTTAAATACACTCTTCAACACAGTCTA
GGTCTGTGTGTCAGATCTGATGCTTTTGAATGTTTTGGTCTACAGTGAGTGTCAACAGAC
AACATCAGTTTAGTGGGAATTGAATTCATACACCACCATTGCGCTGATGTGAGGGTGTAA
CTGTGGCTTGACCCACTCTACCACCAACCGCCCTAGGTCCCAAATAATACTCTCTGTGTT
CTGGTGTCGTGTTGGTATAATCTGTGAAACATGAGATGTAGCACAGGAAACAGGTGATGG
TTTATTAGGATGTTGATTATAAAGACAAAAGAATCACTGTAATATGTAGGGGTCTGTGTC
TTGATTCACAAAGTGATATTGTGATACCAACACAATTGAGGGCGAGATACTACCCTGCCA
TGGGGATGCTGTGTGGTGAATGTAGTTTGGCTGATAACTATAGTGGTATAGGGAGTGCAC
ACATCACTATCGAAAATGTATGAGAGCAGCCACACAAAGGATACTTGACAATACTCTACG
GGACATGTATGTTGTATAGGCAGGCGGGTCTATTTTGCCATGGTATAATCAACCAACCCC
AGACTTTATGTCCAACCAAGGCAAGGATGGACACACTCACCCATACATTGATACCCATCC
CAATCATAAAAACAACCAGATGGTGGTTCATTATTATCGGAAGTGGCAATTCAAAGTATA
CACACACACCATATTGACACGACAAGTGTAGAGATACACAGTATTCAATGAAATTGCCAC
CAAAACCTTGTACTTCAGGGCTGGGGTCAAAGGGAGTATATTTC

>scaffold0332-522887-526738-+
CCCCTTTGACCCCAGCACTAAAGTACAAGGTTTTGGTGGCAATTTTATTGAATATTACGT
ATCCTCTACACTTGTCATGTCAATATGATGTGTGTGTATATACTCTGAGTTGCCACTTCC
GATGATAATGAATCACCATCTGGTTGTTTTGTGATTGGGATGGGTATCAATGTGGGGTGG
AGTGTGTTCATCCTTGCTTTGGTTGGGCATAAATTCTATGCCGGTTGATTATACTGTGAC
AAACTAGACCCACCTGCCTATACAACATACATGTCCCATAGTGTATTGTCAAGTGTCCTT
TGTGTGGCTGCTCTCAATACCTCTTCGATAGTGATCTGTGCACTCCCCACCGCTATAGTT
ATCGGCCAAAACTACATTCGCCACGCAGCATCCCCATGGCAGGGTGGTATATTACGATGC
CTCTTTCCTTGTCATCAACATCGCAAAGAATTACTCCATGTTTCCTGTGCCGCACCTTAT
GTTGCACAGCCTATTCCGACACAGCACCAGAACACGGGTAGTATTTTTTTTGCGACCTAG
GGCGGTTGGTGGTAAAATGGACCAAGCTACAGTTACACCCTCACATCAGCGCAATGGTGG
TGTATGGGTTCGATTCCCACTAAGCCGATGTTGTCTGTTGATACTCCTTGTTGTAGACCA
GAAACATTAAGGAGCATCAGGTCTGGCACATATGAACCAGGCTGTTTAATAGTGTATTTA
AGAGTGAATGGAGTGATGGCACAATCCACCACCACCCTTTGTATGAATCTCACACATTTG
TAGGTCTGCCCTCACACAGAGTATGTGCTAATAAGAAATGTGACTGACGGCACACTCCAC
TCTCATCCAAAAAAGGGGAGGAGGAGTCAATACTCTCCATTGGGATAACACTCTGTATAT
GATCTGTTCTGACTGAGCAGTAACAACGCACACAGAATATGATGTAGTGGGTAGCAGTGT
CTATACTGTTTCGGCATGGTTATGTCGCTTGTCCTATAAGGGATTCCCCTTGTATATATA
TAAAGGGTGTTTGTAGGAGTTGTACTGAACAGGATAGTATGGGGTAAGAAGGAAACAACT
GCATGGATATAGTAGCATAGCCACAGTGTTAGGGTTAGGGTTCATTGGTAAATGAGTCGC
GCACTAAGCACCAGTGGAAAGGGACATGTGAGTGTGGAGGGGAAGAGGACTAACAACAAC
ACACATGGACTATTTGGAGGTATATTGGGTGATACGAGTTGAAGGATGGAATAGTATGAT
GGAATGAGATGGTACAAGTGATCTTTGAGTAGGACGACCCTAGTAGATATGGTCTCCATC
TATCAACCACTTATAGTCTCCAACAGAGATTGGTGAATGGATAAAAAGAAAACATTCTTT
AGGAAACTTTGAAATTGTGTTTGATTCTTGGTTGGAATTTGATTAAGATTTAATCCCAGA
CACAACGAGGCTTCCTTTTGATCATTAGAGAAGGAGCTGCTTGGGATCCAACAGAACTGA
TTAGACTGAACTGACTAATATGACTGATATGACAGCAATGATTGCTACTATCATCCGTGG
TATTATACCACACATGCACAGACACACATTGATCAGGAGTAGTCTTGCAGTGGGTTCAGT
CACTATTCTGTCAAGGACAATCAGGAACACTGCAACAGTCGCTGCACTTGCACCCATCAG
ATCAGCAGCAGCAGCAACTACTCACTCACTCCAGAATCAGTTGTGTGTTATGAGTTGTAC
ATGTTATACAGCTGCATTGTACTGTGTAGAGAGACTAGAACACAACTCATCCCCTTTACT
GACTCTTGAGTGTTTGTATATGCCATTACACCAATCCACAGTCAATACTACTCGCATCTG
GAACAGTGTCGCACATATTCAACATCCATTGATCCGACTCTGACTGCTACCAAGGAGAAA
CTAATCAGCAGGAAGGGGGGTATCAAAAAGCAAGACACTGGATTCAGTACATATAGACAA
GTGTGTTTTTGTTGATATATAGTCTACGTTCTGTATGTATGATGATGTGTGGTTTCCATC
ACTGACATAATACATTGGGTCCAGTCTGGAGAGTGTTGAATGGACAAAACTACACACAGT
CTTGGTAGGTATTTGGGATTGACCCATATACTATCAAAGGTCGAAATCATCAAGAGAATC
AAGTCATTGATCGAATCAACCCCATCGATGCTACTACCAGATGGATCCATTAACTTTGAA
TCGGCCATGTTTACTCATCATCAGATATATCCAAAAGAGTGAGGGTTTGATTGTAATTGA
CCTCGTTTGACTATGTGTGTGTGTATGATAGTAGTTGGGATCATTAACCATGAGTATATT
CTGACCTCCACTCTTATTCCACTTGATAGATTGCACAGTGTTAAGATCCATCAATTGCGT
TCATTGCGTTCTGCACTTGGGATATCAGTGAGTAATTCCAATGATGAGTTGGTTGACGAG
ATATATTTGCATATCAAGAGAAATCCATCAGCAATGGCTGGCAACAGCACAGTGGATCTA
CTCAGCAGCAGTGGCACAGTGGATGATTCTACCAACCACTCAACAACAAAGCAGAGCATG
TCAGCCGTATTGAAGCGGTCAGTTTGTATTGATACTTGATGTTTGTTCTGAGTCAATAGT
GTAGGCTGATTCAATCTATTCTGTGTTACTAGTCTCCATACATGTGATACATGGCAATTA
AATAGTCTATGCAGTTCGTTTGGGATATCAACGAGAAGAAGTCAAGATATTCTAATAGTA
ATGATACAGGATCATTTACGCCAGCATCCATCTCTATTGTCATCAAACGACACAATCCCG
ATGCAGTTGCTTTTAAATCACGGTGATGGTCAGTCAAGGCCAATGACTGTCAACAGGTAT
ATTCCTAATCTGATTCATATTGTATGCATGATGTTTTTTGGTTTGTTTGGTTTCTGACTA
GTGCGGTCTAGTTTGACACAGTTGACTACTCGGCAACTACGGACATTCTCAGACATATGT
GGCATTTCATATACCAACTCACCAATGCAGAGTATGCTAGTGCCATCAAGAACAAACTAC
TTGATTCGGCATCGCCACTGGTGGGGGGAAGGTGGCATGGTCAATTTGCAGTTTACTCCC
AAACTGTCAAAGAAAGAGACCTCTGACATATCCCAATATGCCTATCCACATCAACGGGTA
TGTGGTAGTGCTGACTTGTTGATGCAATGTATACTATGCTGATGCTATATTTGCAAACTC
ATGATCATTTGTTATTCAGACTAGAAGTACTTTCGCATGCACAATTGATCACATTCTGCA
AGATGTTTGGTGTTTCAAGTGCTAAACTAAAATCCCAGCTTGTAGAGGAACTGCGTCTTT
ATTTAACATCAAATCCATCTGCCATGACTGAGGATGGTGTGCTAATTCTTGGGAATGAAA
AGTCGATAGACAAAAGGTCAAGCAAGAAGACGCTTTCTAAACCCATGTATCTCCATAGGT
AGTGGTGTCTCTGGTTATGAATCTATATCCTGTTGTATTTGTATTTGTGGTATGTGTATG
CTAACATCCATTCCAATACAATCAGTTTGGACACATCACACCAGGATGATATCTGGGTGA
TGTGTAGATCGTATGGAATTTCAATAATGATATCAAAAGAGCAGATTCTTGAGCGATTTA
GAGCTCACCTGCACAACCATCCAAACATTATACGCGCAGATGGCACTGTTGATCTGGTGG
CCCTTGCAAATACAAAGGGTTGATGGGTGTGTGTGTGTGTGTGTGTGTTTTCCTTTTAAA
AAGTAAAAGCAGTAATAAACTTTTGATAATTGGGTTTGAATATGGGAATAAGAATAGTAT
TATGGTTGATA

>scaffold0332-558121-559216-C
ATACCACTATACCCATGCAGTTGTTTCCTTCTTACCCCATACTATCCTGTTCAGTACAAC
TCGTACCAATATCCTTTATATATCCACAAGGGGAATCCCTTATAGGACAAACGACACAAC
CATGCCAAAACAGTATACAGACTGCTACCTACTACACCATCTTCTGTGTGTGTGCTGTTG
CTGCTTGGTTAGAACAGGTCATATACATAGTGTTATCCCAATGGAGGGTGTTGACTCCTC
CTCCCTTGTTGGATGAGGGTGGAGTGTGTCTTCAGTCGCATTTCTTATTAGCACATACTC
TGTGTGAGGGCAGATCTACAAGTGTTTGGGATCTATACAAAGGGTGGTGGTGGATTGTGC
CATCACTCCCCTCATTTTTAAACACACTATTCAGCAGTCTAGGCCTGTGTGCCAGACCTG
ATGCTCCTTAATGTTTCTGGTCTACAACGAATATCAACAGACAACATCGGCTTAGTGGGA
ATCGAACCCATACACCACCATTGCGCTGATGTGAGGGTGTAACTGTAGCTTGACCCATTC
TGGTACCAACCGCTCTAGGTCCCAAAAAAATACTACCCGTGTTCTGGTGCTGTGTCGGAA
TAGGCTGTGCAACATAAGGTGCGGCACAGGAAACATGGAGTAATTCTTTGCGATGTTGAT
GACAAGGAAAGAGGCATCGTAATATACCACCCTGCCATGGGGATGCTGCGTGGCGAATGT
AGTTTTGGCCGATAACTATAGCGGTGGAGAGTGCAAACATCACTATCGAAGAGGTATTGA
GAGCAGACACACAAAGGACACTTGGTAATACTCTATGGGACATGTATGTTGTATAGGCAG
GTGGGTCTATCTTGTCACAGTATAATCAACCAGCATAGAATTTATGCCCAACCAAGGCAA
GGATGAACACACTCCACCCCACATTGATACCCATCCCAATCACAAAACAACCAGATGGTG
ATTCATTATCATCGGAAGTGGCAACTCAGAGTATATACACACACATCATATTGACATGAC
AAGTGTAGAGGATACGTAATATTCAATAAAATTGCCACCAAAACCTTGTACTTTAGTGCT
GGGGTCAAAGGGGGT

>scaffold0333-48994-51494-C
TATTGGAACTCTCCATTGATATCCTAGCTCCAGAAAAACAATCATGAAATTGATAGACAT
TAACACTGTGCAATCTATCAAGTGGAATATGAGTGGGGTCAGAATATACTCACGGTTAAT
GATTCCAACTATCATATACACACATAGTCAAACGAGGTCAATTACAATCAAACCCTCACT
CTTTTGGATATATCTGATGATGAGTAAACATGGTCGACTCAAAGTTAATGGATCCGTCTG
ATAGTAGCATCGATGGGGTTGATTCAATATGCGACTTGATTCTCTTGATGATTTCGGCCT
TTGTTAGCGTATAGGTCAATCCCAAATATCTACCAAGACTACGTAGTTTTGTCCATCTAG
TACTCTTCAGACTGGACCCAATGCATTATGTCAGTGATGGAAACCACACATCATCATCAT
ACAGAATGTAGACTCTATATCAACAAAACACACTTGTCTATATGGACTGAATCCAGTGTT
TTGCTCGTTGATATCCCCTGCTGATCTGTTTCTTCTTTGTGGCAGTCAGAGTCGGATCAA
TGGATGTTAAATATGTGCGACACTGTTCCAGATGCGAGTAGTATTGACTGTGGATTGGTG
TAATGACATATACAAACACTCAAGAGTCAGTAGATGGAATGAGTTGTGTTCTAGTCTCTC
TACACAGCAATACAACTGGATATGACATATGCAACTCATAACATACAACTGATGATGGGT
GAGTGAGTAGTTTCTGCTGTTGATCTGATGGATGCAGTGCAGCGACTGTTGCAGTGTTCC
TGATTGTCCTTGATAGAACAGTGGCTGCACCCACTGCAAGACTACTCTGATCAATGAGTG
TCTGTGCATGTGTGGTATAATACTACGACTGATAGTAGCAATCATTGCTGCCATAGTGGT
CAGTCAGTCAGTTCAGTATAATATGTCCTGTTGGATCCCAAGCAGGTCCTTTCTCTAATG
ATCAAAAAAACCTCGTTGTGTCTGGGATCAGATCTTAATAGAATTCAACTAAGAATCAAA
CACAGTTTCAAAGTTTCCTAAAGAATGTTTTCTGTTTATCCTTTCACCAATCTCTGTTGG
ACTATAAGCGATTGATAGATGGAGACCATATCCACTAGGGTCGTCTTACTCAAAGATCAC
TTGTACCATCCCATTACATCATACTATTCCGTCCTTCAACTCGTATCACCCAATATACCC
AATATATCCCAAATAGTCCATGTGTGTTGTTGTTAGTCCTCTTTCTCTACACTCACATGT
CCCCTTTCCACCATCACCACCAATGTTTGATGCGTGACTCATTTACTAATGAGCCACTCA
CCACATAAACACTGTGGCTATACTCACTATATCCATACAGTTGTTTCCTTCTCACCCCCG
ATATCTTGTTCAATACAACTTTTACTAAATACCATTCATATATATATATAAGGAGAATCC
CTTATAGGAAAAACGACACAATCATGCCAAAACAGTATAGAGACTGCTACCCACTACACC
ACCTTCTGTGTGTTGTTGTTGCTGCTCAGTCAGAACAGGTCATATGCTGTGTGTTATCCC
AATGGAAGTATTGACTCTTCCTCCCCTTTTGGATGAGGGTGGAGTGTGCCTTTAGTCACA
TTTCTTATTAGCACATACTCTGTGTGAGGGCAGACCCACAAATGTTTGAGATCTATACAA
AGGATGGTGGTAGATTGTGCCGTCACTCCCTCCATTCTCAAATACATTATTCAACTAGTC
TGCTTTGTGTGTCAGATCTGATGCCTCTTAATGTTTCTGATCTACAGTGAGTATCAACAT
AACAATCGGCCTAGTGGAATTGAACCCATACACCACCACTGCGCTGGTGTGAGGGTGTAA
GTAACTTGGCTCACTCTACCACCAACCGCCTAGGTCGCAAATAGCACTACCCGTGTTTTG
ATGCTGTGTTGGTATAGGCTGTGAAACATGAGATGCGGCACAGGAAACAGGGGATGATTT
CTTGTGATGTTGATGACAAGGAAAGAGTCATCGTAATATGTAAGAGTCTGTGTCTTGATT
CACAAAGTGATATTGGAATGCCAACACAATTGAGGGCGAGAACCCACCCTGTCATGGGGA
TGCTGTGTGGTGAATGTAGTTTTGGCTGATAACTATAGTGGTGGAGAGAGTGAAAGCATC
ACCGTCCAAGATGTATGAGAGCAGCCACACAAAGGATACTTGACAATACTCCATGGGACA
TGTATGTTGTATAGGCAGATGGATCTATTTTGTCATGGTATAATCAACCAACCTCAGGCT
TTATGTTCAACTAAGGCAAGGATGGACACCCTTCCACCCATACATTGATACCCATCCCAA
TCATAAAAACAAAACAGATGGTGGTTCATTATTATCAGGTAGCAATTCAAAATGAACACA
CACACCATATTGACACGACAAGTGTAGAGATACGTAATATTCAATGAAATTGGCACCAAA
ACCTTGTACTTCAGGGCTAGGGTCAAACAGGGTGAGTTTC

>scaffold0334-47860-50367-C
TATTGGAACTCTCCATTGATATCCTAGCTCCAGAAAAACAATCATGAAATTGATAGACAT
TAACACTGTGCAATCTATCAAGTGGAATATGAGTAGGGTCAGAATATACTCACGGTTAAT
GATTCCAACTATCATATACACACATAGTCAAACGAGGTCAATTACAATCAAACCCTCACT
CTTTTGGATATATCTGATGATGAGTAAACATGGTCGACTCAAGTTAATGGATCCGTCTGA
TAGTAGCATCGATGGGGTTGATTCAATATGCGACTTGATTCTCTTGATGATTTCGGCCTT
TGTTAGCGTATAGGTCAATCCCAAATATCTACCAAGACTACGTAGTTTTGTCCATCTAGT
ACTCTTCAGACTGGACCCAATGCATTATGTCAGTGATGGAAACCACACATCATCATCATA
CAGGATGTAGACTCTATCAACAAAACACACTTGTCTATATGGACTGAATCCAGTGTTTTG
CTCGTTGATATCCCCTCCTGCTGATCTGTTTCTTCTTTGTGGCAGTCAGAGTCGGATCAA
TGGATGTTAAATATGTGCGACACTGTTCCAGATGCGAGTAGTATTGACTGTGGATTGGTG
TAATGACATATACAAACACTCAAGAGTCAGTAGATGGAATGAGTTGTGTTCTAGTCTCTC
TACACAGCACAATACAACTGGATATGACATATGCAACTCATAACATACAACTGATGATGG
GTGAGTGAGTAGTTTCTGCTGTTGATCTGATGGATGCAGAGTGCAGCGACTGTTGCAGTG
TTCCTGATTGTCCTTGATAGAACAGTGGCTGCACCCACTGCAAGACTACTCTGATCAATG
AGTGTCTGTGCATGTGTGGTATAATACTACGACTGATAGTAGCAATCATTGCTGCCATAG
TGGTCAGTCAGTCAGTTCAGTATAATATGTCCTGTTGGATCCCAAGCAGGTCCTTTCTCT
AATGATCAAGGAAACCTCGTTGTGTCTGGGATCAGATCTTAATAGAATTCCAACTAAGAA
TCAAACACAGTTTCAAAGTTTCCTAAAGAATGTTTTCTGTTTATCCTTTCACCAATCTCT
GTTGGACTATAAGCGATTGATAGATGGAGACCATATCCACTAGGGGTCGTCTTACTCAAA
GATCACTTGTACCATCCCATTACATCATACTATTCCGTCCTTCAACTCGTATCACCCAAT
ATACCCAATATATCCCAAATAGTCCATGTGTGTTGTTGTTAGTCCTCTTTCTCTACACTC
ACATGTCCCCTTTCCACCATCACCACCAATGTTTGATGCGTGACTCATTTACTAATGAGC
CACTCACCACATAAACACTGTGGCTATACTCACTATATCCATACAGTTGTTTCCTTCTCA
CCCCCGATATCTTGTTCAATACAACTTTTACTAAATACCATTCATATATATATATAAAAG
AATCCCTTATAGGAAAAACGACACAATCATGCCAAAACAGTATAGAGACTGCTACCCACT
ACACCACCTTCTGTGTGTTGTTGTTGCTGCTCAGTCAGAACAGGTCATATGCTGTGTGTT
ATCCCAATGGAGAGTATTGACTCTTCCTCCCCTTTTTGGATGAGGGTGGAGTGTGCCTTT
AGTCACATTTCTTATTAGCACATACTCTGTGTGAGGGCAGACCCACAAATGTTTGAGATC
TATACAAAGGATGGTGGTAGATTGTGCCGTCACTCCCTCCATTCTCAAATACATTATTCA
ACTAGTCTGCTTTGTGTGTCAGATCTGATGCCTCTTAATGTTTCTGATCTACAGTGAGTA
TCAACATAACAATCGGCCTAGTGGGAATTGAACCCATACACCACCACTGCGCTGGTGTGA
GGGTGTAACTGTAACTTGGCTCACTCTACCACCAACCGCCCTAGGTCGCAAATAGCACTA
CCCGTGTTTTGATGCTGTGTTGGTATAGGCTGTGAAACATGAGATGCGGCACAGGAAACA
GGGGATGATTTCTTGTGATGTTGATGACAAGGAAAGAGTCATCGTAATATGTAAAGTCTG
TGTCTTGATTCACAAAGTGATATTGGAATGCCAACACAATTGAGGGCGAGAACCCACCCT
GTCATGGGGATGCTGTGTGGTGAATGTAGTTTTGGCTGATAACTATAGTGGTGGAAGGTA
AAGCATCACCGTCCAAGATGTATGAGCAGCCACACAAAGGATACTTGACAATACTCCATG
GGACATGTATGTTGTATAGGCAGATGGATCTATTTTGTCATGGTATAATCAACCAACCTC
AGGCTTTATGTTCAACTAAGGCAAGGATGGACACCCTTCCACCCATACATTGATACCCAT
CCCAATCATAAAAACAAAACAGATGGTGGTTCATTATTATCGGAAGTGGCAATTCAAAAT
GAACACACACACCATATTGACACGACAAGTGTAGAGATACGTAATATTCAATGAAATTGG
CACCAAAACCTTGTACTTCAGGGCTAGGGTCAAACAGGGTGAGTTTC

>scaffold0334-133249-137200-C
GTAGAAAAGACCACACCCCAGAACGAATGACAAACGCAGTATCAACCATGCCACTATCCT
TATCCCCATATTCAAGTCCAGCTATCAAAAGTTCATTATCGTTTTACTTTTTAAAAAGAA
ACACACACACATCCATCAACCCTTTGTATTTGCAAGGGCCACCAGATCAACAGTGCCATC
TGCACGTATAATATTTGGATGTTTGTGCAGGTGAGTCCTAAATCGCCCAAGAAGCTGCTC
TTTTGGTATCACTATTGAAATTCCATACGATCTACATATCACCCATATATCATTATGGTG
TGATATGTCCAAACTGATTGAAGTGAATGAATGTTAGCATATACATACCACAAATACAAA
TATAACGAGAAATAGATTCATAACCAAAAGACATCGCTACCTATTGAGATACACGGGTTT
AGAAAGCGTCTTCTTGCTTGAATTGCTACTCAGTGACTTTCCATTCCCAGGGATTAGCAC
ACCATCCTCAGTTACAGCATATGGATTTGATGTTAAATAAAGGCGTATCTCCTCCACAAG
CTGGGATTTTAGTTTATCGTCTGAAACACCAAACATCTTGCAGAATGTAACCAATTGTAC
CCACGATAGTGCTTCTAGTCTGAATAACAAATGATCATGAGTTTGCAAATATAGTAACAG
CAGCATAATATACATTTGCATCAACAAGTCAGTACTATCACATACCTGTTGATATGAATA
GGCATATTGGATATGTCAGATGTCTCTTTCTTCGACGGTTTTGGAGTAAACTGCAAATTG
ACCATGCCATCCTCTTCCACCAGTGGAGATACCGAATCAAGTAGTTGGTTCTTGATGGCA
CCAGCATACTCTGCCTTGGTCAGGTTATATGGAATGCCACATATATCTGAAAATGACCGC
AATTGATATCCACTCAAACGTGTCAAACTAGACTACAATAGTCAGCAACCAAATAAACCA
AAAACTCATACATATAATATGAATCAGATTAGGAATATACCTGTCAACAGTCAATGGCTT
TGACTGACTACCACTATGGCTTAGAAGCAACTGCAGTGGGATTGTGCCATTTGGAGACAA
TAGGGATGGATGCTGGCGTAAATGATCCTGTGCCATTACTATTAGAATATCTTGGTTTCT
TTTCCTGGGTATTCCAAATGAACTGCATAGGCTGAGCAATTGCTGTCTATCACATGTCTG
AAGACTGGAAACACAGAATAGATTGAGTCAGCCTGCACTATTGACCCAGAACAAATATCA
AAGTAGAAATCCAAACTGACCGCTTCAATACGGCTGACATGCTTTGCTTTGTTGTTGAGT
GGTTGGTGGAATCATCTACTGTGTTACTGCTGAGTAGATCCACTGTGCTGTTGCCAGCCA
TTGCTGATGGATTTCTCTTGATATGCAAATATATCTCGTCAACCAACTCATCATTGGAGT
TCCATACTGATATCCCAAGTGCGGAACACAATGAATGCAATTGATATGTCTTGACACTGT
GCAATCTATCAAGTGGAATAAGAGTAAGGTCGGAATATACTCATGGTCAATGACTCCAAC
TACTATTATACATATATACACACATATCAAACGAGGTCAATTACAATCAAACCCTCACTC
TTTTGGATATATCTGGTGATGAGTAAACATGGTCGACTCAAAGTTAATGGATCCGTCTGA
TAGTAGCATCGATGGGGTTGATTCAATATGCGACTTGATTCTCTTGACGACTTCGGCCTT
TGTTAGCGTATAGGTCAATCCCAAATATATACCAAGACTACGTAGTTTTGTCTGTCCAAT
ACTCTCCAGACTGAACCCGATGTATTATGTCAGTGATGGAAACCACACATCATCATCATA
ACAGAATGTAGACTCTATATCAACAAAAACACACTTGTCTATATGGACTGAATCCAGTGT
CTTGTTCTCTGATATCTCCTTCTTGCTGATCCGTTTCTCCTTTGTGGCAGTCAGAGTCGG
ATCAATGGATGTTGAATATGTGCGACACTGTTCCAGATGCGAGTAGTATTGACTGTGGAT
TGGTGTAATGACATATACAAACACTCAAGAGTCAGTAAAGGGGATGAGTTGTGTTCTAGT
CTCTCTACACAGCACAATACAACTGTATATAACATATGCAACTCATAACATACAACTGAT
GCTGGAGTGAGCGAGTAGTTTCTGCTGCTGATCTGATGGATGCGAGTGCAGCGACTGTTG
CAATGTTCCTGATTGTCCTTGATAGAACAGTGGCTGCACCCACTGCAAGACTACTCCTGA
TCAATGAGTGTCTGTGCATGTGTGGCATAATACCACGACTGATAGTAGCAATCATTGCTG
CCATAGTAGTCAGTCAGTCAGTTCAGTATAATATGTCCTGTTAGATCCCAATCAGATCCC
TTCTCTAATGATCCAAAGGAAACCTCGTTGTGTCTGGGATCAGATCTTAATCGAATTCCA
ACTAAGAATCAAACACAATTTCAAAGTTTCCTAAAGAATGTTTTCTTTTTATCCTTTCAC
CAATCTCGGTTGGACTATAAGTGGTTGATGAATGGAGATCATATCTACTGGGGTTGTCTT
ACTCAACGATCACTTGTACCATCTCATTCCATCATACTATTCCGTCCTTCAACTCGCATC
ACCCAATATACCCCCAAATGGTCCATGTGTGTTGTTGTTAGTCCTCTTCCCCTCACACCC
ACATGTCCCCTTCCCACCATCTCCACTAATGTTTGATGTGTGATTCATGAACAAATGAAC
TACTCACCACAATAGCACTGTGGCTATACCTACTATGTCCATACAGCTGTTTCCTTCTTA
CCCCTGATATCTTGTTCAGTACAACTCCTACTAAATACTCTTTATATATATGCAAGGGGA
ATCCCTTATAAGACAAACGACACAACCATGCCAAAACAGTATAGACACTGCTACCCACTA
CACCACCTTCTGTATGTGTTTTTGCTGCTCGGTTAGAACAGGTCATATACAGAGTGTTTA
TCCAATGGAGAGTGTTGACTCTTTATCACCTTTTTGGATGAGGGTGGAGTGTGCCTTTAG
TCACATTTCTTATTAGCACATACTCTGTGTGAGGGTAGACCCACAAATGTCTGAGATCTA
TACAAAGGGTGGTGGTAGATTGTGCCGTCACTTCATTCGTTCTTAAATGCATTATTCAGC
AGTCTAGGTCCGTGTGCCAGACCTGATGGTTCTTAATGTTCCTGGTCTACAACGAGTATC
AGCAGACAACATCGGCCTAGTGGGAATTGAATTCATACACCACCACTGCGCTGATGTGAG
GGTGTAACTGTGACTTGGCCCACTCTGCCACCAACCACTTTGGGTCGCAAACAGTACTAC
CTGTGTTCTAGTGTTGTGTTGGTACAGTCTGTGAAACATGAGATGTAGCACAGGAAACAG
GTGGTGGTTTCTTGCGATGTTGATGACAAAGGAAAGAGAATTACTGTAATATGTAAGAGT
CTGTGTCTTGATTCACAAAATGATGTTGTGATACCAACACAATTGAGGGCGAGAACCCAC
CCTGTCATGGAGATGCTGCGTGGTGAATGTAGTTTTGGCTGATAACTATAGTGGTGGAGA
GTGAAAGCATCACTATCAAAGATGTATGAGAGCAGCCACACAAAGGATACTTGACAACAC
TCCATGGGACATGTATGTTGTATAGGCAGGCGGGTCTATTTTGTCACAGTATAGTCAACT
AATACAGACTTTATGCCCAACCAAGGCAAGGATGGACACACTCCACCCATACATTGATAC
CCATCCCAATCATGAAAACAACCAGATGGTAATTCATTATTATCGGAAGTGGCAATTCAA
AGTATACACACACACCATATTGACACGACCAGTGTAGAGGATACGCGGTATTCAATGAAA
TTGGCACCACAACCTTGTACTTCAGGGCTAGGGTCAAACAGGGTGAGTTTC

>scaffold0334-139552-145506-C
TGTAATTGTTGATATATCGAATGCATTCCTCTTTGGTGATAGTGATAGGCTGTTTGTGGA
TATGAGAGTTTCAAGTGCACATATTGAAAATCCCCTTCATTGTGTAATTGAACTGATACG
TACCATTGGGATACACATACATTTTTTGTCTAATAAACTTTGATTGTTAAGAATAGAATC
ACACCCCAAACAACAAAGTACGAATGTCAATGGTGTTTTGTGAATCTGATAATCAAATCA
GATCTATGAAAACACGGCAAGCCATACCCATTCAGGCATAGGCTGGTGGGTGCTACAAGT
CAGTTTAACCAACTCCCACAAGGCGATCCCGGTGGTATTTCCACAATGTGGATTGATACT
GCCGGTACGCCACCTGCAAGAAAGTCAGCTAACCCGTTGCTTCCAGCTACCTGATTATCA
TGCCTCGTCCCCATAGATTCATGCTCCACAGTCCCCATCCAGCCAACAACTGGTCCAGAT
CTGCTTCGCCATTTAAGACTCCACCGCGGAGCCAAGTATATACATTCTCCACACTTGGGA
TCGAGTGCGCGACCCAGCAATCTGAGTCGTGATTTCTGAATTGCTGGTACTAGTCCAGAC
TGACTGCGATGGCCAATGACTTGTTCACACTTCACCACGAGATGAGCAAATGGATGTGCT
GAGTAGTTGCTGGTCGCATAGGATGCAGTGTATCAACTGAGAATGGGTGAGTGTCGACTA
ATATGCCAATCTGAATGGCTTTTCTTGCTGTCCAAAGAGCATCCATGCGCGCAAGCATCA
GATATCTTGTGCCATGTGCTCGCTATTGATCGAAACTGGGATCCTTGAAGAACCCAGAAG
TATCCAATAATTGTCGAGTGACATACTTTTGGAGCGATGTAGAGTCTCCACATGTTCGTC
GAGTCTCCATCAATGCAAACGAGTGCCGTTGCTTGACTGTCTTTGGTCTGACTTGTGGTG
TCAGCCAGTATCTGTTTCTGTATAGCTGTTTGGTCCGACGAGACCAGAACCAGCGCTGGG
ATCTTACCAACTGCCCCTTGGACATTCAGTGTAAACACGTCATTGTCTGTACCGGAGCAG
ATAGCATTGATGGGTGTTCTCTTGGTCACAGATCGCTCCAACAAGCGTACCCGTGATACC
AATGAGCGAGTGAGAAGAGACCCAATCCCAGTTTCAACCAGAAGGGGTCCAATGGCAGTC
GAGAGTCGGGCACCAGTGAATAGTCGGATTCCCTTGTTGATTGTTGTCTGCAGTGGTGCA
AGGTTTGACTTGTTGCCACCAACTAGCTCAAGCCCATAGTAGGCTTTGCCCATGACCACT
GCAGAGAATATGCGAGATCGGTAGTTTACCGTTAGCTGGTGGTCAGCCAGTTTAAAACCA
CTGACAAATGACAACCATTGCACCCATATTTGCTTGATGATAGGGGAATCCCCCTCACTC
CAAACCATGACTTCCTGTTCAGTTTTTCATCTAATCTTGAATATCCGTCTACAAAACGAC
ACTGTGTATTTGGCAACTACAATAAAAGTCATCCTAGCAACATCTGTCCTTTTCCAAACC
ACTACTAGTTATCTAGATTCCAACCTCAACCAGGCTGCTCTGATCATTCTCTATTAAATA
GGATGTACGATATTGGCTATTTTACCATAGCATTGAATATCTTCATTCACCAACATCCGT
CATTTATCTTGATATAAGCTATAAGCCCCATTTATCATTTCCGCCCACTATAAAACAACC
GTATACATTGTTAAGTATTGTGAATGTATGATGTAGATGTTTGTGGAGAGGACACATGCA
TGTGTTGATGAAAGACAGCACACAGTGTCCTGTGACAATCAATGTCTGCTACTTTATAAC
AGGCGGTTGTTAGAAACAAAGGATGAAGAATCCTGAAAGTGACACCATAAAGCAAAAGAT
TACTACTGCAATAACAATATTTTCTAATAAGATCCAATACCACATTCATTACAAGTCCGT
GTATTCCTTTTACTCTTAAAATGGAACGGAATGTCCCAAAACAAATGACAAACGCAGTAT
CGACCATGACACTATTCTTATCCCCATATTCAAGTCCAATTATTCAAAAGTTTATTATCG
GTTTACTTTTAAAAAAGAACTACACACACACATCTATCAACCCTCTGTATTTGCAAGAGC
CACCAGATCAACAGTGCCATCTGCACGTATAATTTGTGGATGTTTGTGCAGGTGAGTCCT
AAATTGCTCAAAAAGCTGTATTTTTGATATCTTTTCTGAAATTCCATACAATCTACATAT
CACTCTAATATCATCCTGGCGTAATGTGTCCAAACTGATTGTATCGACTTAATGTTAGTA
TATAATACCACAAATACAAATACAACGGGAGAATAGATTCATGACCAAAAGACATCACTA
CCTATTGATATACACGGGTTTAGAAAGCGTCTTCTTGCTTGAATTGCTACTCAGTGACTT
TCCATTCCCAGGGATTAGCACACCATCCTCAGTTACAGCATATGGATTTGATGTTAAATA
AAGGCGTATCTCCTCCACAAGCTGGGATTTTAGTTTATCGTCTGAAACACCAAACATCTT
GCAGAATGTAACCAATTGTACCCACGATAGTGCTTCTAGTCTGAATAACAAATGATCATG
AGTTTGCAAATATAGCAGCAGCAGCATAATATATATTGTATCAACAAGTCAGCACTACCA
CATACCTGTTGATATGGATAGGCATATTGGATATGTCGGATGTCTCTTTCTTCGACGGTT
TTGGAGTAAACTGCAAATTGACCATGCCACCCTCTCCCACCAGTGGAGATACCGAATCAA
GTAGTTGGTTCTTGATCATACCAGCATACTCTGCCTTGGTCAGGACATATGGAATGCCAC
ATATGTCTGAAAATGTCCACAATTGATCTCGGCTCAACTGTGTCAAACTAGACTGCAATA
GTCAGCAATCAAATAAACCAAAAGCATCATACATATAATATGAATCAGATTAGGAATATA
CCTGTCAACAGTCAATGGCTTTGACTGACTACCACTATGGCTTAGAAGCAACTGCAATGG
GATTGTGCCATTTGGAGACAACAGGGATGGATGCTGGCGTAAATGATCCTGTATCATCAC
TATTAGAATATCTTGACTTCGCAAAGTTGATATCCCAAATGAACTGCATAGACTGCGTAA
TTGCTGACTATCACATGTATGGAGACTAGTAACACATAATAGATTGAATCAGCCTACACT
ATTGACCCAGAACAAATATCAAAGTAGAAATACAAACTGACCGCTTCAATACGGCTGACA
TGTTTTGCTTTTTTGTTGGGTGGTTGGCGGAATCATCCACTGTGTTACTGCTGCTGAGTA
GATCCACTGTGCTGTTGCCAGCCATTGCTGATGGATTTCTCTTGATATACAAATATATCT
CATCAATCAACTCATCATTGGAATTGTATACTGATATGCCAAGTGCGGAACACAATGAAT
GCAATTGATAGATCTTGACACTGTGTAATCTATCAAGTGGAATAGGAGTGAAAGTCAGAA
TATACTCATGGTTAATGATCCCAACTATCATATATACACACATAGTCAAACAAGGTCAAT
TACAATCAAATCCTCACTCTTTTGGATAGATCTGATTATTGGTAAACATGGTCGACTCAA
AGTCAATGGATCCGTCTGGTAGTAGCATCGATGGGGTTGATTCAATATGCGACTTGATTC
TCTTGATGATTTCGGCCTTTGATAGCTGGCGGGTCAATCCCAAATATATACCAAGACTGT
GTAGTTTTGTCCATCCAATACTCTCCAGACTGAACCCAATGTATTATGTCAGTGATGGAA
ACCACACATCATCATCATACAGGATGTAGACTCTATATCAACAAAACACACACTTGTCTA
TATGGACTGAACCCAGTGTCTTGTTCTCTGATATCCCCTTCTTGCTGATCCGTTTCTCCT
TTGTGGCAGTCAGAGTCGGATCAATGGATGTTGAATATGAGCGACACTGTTCCAGATGCG
AGTAGTATTGACTGTGGATTGGTGTAATGGCATAATACAAACACTCAAGAGTCAGTAAAT
AGAATGAGTTGTGCTCTAGTCTCTCTACACAGCACAATACAACTGTATGACATATGCAAC
TCATAACATACAGCTGATGCTGGAGTGAGTGAGTAGTTTCTGCTGCTGATCTGATGGGTG
CAAGTGCAGCGACTGTTGCAATGTTCCTGATTGTCCTTGATAGAACAGTGGCTGCACCCA
CTGCAAGACTACTCCTGATCAATGGGTGTCTGTGCATGTGTGGCATAATACCACGGCTGA
TAGTAGCAATCATTGCTGTCATATCAGTTCAGTCAATCAGTTCAGTCTAATCAGTTCAGT
TTGATCCCAAGCAGTCCCTTCTCTAATGATCCAAAGGAAACCTCGTTGTGTCTGGGATCA
GATCTTAATCGAATTCCAACTAAGAATCAAACACAATTTCAAAGTTTCCTAAAGAATGTT
TTCTTTTTATCCTTTCACCAATCTCTGTTGGGCTATAAGTGGTTGATAGATGGAGACCAT
ATCTACTAGGGTCGTCTTACTCAAATATCACTTGTACCATCCCATTCCATCATACTATTC
TGTCCTTCAACTCGTATCACCCAATATACCCCCAAATAGTCCATGTGTGTTGTTGTTAGT
CCTCTTCCCCTCACATTCACATGTCCCCTTTCCACCATCTCCACTAATGTTTGATGTGTG
ATTCATTTACTAATGAACTACTCACCACAATAGCACTGTGCTATACCACTGTATCCATAC
AGTTGTTTCCTTCTTAATCTTGTTATCTTGTTCAGTACAACTCCTACTAAATACTCTTTA
TATATATGCAAGGGGAATCCCTTATAGGCCAAACGACACAACCATGCCAAAACAGTATAG
ACACTGCTACCCACTACACCACATTCTGTGTGTGTTGTTGCTGCTCGGTTAGAACAGGTC
ATATACAGAGTGTATACCCAATGGAGAGTATTGACTCTTTATCCTCCTTTTTGGATGAGA
GTGGAGTGTGCCTTCAGTCACATTTCTTATTAGCACATACTCTGTGTGAGGGCAGACCCA
CAAATGTTTGAGATCTATACAAAGGGTGGTGGTAGATTGTGGTGTCACTCCCCTCACTCT
TAAATACATTATTAAACAGTCTGATTCATATGTGCCAGACCTGATGTGTTTTAATGTTTC
AAGTTTACAACGAGGAGTATCAACAGACAGCATCGGTTTAGTGGGAATTGAAACTCATAC
ACCACCATTGCGCTGATGTGAGGGTGTAACTGTGACTTGGCCCACTCTGGTACCAACCGC
CCTAGATCGCAAATAATATTATCTGTGTTCTAGTGTTGTGTTGGTACAGTCTGTGAAGCA
TGAGATGTAGCACAGGAAACAGGGGATGATTTCTTGCGATGTTGATGACAAAGGAAAGAG
AATCACTGTAATATGTAGGAGTCTGTGTCTTGATTCACAAAATGATGTTGTAATGCCAAC
ACAATTGAGGGCGAGAACCCACCCTGTCATGGAGATGCTGCGTGGTGAATGTAGTTTTGG
CTGATAACTATAGTGGTGGAGAGTGCGAACATCACTATCGAAGATGTATGAGAGCAGCCA
CACAAAGGATACTTGACAACACTCTATAGGAACATGTATGCTGTATAGGCAGGCGGGTCT
ATTTTGCCATGGTATAATCAACCAACCCCAGACTTTATGCCCAACCAAGGTAAGGATGGA
CGCACTCCACCCATACATTGATACCCATCCCAATCACAAAGTAACCAGGTGTCAATTCAT
TATTATCGGAAGTGGCAATTCAAAGTATACACACACACCATATTGACACGACCAGTGTAG
AGGATACGCGGTATTCAATGAAATTGGCACCACAACCTTGTACTTTAGGGCTAGGGTCAA
AGGGAGTATGTTTC

>scaffold0334-159140-163099-+
AAACTCACCCTGTTTGATCCTAGCCCTGAAGTACAAGGTTGTGGTGCCAATTTCATTGAA
TATTACGTATCTCTACACTTGTCGTGTCAATATGGTGTGTGTGTTCATTTTGAATTGCCA
CTTCCGATAATAATGAACCACCATCTGGTTGTTTTCATGATTGGGATGGGTAACGATGTA
TGGGTGGAGTTCGTTCATCCTTGCCTTGGTTGGGCATAAAGTCTGTATTAGTTGATTATA
CTGTGACAAAATAGACCCACCTGCCTATACAACATACATGTCCCATGGAGTGTTGTCAAG
TATCCTTTGTGTGGCTGCTCTCACACCTCTTGGATAGTGATGTTTCCACTCTCCACCACT
ATAGTTATCAGCCAAAACTACATTCACCACGCAGCATCTCCATGACAGGGTGGGTTCTCG
CCCTCAGTTGTGTTGGTATCACAACATCATTTTGTGAATCAAGACACAGACTCTTACATA
TTACAGTAATTCTCTTTCCTTTGTCATCAACATCGCAAGAAATCATCCCCTGTTTCCTGT
GCTACATCTCATGTTTCACAGACTGTACCAACACAACACTAGAACACAGGTAGTACTGTT
TGCGACCCAAAGTGGTTGGTGGCAGACTGAGCCAAGTCACAGTTACACCCCTCACATCAG
CGCAATGGTGGTGTATGGGTTCAATTCCCACTAAGCCGATGTTGTCTGTTGATCGTCTTC
GTTGTAGACCAGAAACATTAAGAGGCATAAGATCTGGCACATATGAATCAGACTGTTTAA
TAATGTATTTAAGAGTGAGGGGAGTGAGGGGAGTGACGGCACAATCTACCACCACCCTTT
GTATAGATCTCAAGCATTTGTGGGTCTGCCCTCACACAGAGTATGTGCTAATAAGAAATG
TGACTGAAGGCACACTCCACCCTCATCCAAAAAAGGTGAGGAAGATCCAACACTCTTCAT
TGGGTATACACTCTGTATATGACCTGTTTTAACCGAGCAGCAACAACACACACAGAATGT
GGTGTAGTGGGTAGCAGTGTCTATACTGTTTTGGCATGGCTGTGTCGTTTGGCCTATAAG
GGATTCCCCTTGCATATATATAAAGAATATTAGTACGAGTTGTACTGAACAAGATGGCAA
GAGTAAGAAGGAAACAACTGTATGGATATAGTGGTATAGCCACAGTGTTATTGTGGTGAG
TGGTTCATTAGTAAATGAGTCACACACCAAACATTAGTGGAGATGGTGGAAAGGGGACAT
GTGAGTGTAGAGAAAGAGGACTAACAACAACACACATGGACCATTTGGATATATTGGATG
ATACGAGTTGAAGGACGGAATAGTATGATGTAATGAGATGGTACAAGTGATCTTTGAGTA
AGACAACCCCAGTAGATATGGTCTCCATCCATCAACCACTTATAGTCCAACAGAGATTGG
TGAAAGGATAAAAAGAAAACATTCTTTAGGAAACTTTGAAATTGTGTTTGATTCTTAGTT
GGAATTCGATTAAGATCTGATCCCAGACACAACGAGGTTTCCCTTTGATCATTAGAGAAG
GGACCTGCTTGGGATCCAACAGATCATACCGATTGGTTGGCTGATCGACCACTATGACAG
CAATGATGGCTACTATCATCCGTGGTATTATGCCACACACGCACAGACACTCGTTGATCA
GGAGTAGTCTTGCAGTGGGTGCAGCCACTGTTTTATCAAGGACAATCAGGAACATTGCAA
CAGTCGCTGCACTCGCATCCATCAGATCAGCAGCAGAAACTACTCACTCACTCCATCATC
AGTTGTATGTTATGAGTTGCATATGTCATACAGTTGCATTGTGCTGTGTAGAGAGACTAG
AGCACAACTCATTCTATTTACTGACTCTTGAGTGTTTGTATTATGCCATTACACCAATCC
ACAGTCAATACTACTCGCATCTGGAACAGTGTCGCTCCTATTCAATATCCATTGATCCGA
CTCTGACTGCCACAAAGGAGAAACGGATCAGCAAGAAGGGGATATCAGAGAACAAGACAC
TGGATTCAGTCCATATAGACAAGTGTGTTTTTGTTGATATAGAGTCTACATTCTGTATGT
ATGATAATGTGTGGTTTCCATCACTGACATAATACATTGGGTTCAGTCTGGAGAGTATTG
GGACAGACAAAACTATTCAGTCTTGGTATATATTTGGGATTGACCCAACGTCTAGCAAAG
GCCGAAATCATCAAGAGAATCAAGTCGCATATTGAATCAACCCCATCGATGCTACTACCA
GACGGATCCATTGACTTTGAGTCGACCATGTTTACCAATAATCAGATCTATCCAAAAGAG
TGAGGGTTTGATTGTAATTGACCTTGTTTGACTATGTGTGTGTGTATGATAGTAGTTGGG
ATCATTAACCATGAGTATATCTAACCTCCACTCATACCACACTTGATAGATTGCACAGTG
TCAAGATCTATCAACTGTATTCATTGTGTTCTGCACTTGGGATATCAGTAAAGAACTCCA
ATGATGAGTTGATTGACGAGATATATTTGCATATCAAGAGAAATCCATCAGCAATTGCTG
GCAACAGCACAGTGGATCTACTCAGCAGCAGTAGCACAGTAGATGATTCCACCAACCACT
CAACAACAAAGCAACGCATGTCAGCCGTATTGAAGTGGTCAGTTTGTATTGATACTTGAT
ATTTGTTCTGGGTCAATAGTGTAGGCTGATTCAACCTATTCTGTATTTCTAGTCTCCATG
CATGTGATACATGGCAATTACTCAGTATATGCAGTTCATTTGGAATACCAAGGAGAAGAA
GTCAAGATATTCTAATAGTAATGATACAGGATCATTTACGCCAGAATCCATCCCTATTGT
CTCCAAATGGCACAATCCCACTGCAGTTGCTTCTAAGCCATAGTGGTAGTCAGTCCAAGC
CATTGACTGTCAACAGGTATATTCCTAATCAGATTCATATTATATGTATGATGCTTTTGG
TTTATTTGATTGCTGACTATTGCAGTCTAGTTTGACACAGTTGAGTACATATCAATTATG
GACATTTTCAGACATATGTGGCATTTCATATAATCTCACCAAGGCAGAGTATGCTGGTGC
CATCAAGAACCAACTACTTGATTCGGTATCTCCACTGGTAGGAGAGGATAGCATGGTCAA
TTTGCAGTTCACTCCTAACCCGTCGAAGAAAGAGACATCTGACATATCCAATATGCCTAT
CCACATCAACAGGTATGTGGTAGTGCTGGCTTGTTGATACAATATATATTATGCTGCTGC
TATAGTTGAAAACTCATGATCATTTGTTATTCAGACTAGAAGCACTCTCACTGTCGCAAT
TGATCACATTATGCAAGATGTTTGGTGTTTCAAGGGCTAAACCAAAAGCCCAGCTTGTAG
ATGAACTACGCCTTTATTTAGCATCAAATCCATTTGCCATAACTGAGGATGGTGAGTTAA
TCCCTGGGAATGGAAAGTCGCTGAGTAGTAATTCAAGCAAAAAGACGCTTTCTAAACCCG
TGTATCTCAATAGGTAGTGATGTCTCTGGTTATGAATCTATTCTCCCGTTGTATTTGTAT
TTGTGGTATGTATATACTAACATTCATTCCAATACAATCAGTTTGGACACACCACACCAT
AATGATATATGGGTGATATGTAGATTGTATGGAATTTCCACAATGATATCAAAAGAGCAG
CTTCTTGAGCGATTTAGGACTCACCTGCACAAACATCCACAAATTATACGTGCAGATGGC
ACTGTTGATCTGGTGGCTCTTGCACATACAAAGGGTTGATGGATGTGTGTGTGTGTTTCT
TTTTTAAAAGTAAACCGATAACAATGAACTTTTGATAATTGGATTTGAATATGGGGATAA
GATAGTGTTGTGGTTGATACTGCGTTTGTCATTTGGTCTGGGGTGTGGTCTTTTCTACA

>scaffold0334-1292113-1292327-+
AGTTGTTTCTACTGTGGGGCATGGGCCATCCACCTGTATCTTGTATATCCCATAGCATAT
CACTGTACTCTTTGTGTGCTGTTTGTATGCACCCATAGCCGTTGCGCCCACACTCCCTAT
CACCGTATTTGCCATGTGGCTCTCATGATAAGATGGATTCCAGCTCCCAATTGTGTTGGT
GTTCTAGGGTCGTTTTTATGGTGAAACAAGACAC

>scaffold0334-2385527-2386442-+
AAACATACCCCCTTTGACCCTAGCCCTGAAGTACAAAGCTTTGGTTGGCAATTTCATTGA
ATACCGCGTATCTCTACACTTGTTGTGTCGATATGAAGTGTGTGTATATGCTTTGAATTG
CCACTTCCAATAATAATGAATTATCATCTGGTTGTTTTTATGATTGGGATGGGTATCAGT
GTATGGGTGGGAGTGTGTCCATCCTTGCCTTGGTTGGACATAAAGCCTGAGTTGGTTGAT
TATACTGTGACAAAATAGACCCACCTGCCTATACAACATACATGTCCCATAGTGCATTGT
CAAGTATCCTTTGTGTGACTGCTCTCACACCTCTTCGATAGTGATGTGTGCACTCCTTAT
ACCACTATAATGATCAACCAAAACTACACTCACTACACAGCATCCCCATGACAGGGTGGT
ATCTCGCCCTCAATTGTGTTGGTATTACAATATCGCTTTGTGAATCAAGACACAGACCCT
TACATATTACAGTGATTCTCTTTCCTTTGTCATCAACACCCTGATAAACCATCACCTGTT
TCATGTGCTGCACCTTATGTTTCACAGATTATACCAACACAACACTAGAACACAGATAGT
ACTATTTGCGACCCAAAGTGGTTGGTACCAGAGTGGGCCAAGCCACAGCTAACACCCTCA
CATCAGCGCAATGGTGGTGTATGGGTTCAACTCCCACTAAACCGATGTTGTCTGTTGATA
CTCCTCGTTGTAAACCAGAAACATTAAGAAGCATCAGGTCTGGCACACAAGCCGGACTGC
TGAATAGTGTGTTTAAGAATGAGGGGAGTGACGGCCCAATCTACCACATCATCCTTTGTA
TGGATCTTAGATATTTGTGGGTCTGCCTCTCACACAGAGTATGTGCTAATAAGAAATGTG
ACTGAGGGCACACTC

>scaffold0335-369881-375548-C
AGCCATACCCATTCAGGCATAGGCTGGCGGTGCTAGAAGTCAGTTAACCAACTTCTACAA
GGCGATCCCAGGTGGTATTTGTCACAGTGTGGATTGATACTGCCGGTACGCTACCTGCAG
GAAAGTCAGCTAACCCGGTGCTGCCAGCGCCCGATTATCATGCCTCGTCCCCATAGATTC
ATGCTCCACAGTCTCCATCCAACCACCGCTGGTCCAGATCTGTTTCGCCATTCAAGACTC
CACCGCGGAGCCAAGTATATACATTCTCCACACCCGAATCGAGTGCTGCGACCCAGTAGT
CTGAGTCGTGATTTCTGAATTGCTGGTACTAGTCCAGACTGAATGCGATGGCCAGCTACT
TGTTCACACTCCACCACGAGATGAGCAATGGATGTGCTGAGTAGTTGCTGGTTGCATAGG
ATGCAGTGTGTCAACTGAGAATGGGTGGGTGTCGACTAGTATGCCAATCTGAATGGCTTT
TCTTGCTGTCCAGAGAACATCCATGCGCGCAAGCATCAGATATCTTGTGCCATGTGCTCG
TGATTGATCGAAACTGGGATCCTTGAAGAACCCCAGAAGTATCCAATAATTGTCGATTGA
CATACTTTTGGAGCGATGCAGAGTCTCCACATGTTCGTAGAGTCTCCATCAATGCAAACA
AGTGTCGTTGCTTGACTGTCTTTGGTCTGACCTGTGGTGTCAGCCAGTATCTGTTCCTGT
ATAGCTGTTTGGTCCGACAAGACCAGAACCAGCGCTGGGATCGTACCAACTGCCCTTGGA
CATTCAGTGTAAACACGTCATTGTCTGTTCCAGAGCAGATGGCATTGATGGGTGTTTTCT
TGGTCACAGATCGCTCCAACAAGCGTACCCGTGAGACCAATGAGCGAGTGAGAAGAGACC
CAATCCCAGTTTCAACCAGAAGGGGTCCAATGGCTGTCGAGAGTCGGGCACCAGTGAACA
GTCGAATACCCTTGTTGATTGTCGTCTGCAGTGGTGCAAGGTGTGACTTGTTGCCACCAA
CCAGTTCAAGCCCATAGTAGGCTTTTCCCATGACCACTGCAGAGAATATGCAAGATCGGT
AGTTCACTGTTAGCTGGTGGTTAGCCAGTTTGAAACCACTGGCGAATGGCAACCGTTACA
CCCAAATTTGCTTGATAATAGGAGAATCCTTCTTACTCCAAACCATGACTTCCTATTTAG
TACTCCATCTATTCCTGAATATCCGTTTATAAAACGACACTGTGTGTTTGGCAACTACAA
TAAAAGTCATCCTAGAAATATCTGCTCTTTTTCAAACCACTACCAGTGATCTAGATTCCA
ACTTCAATCAGGCTGCTCTGATCATTCCGTATTAAATAGGATGTACGATATTGACTATTT
ACCATAGCATTGACTATCTTCATTCACCAATATCTGTCATTTATCTTAATATAAGCTATA
AACCCCATTTATTATTTTCCACCCATTATAAAACAGCCGTCTACGTTGTTAAGTATTGTG
AATGTGTGATGTAAAGGTTTGTGGAAGGGGACATATGTATGTTGCTGATGAAAGACAGTA
ACGCAGTGTCCTATGACAATTAATATCTGCTACTTTATAACAGGCGATTGTTAGAAACAA
ATGATGAAGAATCCTGAAAGTGACGACATAAAGCAAAAGATTACTACTGCAATAACAATG
CTTTCTAATCAGATCCAATTTCACATTCATTACAAGTCCATGTATCCCTTTTACTTGTAA
AAAGGAGAGTGATACCTCAGAACAAATGACAAATGAAATATCAACCATGGCACTATTCTT
ATCCCCATATTCACATCCAACTATTCAAAAGTGTATTGTTATCGTTTTTACTTTTAAAAA
GAAACACACACACACACACACACACATCCATCAACCCTTTGTATCTGCAAGAGCCACCAG
ATCAACAGTGCCGTCTGTGTGTATAATTTCTGGATGTTCGTGCAGGTGAGCCCTAAATTG
CTCAAGAAGCTGTACTTTTGGTATCTTTGTTGAAATTCCATACGATCTACATATCACCCA
TATATCATTCTGGTGTGATGTGTCCAAACTGATTGTATCGACTTAATGTTAGCATATACA
TACCACAAATACAAATATAACGAGATAATAGATTCATAACCAAAAGACACCACTACCTAT
GGAGATACATGGGTTTAGAAAGCGTCTTCTTGCTTGAATTACTACTCAGCGACTTTCCAT
TTCCAGGGATTAGCACACCATCCTCAATTACAGCACATGGGTTTGATGTTAAATAAGTAC
GCAGTTCATCTACAAGTTGGGATTTTGGTTTAACACTTGAAACACCAAACATCTTGCAGA
ATGTGATCAATTGCAACAGCGAAAGTACTTCTAGTCTGAATAAAAAATGATCATGAGTTT
GCAAATATAGCAGCAGCATAATATACATTGTATCAACAGGATAGCACTACCACAAATCTG
TTGATGTGGATAGGCATATTGGACATGTCAGATATCTCTTGCCTCGACAGTTTGGGAGTA
AACTGCAAATTGACCATTGCACCCTCCTCCACCAGTGGAGATACCGAATCGAGTAGTTGG
TTCTCGATGACACCAGCAAAATCTGCATTGGTGAGGTGGTATGGAATGCCACATATATCT
GAAAATGTATATAATTGATCTCTACTCAACTGTGTTAACCTAGACTGCAATAGTCAGAAA
CCAAATAAACCAAAAACATCATACATATAATATAAATCAGATTAGGAATATACCTGTCAA
CAGTCAATGGCTTTGACTGACCATCCCCGTGATTTAGAAGCAGCTGAAGTGGGGATTGTG
CCATTTGGGGACAACAGAGATGGGTTCTGGCGTAAATGATCCTGTACCATTACTATTAGA
ATAGTTTGACTTAGTACAGTTCTTATCCCAAATTAACTGCATAGGCTGAGTAATTGCTGT
ATATCACATAAATGGAGACTAGAAACACAGAATATATTGAATCAGTGTACACTATTGACC
CAGAACAAATATCAAGTAGAAATACAAACTGACCACGTCAATACGATTGGTAACATGTCC
TCCATTTCTGGATGGTAGGTATAACCACCCACTGTGCTGTTGCCAGCCATTGCTGGTGGA
TCTCTCTTGGCATAAAAACATACCACTTTATTGGAACTCTCCACTGATGTCTTAACTCCA
GAAAAAAACAATCATGAAATTGATATGTCTTAACACTGTGCAATCTATCAAGTGGGATAA
GGATAAGGTCAGATATACTCATGGTTAATGATCCCAACTACTATCACATATACACATACA
TAGTCAAACGAGGTCAATTACAATCAAACCCTCACTCTTTTGGATGTATCTGGTGATTGG
TAAACATGGTCGACTCAAAGTTAATGGATCCGTCTGGTAGTAGCATCGATGGGGTTGATT
CAATATGCGACTTGATTCTCTTGATGATTTCGGCCTTTGTTAGCATGTAGGTCAATCCCA
AATACCTACCAAGACTGAATAGTTTTGTCCATCCAATACTCTCCAGACTGAACCCAATGT
ATTATGTCAGTGATGGAAACCACACATCATCATACATACGGGATGTAGATTATATATCAA
CAGAAACACACTTGTCTATATGGACTGAATCCAGTGTCTTGCTCTTTGATACCCCCTTCG
TGCTGATCCGTTTCTCCTTGGTGGCAGTCAGAGTCGGATCAATGGATGTTGGATATGTGC
GACACTGTTCCAGATGCGAGTAGTATTGACTGTGAAGTGGTGTAATGGCATATACAAACA
CTCAAGAGTCAGTAAATGGAATGAGTTGTGTTCTAGTCTCTCTGTACAGCACAATGCAAC
TGTATAACATATGCAACTCATAACATACGACTGATGCTGTAGTGAGTGAGTAGTTGCTGC
TGCTGCTGATCTGATGGATGCAAGTGCAGCGACTGTTGCAGTGTTCCTGATTGTCCTTGG
CAGAACAGTGGCTGCACTCACCACGAGACTACTCTTGAGCAACGAGTGTCTGTGCATGTG
TGGCATAATACCACGACTGATAGTGGTAATCATTGCTGTCATATTAGTCAGTTCAGTCCA
ATCAGTCTAATCTGATCTGTTGGATCCTAAGCAGATCCCTTCTCTAATGATCCAAATGAA
AACCTCGTTGTGTCTGGGATCGGATCTTAATCGAATTCCAACTAAGAATCAAACACGATT
TTAAAGTTTCCTAAAGAATGTTTTCTTTTTATCCTTTCACCAATCTCTGTTGGACTATAA
GTGGTTGATGGATGGAGACCATATCTACTAAGGTCGTCCTACTCAACGATCACTTGTACC
ATCTCATTCCATCATACTATTCCGTCCTTCAACCCGTATCACCCAATATATCTCCAAATA
GTCCATGTGTGTTTTTGTTAGTCCTCTTTCTCTACACTCACATGTCCCCATTCCACCATC
ACCACTAATGTTTGATGTGTGATTCATTTACTAATGAACCACTCACCACATAAACACTGT
GGCTATACTCACTATATCCATGCAGTTGTTTCCTTATTACCCATGATATCTTGTTCAGTG
CAACTCCTACTAAATACTCTTTATATCCACAAGGGGAATCCCTTATAGGACAAACGACAT
AACCATGCCAAAACAGTATAGACACTGCTACCCACTATACCACATTCTGTGTGTGCTGTG
GCTGCTCGGTTAAAACAGGCCATATACAGAGTGTATACCCAATGAAGAGTATTGACTCTC
CCCCTTTTTGGATGAGGGTGGAGTGTACCTTCAGTCACATTTCTTATTAGCACATACTCT
GTGTGAGGGCAGACCTACAAATGTTTGAGATCTATACAAAGGATGGTGGTAGATTGGGCC
ATCACTCCCTTTATTCTCAAATACATTATTCAGCAGTCTAGGTCCGTGTGTCAGACCTGA
TGTGTTTTAATGCTTCTGGTCTACAACGAGGAGTATCAACAGACAACATCGGTTTAGTGG
GAATCGAACCCATACACATCCATAGTCCTAATGTGGGATGTGGAGCGAATGTATTAGCCT
ACTCTATCACCAACCGCCCTAGGTCCCAAATAATACTGCCTGTGTTCTGGTGTCGTGTTG
GTTATAGTCTGTGAAACATGAGATGCGGCACAGGAAACAGGGGATGATTTCTTGTGATGT
TGATGACAAAGGAAAGAGAATCACTGTAATATGTAGGGGTCTGTGTCTCGATTCACAAAG
TGAGATTGTAATACCAACACAATTGAGGGCGAGAACCCACCCTGTCATGGGGATGCTGTG
TGGTGAATATAGTTTTGGTTGATAACTATAGTGGTGGAGAGTGCAAACATCACTATCGAA
GAGGTATTGAGAGCAGCCACACAAAGGACACTTGGTAATACTCTATGGGGACATGTATGT
TGTATAGGCAGGTGGGTCTATTTTGTCACAGTATAATCAACCAACATATGGCCTATGCCC
AACCAAGGCAAGGATGGACACACTCCACCCCACATTGATACCCATCCCAGTCATAAAAAC
AGCTAGATGGTGATTCATTATTATTGGAAGTGGCAATTCAAAGTGTACACACACACCATA
TTGACACGACAAGTGTAGAGATATGCGGAACTCAATAAAATCCCCACCAAAACCCTGCAC
TTCAGGGCTAGGGTCAAACAGGGTGAG

>scaffold0335-457617-457630-+
TAGTAGTAGTAGT

>scaffold0335-1358687-1360977-C
AGAGCCACCAGATCAACAGTGCCATCTGCGCGTATAGTTTCTGGATGTTCGTGCAGGTGA
GCCCTAAATCGCTCAAGAAGCTGTTCTTTTGATATCTTTGTTGAGATTCCATACGATCTA
CATATCACCTGGATATCATCAAAGCGTGATGTGTCCAAGCTGATTACATTGGAATGGATG
TTAGCATACACATACCACAAATACAAATATAACGGGAAATATGTTCATAACCAGAGACAT
CACTACCTATTGAGATACACGGGTTTAGAAAGCGTCTTCTTGCTTGAATTACTCTTCAAT
GACTTTTCATTCCCAGGGATTAGCACACCATCCTCAGCTATGACAGATGAATTTGATGTT
AAATAAGTATGTAGTTCTTCTACAAGCTGGTCTTTTGGTTTGACACTTGGAGCACCAAAC
ATTTTGCATAATGTGATCAATTGCATCGACGAGAGTGCTTCTAGTCTGAATAAAAAAAAT
GATTATGAGTTTAACAATATAGCAGCAGCATAAACTCTTTCTATACAAAAATACAATTAC
ATCAACAATTTAAAACTATCACATACCTTTTGATATGGATAGGCATATTGGATATGTCAA
ATATCTCTTGCCTCGATGGGTTAGGAGTGAACTTCAAATTAACCATGCCACCCTCTCCCA
CCAGTGGCGATGCCGAATCAAGTAGTCGGTTCTTGATTGTACCAGCATATTCTAATACAC
TCATATGATATGGAATGCCACATATATCTGACAATGTCCATAATTGATATTTACTCAACT
GTGTCAAACTAGACTGAAATAGTCAGCAACCAAACAAACCAAAAACATCACACATATAAT
ATGAATCGGATTAGGAATATACCTGTCAACCGTCAATGGCTTTGACTGACCATCCCCGTG
ATTTAGAAGCAACTGCAGTGGGATTGTGCCATTTGGAGACAACAGGGATGGATTCTGGCG
TAAATGATCCTGTATCATTACTATTAAAATATCTTGATTTCTTTTCCTTGATATCCCAAA
TGAACTGCATAAACTGAGTAATTGCTGACTATCACATGCATGGAGACTAGAAACACAGAA
TAGGTTGAATCAGCCTACACTAGCGACACAGAACAAATATCAAGTACCAATCCAAACTGA
CCGCTTCAATACGGCTGCCATGCTTTGCTTTGTTGTTGTGTGGTTGGTGGAATCATCTGC
TGTGTTACTGCTGAGTAGATCCACTGTGCTGTTGCCAGCCATTGCTGATGGATTTCTCTT
GATATGCAAATAGATCTCGCCAACCAACTCATCATTGGAGTTCCACGCTGATATCCCAAG
TGCAGAACACAATGAATACAGTTGATATGTCTTAAGACTGTGTAATCTATCAAGTGGGAT
AGGAGTGGGGTCAGATATACTCATGGTCAATGACTCCATATATCACACACATGTACATAG
TCAAACGAGGTCAACTATAATCAAACCCTCACTCTTTTGGATATATCTGGTGATTAGTAA
ACATGGCCAACTCAAAGTTAATGGATCCGTCTGGTAGTAGCATCGATGGGGTTGATTCCA
TATGCGACTTGATTCTCTTGATGATTTCAGCCCTTGTTGGTATCTGGGTCAATCCCAAAT
ACCTACCAAGACTGGCTAATCGTATATGCCCAATACCCTCCAGACTGAACCCAATGTATT
ATGTCAGTGATGGAAACCATACATCATCACCATACATAACGTAGACTCTAGATCAAAGAA
AACACACTCGTCTATATGGACTGAATCCAGTGTCTTGCTCTCTGATATCCTCTTCTTAAT
GATTAGTCTCTCCTTGCTGGCAGTCAGAGTCCGATCAATGGATCCTGAATATGTGTGGCA
CGGCTTCAAATACGAGTAGTATTGACTGTGAAGTGGTGTAATGGCATAATACAAACACTC
AAGAGTCAGTAGATAGAATGAGTTGTGTTCTAGTCTCTCTCCACAGCACAATGCAACTGT
ATATGACATATGCAACTCATAACATACAACTGATTCTGGAGTGAGTGAGTAGTTGCTGCT
GCTGATCTAATGGGTGCAAGTGCAGCGACTGTTGTAGTGTTGCTGATTGTCCTTGACAGA
ACAGTGGCTGGACCCACTACGAGACTACTCCTGAGCAATGGGTGTCTGTGCATGTGTGGC
ATAATACCACGGATGATAGTAGCCATCATTGCTGTCATATCAGTCAGTCTGTTCAGTTCT
GTTCTGTTGAATCCCAAGCAGTCTCCTTCTCTAATGGTCAAAAGGAAACCTCGTTGTGTC
TGGGATTAGA

>scaffold0337-259484-260665-C
ATAACTCTCTATACCACTGATATCCATATAGCTGTTTCCTTCTTACCCCTGATATCTTGT
TTAGTACAACTCCTACTAAATACTCTTTATATACACAAGGGGAATTCCTTATGGGACAAA
TGACATAACCATGCCAAAACAGTATGGAGACTGCTACCCACTACACCACCTTCTATGTGT
GTTGTTACTGCTCGGTTAGAACAGGTCATATACAGAGTGTTTACCTAATGGAGAGTGTTG
ACTATTCCTCATCTTTTTGGATGAGGGTGGAGTGTGCCTTCAGTTACATTTCCTATCAGC
ACATACTCTGTGGGAGGGCAGACCTACAAACGTTCGGGATTTATACAAAGGATGATGTGG
TAGATTGTGCTGTCACTCCATTCATTCTTAAATACATTATTCAGCAGTCTAGGCCCGTGT
GTCAGACCTGATGTCTCTCAATGTTTCTGGTCTACAACGAGGAGTATCAACAGACAACAC
CGGTTTAGTGGGAATTGAACTCATATACTACCATTGTGCTGGTGTGAGGGTGCAACTGTG
GCTTGGCCCACTCTGGTAGCAACCACTTTGGGTCGCAAATAATACTCTCTGTGTTCTGGT
GTCGTGTCGGAATAGGCTGTGAAGCATAAGGCGCAACACAGGAAACAGGGGATAGTTGCT
TAGGATGTTGATGACAAGGGAAAGAAAGTCACTGTAATATGTAGGGGTCTGTGTCTTGAT
TCACAAAGTGATATTGTAATGCCAACACAATTGAGAGTGTGAACCCACCCTGCCATAGGG
ATGCTGTGTGGTGAATGTAGTTTGACTGGTAACCATAGCGGTGGAGAGTGCAAACATCAC
TATCCAAGAGGTATTGAGAGCAGCCACACAAAGGATACTTGACAATACTCTATGGGACAT
GTATGTTGTATAGGCAGATGGGTCTAGTTTGTCACAGTATAATCAACCAACCCCAGGCCT
TATGTCCAACCAAGGCAAGGATGAACGAACTCTACCCCACATTGATACCCATCCCAATCA
TAAAACAACCAGATGGTGGTTCATTATTATTGGAAGTGGCAATTCAAAATGTACACACAC
ACACCATATTGACACAACAAGCGTAGAGATACGTGGCACTCAATAAAATCCCCAGCAAAA
CCTTGTACTTCAGGGCTAGGGTCAAGCAGGGGGTATGTTTC

>scaffold0339-969039-969117-C
TTTAATATCCAAGGGAGAGTTCTCGTAAGATAAACGACGCCATATCAAAACAGTATAAGA
GATCTCAGCCCTATACCA

>scaffold0339-1275919-1278258-+
TGGAATTCGATTAAGATCTGATCCAGACACAACGAGGTTTCCTTTTGATTATTAGAGAAA
GGACCTGCTTGGGATCCAACAGAACTGATTATACCGATTGATTGATTGATTGACTGACTA
CTATGGCAGCAATGATTGCTACTATCATCCGTGGTATTATGCCACACATGCACAGACACT
CATTGATCAGGAGTAGTCTCGTAGTGGGTGCAGCCACTGTTCTGCCAAGGACAATCAGGA
ACACTGCAACAGTCGCTGCACTTGCACCCATCAGACCAGCAGCAGCAGCAACTACTCACT
CACTCCAGCATCAGTTGTGTGTAATGAGTTGCATATGTCATACAGTTGTATTGTGCTGTG
CAGAGAGACTAGAACACAACTCATCCCATTTACTGACTCTTGAGTGTTTGTATTATGCCA
TTCCACCAATCCACAGCCAATCCTACTCGCATCTGGAACAGTGTCGCTCATATTCAACAT
CCATTGATCCGACTCTGACTGCCACAAAGGAGGAACAGATCAGCAGGAAGGGGATATCAG
AGAATAAGACACTGGATTCAGTCCATATAGACAAGTGTGTTTTCTTTGATATATAGTCTA
CATTATGTATGATGATGTGTGGTTTTCATCACTGACATAATACATTGGGTTCAGTCTGGA
GAGTATTGGACATACAAAACTATTCAGTCTTGGTGGATATCTGGGATTGACCTACACGCT
AACAAAGGCCGAAATCATCAAGAGACTCAAGTCGCATATTGAATCAACCCCATCGATGCT
ACTATCAGACGGATCCATTGACTTTTATTCGATCATGTTTACCAATCACCAGATACATCC
AAAACAGTGAGGGTTTGATTGTAATCGACCTCGTTTGACCATGTGTATGTGTATGTGATA
GTTGGTATCATTAACCATGAGTATATCTGACCTCACTCCTATCCCATTTGATAGATTACA
CAGTCTTAAGATCTATCAATTGCATTCATTGTGTTCTACACTTGGGATATCAGTAAAGAA
TTCCAATGATGAGATGATTGACGAGATATATTTGTATATCAAGAAAACCCCATCAGCAAT
GGCTGGCAACAGCACAGTGGATCTACTCAGCAGTAACACAGTAGATAGTTCTACCAACCA
CCCAACAACAAAGCAAAGCATGGCAGCCGTATTGAAGCGGTCAGTTTGTATTTCTACTTT
TATATTTGTTCTGGGTCAATAGTGTAGGCTGATTCAATCTATTCTGTGTTTCCAGTCTTC
AGACATGTGATAGACAGCAATTACTCAGTCTATGCAGTTCATTTGGGATATCATCTTTTC
GGAGCCAAGATATTTTAATAGTAATGGTACAGGATCATTTACGCCAGCATCCATCCCTGT
TGTCTCCAAATGGCACAATCCCACTGCGGTTGCTTCTAAGCCATGGTGGTAGTCAGTCAA
AGCCATTGACTGCTGACAGGTATATTCATAATCTGATTCATATTATATGCATGATGCCTT
TGGTTTATTTGATTGCTGACTATTGCAGTCTAGTTTGACACAGTTGAGCCGAGATCAATT
GTGGACATTTTCAGACATATGTGGCATTCCATATGTCCTCACCAAGGCAGAATATGCTGG
TGTCATTAAGAACCAACTACTCGATTCAGCATCGCCACTGGTGGAAGAGGGTGGCATGGT
CAATTTGCAGTTCACCCCTAAACCGTCGAGGAAAGAGACCTCTGACATATCCAACATGCC
TATCCACATCAACAGGTATATGATGGTGCTGACTTGTTGATGTAATGTATATATTATGCT
GCTGCTATAGTTGAAAACTCATGATCATTTTTTATTCAGACTAGAAGTACTCTCGCATGC
ACAATTGATCACATTCTGCAAGATGTTTGGTGTTTCAAGTAGTAAACCAAAAGTCCAGCT
TGTGGAGGAGATACGCCTTTATTTAACATCAAATCCATATGCTGTAGCTGAGGATGGTGT
GCTAATCCCTGGAAATGGAAAGTCGCTGAGTAGCAATTCAAGCAAGAAGACGCTTTCTAA
ACCCGTGTATAGCAATAGGTAGTGATGTCTTTTGGTTATGAATCTACTCCCCGTTGTATT
TGTATTTGTGGTATGTATATGCTAACATCCATTTCAATGCAATCAGTTTGGACACATCAC
ACCATAATGATATATGGGTGATATGTAGGTCGTATGGAATTTCAATAATGATATCAAAAG
AGCAGCTTCTTGGGCGATTTAGAGCTCACTTGCACGAACATCCAGAAATTATACGCGCAG
ATGGCGCCATTGATCTGGTGGCTCTTGCAAATACAAAGAGTTGATGGATGTATGTGTGT

>scaffold0339-1430757-1435478-+
TTGACCCCAGCCCTGAAGTACAAGGTTTTGGTGGCAATTTCGTTGAATAATATGTATCTC
CACACTTGTCATGTCAATATGTTGTGTTTGTGTGTACTTTGAATCGCCACTTCCGATAAT
AATGAATCACCATCTTGTTACTTTGTGATTGGGATGGGTATCAATGTGGGATGGAGTGTG
TCCATCCTTGACTTGGTTGGATAGAAATCCTGGGGCTGGTTGATTATACTGTGACAAAAT
AGACCCACCTGCCTATACAACATACATGTCCCATAGAGTGTTGTCAAGCATCCTTTGTGT
GGCTGCTCTCACACCTCTTGGATAGTGATGTTTCCACTCTTCACTGCTATAGCCATCAGC
CAAAACTACATTCACCACACAGCATCCCCATGACAGGGTGGGTTCTCGCCTTCAATTGTG
TCGGCATTACAATATCACTTTGTGAATCAAGACACAGACTCTAGTGTGTTACAGTGGCTC
TCTTTTTCTTATCATCAACATCCTAATAAACCATCACCTGTTTCCTGTGCTACATCTCAT
GTTTCACAGACTGTACCAACACGACACCAGAATACAGAGAGTATTATTTGTGACCTAGGG
CGGTTGGTACCAGAATGGGCCAAGTCACAGTTACACCCTCACATCAGCACGATGGTGATG
TATGGGTTCGATTACTACTAAACCGATGTTGTCTGTTGATGCTCACTGTAGACCAGAAAC
ATTAAAACACATCAGATCTGGCACACGGGCCTAGACTGCTGAATAATGTATTTAAGAATG
AAGGGAGTGACAGCACAATCTACCACATCATCCTTTGTATAGATCTCAAACATTTGTGGG
TCTGCCCTCACACAGAGTATGTGCTAATAAGAAATGTGACTGAAGGCACACTCCACCCTC
ATCCAAAAAGGAGGATAAAGAGCCAACACCCTCCATTGGGATAACACTCTGTATATGACC
TGTTCTGACTGAGCAGCAACAACACACACAGAATGCGGTGTAGTGGGTAGCAGTCTCTAT
ACTGTTTTGGCATGGTTATGTCGTTTGTCCTATAAGGGATCCCCCTTAGATATATATAAA
TGGTATTGGTAGAAGTTGTACTGAACAAGATATCAGGGGTAAGAAGGAAACAGTTGCATG
GATATAGTGGGTATAGACATAGTGTTATTGTGGTGAGTGGTTCATTAGTAAATGAATCAC
ACATCAAACATTGGTGGAGATGGTGGAAAGGGGACATGTGAGTGTGGGGGGAAGAGGACT
AACAAAAACACACATGGGCTATTTGGGGGTATATTGGGTATATCGGGTTGAAGGATGAAA
TAGTATAATGGAATGAGATGGTACAAGTGATATTTGAGTAAAACGACCCCTAGTAGATAT
GGTTTCCATCTATCAACCACGTATAGTCTCCAACCGAGATTGGTGAAAGGATAAAAAGAA
AACATTCTTTAGGAAACTTTGAAATTGTGTTTGATTCTTAGTTGGAATTCGATTAAGATC
TAATCCCAGACACAACGAGGTTTCCCTTTGATCATTAGAGAAGGATCTGCTTGGGATCCA
ACAGGACATATTAGACTGACTGATATGACAGCAATGATTGCTACTATCATCCGTGGTATT
ATGCCACACATGCACAGACACCCATTGCTCAGGAGTAGTCTCGTAGTGGGTGCAGCCACT
GTTCTGTCAAGGACAACCAGGAACATTGCAACAGTCGCTGCACTTGCACCCATCAGATCA
GCAGCAGCAGCAACTACTCACTCACTCCAAAAATCAGTTGTATGTTATGAGTTGCATATG
TCATACAGTTGCATTGTGTTGTGTAGAGAGACTAGAACACAACTCATCCCCTTTACTGAC
TCTTGAGTGTTTGTATTATGCCATTACACCAACCCACAGTCAATCCTACTCGCATCTGGA
GCAGTGTCGCACATATTCAACATCCATTGATCCGACTCTGACTGCCACCAAGGAGAAGCA
GATCAGCAAGAAGGGGATATCAGAGAACAAGACACTGGATTCAGTCCATATAGACAAGTG
TGTCTTATTTGATATATAATCTACATTCTGTATGATGATGTGTGGTTTCCATCACTGACA
TAATACATTGGGTTCAGTCTGGAGAGTATTGGATGGACAAAACTATTCAGTCTTGGTAGA
TATTTGGGATTGACCTACATGCTAACAAAAGACCGAAATCATCAAGAGAATCAAGTTGCA
TATGGAATCAACCCCATCGATGCTACTACCAGACGGATCCATTGACTTTGAGTCGACCAT
GTTTACCAATCACCAGATACATCCAAAAGAGTGAGGGTTTGATTGTAGTTGACCTCGTTT
AACTATGTGTGTGTGTATGTGATAGTAGTTGGGGTCATTAACCATGTGTATATCTGGCCT
TACCCCTATCCCACTTGATAGATTACACAGTGTTAAGATCTATCAATTGTATTCATTGTG
TTCTGCACTTGGGATATCAGTGAAGAACTCCAATGATGAGCTGATTGACGAGATCTATTT
GTATATCAAGAGAAATCCATCAGCAATGGCTGGCAACAGCACAGTAGATCTACTCAGCAG
CAGTAACGCAGTAGATGATTCCACCAACCACACAACAACAAAGCAAAGCATGGCAGCCAT
ATTGAAGCGGTCAGTTTGTATTGGTACTTGATGTTTGTTTGGGTCAATAGTGTAGTCTGA
CTCAATCTATTCTGTGTTACTAGTCTACAGACATGTGATACATGGAAATTACTCAGTCTA
TGCAGTTCATTTGGGATATCAACTCTGCGAAGTCAAACTATTCTAGTAGTAATGGCACAG
GATCATTTACGCCAGAATTCATCCCTAGTGTCTCCAAATGGCACAATCCCACTGCAGTTG
CTTCTAAACTATGGTGGTAGTCAGTCAAAGCCAGTGACTGTCGACAGGTATATTCCTAAT
CTGATTCATATTATATGTATGATGCTTTTGGTTTATTTGATTGCTGACTATTGCAGTCTA
GTTTGACACAGTTGAGTGGATATCAATTATGGACATTTTCAGAAATATGTAGCATTCCAT
ACCAACTCACCAAGGCAGAGTATGCTGGTGTCATCAAGAACCAACTACTTGATTCAGCAT
CGCCACTGGTGGGAGAGGGTGGCATGGTCAATTTGCAGTTCACTCCCAAACTATCGAAGA
AAGAGACATCCGACATATCCAATATGTCTATCCACATCAACAGGTTTGTAATGGTGCTGA
CTTGTTGATGTAATGTATATATTATGCTGCTGATATATTTGTAAACTCATAATCATTTGT
TATTCAGACTAGAAGTACTTTCGCAGATACAATTAACCACATTCTGCAAGATGTTTGGTG
TTTCAAGGGCTAAACCAAAAGCCCAGCTTGTAGAAGAGATACGCCTTCATTTAACATCAA
ATCCGTCTGCCATGACTGAGGATGGTGCGCTAATCCCTGGAAATGAAAAGTCGCAGAGTA
GTAATTCAAGCAAGAATGCGCTTTTAAACCCATGTATCTCCATAGGTAGTGATGTCTTTG
GTTATGAATGTATTTCCCATTGCATTTGTATTTGTGGTATGTATATGCTAACATCCATTC
CAATGAAATCAGTTTGGACACGTTACGCCAGGATGATATCTGGGTGGTATGTAGATCGTA
TGGAATTTCAACAAAGATATCAAAGGAGCAGCTTCTTGAGAGATTTAAGGCATACCTGCA
CAAACACCCAGAAACTATACGCGCAGATGGCACTGTTGATCTGGTGGCTCTTGCAAATAC
AAAGGGTTGATGGGTTGTTGGACGTGTGTGTGCGGTTCTTTTTGAAAAGTAAAAATAGTA
ATAAACTCTTGAATAATTGGATTTGAATATGGGGATAGGGATAGTGTTATGGTGGATATT
TCATTTGTCATTTGTTCTGAGGTATCACTTTCCTTTCCACAAATAAAAGGGATACATGGA
CTTGTAATGAATGTGATATTGGATCTTATTAGAAAGTATGGTTATTGCAGTAGTAATCTT
TTGCTTTATGTTGTCACTTTCAGGATTATCCATCCTTTGTTTCTAAAACACCACCTGTTA
TAAAGTAGCAGAGATTGATTGTCACAGGCCACTGCATTACTGTCTTTCATTAACACATGC
ATGTGGTCTCTCCACAAACATCTACATCACACATCCACAATACTAACACACCTGGCTTCG
ACCCCCCCATAAGAAACCCCCATGTCCAAAAAAGATGGTATCACTGTATAATACAAATCC
CAACACTCCTTTCTCCTTGATCATAGGGTTTACTTTTTTGGTTTTCTTCAATTCCTACGG
CTGCTCTGTGGATCCTGAATGCTGGCAAAAGGGCGAGCGGCTTTGTGTGACATATCTATT
GTCATTGCTACAGTATTGATTTGGTTTGATTTGATTTGATTTTGTTGGTTATTAGTAGTA
ATATTCCTTGAATCAAAGTATTTGGGTTAAATGTGGTTGATTCTGTCTTTTTGGTTCTTG
TCTATTACTCTGTTGGGATATCGACTACATTCCCTTTGGTGATGGGATTTTTTTTGAATG
AACCTTCATTGTTTAAGAATAGAATCACAAACTCCAAACAAACAAGTACAAATGCCAAAG
GTGTTTTGTGAATCTGATAGTCAAATCAAATCCATGAAACACGGCAAGCCATACCCCATC
CAGGAATAGGCTGGTGGATGCTACAAGTCAGTCTAACCAAC

>scaffold0340-12046-13471-+
AAACCCACCCTGATTGACCCTAGCCCTGAAGTACAGGGCTTTGGTGGCAATTTCATTGAA
TACCGCGTATCTCTATACTTGTCGTGTCAATATGTTTGTGTGTTTACTTTGAATTGCCAC
TTCCGATAATAATGAATTGACATCTGGTTGTTTTTGTGATTGGGATAGGTACCAGTGTAT
GGGTGGAGTGTGCCCATCATTGCCTTGGTTGGGCATAGGGTCTGGGGTTGGTTGATTATA
CTGTGACAAGATGGATCCACCTGCCTATACAGCATACATGTACCATAGAGTGTTGTCAAG
TGTCCTTTGTGTGGCTGCTATCAATACCTCTTCTATAGTGATGTTTCCATTCCCCACCGC
TATAGTCATCAGCCAAAACTACACCCACCACACAGCATCCCCATGACAGGGTGGTATCTC
GCCCCCAATTGTGTTGGTATTCCAGCACCACTTTGTGAATCAAGATACAGACTCTTACAT
ATTACAGTGACTTTCTTTCCCTTGTAATCAACATCGCAAGAAATCAACCCCTATTTCCTG
TGTCGCACCTTATGTTTCAGAGCCTATACCAACACGACACCAGAGCACAGGTAGTATTAT
TTGGGACCTAGGCGGTTGGTACCAGAGTGGGCTAAGTTACAGTTACACCCTCACATCAGC
ACAATGGTGGTGTATGAGTTCGATTTCCACTAAACCGATTCTGTTTGTTGATGCTTCTCG
TTGTAGACCAGAAACATTAAGAGGCGTCAGATCTGGCACAGGGACCTAGACTGCTGAATA
ATGTGTTTGAGAATGAGGGGAGTGACAGCACAATCTACCACATCATCCTTTGTATAGATC
CCAAACATTTGTGGGTCTACCCTCACACAGAGTATGTGCTAATAAGAAATGTGACTGAAG
GCACACTCCACTCTCATCCAACAAGGGGAGGAAGAGTTAATACTCTCCATTGGGTAAACA
CTCTGTATATGACCTGTTCTAACCGAGCAGCCACAGCACACACACAGAAGGTGGTGTAGT
GGGTAGCAGTGTCTATACTGTTTCGGCATGGTTATGTCGTTTGTCCTATAAGGGATTCCC
CCTTGTATATAAAGGGTATTTAGTAGAAGTTGTACTGAACAAGATAACAGGGATAAGAAG
GAAACAACTGCATGGATATAGTGGTATATCCACAGTGTTATTATGGTGAGTGGTTTATTT
GTTCATGAATCACACATCCAACATTAGTGGAGATGGTGGAGAGGGAACATGTAAGTGTAG
AGAAAGAGGACTAACAACAACATACATGGACCATTTGGGGGTATATTGGGTATATTGGGT
GATACGAGTTGAAGGAACGGAATAGTATGATGGAATGAGATGGTACAAGTGATCCTTGAG
TAAGACGACCCTAGTAGATATGGTCCCCATCTATCAACCACTTGT

>scaffold0341-305860-307172-C
CACCCAATATACCCAAATAGTCCATGTGTGCTTTTGTTAGTCCTTTTCCCCCCACATTCA
CATGCCCCTTTCCACCATCTCCACTAATGTTTGATGTGTGATTCATTTACTAATCAGTCG
CCCATCACAATAACACTGTGGCTATACCACTATATCCATGCAGTTGTTTCCTTCTTACCC
CCTGATATCCTGTTCAGTACAACCGATACAAATACCCTTTATATATATACGGGGAATCCC
CTATGGGACAAACGACACAATCATGCCAAAACAGTATACAGACTGCTACCTACACCACCT
CCCCTTTGTGTTGTTGCTTGGTTAGAACAGGTCATATACAGAGTGTTTATCCAATGGAGT
ACATTGACTCTTTATCACTCTTTTTAGATGAGAGCGGAGTGTGCCTTCAGTCACATTTCT
TATTAGCACACAATTTGATGTAGAATGTGTAAGGACAGACATACAAATGCCTGAGATCTA
TACACAGAGGATGGTGGTAGGTTGTCCTATCACTCCCTTCACTCATAACTACACTACTCA
GCAGTCTGATTCATATGTGCCAGATCTGATGCTTCTTAGTGTTTCTGGTCTACAACGAGT
ATCAACAGACAACATCTGTTTAGTGAGGATTGAACTCATACACCACCATCGTCCTGATGT
GAGGGTGTAGCTGTGGCCTAGCCCACTCTGGTGCCAACCGCCCTAGGTCACAAATAGTAC
TATCTGTGTTCTAATGCTGTGTTGGTATAGGCTGTGCAACATAAGGTGCAGCACATGAAA
CAGGTGATGGTTTATCAGGGTGTTGATGACAAGGGAAGAGAATCACTGTAATATGCAAGG
GTCTGTGTCTTGATTCACAAAGCGATATTGGAATGCCGACATAATTGAGGGCGAGATACC
ACCCTGTCATGGGGATGCTGCGTGGTGAGTGTAGTTTTGGCTGATAGCTATAGTGGTGGG
GAGTGCGAACATCACCATCAAAGATGTATGAGAACAGCCACACAAAGGATACTTGGCAAC
ACTCTATAAGGACATGTATGTTGTATAGGCAGGTGGATCTATTTTGTCACAGTATAATCA
ACCAACTCAGGCTTTATGTCCAACCAAGGCAAGAATGAACACACTCCCCTCCCATACACT
GGTGCCCATTCCAATCACAAAAACAAACAAATGGTGTTTCATTATTATCGGAAGTGACAA
TTCAAAGTGAACACACACATCAGATTGACACGACAAGTGTAAAGGATACGCGGTATTCAA
TGAAATTGCCACCAAAACCCTGTACTCCAGGGCCAGGGTCAAAGGGTGTATT

>scaffold0341-310274-311563-C
CACCCAATATACCCAAATAGTCCATGTGTGCTTTTGTTAGTCCTTTTCCCCCCACATTCA
CATGCCCCTTTCCACCATCTCCACTAATGTTTGATGTGTGATTCATTTACTAATCAGTCG
CCCATCACAATAACACTGTGGCTATACCACTATATCCATGCAGTTGTTTCCTTCTTACCC
CCTGATATCCTGTTCAGTACAACCGATACAAATACCCTTTATATATATACGGGGAATCCC
CTATGGGACAAACGACACAATCATGCCAAAACAGTATACAGACTGCTGCCCACTACACCA
CCTCCCTTTGTGTGTTGTTGCTTGGTTAGAACAGGTCATATACAGAGTGTATACCCAATG
GAGTACATTGACTCTTTATCACTCTTTTTAGATGAGAGCGGAGTGTGCCTTCAGTCACAT
TTCTTATTAGCACACAATTTGATGTAGAATGTGTGAGGACAGACATACAAATGTCTGAGA
TCTATACACAGAGGATGGTGGTGGGTTGTGCTGTCACTCCCTTCACTCATAACTACACTA
CTCAGCAGTCTGATTCATATGTGCCAGATCTGATGCTTCTTAATGTTTCTGGTCTACAAC
GAGTATCAACAGGCAACATCGGTTTAGTGGGATTGAAACCCATACGTCATCGGGCTGATG
TGAGGGTGTGTGGCCTAGCCCACTCTACCACCAACCGCCCTAGGTCGCAAATAGTACTAT
CTGTGTTTTGATGCTGTGTTGGTATAGGCTGTGAAACATAAGGCGCAACACAGGAAACAG
GTGATGGTTTATCAGGGTGTTGATGACAAGGGAAGAGAATCACTGTAATATGCAAGGGTC
TGTGTCTCGACTCACAAAGTGATATTGGAATGCTGACACAATTGAGGGCGAGATACCACC
CTGTCATGGGGATGCTGTGTGGAATGTAGTTTTGGCTGATAACTATAGCGATGGGGAGTG
CGAACATCGCTATCCAGATGTATGAGAGCAGCCACACAAAGGATACTTGACAACACTCTA
TAAGGACATGTATGCTGTATAGGCAGGTGGATCTATTTTGTCACAGTATAATCAACCAAC
TCAGGCAAGAATGAACACACTCCCCTCCCATACACTGGTGCCCATTCCAATCACAAAAAC
AAACAAATGGTGTTTCATTATTATCGGAAGTGCAATTCAAAGTGAACACACACACATCAG
ATTGACACGACAAGTGTAAAGGATACGCGGTATTCAATGAAATTGCCACCAAAACCCTGT
ACTCCAGGGCCAGGGTCAAAGGGTGTATT

>scaffold1488-668079-668092-C
CTACACTAAAACT

>scaffold1488-668260-673914-C
GCTAGAAGTCAGTTTATCCAACTTCCGCAAGGGTATCCCTGGTGATATTTCCACAATGTG
GATTGATACTGCTGGTACACTACCTGCAGGAAGTCAGCTAACCCGTTGCTGACAGCGCCC
GATTATCATGCCTCATTCCCATAGATTCATGCTCCACAGTTCCGTCCAACCAACTGGTCC
AGATCTGCTTCGCCATTTAAGACTCCACCGCGGAGCCAAGTATATACATTCTCCACACCC
GGATCGAGTGCGCGACCCAGCAATCTGAGTCGTGATTTCTGAATTGCTGGTACTAGTCCA
GACTGAATGCGATGGCCAGTTACTTGCTCACACTCCACCACAAGATGAGCAATGGATGTG
CTGAGTAGCTGCTGATCGTATAGAATGCAGTGGTCAACTGAAAATGGGTGGGTGTCGACT
AATATTCCAATCTGAATGGCTTTTCTTGCTTGTCCAGAGAGCATCCATGCGCGCAAGCAT
CAGATATCTTGTGCCATGTGCTCGCGATTGATCGAAACTGGGATCCTTGAAGAACCCAGA
AGTGTCCAAGAATTGTCGAGTGACATACTTTTGGAGCAATGCAGAGTCTCCACTTGTTCG
TAGAGTCTCCATCAATGCAAACGAGTGTCGTTGCTTGACTGTCTTTGGTCTGACTTGTGG
TGTCAGCCAGTATCTGTTCCTGTATAGCTGTTTGGTCCGACGAGACCAAAACCAGCGCTG
GGATCTTACCAACTGCCCTTTGGACATTCAGTGTAAACACATCATCGTCTGTACCAGAGC
AGATAACGTTGATGGGTGTTCTTTTGGTCACGGACCGCTCCAACAAGCGTACCCGTGATA
CCAATGAGCGAGTGAGAAGTGACCCAATCCCAGTTTCAACCAGAAGGGATCCGATGGCAG
TCGAGAGTCGGGCACCAGTGAACAGTCGGATACCCTTGTTGATTGTCGTCTGCAGTGGTG
CAAGGTGTGACTTGTTGCCACCAACTAGCTCAAGCCCATAGTAGGCTTTGCCCATGACCA
CTGCAGAGAATATGCGAGAACGGTAGTTCACCGTTAACTGGTAGTTAGCCAGTTTGAAAT
CACTGACAAATGACAGTGTTACACCCCAAACTTGCTTGATGATAGGGAAATCCCCCTCAC
TCCAAACCATGACTTCCTATTCAGTCTTCCATCTATTCCTGAATATCCGTCTATAAAACG
ACACTGTGTAGTTGGCAACTACAATAAAAATCATCCTAGAAATATTTGCCCCTTTTCCAA
ACCACTGCTATTTTGCTATATTCAAACTTCAATCGGGCTGCTTTGATCATTTTCTATTAA
ATAGGATATACGATATTGACTATTCACCATAGTATTGAATATCTTCATTTACCAATATCC
ATCATTTATCTTGATATAAGCTATAAACCCCATTTATCATTTTCACCCACTATAAAAACA
ACCGTCTACATTGTTAAGTATTGTGAATGTGTGATGTAAAGGTTTGTAGAAGGGACACAT
GTATGTTACTGAAAGACAGCACGCAGTGGCCTGTGACAATCAATATCTGCTATTATATAA
TAGGCAATTGTTAGAAACAAAGGATGAATAATCCTGAAAGTGACAACATAAAGCGAAAGA
TTACTACTGCAATAGCCATACTTCCCTAATCAGATCCAATATCACATTCATTACAAGTCC
ATGTATTCCTTTTACTTGTAAAATGGAAAGAGATACTTCAGAACAAATGACAAATGAAAT
ATCAAGCACAACACTATCCTTATTCCCATATTCACATCCAATTATCAAAAGTTTATTATC
GTTTTACTTTTAAAAAGAACCATACACCCACACACATCCATCAACCCTTTGTATTTGCAA
GAGCCACCAGATCAACAGTGCCGTCTGTGTGTATAATTCCTGGATGCTCGTTCAGGTGAG
TCCTAAATCGCTCAAGAAGCTGCACTTTTGGTATCTTTGTTGAAATTCCATACGATCTAC
ATATCACCCAGATATCATCAATGTGTGATGTGTCCAAAATGATTATATTGGAATGAATGT
TATCATACACATACCACAAATACAAATACAACAAGGAATGGATTCATGACCAGAGACATC
ACTACCTATGAAGACACATGGGTTTAGAAAGCGTCTTCTTGCTTGGATTACTCTTCAGCA
ATCCTTCATTTCCAGGAATTAGCACACCATCCTCAGTTATAGCAGATGGATTTGATGTTA
AATAAGTACGTAGTTCATCTACAAGATGGACTTTTCGTTTATTGCCTGAAACACCAAACA
TCTTGCAGAATGTGATCAATTGTGCATGCGAGAGTACTTCTAGTCTGAATGAAAAATGAT
CATGAGTTTGAAAATATAGTAACGGCATAAACTCTCTTTATACATAAGTATATTGTATCA
ACAAACTAGCACTACTACATACCTGTTGATGTGGATAAGCATATTGGATATGTCAGAGGT
CTCTTTTCTCGACAGTTTAGGGGTGAACTGCAAATTGACCATTACACCCTCCTCCACCAG
TGGCGATGCTGGATCAAGTAGTTGGTTCTTGATGGCACTAGCATACTCTGCATGTGTGAA
GTGGTATATGAAGTGCCACATATGTCTGAAAAGGCCCACAGTTGCCGAGTAGTGAGGTGC
GTAAAACTAGACTATAATAGTCAGCAATCAAATGGACCAAAAACATCATACATATAATAT
GAATCAGATTATGAATATATCTGTCAACAGTCATTGGCTTTGACTGACCATCCCCGTGAT
TTAGAAGCTGCTGCAGTGGGATTGTGCCATTTGGAGACACCATGGATGGATGCTGGCGTA
AATGATCCTGTACCATTACTATTAGAATATCTTGACTCCGCAGAGTTGATATCCCAAATG
AACTGCATAGGCTGAATAGTTTCTGAATATCACATGTGTGGAGATTAGAAACACAGAATT
GGTTGAATCAGTGTACACCATTGACCCAGAACAAATATAAAAGTAGAAATACAAATTGAC
CACTTCAATACGGCTGCCATGCTTTGCTTTGTTGTTGAGTGGTTTGTACAATCATCTACT
GTGTTACTGCTGCTGAGTAGATCCACTGTGCTTCTGCCAGTCATTGCTGATGGATTTCCC
TGGATATGCAAATATATCTCATCAATCAACTCATCATTGGAGCTCTTCGCTGATATCCCA
AGTGCAGAACACAATGAATGCAATTGATATGTCTTAACACTGTGCAATCTATCAAGTGGA
ATATGAGTGAAGGTCAGATATACTCATAGTTAATGACCCCAACTATTATACATACACACA
CATAGTCAAACGAGGTCAATTACAATCAAACCCTCACTTTTTTGAATATATCTGGTGATG
AGTAAACATGGTCGACTCAAAGTCAATGGATCCGTCTGGTAGTAGCATCGATGGGGTTGA
TTCGATCAATGACTTGAGTCTCTTGATGACTTTGGCCTTTGATAGCATGTGGGTCAATCC
CAAATATCTACCAAGACTGTATAGCTTTGTCTGTCCAATACTCTCCAGACCGAACCCAAT
GTATTATGTCAGTGATGGAGACCACACATCATCATCATACAGGATGTAGACTCTATATCA
AAACAAAACACGCTTGTTTATATGGACTGAATTCGATGTCTTGCTCCCTGATATCCCCTT
CGTGCCGATCCGTTTCTCCTTGGTGGCAGTCAGAGTCGGATCAATGGATGTTGAATATGT
GCGACACTGTTTCAGATGTGAGTAGGATTGACTGTGGATTGGTGTAATGGCATAATACAA
ACACTCAAGAGTCAGTAAATGGAATGAGTTGTGTTCTAGTCTCTCTACACAGCACAATAC
AACTGTATAACACATGCAACTCATAACACACAGCTGATTGCTGGAGTGAGTGAGTAGTTG
CTGCTGCTGCTGATCTGATGGATGCAAGTGCAGCGACTGTTGCAGTGTTCCTGATTGTCC
TTGACAGAACAGTGGCTGCACTCACTGCAAGACTACTCCTGAGCAATGTGTGTCTGTGCA
TGTGTGGCATAATACCACGGATGATAGTAGCAATCATTGCTGTCATATCAGTCCAATCAG
TCTAATCAGTTCTGTTTGATCCAAGAAGCTCCTTCTCTAATGATCAAAAGGAAACCTCGT
TGTGTCTGGGATCAGATCTTAATAGGATTCCAACTAAGAATCCAACACAGTTTCAAAGTT
TCCTAAAGAATGTTTTCTTTTTATCCCTTCACCAATCTCTGTTGGACTATAAGTGGTTGA
TGGATGGAGACCATATCTACTAGGGTTGTCTTACTCAACGATCACTGCTACCATCTCATT
CCATCATACTATTCCGTCCTTTAACTCGTATCACCTAATATACACCCAAATAGTCCATGT
GTGTTTCTGCTAAAGTCCTCTTCCCCTCACATTCACATGTCCCCATTCCACCATCACCAC
TAATGTCTGATGTGTGATTCATGAACAAATGAACCACTCACCACAATAATACTGTGTCTA
TACCACTGTATCCATGCAGCTGTTTCCTTCTTATACCTGCTATCCTGTTCAGTACAACTC
CTAATAATATCCTATATATGCACACAAGGGGAATCCCTTATAGAGAAAACGGCACAGCCA
TGCCAAAACAGTATAGAGACTGCTACCCACTACACCACCTTCTGTGTGTGTTGTTGCTGC
TCGGTTAGAACATGTCATATGCTGAGTGTTATCCCAATGGAGAGTGTTGACTCCTCCCCC
CTTTTTGGATGAGGGTGGAGTGTGCCTTCAGTCACATTTCTTATTAGCACATACTCTGTG
GGAGGGCAGATCCACAAATGTTTGAGATCCATACAAAGGATGGTGTGGTAGATTTTGCCG
TCACCCCTTTTATTCTCAAATACATTATTCGGCAGTCTAGTTCTGTGTGCTAGATCTGAT
GCCTCCTAATGTTTCTGATCCACAGTGAGTATCAACAGACAACATCGGCTCAGTGGGAAT
TGAACCCATACACCACCATCGTGCTGATGCGAGGGTGTTAACTGTGGCTTGACCCACTCT
ACCACCAACTGCCCTAGGTCGCAAATAATACTCTCTGTGTTCTGGTGTCGTGTTAGTATA
GGCTCTGAAACATAAGAGGTAGCACAGGAAACAGGTGATGGTTTCTTGTGATGTTGATGA
CAAAGGAAAGAGAACCACTGTAGTATGTAGGGGTCTGTGTCTCGATCCACAAAGTGATAT
TGGAATGCCAACACAATTGAGGGCGAGAACCCACCCTGTCATAGGGATGCTGTATGGTGA
ATGTAGTTTTGGCCGATAGCTATAGCGATGGGGAGTGAAAACATCACTATCGAAGGGGTA
TGAGAGCAGCCACACAAAGGATACTTGACAACACTCTATGGGACATGTATGCTGTATAGG
CAGGTGGATCTATTCTGTCACAGTATAATCAACCAACCCCAGGCTTTATACCCAAACAAG
GCAAGGATGGACACACTCCGCCTCATATTGATACCCATCCCAATCATAAAAGCAACCAGA
TGGTGGTTCATTATTATCGGAAGTGGCAATTCAAAGTATACACACAAACATCATATTGAC
ACGACAGTGTAGAGATACACGGTATTCAATAAAACCCCTGTACTTCAGGGCTAGGGTCAA
ACAGGGTGAGTTTC

>scaffold1488-681000-686815-C
TTAAAATGAGCTTTAATTGTTAAGAATATAATCACACACCCAAAACAATACAAGATACGA
ATGCCAAGGGTGTTTGTGAATCTGATAGTCAAATCAGATCCCATGAAACACAAGCAAGCC
ATACCCCATCCATTTAGGCATAGGCTGGTTAGGTGCTAGAAGTCAGTTAGTCAACTCCTA
CAAGGCGATCCCGGTGGTATTTCCACAATGTGGATTGATACTGCCGGTACGCTACCTGCA
GGAAGTCAGCTAGCCCGTGCTGTCATCCGCCCGATTACCATGCCTCGTTCCCATAGATTC
ATGCTCCACAGTCCCGTCCAACCAACGTTGGTCCAGATCTGCTTCGCCATTTAAGACTCC
ACCGCGGAGCCAAGTATATACATTCTCCACACCCGGATCGAGTGCGCGACCCAGCAGTCT
GAGTCGTGATTTCTGAATTGCTGGTACTAGTCCAGACTGAATGCGATGGCCAGTTACTTG
TTCACACTCCACCACGAGATGAGCAATGGATGTGCTGAGTGACTGCTGATCGCATAAGAT
GCAGTGGTCAGCTGAAAATGGGTGTGTGTCAACTAATATGCCAATCTGAATGGCTTTTCT
TGCTTGTCCAGAGAGCATCCATGCGCGCAAGCATCAGATACCTTGTGCCATGTGCTCGTG
ATTGATCAAAACTGGGATCCTTGAAGAACCCAGAAGTGTCCAATAATTGTCGAGTGACAT
ACTTTTGGAGCGATGCAGAGTCTCCACTTGTTCGTAGAGTCTCCATCAATGCAAACGAGT
GCCGTTGCTTGACTGTCTTTGGGCTGACTTGTGGTGTCAGCCAGTATCTGTTCCTGTATA
GCTGTTTGGTCCGACGAGACCAGAACCAGCGCTGGGATCTTACCAACTGCCCTTGGACAT
TCAGTGTAAACACGTCATTGTCTGTACTGGAGCAGATGGCATTGATGGGTGTTCTTTTGG
TCACGGACCGCTCCAACAAGCGTACCCGTGATACCAATGAGCGAGTGAGAAGTGACCCAA
TCCCAGTTTCAACCAGAAGGGATCCGATGGCAGTCGAGAGTCGGGCACCAGTGAACAGTC
GGATACCCTTGTTGATTGTCGTCTGCAGTGGTGCAAGGTGTGACTTGTTGCCACCAACTA
GCTCAAGCCCATAGTAGGCTTTGCCCATGACCACTGCAGAGAATATGCGAGAACGGTAGT
TCACCGTTAACTGGTAGTTAGCCAGTTTGAAATCACTGACAAATGACAGTGTTACACCCC
AAACTTGCTTGATGATAGGGAAATCCCCCCTCACTCCAAACCATGACTTCCTATTCAGTC
TTCCATCTATTCCTGAATATCCGTCTATAAAACGACACTGTGTAGTTGGCAACTACAATA
AAAATCATCCTAGAAATATTTGCCCCCTTTTCAAACCACTGCTACTTTGCTATATTCAAA
CTTCAATCAGGCTGCTCTGATCATTCTGTATTCAATAGGATATACGATATTGACTATTTA
CCATAGCATTGACTATCTTCATTTACCAACATCCGTCATTTATCTTAATATAAGCTATAA
GCCTCATTTATCATTTCCACCCATTATAAAAACAACCGTATACATTGTTAAGTATTGTGA
ATGTGTGATGTAGATGTTTGTGGAGGGAACACATGCATGTGTTGATGAAAGACAGTAGCG
CAGTGTCCTGTGACAATCAATTGTCTGCTATTTTATAACAGGCGGTTGTTAGAAACAAAG
GATGAATAATCCTGAAAGTGACAACATAAAGCGAAAGATTACTACACAATAACCATACTT
CCCTAATCGGATCCAATATCACATTCATTACAAGTCCATGTATTCCTTTTACTTGTAAAA
AGGAAAGAGATACTTCAGAACAAATGACAAATGAAATATCAAGCACAACACTATCCTTAT
TCCCATATTCACATCCAATTATCAAAAGTTTATTGTTATCGTTCCAATTTTAAAAAGAAC
TGCACACACACACACACACATCCATCAACCCTTTGTATGTGCAAGAGCCACCAGATCAAC
AGTGCCATCTGCACGTATAATATTTGGATGTTTGTGCAGGTGAGTCCTAAATCGCTCAAG
AGGCTGCACTTTTGGTATCTTTGTTGAAATTCCATACGATCTACATATCACTCTTATATC
ATTAATGTATGGTATGGCCAACCTGATTGCATTGAATGAATGTTAGCATATATACATACT
ACAAATACAAATACAACGAGAAATATATTCATGACCAGAGACATCACTACCTATGGAAAT
GCATGGGTTTAGAAAGCGTCTTCTTGCTTGAATTACTACTCAGTGACTTTACATTCCCAG
GGATTAGCACACCATCCTCAGTTACAGCAGATGGATTTGATGTTAAATAAGTACGTAGTT
CATCTATAAGCTGGACTTTTGGTTTATCATCTGAAACACCAAACATCTTGCAGAATGTGA
TCAATTGTGAATGCGATAGTGCTTCTAGTCTGAATAACAAATGGCCATGAGTTTGCAAAT
ATAGCAGAATCCTAATATATACATTACATCAACAAACTAGCACCATCACGAACCTGTTGA
TGTGGATAGGCATATTGGATATGCCAGATGTCTCTTTCTTCGACGGTTTAGGAGTGAACT
GCAAATTGACCATTCCACCCTCTTCCACCAGTGGCGACACCGAATCAAGTAGTTGGTTCT
TGATCATATCAGCATATTCTGCCTTGGTGAGGGCATATGGAATGCCACATATATCTGAAA
AGGCTCATAATTGATACGTACCCAACTGTGTCAAACTAGACTGCAATAGTCAGTAATCAA
ATAAACCAAAAAAACATCATACATATAATATGAATCAGATTATGAATATATCTGTCAACA
GTCGATGGCTTGGACTGACTACCACCGTAATTTAGAAGCAGCTGCAGTGGGATTGTGCCA
TTTGGAGACACCAGGGATGGATGCTGGCGTAAATGATCTTGTACCATCACCATTAGAATA
TCTTGGCTTCTTCTCGTTGGTATCCCATATGAACTGCGTAGGCTGAATAGTTTCTGACTA
TCACATGTATGGAGACTAGAAACACAGAATATATTGAATCAGTGTACACTATTGACCCAG
AACAAATATCAAGTAGAAATACAAATTGACCGCTTCAATACAGCTGTCATGCTTTGCTTT
GTTGTTGAGTGGTTGTTAGAATCATCTACTGTGTTACTGCTGATTAGATCTACTGTGCTG
TTGCCAGCCATTGCTGATAGATTTCTCTTGATATGCAAATATATCTCGTCAATCAACTCA
TCATTGGAGCTCTTCGCTGATATCCCAAGTGCAGAACACAATGAATGCAATTGATATGTC
TTAACACTGTGCAATCTATCAAGTGGAATAGGGGTAGGGTCAGATATACTCATGGTTAAT
AACTCCAACTATTATCATACACACACACACATAGTCAAACAAGGTCAATTACAATCAAAC
CCTCACTCTTTTGGATGTATCTGGTGATGAGTAAACATGGTCGATTCAAAGTTAATGGAT
CCATCTGGTAGTAGCATCGATGGGGTTGATTCGATCAATGACTTGAGTCTCTTGATGACT
TTGGCCTTTGATAGCATGTAGGTCAATCCCAAATATCTACCAAGACTGAGTAGTTTTGTT
CATCCAACCCTCTCCAGACTGAACCCAATGTATTATGTCAGTGATGGAAACCACACATCA
TCATACAGGATGTAAACTCTATATCAAACAAAACACACTTGTCTATATGGACTGAATCCA
GTGTCTTGTTTTCTGATATCCCCTTCTTGCTGATCCGTTTCTCCTTGGTGGCAGTCAGAG
TCGGATCAATGGATGTTGAATATGAGCGACACTGTTCCAGATGCGAGTAGTATTGACTGT
GGATTGGTGTAATGGCATAATACAAACACTCAAGAGTCAGTAAATGGAATGAGTTGTGTT
CTAGTCTCTCTACACAGCACAATACAACTGTATAACATGTACAACTCATAACACACAACT
GATTGCTGGAGTGGGTGAGTGAGTTGCTGCTGCTGCTGATCTGATGGATGCAAGTGCAGC
GACTGTTGCAGTGTTCCTGATTGTCCTTGATAGAGCAGTGGCTGCACCCACTACGAGACT
ACTCCTGAGCAATGGGTGTCTGTGCATGTGTGGCATAATACTACGACTGATAGTAGTAAT
CATTGCTGTCATATCAGTCCAATCAGTCTAATCAGTTCTGTTTGATCCTAGGCAGATCCC
TTCTCTAATGATCAAAAGGAAACCTCGTTGTGTCTGGGATCAGATCTTAATCGAATTCCA
ACTGAGAATCAAACACAATTTTAAAGTTTCCTAAAGAATGTTTTCTTTTTATCCTTTCAC
CAATCTCGGTTGGAGTCTATAAGTGGTTGATGGATGGAGACCATATCTACTAGGGTCGTC
CTACTCAAAGATCACTTGTACCATCTCATTCCATCATACTATTCCGTCATTCAACTCGTA
TCAACCAATATACCCCCAATAGTCCATGTGTGTTTCTGTTAGTCCTCTTCCCCTCTACAC
TCACATGTCCCCTTTCCACCATCTCCACTAATGTTTGATGTGTGATTCATTTACTAATGA
ACCACTCACCACAATAACACTGTGGCTATGTCACTGTATCCATACAGTTGTTTCCTTCTT
AATCTTGTTATCTTGTTCAATACAACTCCTACTAAATACTCTTTATACACACAAGGGGAA
TCCCTTATAGAGAAAACGGCACAACTATGCCAAAACAGTATGGAGACTGCTACCCACTAC
ACCACCTTCTGTGTGTGTTGTGGTTGCTCGGTCAGAACAGGTCATATACTGGGGAGTTAC
CCAATGGAGAGTGTTGACTCTTCCTCCCTTTTTTGGATGAGGGTGGAGTGTGTCTTCAGT
CACATTTCTTATTAGCACATACTCTGTGGGAGGGCAGGCTCACAAATGTTTGAAATCTAT
ACAAAGGATGATGTGGTAGATTGGGCCGTCACTCCCCCCTCATTCTCAAATACACTATTC
AGCAGTCTAGGTCCGTGTGCCAGATCTGATGCCTCTTAATGTTTCTGGTCTACAGTGAGT
ATCAACATAACAATCTGCTTAGTGGGAATTGGAACTCATACACCACCATCGTGCTGATGT
GAGGGTGTAACTGTGGCTTGGCCCACTCTACCACCAACTGCCCTAGGTCGCAAATAATAC
TCTCTGTGTTTTGGTGTCGTGTTGGTATAGGCTCTGAAACATAAGATGTAGCACAGGAAA
CAGGAGATGATTTCTTGTGATGTTGACGACAAAGGAAAGAGAACCACTGTAATAAATATG
CAAGGGTCTGTGTCTCGATCCACAAAGTGATATTGTAATACCAACACAATTGAGGGCGAG
AACCCACCCTGTCATGGGATGCTGCGTGGTGGGTGTAGTTTTGGTTGATAACTATAGCAG
TGGGGAGTGAAAACATCACTATCGAAGGGGTATGAGAGCAGCCACACAAAGGATACTTGA
CAATACTCTACGGGGCATGTATGTTGTATATGCAGGTGGGTCTATTTTGTCACAGTATAA
TCAACCAATACAGGCTTTATACCCAAACAAGGTAAGGATGGACACACTCCGCCCCATATT
GATACCCATCCTAATCACAAAACAAAACAAATGGTGATTCATTATTATCGGAAGTGGCAA
TTCAAAGTATACACACACACCATATTGACACGACAAGTGTAGAGATACACGGTATTCAAT
GGAATTGCCATCAAACCCCTGTACTTCAGGGCTAGGGTCAAACAGGGTGAGTTTC

>scaffold1488-973173-974323-+
AAACTCACCCTGTTTGACCCTAGCCCTGAAGTACAAGGGTTTGATGGCAATTTTATTGAA
TACCGCATATCTCCGCACTTGTTGTGTCAATATGATGTGTGTGTATACTTTGAATTGCCA
CTTCCGATAATAATGAATCACCATCTGGTTGTTTTATGATTGGGATGGGTATCAATATGG
AGTGGAGTGTGTCCATCCTTGCCTTGGTTGGACATAAAGCCTATGCTGGCTGATTATACT
GTGACAAAATAGACTTACTTGCCTATACAACATGCATGTCCCATGGAGTGTTGTCAAGTA
TCCTTTGTGTGGCTGCTCTCATACTTCTTGGATAGTGATGTTTTCACTCTCCACCACTAT
AGTCATCAGCCAAACTACATTCACCATGCAGCATCCCATGACAGGGTGGTATCTCGCCCT
CAATTGTGTCGGCATTAAAATACCACTTTGTGAATCAAGACACATACCCCTACGTATTAC
GATGACTCTTTCCTTGTCATCAACATCCCTTGTTTCCTGTGCCGCATCTCATGTTTCACA
GACTATACCAACACGACACCAGAACACAGGTAGTATTATTTGCGACCTAGGGAGGTTGGT
GGCAGTGTGGGCCAAGCCACATTTACACCCTCACATCAGCGCAATGGTGGTGTATAAGTT
CAATTCCCACTAAACCGATGTTGTCTGTTGATACTCACTGTAGACCAGAAACATTAAAAC
ACATCAGGTCTTGCACACGGACCTAGACTGCCGAATAGTGTATTTAAGAATGAGGGGAGT
GACGGCCCAATCTACCACATCATCCTTTGTATAGATCTCAAACATTTGTAGGTCTGCCCT
CACACAGAATATGTGCTAATAAGAAATGTGACTGAAGGCACACTCCACCCTCATCCAAAA
AGGAGGATAAAGAGCCAACACTTTCCATTGGGTAAACACTCTGTATATGACCTGTTCTGA
CTGAGCAGCAACAACACACAGAGAATGTGGTATAGTGGGTAGCAGTCTCTATACTGTTTT
GGCATGGTTGTGTCGTTTGTCCTATAAGAGATTCCCCTTGTGTGTATAAAGGGTATTAGT
AGAAGTTATACTGAACAAGATAACAGGGGTAAGAAGGAGACGATTGTATGTATATATCAA
TGTAGACAGT

>scaffold1496-109913-114687-C
CAGCACGGTTAGCTGGCTTCTTCAGGTAGCGTACCGACAGTACCAATCCACATTATGGCA
AATACCATTGGGATCGCCTTGTGGAAGTTGGCTGACTGACTTGTAGCACCGCCAGCCTAT
GCCTGAATGAGTATGGCTTGCCGTGTTTCATGGGATTTGATTTGAATTGGCAGATTCACA
AAACACCATTGGCATTCGTCACTTGTTTGTTTGAGGGTGTGTGATTATAGTCTCAACAAT
TAAAATTCATTCAAAAAATCCTATCACCAAATGGGATGCAGTCGATATCTCAACAGAGTA
ATGGACAAGAACCAAAAAGACAGAATCAAATACATTCAACCCAAATACTTTGATTCAAAG
GAGTATTACTACTAATAACCAACAAATCAAATCCAATCAAATCAATACTTTAGCAATGAC
ATTGGATATGTCGACACAAAGCCGCTTACCCTTGTTCCCAGCATTCAGGATCCACAGAGC
AGCCGTAGGAATTAAAGAAACCCCCAAAAAGTAAACCCTATGGTCAAAGAGGGAAGAGTG
TTGGGATTTGTATTATATAGTGATAACAGATTGTTGGACATGGGGTTTCTTATCGGAGGT
CGAAGCCAGGTGTGTTAGTATTGTGAATGTGTGATGTAAAGGTTTGTGGAGAGGACACAT
GCATATTGTTGATGAAAGACATCACGCAGTGGCCTGTGACAATCAATGTCTGCTATTTTA
TAACAGCGGTTGTTAGAAACAAGGGATGAAGAATCCTGAAAGTGACATAAAGCAAAAGAT
TACTACTGCAATAACAATACTTTCTAATAAGATCCAATATCACATTCATTACAAGTACAT
GTATCCCTTTTACTTTTAAGATGGAAAGGCAGACCAGAACAAATGGCAATCGACATATCA
ACCATAACACTATCCTTATCCACATATTCAAATCCAATTATTCAAAAAGTATTGTTATCG
TTTTACTTTTAAAGAAGATACACACACATCTCCCATCGACACTTTGTATTTGCAAGAGCC
ACCAGATCAACAGTGCCATCTGCGCGTATAATTTCTGGATGTTTGTGCAGATGAGTCCTA
AATCGCTCAAGAAGCTGCTCTTTTGACATCTTTGTTGAAATTCCATACGTCTACATATCA
CCCAGATATCATCCCTGTGTGATGTGTCCAACCTGATTGCATTGGAATGAATGTTAGCAT
ATACATACCACAAATACAAATACAACGGGAAATAGATTCATAACCAAAAGACATCACTAC
CTATGGAAATGCACGGGTTTAGAAAGCGTTTTCTTGCTTGAATTACTACTCTTCAATGAC
TTTTAATTCACAGGATTATCACACCATTCTCAGTTACAGCCAATGGATTTGATGTTAAAT
AAACACGTAGTTCCTCTACAAGTTGGGATTTTAGTTTAACACTTGAAACACCAAATATCT
TGCATAATGTGATCAATTGTACCCTCGAGAGTACTTCTAGTCTGAATAAAAATGATCATG
AGTTTGCAAATATAGCAGAATCCTAATATATGCATTTCATCAACAATCTAACACTGTTAC
ATACCTGTTGATATGGATGGCATATTGGATATATCAAATGTCTCTTTCTTTGACGGATTA
GGGTGAACTGCAAATTGACTATTCCACCCTCTTCCACCAGTGGCGATGCCGAATCAAGTA
GTTGGTTCTTGATGACATCGGCATATTCTGCCTTGGTGCGTTGGTATATGAAATACCACA
TATATCTGAAAATGTCCATAATTGATATTTACTCAACTGTGTCAAACTAGACTGCAATAG
TCAGCAATCAAATAAACCAAAAATATCATGCATATAATACTAATCAGACTAGGAATATAC
CTGTCAACAGTCAATGGCTTTGACTGACTACCACCATAGTTTAGAAGCAACTGCATCAGG
ATTGTGCCATTTGGAGACAATAGGGATGGATGCTGGCGTAAATGATCATGTACCATTACT
ATTAGAATATCTTGACTTCGCAGAGTTGATATCCAAATGAACTGCATAGACTGCGTAATT
GCCATGTATCACATACATTCAGACTAGTAACACAGAATAGGATTGAATCAGCCTACACTA
TTGACACAGAGCAAATATCAAGTAGAAATACAAACTGACCGCTTCAATACGGCTGCCATG
CTTTGCTTTGTTGAGTGGTTGGTGGAATCATCTACTGTGTACTGCTGCTGAGTAGATCCA
CTGTGCTGTTGCCAGCCATTGCTGATGGATTTCTCTGGATATGCAAATATATCGTCAATC
ATCTCATCATTGGAATTCTTTACTGATATCCCAAGTGTAGAGCACAATGAATGCAATTGA
TATGTCTTGACACTGTGTAACCTATCAAGTGGGATATAAGTGGAGGTCAGATATACTCGT
GGTTAATGACTCCAACTACTATCATACACACACCACACACACATAGTCAAACGAGGTCAA
TTACAATCAAACCCTCACTCTTTTGGGTATATCTGGTGATGAGTAAACATGGTCGACTCA
AAGTTAATGGATCCATCTGATAGTAGCATCGATGGGGTTGATTCCATATGCGACTTGATT
CTCTTGATGATTTCGGCCTTTGTTGGTATGTGGGTCAATCCCAAATACCTACCAAGACTA
CGTAGTTTTGTTCATCTAATACTCTCCAGACTGAACCCAATGTATTATGTCAGTGATGGA
AACCACACATCATCATCATACAGAATGTAGACTCTATATCAACAAAAACACACTTGTCTA
TATGGACTGAATCCAGTGTCTTGCTCTGATATCCCCTTCCTGCTGACCAGTTCCTCCTTT
GTGGCAGTCAGAGTCGGATCAATGGATGTTGAATATGTGCGACACTGTTCCAGATGCGAG
TAGTATTGACTGTGGATTGGTGTAATGGCATAATACAAGCACTCAATAGTCAGTCAATGG
AATGAGTTGTGCTCTAGTCTCTCACAGCACAATACAATTGGATAATATATGCAACTCATA
ACATACAACTGATTTCTGGAGTGAATGAGTAGTCACTGCTGCTGCTGATCTGATGGGTGC
AGGTGCAGTGACTGTTGCAGTGTTCCTGATTGTCCTTGACAGAATAGTGGCTGCACCCAC
TACGAGACTACTCCTGATCAATGGGTGTCTGTGCATGTGTGGCATACTACGCTGATAGTA
GCAACCATTGCTGTCATAGTAGTCAGTCAGTTCTGTCAGTCTAATCAGTTCTGTTTGATT
CAAAGCAGATTCTCTTCTCTAATGATCAAAGGGAAACCTCGTTGTGTCTGGGATCAGATC
TTAATCGAATTCCAACTAAGAATCAAACACAATTTCAAAGTTTCCTAAAGAATGTTTTCT
TTTTATCCTTTCACCAATCTCTGTTGGACTATAAGTGGTTGATGGATGGAGACCATATCT
ACTAGGGTCGTCTTACTCAACGATCACTTGTGCCATCTCATTCCATCATACTATTCCGTC
ATTCAACTCGTATCACCCAATATACTCCCAAATAGTCCATGTGTGATTTTGTTAGTCCTC
TTCCCCTCACATTCACATATCCCCTTTCCACCATCTCTATTAATGTTTGATGCGTGATTC
ATTTACTAATGAACCACTCACCACAATAACACTGTGGCTATACCACTGTATCCATGCAGT
TGTTTCCTTCTTATTCCTGATATCTTGTTCACTACAACTCCTACTAATACCCTTTATACA
CACAAAGGAAATCCCTTATAGGACAAACGACATAACCATGCCAAAACAGTATAGAGACTG
CTACCCACTACACCGCATTCTGTGTGTGTTGTTGCTGCTCGGTTAGAACATGCCATATAC
AGAGTGTTACCCAATGGAGAGTGTTGACTCTTCCTCACCTTTTGGATGAGGGTAGAGTGT
GTCTTTAGCCACATTTCTTATTAGCACATACTCTGTGTGAGGGCAGACCTACAAATGTCT
GAGATCCATACAAAAGGATGATGTGGTAGATTGGGCCGTCACTCCCTTCATTCTCAAATA
CACTATTAAACAGTCTGGTTCCTATGTGCCAGATCTGATGCCTTTCAATGTTCCTGGTCT
ACAACGAGGAGTATCAACAGACAACATCGGCTTAGTTGGAATTGAAACCCATACACCACC
ATTGCGCTGATGTGAGGTGTAACTGTAATTTGACCCATTTTACCACCAACCACTCTGAGT
CCCAAATAGTACGATCTGTGTTCTGATGCTGTGTTGGTATAATCTGTGTAACATAAGATG
CACACAGGAAGCAGGTGATAATTCATTAGAATGCTGATGACAAGGAAAGAGCCACTGTGA
TATGTAAGAGTATGTGTCTTGATTCACAAAGTGATGTTGTGATACCAACACAATTGAGGC
GAGAACCCACCCTGTCATGGGGATGCTGCGTGGTGGATGTAGTTTTGGCTGATAATTATA
GTGATGGGAGTACACATCACTATCCAAGAAGTATGAGAACAGCCACACAAAGGATACTTG
ACAATACTCTATGGGACATGTATGTTGTATAGGCAGGTGGATCTACTTTGTCACAGTATA
ATCAACCAACCCAACGGAATGGAACGAACTCCACCCATACATTGATGCCCATCCCAATCA
TAAAACAACCAGATGATGATTCATTATTATCGGAAGTGGCAATTCAAAATGTACACACAC
CAGATTGACATGACAAGTGTAGAGATCTGTGGCACCCAATAAACATCGCCACCAAAACCT
TGTACCTCAGGGCTAGGGTCAAAGAGTATATTTC

>scaffold1496-123155-127819-C
CCGCCAGCCTATGCCTGAATGGTGTAGCTTGCCTGTGTTTCATGAATCTGATTTGACTAT
CAGATTCACAAAACACCATTGGCACCCATTACTTAGTATTTGGGGTGTGATTATATTCTT
AACAATAAAGTTTATTCAAAAAAATCCTATCACCAAAGGGGATGCAGTCGATATCCCAAC
AGAGTAATGGACAAAAAAACCAAAGACAGAATCAACCATTCAACCCAAATACTTTGATTC
AAAGGAGTATTACTACTAATAACCAACAAAATCAAATCCAATCAAACCAATACTGTATCA
ATGACAATAGATATGTCGACACAAAGCCGCTCACCCTTGTTTCCAGCATTCATGATCCAC
AGAGCAGCCGTAGGAATTAAAGAAAACCAAAAAAAAGTAACCCCTATATCCAAGGAGGGG
AATAATGTTTGAATTTGTATTATATAGTGATAACAGATTGTTGGACATGAGGGTTTCTTA
TCGGGGGTCGAAGCCAGGTGTGTTGGTGTTGTGAATGTGTGATGTAAAGGTTTGTGGAGA
GAACACATGCATATTGTTGATGAAAGACATCACGCAGTGGCCTGTGACAATCAATGTCTG
CTATTTTATAACAAGCGGTTGTTAGAAACAAAGGATGAAGAATCCTGAAAGTGGCAACAT
AAAGCAAAAGATTACTACTGCAATAACAATACTTTATAATAAGATCCAATATCACATTCA
TTACAAGTACATGTATCCCTTTTACTTTTAAGATGGAAAGGCAGACCCCAGAACAAATGG
CAATCGACATATCAACCACCACACTATCCTATCCACATATTCAAATCCAATTATTCAAAA
GATTATTATCGTTTTACTTTTCAAAGATATACACACACATCTCCCATCGACACTTTGTAT
TTGCAAGAGCCACCAGATCAACAGTGCCATCTGCGCGTATAATTTCTGGATGTTTGTGTA
GATGAGTCCTAAATCGCTCAAGAAGCTGCTCTTTTGACATCTTTGTTGAAATTCCATACG
ATCTACATATCACTTGATATCATCCCTGTGTGATGTGTCCAAACTGATTGCATTGGAATG
AATGTTAGCATATACATACCACAAATACAAATACAACGGGAAATAGATTCATAACCAAAG
ACACCACTACCTATGGAAATGCACGGTTTGAAAAGCGTTTTCTTGCTGAATTACTACTCT
TCAATGACTTTTAATTCACAGGATTAGCACACCATCCTCAGTTACAGCAGATGGATTTGA
TGTTAAATAAACACGTAGTTCCTCTACAAGCTGGGCTTTTAGTTTAACACTTGAAACACC
AAATATCTTGCAAAATGTGATCAATTGTACCCTCGAGAGTGCTTCTAGTCTGAATAAAAA
AAAATGATCATGAGTTTACAAATATAACAGCAACATGAAATGCATATATATGCATTACAT
CAACAGATCAGCACTACCACAAACCTGTTGATGTGGATAGACATATTGGATATCTCAGAT
GTCTCTTTCTTTGACGGATTAGGGGTGAACTGCAAATTGACTATTCCACCCTCTTCCACC
AGTGGAGATACCGAATCAAGTAGTTGGTTCTTGATCACATCAGCATATTCTGCCTTGGTG
AGTTGGTATTAGATGCCACATATATCTGAAAATGTCCATAATTGATATTTACTCAACTGT
GTCAAACTAGAACTGCAATAGTCAGCAACCAAATAGACCAAAAACATCCTACATACATAT
GAATCAGGTTAGGAATATACCTGTCAACAGTCAATGGCTTGGACTGACTACCACCATGGT
TTAGAAACAACTGCATCAGGATTGTGCCATTTGGAGACACTAGGGATGGATGCTGGCGTA
AATGATCCTGTGCCATTACTATTAGAATATCTTGATTTCGCAGGGTTGATATCCCAAATG
AACTGCATAGACTGTTTAATTTCTGTCTATCACATGCATGAAGACTAGAAACACAGAATA
GATTGAGTCAGACTACACTATTGACCCAGAACAAATATAAAAATATAAATACAAACTGAC
CGCTTCAATACGACTGTCATGCTTTGCTTTGTTGTTGGGTGGTTGGTGGAATCATCTACT
GTGTTACTGCTGCTGAGTAGATCCACTGGTCTGTTGCTAGCCATTGCTGATGGGTTTCTC
TTGATATGCAAATATGTCTCGTCAATCAACTCATCATTGGAGTTCAACGCTGATATCCCA
AGTGCAGAGCACAATGAATGCAATTGATAGATCCTAAGACTGTGTAATCTATAAAGTGGG
ATACGAGTAGGTCAGATATACCATGGTTAATGATCCCAACTACTATCATACACACACACA
TAGTCAAACAAGGTCAATTACAAATCAAACCTCACTTGTTTGGATGTATCTGGTGATGAG
TAAACATGGTCGACTCAAAGTTAATGGATCTGTCTGGTAGTAGCATCGATGGGGTTGATT
CAATATGCGACTTGATTCTCTTGATGATTTCGGCCTTGATAGTATCTGAGTCAATCCCAA
ATATCTACCAAGACTGACTAATTCTGTCTGTCCAATACTCTCAGACTGAACCCAATGCAT
TATGTCAGTGATGGAAACCACATCATCATACAGGATGTAGACTCTATATCAAAACAAACA
CACTTGTCTATATGGACTGAATCCAGTGTCTTGCTCTTTGATATCCCCTTCCTGCTGATC
AGTTCCTCCTTTGTGGCAGTCAGAGTCGGATCAATGGATCCTGAATATGTGCGACACTGT
TCCAGATCCGAGTAGTATTGATTGTGGTTAATGTAATGATAATACAAACACTCAATAGTC
AGTAAGGGTGAGTTGTGCTCTAGTCTCTCTGCACAGCACAATACAATTGGATAACATATG
CAGCTCATAACATACAACTGATTTCTGGAGTGAGTGAGTAGTCACTGCTGCTGCTGATCT
GATGGGTGCGAGTGCAGTGACTGTTGCAGTGTTCCTGATTGTCCTTTACAGAATAGTGGC
TGCACCACTACGAGACTACTCCTGATCAATGGGTGTCTGTGCATGTGTGGCATACTACGA
CTGATAGTAGCAACCATTGCTGTCATAGTAGTCAGTCAGTTCTGTCAGTCTAATCAGTTC
TGTTTGATTCAAAGCAGTTCTCTTCTCTAATGATCCAAAGGAAACCTCGTTGTGTCTGGG
ATCAGATCTTAATCAATTCCAACTAAGAATCAAACACAATTTCAAAGTTTCAAAGAATGT
TTTCTTTTTATCCTTTCACCAATCTCGGTTGGACTATAAGTGGTTGATGGATGGAGACCA
TATCTACTAGGGTCGTCTTACTCAACGATCACTTGTACCATCTCATTCCATCATACTATT
TCGTCCTTCAACTCGTATCACCCAATATACTCCCAAATGGTCCATGTGTGATTTTGTTAG
TCCTCTTTCTCTACACTCACATATCCCCTTCACATCTCTATTAATGTTTGATGTGATTCA
TTTACTAATGAACCACTCACCACAATCACTGTGGCTATACCACTGTATCCATGCAATTGT
TTCCTTCTTATTCCTGATATCTTGTTCACTACAACTCCTACCAATACCCTTTATACACAC
AAGGGGAATCCCTTATAGGCCAAACGGCACAATCATGCCAAAACAGTATAGAGACTGCTA
CCCACTACACCACATTCTGTGTGTGTTGTTGCTGCTCAGTTAGAACAGGTCATATGAGTG
TTATCCCAATGGAGAGTGTTGACTCTTCCTCCCCTTGTTGGATGAGGATGGAGTGTGCCT
TCAGTCACATTTCTTATTAGCACATACTCTGTGTGAGGGCAGACCTACAAATGTCTGAGA
TCCATACAAAGGATGATGTGGTAGATTGGGCCATCACTCCCTTCATTCTCAAATACACTA
TTAAACAGCCTGGTTCATATGTGCCAGATCTGATGCCTTTTAATGTTCCTGGTCTACAAC
AAGGAGTATCAACAGACAACATCGGCTTAGTTGGAATTGAAACCCATACACCACCATTGC
GCTGATGTGAGTGTAACTGACTTGACCCACACTGCCACCAACCACTCTGAGTCCCAAATA
GTACGATCTGTGTTCTGATGCTGTGTCGGCATAGTCTGTGAAACATGAGATGCGGCACAA
GCAAGGGATAATTGCTTGTGATGTTGATGACAAGGGAAGAGAGCCACTGTGATATGTAAA
GTATGTGTCTTGATTCACAAAGTGATATTGTAATGCCGACACAATCGAGGCAGATACCAC
CCTGTCATGGGGATGCTGCATGGCGAGCGTAGTTTTGGTCGATAACTATAGTGGTGGAGA
GTGGAAACATCACTATCGAAGAGGTGTGAGCAGCCACACAAAGGATACTGACAATACTCT
GGGACATGTATGCTGTATAGGCAGATGGATCTATTCTGTCACAGTATAATCAACCAACCC
AGGCTTTATGTCCAACCAAGGCAGGGATGGACGCACTCCACCCATACATTGATGCCCATC
CCAATCATGAAAACAACCAGATGATGATTCATTATTATCGGAAGTGGCAATTCAAAGTGT
ACACACATCAGATTGACATGACAAGTGTAGAGATCTGTGGCACCCAATAAACATCGCCAC
CAAAACCTTGTACTTCAGGGCTGGGGTCAAAGGGAGTATATTTC

>scaffold1497-36341-41161-C
CAGCACGGTTAGCTGGCTTCCTTCAGGTAGCGTACCGACAGTACCAATCCACATTATGGC
AAATACCATTGGGATCGCCTTGTGGAAGTTGGCTGACTGACTTGTAACACCGCCAGCCTA
TGCCTGAATGAGTATGGCTTGCCGTGTTTCATGGGATTTGATTTGAATTGTAGATTCACA
AAACACCATTGGCATTCGTCACTTGTTTGTTTGAGGGTGTGGTCTGATTATAGTCTCAAC
AATTAAAATTCATTCAAAAAAATCCTATCACCAAAGGGGATGCAGTCGATATCCCAACAG
AGTAATGGACAAGAACCAAAAAGACAGAATCAAATACATTCAACCCAAATACTTTGATTC
AAAGGAGTATTACTACTAATAACCAACAAAATCAAATCCAATCAAATCAATACTTTAGCA
ATGACAACAGATATGTCGACACAAAGCCGCTTACCCTTGTTCCCAGCATTCAGGATCCAC
AGAGCAGCCGTAGGAATTAAAGAAACCCCCAAAAAAAGTAAACCCTATGGTCAAAGAGAG
GGGAAGAGTGTTGGGATTTGTATTATACAGTGATAACAGATTGTTGGACATGGGGTTTCT
TATCGGGGGTCGAAGCCAGGTGTGTTGGTATTGTGAATGTGTGATGTAAAGGTTTGTGGA
GAGAACACATGCATATTGTTGATGAAAGACATCACGCAGTGGCCTGTGACAATCAATGTC
TGCTATTTTATAACAAGCGGTTGTTAGAAACAAAGGATGAAGAATCCTGAAAGTGGCAAC
ATAAAGCAAAAGATTACTACTGCAATAACAATACTTTCTAATAAGATCCAATATCACATT
CATTACAAGTACATGTATCCCTTTTACTTTTAAGATGGAAAGGCAGACCCCAGAACAAAT
GGCAATCGACATATCAACCATAACACTATCCTTATCCACATATTCAAATCCAATTATTCA
AAAGATTATTATCGTTTTACTTTTCAAAGAAGATACACACACACATCTCCCATCGACACT
TTGTATTTGCAAGAGCCACCAGATCAACAGTGCCATCTGCGCGTATAATTTCTGGATGTT
TGTGTAGATGAGTCCTAAATCGCTCAAGAAGCTGCTCTTTTGACATCTTTGTTGAAATTC
CATACGATCTACATATCACCCAGATATCATCCCTGTGTGATGTGTCCAAACTGATTGCAT
TGGAATGAATGTTAGCATATACATACCACAAATACAAATACAACGGGAAATAGATTCATA
ACCAAAAGACACCACTACCTATGGAAATGCACGGGTTTAGAAAGCGTTTTCTTGCTTGAA
TTACTACTCTTCAATGACTTTTAATTCACAGGGATTAGCACACCATTCTCAGTTACAGCC
AATGGATTTGATGTTAAATAAACACGTAGTTCCTCTACAAGCTGGGCTTTTAGTTTAACA
CTTGAAACACCAAATATCTTGCATAATGTGATCAATTGTACCCTCGAGAGTACTTCTAGT
CTGAATGAAAAATGATCATGAGTTTGCAAATATAGCAGAATCCTAATATATGCATTTCAT
CAACAATCTAACACTGTTACATACCTGTTGATATGGATAGGCATATTGGATATATCAAAT
GTCTCTTTCTTTGACGGATTAGGGGTGAACTGCAAATTGACTATTCCACCCTCTTCCACC
AGTGGCGATGCCGAATCAAGTAGTTGGTTCTTGATGACATCAGCATATTCTGCCTTGGTG
CGTTGGTATATGAAATACCACATATATCTGAAAATGTCCATAATTGATATTTACTCAACT
GTGTCAAACTAGACTGCAATAGTCAGCAATCAAATAAACCAAAAATATCATGCATATAAT
ACTAATCAGACTAGGAATATACCTGTCAACAGTCAATGGCTTTGACTGACTACCACCATA
GTTTAGAAGCAACTGCATCAGGATTGTGCCATTTGGAGACAATAGGGATGGATGCTGGCG
TAAATGATCATGTACCATTACTATTAGAATATCTTGACTTCGCAGAGTTGATATCCCAAA
TGAACTGCATAGACTGCGTAATTGCCATGTATCACATACATAAAGGCTAGTAACACAGAA
TAGATTGAATCAGCCTACACTATTGACACAGAGCAAATATCAAGTAGAAATACAAACTGA
CCGCTTCAATACGGCTGCCATGCTTTGCTTTGTTGTTGAGTGGTTGGTGGAGTCATCTAC
TGTGTTACTGCTGCTGAGTAGATCCACTGTGCTGTTGCCAGTCATTGCTGATGGATTTCC
CTGGATATGCAAATATATCTCGTCAATCATCTCATCATTGGAATTCTTTACTGATATCCC
AAGTGTAGAACACAATGAATGCAATTGATATGTCTTGACACTGTGTAACCTATCAAGTGG
GATATAAGTGGAGGTCAGATATACTCGTGGTTAATGACTCCAACTACTATCATACACCCA
CACCACACACACATAGTCAAACGAGGTCAATTACAATCAAACCCTCACTCTTTTGGGTGT
ATCTGGTGATGAGTAAACATGGTCGACTCAAAGTTAATGGATCCATCTGGTAGTAGCATC
GATGGGGTTGATTCCATATGCGACTTGATTCTCTTGATGATTTCTGCCTTTGTTGGTATG
TGGGTCAATCCCAAATATCTACCAAGACTACGTAGTTTTGTTCATCTAATACTCTCCAGA
CTGAGCCCAATGTATTATGTCAGTGATGGAAACCACACATCATCATCATACAGAATGTAG
ACTCTATATCAACAAAAACACACTTGTCTATATGGACTGAATCCAGTGTCTTGCTCTTTG
ATATCCCCTTCCTGCTGATCAGTTCCTCCTTTGTGGCAGTCAGAGTCGGATCAATGGATC
CTGAATATGTGCGACACTGTTCCAGATGCGAGTAGTATTGACTGTGGATTGGTGTAATGG
CATAATACAAGCACTCAATAGTCAGTCAATGGAATGAGTTGTGCTCTAGTCTCTCTGCAC
AGCACAATACAATTGGATAACATATGCAGCTCATAACATACAACTGATTTCTGGAGTGAG
TGAGTAGTCACTGCTGCTGCTGATCTGATGGGTGCGAGTGCAGTGACTGTTGCAGTGTTC
CTGATTGTCCTTTACAGAATAGTGGCTGCACCCACTACGAGACTACTCCTGATCAATGGG
TGTCTGTGCATGTGTGGCATACTACGACTGATAGTAGCAACCATTGCTGTCATAGTAGTC
AGTCAGTTCTGTCAGTCTAATCAGTTCTGTTTGATTCAAAGCAGTTCTCTTCTCTAATGA
TCCAAAGGAAACCTCGTTGTGTCTGGGATCAGATCTTAATCGAATTCCAACTAAGAATCA
AACACAATTTCAAAGTTTCCTAAAGAATGTTTTCTTTTTATCCTTTCACCAATCTCGGTT
GGACTATAAGTGGTTGATGGATGGAGACCATATCTACTAGGGTCGTCTTACTCAACGATC
ACTTGTACCATCTCATTCCATCATACTATTCCGTCCTTCAACTCGTATCACCCAATATAC
TCCCAAATGGTCCATGTGTGATTTTGTTAGTCCTCTTCCCCTCACATTCACATATCCCCT
TTCCACCATCTCTATTAATGTTTGATGTGCGATTCATTTACTAATGAACCACTCACCACA
ATAACACTGTGGCTATACCACTGTATCCATGCAATTGTTTCCTTCTTATTCCTGATATCT
TGTTCACTACAACTCCTACCAATACCCTTTATACACACAAGGGGAATCCCTTATAGGACA
AACGACATAACCATGCCAAAACAGTATAGAGACTGCTACCCACTACACCGCATTCTGTGT
GTGTTGTTGCTGCTCAGTTAGAACAGGCCATATACAGAGGTTACCCAATGGAGAGTGTTG
ACTCTTCCTCACCTTTTTGGATGAGGGTAGAGTGAGTCTTCAGTCACATTTCTTATTAGC
ACATACTCTGTGTGAGGGCAGACCTACAAATGTCTGAGATCCATACAAAGGATGATGTGG
TAGATTGGGCCGTCACTCCCTTCATTCTCAAATACACTATTAAACAGTCTGGTTCATATG
TGCCAGATCTGATGCCTTTTAATGTTCCTGGTCTACAACAAGGAGTATCAACAGACAACA
TCGGCTTAGTTGGAATTGAAACCCATACACCACCATTGCGCTGATGTGAGGGTGTAACTG
TAATTTGGTCCATTTTACCACCAACCACTCTGAGTCCCAAATAGTACGATCTGTGTTCTG
ATGCTGTGTTGGTATAATCTGTGTAACATAAGATGCGACACAGGAAGCAGGTGATAATTC
ATTAGAATGCTGATGACAAGGAAAGAGCCACTGTGATATGTAAGAGTATGTGTCTTGATT
CACAAAGTGATGTTGTGATACCAACACAATTGAGGGCGAGAACCCACCCTGTCATGGGGA
TGCTGCGTGGTGGATGTAGTTTTGGCTGATAATTATAGTGATGGGGAGTACACACATCAC
TATCCAAGAAGTATGAGAACAGCCACACAAAGGATACTTGACAATACTCTATGGGACATG
TATGTTGTATAGGCAGGTGGATCTACTTTGTCACAGTATAATCAACCAACCCAGGCAAGG
ATGAACGAACTCCACCCATACATTGATGCCCATCCCAATCATGAAAACAACCAGATGATG
ATTCATTATTATCGGAAGTGGCAATTCAAAATGTACACACACATCAGATTGACATGACAA
GTGTAGAGATCTGTGGCACCCAATAAACATCGCCACCAAAACCTTGTACCTCAGGGCTGG
GGTCAAAGGGAGTATATTTC

>scaffold1497-49721-54445-C
CCGCCAGCCTATGCCTGAATGGTGTATGGCTTGCCTGTGTTTCATGAATCTGATTTGACT
ATATCAGATTCACAAAACACCATTGGCACCCGTTACTTAGTATTTGGGGTGTGATTATAT
TCTTAACAATAAAGTTTATTCAAAAAAATCCTATCACCAAAGGGGATGCAGTCGATATCC
CAACAGAGTAATGGACAAAAACCAAAAAGACAGAATCAACCACATTCAACCCAAATACTT
TGATTCAAAGGAGTATTACTACTAATAACCAACAAAATCAAATCCAATCAAACCAATACT
GTATCAATGACAATAGATATGTCGACACAAAGCCGCTCACCCTTGTTTCCAGCATTCATG
ATCCACAGAGCAGCCGTAGGAATTAAAGAAAACCAAAAAAAAGTAACCCCTATATCCAAG
GAGGGGAATAATGTTTGAATTTGTATTATATAGTGATAACAGATTGTTGGACATGAGGGT
TTCTTATCGGGGGTCGAAGCCAGGTGTGTTGGTATTGTGAATGTGTGATGTAAAGGTTTG
TGGAGAGAACACATGCATATTGTTGATGAAAGACATCACGCAGTGGCCTGTGACAATCAA
TGTCTGCTATTTTATAACAAGCGGTTGTTAGAAACAAAGGATGAAGAATCCTGAAAGTGG
CAACATAAAGCAAAAGATTACTACTGCAATAACAATACTTTATAATAAGATCCAATATCA
CATTCATTACAAGTACATGTATCCCTTTTACTTTTAAGATGGAAAGGCAGACCCCAGAAC
AAATGGCAATCGACATATCAACCATAACACTATCCTTATCCACATATTCAAATCCAATTA
TTCAAAAGATTATTATCGTTTTACTTTTCAAAGAAGATACACACACATCTCCCATCGACA
CTTTGTATTTGCAAGAGCCACCAGATCAACAGTGCCATCTGCGCGTATAATTTCTGGATG
TTTGTGTAGATGAGTCCTAAATCGCTCAAGAAGCTGCTCTTTTGACATCTTTGTTGAAAT
TCCATACGATCTACATATCACCCAGATATCATCCCTGTGTGATGTGTCCAAACTGATTGC
ATTGGAATGAATGTTAGCATATACATACCACAAATACAAATACAACGGGAAATAGATTCA
TAACCAAAAGACACCACTACCTATGGAAATGCACGGGTTTAGAAAGCGTTTTCTTGCTTG
AATTACTACTCTTCAATGACTTTTAATTCACAGGGATTAGCACACCATCCTCAGTTACAG
CAAATGGATTTGATGTTAAATAAACACGTAGTTCCTCTACAAGCTGGGCTTTTAGTTTAA
CACTTGAAACACCAAATATCTTGCAAAATGTGATCAATTGTACCCTCGAGAGTGCTTCTA
GTCTGAATAAAAAAAAATGATCATGAGTTTACAAATATAACAGCAACATGAAATGCATAT
ATATGCATTACATCAACAGATCAGCACTACCACAAACCTGTTGATGTGGATAGACATATT
GGATATCTCAGATGTCTCTTTCTTTGACGGATTAGGGGTGAACTGCAAATTGACTATTCC
ACCCTCTTCCACCAGTGGAGATACCGAATCAAGTAGTTGGTTCTTGATCACATCAGCATA
TTCTGCCTTGGTGAGTTGGTATTAGATGCCACATATATCTGAAAATGTCCATAATTGATA
TTTACTCAACTGTGTCAAACTAGACTGCAATAGTCAGCAACCAAATAGACCAAAAACATC
CTACATACATATGAATCAGGTTAGGAATATACCTGTCAACAGTCAATGGCTTGGACTGAC
TACCACCATGGTTTAGAAGCAACTGCATCAGGATTGTGCCATTTGGAGACACTAGGGATG
GATGCTGGCGTAAATGATCCTGTGCCATTACTATTAGAATATCTTGATTTCGCAGGGTTG
ATATCCCAAATGAACTGCATAGACTGTTTAATTTCTGTCTATCACATGCATGAAGACTAG
AAACACAGAATAGATTGAGTCAGACTACACTATTGACCCAGAACAAATATAAAAATATAA
ATACAAACTGACCGCTTCAATACGACTGTCATGCTTTGCTTTGTTGTTGGGTGGTTGGTG
GAATCATCTACTGTGTTACTGCTGCTGAGTAGATCCACTGGTCTGTTGCTAGCCATTGCT
GATGGGTTTCTCTTGATATGCAAATATGTCTCGTCAATCAACTCATCATTGGAGTTCAAC
GCTGATATCCCAAGTGCAGAGCACAATGAATGCAATTGATAGATCCTAAGACTGTGTAAT
CTATAAAGTGGGATACGAGTGGAGTCAGATATACTCATGGTTAATGATCCCAACTACTAT
CATACACACACACATAGTCAAACAAGGTCAATTACAAATCAAACCCTCACTTGTTTGGAT
GTATCTGGTGATGAGTAAACATGGTCGACTCAAAGTTAATGGATCTGTCTGGTAGTAGCA
TCGATGGGGTTGATTCAATATGCGACTTGATTCTCTTGATGATTTCGGCCCTTGATAGTA
TCTGAGTCAATCCCAAATATCTACCAAGACTGACTAGTTCTGTCTGTCCAATACTCTCCA
GACTGAACCCAATGCATTATGTCAGTGATGGAAACCACACATCATCATACAGGATGTAGA
CTCTATATCAAAACAAACACACTTGTCTATATGGACTGAATCCAGTGTCTTGCTCTTTGA
TATCCCCTTCCTGCTGATCAGTTCCTCCTTTGTGGCAGTCAGAGTCGGATCAATGGATCC
TGAATATGTGCGACACTGTTCCAGATCCGAGTAGTATTGACTGTGGATTGGTGTAATGGC
ATAATACAAACACTCAATAGTCAGTAAAGGGGGTGAGTTGTGCTCTAGTCTCTCTGCACA
GCACAATACAATTGGATAACATATGCAGCTCATAACATACAACTGATTTCTGGAGTGAGT
GAGTAGTCACTGCTGCTGCTGATCTGATGGGTGCGAGTGCAGTGACTGTTGCAGTGTTCC
TGATTGTCCTTTACAGAATAGTGGCTGCACCCACTACGAGACTACTCCTGATCAATGGGT
GTCTGTGCATGTGTGGCATACTACGACTGATAGTAGCAACCATTGCTGTCATAGTAGTCA
GTCAGTTCTGTCAGTCTAATCAGTTCTGTTTGATTCAAAGCAGTTCTCTTCTCTAATGAT
CCAAAGGAAACCTCGTTGTGTCTGGGATCAGATCTTAATCGAATTCCAACTAAGAATCAA
ACACAATTTCAAAGTTTCCTAAAGAATGTTTTCTTTTTATCCTTTCACCAATCTCGGTTG
GACTATAAGTGGTTGATGGATGGAGACCATATCTACTAGGGTCGTCTTACTCAACGATCA
CTTGTACCATCTCATTCCATCATACTATTTCGTCCTTCAACTCGTATCACCCAATATACT
CCCAAATGGTCCATGTGTGATTTTGTTAGTCCTCTTTCTCTACACTCACATATCCCCTTT
TCACCATCTCTATTAATGTTTGATGTGCGATTCATTTACTAATGAACCACTCACCACAAT
AACACTGTGGCTATACCACTGTATCCATGCAATTGTTTCCTTCTTATTCCTGATATCTTG
TTCACTACAACTCCTACCAATACCCTTTATACACACAAGGGGGGAATCCCTTATAGGCCA
AACGGCACAATCATGCCAAAACAGTATAGAGACTGCTACCCACTACACCACATTCTGTGT
GTGTTGTTGCTGCTCAGTTAGAACAGGTCATATACAGAGTGTTATCCCAATGGAGAGTGT
TGACTCTTCCTCCCCTTGTTGGATGAGGATGGAGTGTGCCTTCAGTCACATTTCTTATTA
GCACATACTCTGTGTGAGGGCAGACCTACAAATGTCTGAGATCCATACAAAGGATGATGT
GGTAGATTGGGCCATCACTCCCTTCATTCTCAAATACACTATTAAACAGCCTGGTTCATA
TGTGCCAGATCTGATGCCTTTTAATGTTCCCTGGTCTACAACAAGGAGTATCAACAGACA
ACATCGGCTTAGTTGGAATTGAAACCCATACACCACCATTGCGCTGATGTGAGGGTGTAA
CTGTGACTTGACCCACACTGCCACCAACCACTCTGAGTCCCAAATAGTACGATCTGTGTT
CTGATGCTGTGTCGGCATAGTCTGTGAAACATGAGATGCGGCACAAGAAGCAAGGGATAA
TTGCTTGTGATGTTGATGACAAGGGAAAGAGAGCCACTGTGATATGTAAGAGTATGTGTC
TTGATTCACAAAGTGATATTGTAATGCCGACACAATCGAGGGCGAGATACCACCCTGTCA
TGGGGATGCTGCATGGCGAGCGTAGTTTTGGTCGATAACTATAGTGGTGGAGAGTGGAAA
CATCACTATCGAAGAGGTGTGAGAGCAGCCACACAAAGGATACTTGACAATACTCTATGG
GACATGTATGCTGTATAGGCAGATGGATCTATTCTGTCACAGTATAATCAACCAACCCAG
GCTTTATGTCCAACCAAGGCAGGGATGGACGCACTCCACCCATACATTGATGCCCATCCC
AATCATGAAAACAACCAGATGATGATTCATTATTATCGGAAGTGGCAATTCAAAGTGTAC
ACACACATCAGATTGACATGACAAGTGTAGAGATCTGTGGCACCCAATAAACATCGCCAC
CAAAACCTTGTACTTCAGGGCTGGGGTCAAAGGGAGTATATTTC

>scaffold1498-33305-34300-+
AAGCATACTCCTTTTGACCTAGCCCTGAAATGCAGGGTTTTGGTAGTGATTTTATTGAGT
AATACGTATCTTCACACTGCCACGTCAATATGATGTGTGTGTACTTTAATTTCCACTTCC
AACAATAATGAATTACCATATGTTTGTTTTATGACTGGGATGGGTATCGATGTATGGGTG
TGTGTCTATCATTGCCTTGGTTGGGCATAAATCATGTATTGGTTTGATTATACTGTGCAA
AATAGACTCACCTGCCTATACAACATACATGTCCCATAGAGTATTGTCAAGTGTCCTTTG
TGTCTGCTCTCATACCTCTTCGATAGTGATGTTCCACTCCCCACTACTATAGTTATCAGC
CAAAACTACATTCACCACAGCATCCCCATGACAGGGTGGTATCTCGCCTTCAATTGTGTT
GGTATTACAACATCACTTTGTGAATCGAGACACAGACTCTTACCTATTACAGTGGTTCTC
TTTCTCTTGTCATTAACATCACAAGAAACCATTTACCTGTTTCCTGTGCCGCACCTTATG
TTTCACAGCATATACCAACACGACACCAGAACACGGGTAGTATTATTTGCGACCTAGAGC
GGTTGGTACCAGAATGGGTCAAGCCACAGTTACAGCCCACATCAGCCCGATGACGTACAG
TTCGATTTCCACCAAGCGGGTGTTGTCTGCTAATATTCCTCGTTGTAGACTAGAGATATT
AAAAGGCGTCGGATCTGACACACGGACCTAGACTGCTTAATAGTGTGTTTAGAATGAAGG
GAGTGACGGCCCAATCTACCACCACCCTTTGTATATATCTCAAAAATTTGTAGGTCTGCC
CTCCCACAGAGTACGTGCTAATAAGAACTGTGGCTGAAGGCACACCCCGCCCTCATCCAA
AAAGGGAGAAAGGGTCAACACTCCCATTGGGTAACCTCTGTATATGACCTATTCTACCCA
AGCAGCCACAACACACACAGAAGGTGGTGTAATGG

>scaffold1499-29838-30830-+
AAGCATACTCCTTTTGACCCCAGCCCTGAAATGCAGGGTTTTGGTAGTGATTTTATTGAG
TAATACGTATCTTCACACTGCCACGTCAATATGATGTGTGTGTATACTTTAATTTCCACT
TCCAACAATAATGAATTACCATATGTTTGTTTTATGACTGGGATGGGTATCGATGTATGG
GTGTGTGTCTATCATTGCCTTGGTTGGGCATAAATCATGTATTGGTTTGATTATACTGTG
GCAAAATAGACTCACCTGCCTATACAACATACATGTCCCATAGAGTGTCAAGTGTCCTTT
GTGTGTCTGCTCTCATACCTCTTCGATAGTGATGTTCCACTCCCCACTACTATAGTTATC
AGCCAAACTACATTCACCACAGCATCCCCATGACAGGGTGGTATCTCGCCTTCAATTGTG
TTGGTATTACAACATCACTTTGTGAATCGAGACACAGACTCTTACCTATTACAGTGGTTC
TCTTTCTCTTGTCATTAACATCACAAGAAACCATTTACCTGTTTCCTGTGCCGCACCTTA
TGTTTCACAGCATATACCAACACGACACCAGAACACAGGTAGTATTATTTGGGACCTAGA
GCGGTTGGTACCAGAATGGGTCAAGCCACAGTTACAGCCCACATCAGCCCGATGACGTAC
AGTTCGATTTCCACCAAGCGGGTGTTGTCTGCTAATATTCCTCGTTGTAGACTAGAGATA
TTAAAAGGCGTCGGATCTGACACACGGACCTAGACTGCTTAATAGTGTGTTTAAGAATGA
AGGTGACGGCCCAATCTACCACCACCCTTTGTATATATCTCAAAAATTTGTAGGTCTGCC
CTCCACAGAGTACGTGCTAATAAACTGTGGCTGAAGGCACACCCCGCCCTCATCCAAAAG
GGAGAAAGGGTCAACACTCCCATTGGGTAACCTCTGTATATGACCTATTCTACCCAAGCA
GCCACAACACACACAGAAAGGTGGTGTAATGG

>scaffold1502-24143-28550-C
TGTCAGCAATGACAATAGATATGTCGACACAAAGCCGTTTGCCTTTTGCCAGCATTCAGG
ATTCACAGAGCAGCCGTAGGAATTAAAGAAACCCAAAAAAAAGTAAACCCTATATCCAAG
GAGTGGAAGAGTGTTGGGATTTGTATTACATAGTGATAACAGTTTGTTGGACATGGGGCT
TCTTATGGGGGGTCGAAGCCAGGTGTGTTGGTATTGTGAATGTGTGATGTAAAGGTTTGT
GGAGACAACACATGTATGTTGTTGATGAAAGACAGCAATGCAGTTTCCTGTGACAATCAA
TATCTGCTATTACATAGCAGGCGGTTGTTAGAAACAAGGGATGGAAATCCTGAAAGTGAC
AACATAAAGCAAAAGATTACTACTGCAATAACAATACTTTCTAATAAGATCCAATATCAC
ATTCATTACAAGTCCATGTATCCCTTTTACTTGTAAAAAAGGAAAGTGATACCTCGGAAC
AAATGACAAATGAAATATCAACCATAACACTATCCCTATCCCCATATTCACATCCAATTA
TTCAAAAGTTTATTATTATTTTTACTTTTAAAAAAGAAACACACACACACACACACACCC
CATCAACCCTTTGTATTTGCAAGAGTCACCAGATCAATAGTGCCATCTGCGCGTATAATG
TTTGGATATTTGTGTAGGCGAGTCCTAAATTGCTCAAGAAGCTGCTCTTTTGGTATCATT
ATTGAAATTCCATACAATCTACATATCACCCATATATCATCAATGTGTGATACGACCAAC
ATGATTGAATTGAAATGAATGTTAGCATACATATACCACATACCACAAATATAACGAGAA
GTAGATTCATGACCAAAAGACATCACTACCTATTGAGATACATGGGTTTAGAAAGCGTCT
TCTTGCTTGAATTACTATTCAGCGACTTTTATTCCCAGGGATTAACACACCATCCTCAGT
TACAGCAAATGGATTTGATGTTAAATAAGTACGTAGTTCTTCTACAAGCTGGGCTTTTGG
TTTAACACTTGAAGCACCAAACATTTTGCATAATGTGGTTAATTGTACCCACGAGAGTGC
CTCTAGTCTGAATTAAAAATGATCATGAGTTTACAAATATATCAGCAGCATAATATACAT
TTGCATCAACAATCTAATACTGTTACATACCTGTTGATGTGGATAGGCATATTGGATATG
TCAGATATCTCTTTCTTTGACGGATTAGGGTGAATTGCAAATTGACCATGCCACCCTCTT
CCACCAGTGGTGATGTCGAATCAAGTAGTTGGTTCTTGATGAAACCAGCAAATTCTGTAT
GTGTGAGGTAGTATGGAATGCCACATATATCTGAAAATGTTCATAATCAATATCTAGTCA
ACTGTGTCAAACTAGACTGCAATAGTCAGTAATCAAATAAACCAAAGGCATCATACATAT
AATATGAATCAGATTAGGGATATACCTATTGACAGTCATTGGCTTTGACTGACTATCACA
ATGGCTTAGAAGCAACTGCAATGGGATTGTGCCGTTTAGAGACACTGGGGATGGATGCTC
GCGTAAATGATCATATGCCATTGCTTGTATAATATCTTGATTTCGTAGAGTTGATATTCC
AAATGAACTGCACAAACTGAGTAATTGCTGACTATCACATGCATGGAGACTAGAAACACA
GAATAGATTGAATCAGCCTACACTATTGACCCAGAACAAATGCCAAGTAGAAATACAAAC
TGACCGCTTCAATACGGCTGCCATGCTTTGCTTTGTTGTTGGGTGGCTGGTAGAATCATC
TACTGTGTTACTGCTGAGTAGATCCACTGTGCTGTTGCCAGCCATTGCTGATGGATTTCT
CTTTATATGCAAATATATCTCGTCAACCAACTCATCATTGGAATTACTCACTGATATCAC
AAGTGCAGAACACAATGAATGCAATTGATGGATCTTAACACTGTGCAATCTATCAAGTGG
GATAAGGATAAGGTCAGATATACTCATGGTTAGTGATCTCAACTACTATCACATACACAC
ACACATAGTCAAACGAGGTCAACTACAATCAAACCCTCACTCGTTTGGATGTATCTGATT
ATTGGTAAACATGGTCGACTCAAAGTCAATGGATCCGTCTGGTAGTAGCATCGATGGGGT
TGATTCAATATGCGACTTGATTCTCTTGATGATTTCGGTCTTTGTTAACGTGTAGGTCAA
TCCCAGATATCTACCAAGACTGAATAGTTTTGTCTGTCCAATACTCTCCAGACTGAGCCC
AATGTATTATGTCAGTGATGGAAACCACACATTATCATCATACAGAATGTAGACTATATA
ATAAAGAAAACACACTTGTCTATATGGACTGAATCCAGTGTCTTGTTCTCTGATATCCCC
TTCCTGCTGATCTGTTTCTCCTTGGTGGCAGTCAGAGTCGGATCAATGGATGTTGAATAT
GAGCGACACTGTTCCAGATGCGAGTAGTATTGACTGTGGATTGGTGTAATGGCATATACA
AACACTCAAGGAGTCAGTAAAGGAGATGAGTTGTGTTCTAGTCTCTCTACACAGCACAAT
ACAACTGTATATGGCATATGCAACTCATAACATACAACTGATGCTGGAGCGAGTGAGTAG
TTGCTGCTGCTGCTGATCTGATGGGTGCGAGTGCAGCGACTGTTGCAGTGTTCCTGATTG
TCCTTGATAGAACAGTGGCTGCCCACTACAAGACTACTCCTGATCAATGAGTGTCTGTGC
ATGTGTGGCATAATACCACGGCTGATAGTAGCAATCATTGCTGTCATACCAGTCATATTA
GTCAGTTCAGTCAGTCTAATATGATCTGTTGGATCCAAAGCAGCTCCCTTCTCTAATGGT
CAAAGGAAACCTCGTTGTGTCTGGGATCAGATCTTAATTGAATTCCAACTAAGAATCGAA
CACAATTTTAAAGTTTCCTAAAGAATGTTTTCTTTTTATCCTTTCACCAATCTCTGTTGG
AGACTATAAGTGGTTGATAGATGGAGACCATATCTACTAGGGGTCGTCCTACTCAACGAT
CATTTGTACCATCTCATTCCATCATACTATTCCGTCCTTCAACTCGTATCACCCAATATA
CCCCCAAATAGTCCATGTATGTTTCTGTTGGTCCTCTTCCCCCCACACTCACATGTCCTC
TTTCCGCCATCACCACTAATGTTTGATGCGTGATTCATTTACTAATGAACCGCTCACCAC
ATAAACACTGTGGCTATACCACTATATTCATGCAGTTGTTTCCTGTACCCCTGATATCTT
GTTCAATACAACTCCTACTAAATACCCTTTATACACACAAGGGGAATCCCTTATAGGACA
AACGACACAATCATGCCAAAACAGTATAGACATTGCTACCTACTACACCACATTCTGTGT
GTGTTGTTGCTGCTCGGTCAGAACAGGTCATATACAGAGTGTATACCCAATGGAGAGTGT
TGACTCTTTCCCCCTTTTTGGATGAGGGTGGAGTGTGCCTTCAGTCACATTTCTTATTAG
CACATACTCTGTGTGAGGGCAGACCCACAAATGTTTGAGATCTATACAAAGGATGATGTG
TAGATTGGGTCGTCACTCCCCTCATTCTTAAATACATTATTCAGCAGTCTAGGTCCGTGT
GCCAGACCTGATGTGTTTTAATGTTTCTGGTCTACAACGAGTATCAACAGACAACATCGG
TTTAGTAGTGATCGAGCTCATACACCATCATTGCGCTGATATGAGGGTGTGACTGTGACT
TGACCCATTCTGGTACCAATCGCCATAGGTCCCAAACAATACTATCTGTGTTCTGGTGTC
GTGTCAGTATAGTCTGTGAAACATAAGATGTAGCACGGAAACATGTGATGGTTTATTAGG
ATGTTGACGACAAATGAAGAGAATCACTGTGGTATGTAGGGTCTGTCTTGATTCACAAAG
TGAGATTGGAATGCCGACACAATTGAGGGCGAGATCCCACCCTGTCATGGGGATGCTGCG
TGGTAAATGTAGTTTTGGCTGATAACTATAGCGGTGGGAAGTGCACATCACTATCGAAGA
GGTATGAGAGCAGCCACACAAAGGACACTTGACAACACTCTATGTGGCATGTATGTTGTA
TAGGCAGGTGGGTCTATCTTGTCACAGTATAATCAACCAACCCCAGACTTTATGCCCAAC
CAAGGCAAGGATGGACACACTTCACCCCATATTGATATCCATCCTAATCACAAAACAACC
AGATGTCAATTCATTATTATCGGAAGTGGCGATTCAAAGTATACACACACACCATATTGA
CACGACAAGTGTAGAGATACGTAATATTCAATGAAATTGGCACCAAAACCTTGTACCTCA
GGGCTAGGGTCAAAGGGAGTATATTTC

>scaffold1504-481547-483465-+
AAACTCACCCTGTTTGACCCTAGCCCTAAAGTACAAGGTTGTGGTGCCAATTTCATTGAA
TACCGCGTATCCTCTACACTTGTCATGTCAATATGGTGTGTGTGTTCATTTTGAATTGCC
ACTTCCGATAATAATGAATTGACATCTGGTTGTTTTTGTGATTGGGATGGGTATCAATGT
GGGGTGGAGTGTGTCCATCCTTACCTTGGTTGGACATAAATCCTATGCTGGTTGATTATA
CTGTGACAAAATAGACCCACCTGCCTATACAGCATACATGTCCCATGGAGTATTGTCAAG
TGTCCTTTGTGTGGTTGCTTTCATACCTCTTCGATAGTGATGTGTGCACTCTCCACCACT
ATAGCCATCAGCCAAAATTACATTCACCACGCAGCATCCCATGACAGGGTGGTATCTCGC
CCTCAATTGTGTTGGTATCACAATCTCACTTTGTGAATCAAGACACAGACCCTTACATAT
TGTAATGGTTCTTTTGTCTTTATAATCAACATCACAGAAAATCATCTCCTGTTTCCTGTG
CCGCACCTTATGTTTCACAGACTGTACCAACACGACACCAGAACACAGATCGTATTATTT
GGGACCTAGGGCGGTTGCTACCAGAGTGAGTCAAGCCACAGTTACACCCTCACATCAGCG
CAGTGGTGGTGTATGAATTCCAATTCCCACTAAACCGATGTTGTCTGTTGATATTCACTG
TAGACCAGAAACATTAAAACACATCAGATCTGGCACACGGACCTAGACTGCCGAATAATG
TATTTAAGAATGAGGGGAGTGACGGCCCAATCTACCACATCATTCTTTGTATAGATCTCA
AACATTTGTGGGTCTGCCCTCACACAGAGTATGTGCTAATAAGAAATGTGACTAAAGGCA
CACTCCACTCTCATCCAAAAAGGGGGGAGGGAAGAGTCAACACTCTCCATTGGGTAACTC
CCCAGTATATGACCTGTTCTAACCGAGCAGCAACAATACACACAGAATGTGGTGTAGTGG
GTAGCAGTCTTTATACTGTTTTGGCATGGTTATGTCGTTTGTCCTATAAGGAATCCCCCT
TGTATATATATAAAGGGTATTAGTAGGAGTTGTACTGAACAAGATAGCAGGGGTAAGAAG
AAAACAACTGCATGTATATAGTGGTATAGCCACAGTGTTATTGTGGTGGGTGGTTCATTA
GTAAATGAATCACACATCCAACATTAGTGGAGATGGTGGAAAGGGGACATGTGAGTGTGT
AGAGAAAGAGGACTAGCAGAAACACACATGGACCATTTGAGGGTATATCGGGTGATACGA
ATTGAATGACGGAATAGTATGATGGAATGAGATGGTACAAGTGATCTTTGAGTAGGACGA
CCCTAGTAGATATGGTCTCCATCTATCAACCACTTATAGCCCAACAGAGATTGGTGAGAG
GATAAAAAGAAAACATTCTTTAGGAAACTTTGAAATTGTGTTTGATTATTAGTTGGAATT
CTATTAAGATCTGATCCCAAACACAACGAGGTTTCCATTTGATCACTAGAGAAGGGATCT
GCTTGGGATCCAACAGATCAAATTAGACTGACTGACTGACTGACTAATATGACAGCAATG
ATTACTACTATCAGTCGTGGTATTATGCCACACATGCACAGACACTCGTTGCTCAGGAGT
AGTCTCGTAGTGTGTGCAGCCACTGTTTTGTCAAGGACAATCAGGAACACTGCAACAGTC
GCTGCACTTGCACCCATCAGATCAGCAGCAGCAACTACTCACTCACTCCAGAAATCAGTT
GTATGTCATGGATTGCATATGTTATACAGTTGTATTGTGCTGTGTAGAGAGACTAGAACA
CAACTCATCCCATTTACTGACTCTTGAGTGTTTGTATTATGTCATTACACCAATCCAC

>scaffold1504-493214-495140-+
AAACTCACCCTGTTTGACCCTAGCCCTAAAGTACAAGGTTGTGGTGCCAATTTCATTGAA
TACCGCGTATCCTCTACACTTGTCATGTCAATATGGTGTGTGTGTACACTTTGAATTTCT
ACTACCGATAATAATGAATCACCATCTGGTTGCTTTGTGATTGGGATGGGTATCAATGTG
GGGTGGAGTGTGTCCATCCTTGCCTTGGTTGGACATAAGTCATGTATTGGTTGATTATAC
TGTGACAAAATAGACCCACCTGCCTATACAGCATACATGTCCCATAGAGTGTTGTCAAAT
GTCCTTTGTGTGGCTGCTCTCATACATCTTCGATAGTGATGTGTGCACTCTCCACCACTA
TAGCCATCAGCCAAAACTACATTCACCACGCAGCATCCCATGACAGGGTGGTATCTCGCC
CTCAATTGTGTTGGTATCACAACATCACTTTGTGAATCAAGACACAGACTCCTACATATT
GTAATGGTTCTTTTTTCCTTTGTCGCCGACATCACAGGAAATCATCATCTGTTTCCTGTG
CCACATCTCATGTTTCACAGACTATACCAACACGACACCAAAACACAGAGAGTATTATTT
GCGACCTAGGGCGGTTGCTACCAGAGTGGGTCAAGCCACAGTTACACCCTCACATCAGCG
CAATGGTGGTGTATGAGTTCAATTCCCACTAAGCAAATGTTGTCTGTTGATGCTCACTGT
AGACCAGAAACATTAAAACACATCAGGTCTGGCAAACGGACCTAGACTGCCGAATAATGT
ATTTGAGAATGAGGGGAGTGGCAGCACAATCTACCACATCATCCTTTGTATAGATCTCAA
ACATTTGTGGGTCTGCCCTCACACAGAGTATGTGCTAATAAGAAATGTGACTGAAGGCAC
ACTCCACTCTCATCCAAAAAGGGGAAAAAGAGTCAACACTCTTCATTGGGTATACACTCT
GTGTATATGACCTGTTCTAACCGAGCAGCCACAACACACACAGAAGGTGGTGTAGTGGGT
AGCAGTCTCTATACTGTTTTGGCATGGTTGTGTCGTCTGTCCTATAAGGAATCCCCCTTG
TATATATATAAAGGGTATTAGTACCAGTTGTACTGAACAAGATATCAGGGGTAAGAAGAA
AACAACTGTATGGATACAGTGGTATAGCCACAGTGTTACTGTGGTGAGTGGTTCATTAGT
TCATGAATCACACATCCAACATTGGTGGAGATGATGGAAAGGGGACATGTGAATGCAGAG
AAAGAGGACTAACCAAACCACACATGGAATATTTGGGGGTATATTGGGTATATTGGGTGA
TACGAGTTGAATGACGGAATAGTATGATGGAATGAGATGGTACAAGTGATCGTTGAGTAA
GACGACCCTAGTAGATATGGTCTCCATCTATCAACCACTTATAGTCCAACAGAGATTGGT
GAAAGGATAAAAAGAAAACATTCTTTAGGAAACTTTGAAATTGTGTTTGATTCTTAGTTG
GAATTCGATTAAGATCTGATCCCAAACACAACGAGGTTTCCTTTTTGATCATTAGAGAAG
GGAACTGCTTAGGATCCAACAGATCAAATTAGACTGAACTGACTGACTGACCACTATGGC
AGCAATGATTGCTACTATCATCCGTGGTACTATGCCACACATGCACAGACACTCGTTGCT
CAGGAGTAGTCTCGTAGTGGGTGCAGCCACTGTTCTTATCAAGGACAATCAGGAACACTG
CAACAGTCGCTGCACTTGCATCCATCAGATCAGCAACAGCAGCAACTCACTCACTCCAGC
AATCAGTTGTATGTTATGAGTTGCATGTGTCATACAGTTGTATTGTGCTGTGTAGAGAGA
CTAGAACACAACTCATCCCATTTACTGACTATTGAGTGTTTGTATTATGTCATTACACCA
ATCCAC

>scaffold1504-504426-508269-+
AGACTCACCCTGTTTGACTCTAGCCCTGAAGTACAGGGTTTTGGTGACAATTTCATTGAA
TACCGCGTATCCTCTACACTTGTCGTGTCAATATGGTGTGTGTGTACACTTTGAATTGCC
ACTTCCGATAATAATGAATCACCATCTGGTTGTTTTTGTGATTGGGATGGGTATCAATGT
GGGGTGGAGTGTGTCCATCCTTGCCTTGGTTGGACATAAGTCATGTAGTGGTTGGTTATA
CTGTGACAAGATAGACCCACCTGCCTATACAACATACATGCCACATAGAGTGTTGTCAAG
TGTCCTTTGTGTGGCTGCTCTCATACATCTTCGATAGTGATGCTTCCACTCTCCACCGCC
ATAGTTATCGGCCAAAACTACATTCACCACGCAGCATCCCCATGACAGGGTGGTATCTCG
CCCTCGATTGTGTCGGCATTACAATATCACTTTGTGAATCAAGACACAGACCCCTACATA
TTACAGTGACTTTCTTTCCCTTGTCATCAACATCCTAATAAACCATCGCCTGTTTCCTGT
GCTACATCTCATGTTGCACAGACTATACCAACACGACACCAAAACACAGAGAGTATTATT
TGGGACCTAGGGCGGTTGGTGGTAGAATGGGCCAAGTCACAGTTACACCCTCACATTAGC
GCAATGGTGGTGTATGAATTCCAATTCCCACTAAACCGATGCTGTCTGTTGATACTCACT
GTAAACTTGAAACATTAAAACACATCAGGTCTGGCACACGGACCTAGACTGCCGAATAAT
GCATTTGAGAATGAGGGGAGGACGGCCCAATCTACCACATCATCCTTTGTATAGATCTCA
AACATTTGTAGGTCTGCCCTCACACAGAGTATGTGCTAATAAGAAATGTGACTGAGGCAC
ACTCCACCCTCATCCAACAAGGAGGAGAGAAAGAGTCAACACTCTTCATTGGGTATACAC
TCTGTATATGACCTGTTCTAACCGAGCAGCCACAACACACACAGAATGTGGTGTAGTGGG
TAGCAGTCTCTATACTGTTTTGGCATGATTGTATCGTTTGTCCTATAAGGGATTCCCCTT
GTGTATATAAAGGGTATTAGTAGGAGTTGTACTGAACAGGATAGCAGGGATAAGAAGGAA
ACAACTGCATGAATATAGTGGTATAGTCACAGTGTTTATGTGGTGAGTGGTTCATTAGTA
AATGAATCACACATCCAACATTAGTGGAGATGGTGGAAAGGGGACATGTGAGTGTAGAGA
AAGAGGACTAACAAAAACACACATGGACTATTTGGGGGTATATTGGGTATATCGGGTGAT
ATGAATTGAAGAATGAAATAGTATGATGGAATGAGATGGTAGCAGCGATATTTGAGTAAG
ACGACCCTAGTAGATATGGTCTCCATCTATCAACCATTTATAGTCCAACAGAGATTGGTG
AGAGGATAAAAAGAAAACATTCTTTAGGAAACTTTAAAATTGTGTTTGATTATTAGTTGG
AATTCGATTAAGATCTGATCCCAAACACAACGAGGTTTCCTTTTGATCATTAGAGAAGGG
GAGCTGCTTGGGATCCAACAGATCAAATTAGACTGAACTGATTGACTGACTAATATGACA
GCAATGATTGCTACTATCAGTCGTGGTATTATGCCACACATGCATAAACACTTGTTGATC
AGGAGTAGTCTCGTAATGGGTGCAGCCACTGTTCTTATCAAGGACAATCAGGAACACTGC
AACAGTCGCTGCACTTGCACCCATTAGATCAGCAACAGCCGCAACTACTCACTCACTCCA
AAAATCAGTTGTGTGTTATAAGTTGCATATGTTATACAGTTGTATTGTGCTGTGTAGACA
GACTAGAACACAACTCATTCCCATTTACCGACTCTTGAGTGTTTGTATTATGCCATTACA
CCAATCCACAGTCAATACTACTCGCATCTGGAACAGTGTCGCTCATATTCAGGATCCATT
GATCCGACTCTGACGGCTACCAAGAAGAAACAGATCAGCACGAAGGGGATATCAAAGAGC
AAGAAACTGGATTCAGTCCATATAGACAAGCGTGTTTTGTTTTGATATAGAGTCCACATC
CTGTTATGATGATGATGTGTGGTTTCCATCACTGACATACTACATTGAGCTCAGTCTGAA
GAGTATTGGACAGACAAAACTAGTCAGTCTTGGTAGATATTTGGGATTGACTCAGATACT
ATCAAAGGCCGAAATCATCAAGAGACTCAAGTCACATATTGAATCAACCCCATCGATGCT
ACTATCAGACGGATCCATTGACTTTGAGTCGACCATGTTTACTCATCACCAGATACATCC
AAAAGAGTGAGGGTTTGATTGTAATTGACCTCGTTTGACTATGTGTGTGTGTGTGTATAA
TAGTAGTTGAGATCACTAACCATGAGTATATCTGACCTTATCCTTATCCCACTTGATAGA
TTACACAGTGTTAAGATCCATCAATTGCGTTCATTGTGTTCTGCACTTGGGATATCAGTG
TACAATTCCAATGATGAGTTGATTGACAAGATATATTTGCATATCAAGAGAAATCCATCA
GCAATGGCTGGCAACAACACAGTGGATCTACTTAGCAGTAGTGATACAGTAGATGATTCT
ACCAACCAACCAACCAACAACAAAGCAGAGCATGTCACCATTCGTATTGACGTGGTCAGT
TTGTATTTATACTTGATATTCGTTCTGGGTCAATGGTGTAGGCTGATTCAATATACTCTG
TGTTTCTAGCCTTTATGTATGTGATACATGGCAATTACTCAGCCTATGCAGTTCATTTGG
GATAAGAGCTGTGCTAAGTCAAACTAGTATACAAGCAATGGCATATAATCATTTACGCGA
GCATTCATCCCTAGTGTCTCCAAATGGCACAATCCCCACTTCAGCTGCTTCTAAATCACG
GGGGTGGTCAGTCAAAGCCATTGACTGTTGACAGGTATATTTCTAATCTGATTCATATTA
TATGTATGAGTTTTTTGGTTTATTTGGTTGCTGACTATTGCAGTTTAGTTTAACACAATT
GACTACTCAGCAACTATGGGCCTTTTCAGACATATGTGGCATTCCATACCACCTCACCAA
TGCAGGATATGCTAGTGCCATCAAGAACAAACTACTTGATTCGGCATCGCCACTGGTGGG
AGAGGGTGGCATGGTCAATTTGCAGTTTACTCCCAAACTGTCGAGGAAAGAGACATCTGA
CATATCCAATATGCCTATCCACACCAACAGGTTTGTAACAGTGTTAGATTGTTGATGAGA
TGCATATATTAGGATTCTGCTATATTTGCAAACTCATGATCATTTGTTATTCAGACTAGA
AGTACTCTCTCATGCACAATTGATCACATTCTGCAACATGTTTGGTGTTTCAAGTAGTAA
ACCAAAATCCCAGCTTGTAGATGAACTACGTACTTATTTAACATCAAATCCATGTGCCAT
GACTGAGAATGGTGTGCTAATCCCTGGGAATGAAAATTCATTGAAGAGTAATCCAAGCAA
GAAGACGCTTTCTAAACCCATGTGTCCCTATGGGTAGTGATGTCTTTTGGTTATGAATCT
GTCTCCCGTTGTATTTGCATTTGTGGTATGTGTATGCTAACATCCATCCCAATACAACCA
GGTTGGTCGTATCACACAGGGATGATATCCGGGTGATGTGTAGATCGTATGGAATTTCAA
CAAAGATGTCAAAAGTACAGCTTATTGAGCGATTTAGGGCTCACTTGCACGAACATCCAG
AAATTATACACACAGACGGCACTGTTGATCTGGTGGCTCTTGCAAATACAAAGGGTTGAT
GGA

>scaffold1504-533089-538763-C
AGCCATACCCCATCCATTCAGGCATAAGCTGGCAGTGCTACAAGTCAGTTTAACCAACTT
CCACAATGCGATCCCGGTGGCATTGTGCCACAATGTGGATTGATACTGCCGGTACGCTAC
CTGCAGGAAGTCAGCTAACCGTGCTGCCATCCGCCCGATCATCATGCCTCGTCCCCATAG
ATTCATGCTCCACAGTCTCCATCCAACCACCGCTGGTCCAGATCTGCTTCGCCATTTAAG
ACTCCACCGCGGAGCCAAGTATATACATTCTCCACACCCGGATCGAGTGCGCGACCCAGC
AATCTGAGTCGTGATTTCTGAATTGCTGGTACTAGTCCAGACTGAATGCGATGGCCAGTT
ACTTGCTCACACTCCACCACGAGATGAGCAATGGATGTGCTGAGTAGCTGCTGGTCGCAT
AGGATGCAGTGATCAACTGAGAATGGGTGTGTGTCAACTAATATGCCAATCTGAATGGCT
TTTCTTGCTTGTCCAGAGAGCATCCATGCGCGCAAGCATCAGATATCTTGTGCCATGGGC
TCGCGATTGATCGAAGCTGGGATCCTTGAAGAACCCACAAGTGTCCAATAATTGTCGAGT
GACATACTTTTGGAGCGATGCAGAGTCTCCACATGTTCGCAGAGTCTCCATCAGAGCAAA
CGAGTTTCGTTGTTTGACTGTCTTGGGTCTGACTTGTGGTGTCAGCCAGTATCTGTTCCT
GTATAGTTGTTTTGTCCGACGAGACCAGAACCAGCGCTGGGATCTTACCAACTGCCCCTT
GGACATTCAGTGTAAACACGTCATTGTCTGTACTGGAGCAGATGGCATTGATGGGTGTTC
TCTTGGTTACAGACCGCTCCAACAAGCGTACCCGTGATACCAATGAGCGAGTGAGAAGTG
ACCCAATCCCAGTTTCAACCAGAAGGGGTCCAATGGCAGTCGAGAGCTTGGCACCAGTGA
ATAGTCGGATACCCTTGTTGATTGTCGTCTGCAGTGGTGCGAGGTGTGACTTGTTGCCAC
CAACCAGCTCAGACCCATAGTAGGCTTTGCCCATGACCACTGCAGAGAATATGCGAGATC
GATAATTCACCGTTAGCTGGTAGTCAGCCAGTTTGAAACCACTGACAAGTGGCAGTGTTA
CACCCCAAACTTGCTTGATGATAGGGGGGATCCCCCTCATTCCAAACCATTGACTTCCTG
TTCAATCTTCCATCTAATTCTGAATATCCGTCTATAAAACGACACTGTGTGGTTTGGCAA
CTACAATAAAAATCATCCTAGCAATATCTGCCGTTTTCCAAACCACTACTAGTTATCTAG
ATTCCAACTTCAATCAGGCTGCTCTGATCATTCTCTATTCAATAGGATATACGATATTGA
CTATTTACCATAGTATTGACTATCTTCATTCACCAATATCTGTCATTTATCTTGATATAA
GCTATAAACCCCATTTATTATTTTCCACCCACTATAAAAACAACCGTCTACATTGTTAAG
TATTGTTAATGTGTGATGTAAAGGTTTGTGGAGGTGACACATGTATACTGCTGATGAAAG
ACAGTAACACAGTATCCTGTGACAATCAATCTCTGCTATTTTATAACAGGCGGTTGTTAG
AAACAAAGGATGAATAATCCCGAAAGTGACAACATAAAGCAAAAGATTATTACTGCAATA
ACAATACTTTCTAATAAGACCCAATACCACATTCATTACAAGTCCATGTATCCCTTTTAC
TTGTGGAAAGGAAAGTGATACCCCAGAACAAATGACAAATGAAATATCAACCATGTCACT
ATTCTTATCCACATATTCACATCCAATCATTCAAAAGTGTATTGTTATCGTTTTACTTTT
CAAAAAGAACTGCACACACACACACATATCCATCAACCCTTTGTATGTGCAAGAGCCACC
AGATCAACAGTGCCGTCTGTGTGTATAATTTGTGGATATTCGTGCAGGTGAGCCCTAAAT
CGCTCAAGAAGCTGCACTTTTGACATCTTTGTTGAGATTCCATACGATTCACACATCACC
TGGATATCATCAATGTGTGATATTGCCAACATGGTTGTATTGGGATGGATGTTAGCATAC
ACATACCACAAATACAAATATAACGGGTAATAGATTCATGAACAGAGACATCACTACCTA
TGGAGACACACGGGGTTTAGAAAGCGTCTTCTTGCTTGGATTACTGCTCAATGACTTTTC
ATTCCTAGGGACTATCACACCATTCTCAGTTACAGCACATGGATTTGATGTTAAATAAGT
ACGTAGTTCATCTACAAGTCGGTCTTTTAGTTTATCGTCTGGAGCACCAAACATCTTGCA
GAATGTGACCAATTGTGCATGCGAAAGTGCTTCTAGTCTGAATAACAAATGATCATGAGT
TTGCAAATATAGCAGAATCCTAATATATATTGTATCAACAATCTAACACTGTTACATACC
CGTTGATGTGGATAGGCATATTGGGATATATCAAAAGTCTCTTGCCTCGACAGTTTGGGA
GTGAACTGCAAATTGACCATACCACCCTCTCCCACCAGTGGCGATGCTGAATCAAGTAGT
TTGTTCTTGATCATATCAGCATATCCTGCATTGGTGAGGTGGTATGGAATGCCACATATA
TCTGAAAAGGCCCATAGCTGCCGAGTAGTCAACTGTGCCAAACTAAACTGCAATAGTCAG
CAATAAAATGGACCAAAAGACTCATACATATAATATGAATCAGATTAGGAATATACCTGT
CAACAGTCAATGGCTTTGACTGACCATCCCCGTGATTTAGAAGCAGCTGAAGTGGGATTG
TGCCATTTGGAGACACTGGGGATGGATGCTGGCGTAAATGATTATATGCCACTGCTTGTA
TAATAGTTTGACTTAGTACAGTTCTTATCCCAAATTAACTGCATAGGCTGAGTAATTGCT
GTATATCACATACATGGAGACTAGAAACACAGAGTATATTGAATCAGCCTACACTATTGA
CACATAACAAATATCAAGTAGAAATACAAACTGACCACGTCAATACGAATGGTGACATGT
CCTCTATTTCTGGATGGTAGGTATAACCACCCACTGGTCTGTTGCTAGACATTACTGATG
GATCTCTCTTGGCATAAAAACATACCACTTTATTGGAACTCTCCACTGATGTCTTAACTC
CAGAAAAAACAATCATGAAATTGATATGTCTTAAGACTGTGCAATCTATCAAGTGGGATA
GGAGTGAGGTCAGAATATACTCATGGTTAATGATCTCAACTACTATCACACACACACACA
CATAGTCAAACGAGGTCAATTACAATCAAACCCTCACTCTTTTGGATGTATCTGGTGATG
AGTAAATATGGTCGATTCAAAGCCAATGGATCCGTCTGTTAGTAGCATCGATGGAGTTGA
TTCAATATGTGACTTGAGTCTCTTGATGATTTTGGCCCTTGTTAGTATGTGGATCAATCC
CAAATATCTACCAAGACTGAATAGTTTTGTTCATCCAATACTCTCCAGACTGAACCCAAT
GTATTATGTCAGTGATGGAAACCACACATCATCATACATACAGGATGTATACTCTATACC
AAAACAAAACACACCTGTCTATATGGACTGAATCCAGTGTCTTGCTCTTTGATACCCCCT
TCTTGCTGATCTGTTTCTTCTTGGTGGCAGTCAGAGTCGGATCAATGGATGTTGGATATG
AGCGACACTGTTCCAGATGCGAGTAGCATTGACTGTGGATTGGTGTAATGGCATATACAA
ACACTCAAGAGTCGGTCAATGGGATGAGTTGTGTTTTAGTCTGTCTACACAGCACAATAC
AACTGTATATGACATATACAACTCATAACACACAACTGATTGCTGGAGTGAGTGAGTAGT
TGCTGCTGTTGCTGATCTGATGGGTGCAAGTGCAGCGACTGTTGCAGTGTTCCTGGTTGT
CCTTGACAGAACAGTGGTTGCACCCATTACGAGACTACTCCTGATCAATGAGTGTCTGTG
TATGTGTGGCATAATACCACGGATGATAGTTGCAATCATTGCTGCCATATCAGTCAGTTC
AATCAGTTCAGTCTAATCAGTTCTGTTGGATCCCAAGCAGATCCCTTCTCTGATGATCAA
AAGGAAACCTTGTTGTGTCTGGGATCAGATCTTAATCGAATTCCAACTAATAATCAAACA
CAATTTCAAAGTTTCCTAAAGAATGTTTTCTTTTTATCCTCTCACCAATCTCAGTTGGAC
TATAAGTGGTTGATAGATGGAGACCATATCTACTAGGGTCGTCTTACTCAAATATCGTTG
CTACCATCTCATTCCATCATACTATTCCGTTCTTCAATTCATATCACTCGATATACCCCC
AAATAGTCCATGTGTGTTTCTGCTAGTCCTCTTTCCCCTACACTCGCATGTCCCCTTTCC
ACCATCACCACCAATGTTTGATGTGTGATTCATTTACTAATGAACCACTCACCACAATAA
CACTGTGGCTATACCACTATATACATGCAGTTGTTTCCTTCTTACCCCTGCTATCTTGTT
CAGTACAACTCGTACAAATACCCTTTATATATATACAAGGGGGATCCCTTATAGGACAGA
CGACACAACCATGCCAAAACAGTATAAATACTGCTACCCACTACACCACCTTCTGTGTGT
GTTGTTGCTGCTCGGTCAGAACAGGTCATATACAGAGTGTATACCCAATGGAGGGTGTTG
ACTCTTTCTCCTCCTTGTTGGATGAGGGTGGAGTGTGCCTTCAGTCACATTTCTTATTAG
CACATACTCTGTGGGAGGGCAGACCCACAAATGTTTGAGATCTATACAAAGGATGATGTG
GTAGATTGGGCCGTCACTCCCCTCATTCTCAAATACATTATTCGGCAGTCTAGGTCCGTG
TGCCAGATTTGATGTGTTTTAATGTTTCTGGTCTACAGTGAGTATCAACAGACAGCATCG
GTTTAGTTGGAATTGAACCCATACACCACCATCGTGCTGATGTGAGGGTGTAACTGTGAC
TTGACCCATTCTACCACCAACCGCCCTAGGTCGCAAATAGTACGATCTGTGTTCTGGTGT
CGTGTTGGTATAGTCTGTGAAACATGAGATGTAGCACAGGAAACAGGGGATGATTTCCTG
TGATGTCGGCGACAAAGGAAAGAGAATCATTATAATATGTAGAAGTCCTGTGTCTCGATT
CACAAAGTGATAGTGTAATGCCGACACAATTGAGGGCGAGAACCCGCCCTGTCATGGGAT
GCTGCATGGCGGGTGTAGTTTGGCTGATGGCTATAGTGGTGGAGAGTGCAAACATCACTA
TCGAAGAGGTATGAGAGCAGCCACACAAAGGACACTTGACAATACACTATGGGACATGTA
TGTTGTATAGGCAGGTGGGTCTATTTTGTCACAGTATAACCAACCAACCTAGGACTTATG
CCCAACCAAGACAAGGATGGACACACCCCATTCCATATTGATACCCATCCCAATCACAAA
GTAACCAGATGTCAATTCATTATTATTGGAAGTGACAATTCAAAATGAACACACACACCA
TATTGACACGACAAGTGTAGAGGATACGTAATATTTAATGAAATTGGCACCACAACCTTG
TACTTCAGGGCTAGGGTCAAACAGGGTGAGTCTC

>scaffold1504-559760-561753-C
ATAGTCGGATCAATGGATGTTGAATATGTGCGACACTGTTCCAGATGCGAGTAGGATTGA
CTGTGGATTGGTGCAATGGCATATACAAACACTCAAGAGTCGGTCAATGGGATGAGTTGT
GTTCTAGTCTCTCTACACAGCACAATACAACTGTATAACATATGCAACTCATAACATACA
GCTGATTTCTGGAGCGAGTGAGTAGTTGCTACTGCTGCTGATCTGATGGGTGCAAGTGCA
GCGACTGTTGCAGTGTTCCTGATTGTCCTTGATAGAACAGTGGCTGCACCCACTACGAGA
CTACTCCTGATCAACAAGTGTCTGTGCATGTGTGGCATAATACCACGACTGATAGTAGCA
ATCATTGCTGTCATATCAGTCAGTCAGTCCAATCAGTCCAATCAGTCTAATCTGTTCTGT
TGGATCCTAAGCAGATCCCTTCTCTAATGATCCAAAAGAAAACCTCGTTGTGTCTGGGAT
CAGATCTTAATCGAATTCCAACTAAGAATCAAACACAATTTTAAGGTTTCCTAAAGAATG
TTTTCTTTTTATCCTTTCACCAATCTCTGTTGGACTATAAGTGGTTGATAGATGGAGACC
ATATCTACTAGGGTCGTCTTACTCAAAGATCACTTGTACCATCTCATTCTCTCATACTAT
TTCATCCTTCAACTCGTATCACCCAATATACCCAATATACCAATAGTCCATGTGTGTTTT
TGTTAGTCCTCTTCCCCTCATATTCACATGTCCCCTTTCCACCATCACCACTAATGTTTG
ATGTGTGATTCATGAACTAATGAACCACCCACCACAATAACACTGTGGCTATACCACTAT
ATACATGCAGTTGTTTCCTTTTTACCCCTGATATCTTGTTCAGTACAACTGGTACTAATA
CCCTTTATATATATACAAGGGGAATCCCTTATAGGGAAAACGGTACAACCATGCCAAAAC
AGTATAAATACTGCTACCCACTACACCACCTTCTGTGTGTGTTGTTGCTGCTCGGTTAGA
ACAGGTCATATACAGAGTGTATACCCAATGGAGAGTGTTGGATCTTCCTCCCCCTTTTGG
ATGAGGGTGGAGTGTGCCTTCAGTCACATTTCTTATTAGCTCATACTCTGTGTGAGGGCA
GACCCACAAATGTTTGAGATCTATACAAAGGATGATGTGGTAGATTGGGCCGCCACTCCC
CTCATTCTTAAATACATTATTAAACAGTCTAGGTCCGTGTGCCAGACCTGATGTGTTTTA
ATGTTTCTGGTCTACAGTGAGTATCAACAGACAACATCGGTTTAGTTGGAATTGAACCCA
TACACCACCATTGCGCTGATGTGAGGGTGTAACTGTGGCTTGACCCACTCTACCACCAAC
CGCCCTAGGTCCCAAATAATACGATCTGTGTTCTGATGTCGTGTTGGTATAGTCTGTGAA
ACATAAGGTGCGGCACAGGAAACAGGGGATGGTTTATTAGGATGTTGATGACAAAGGAAA
GAGAACCATTACAATATGTAAGGGTCTGTGTCTTGATTCACAAAGTGATATTGTAATGCC
GACACAATTGAGGGCGAGATACCACCCTGCCATAGGGATGCTGTGTGGTGAATGTAGTTT
TGGCTGATAACTATAGTGGTGGAGAGTGAAAACATCACTATCGAAGAGATATGAGAGCAG
CCACACAAAGGATACTTGACAATGCACTATGGGACATGTATGTTGTATAGGCAGGTGGGT
CTATTTTGTCACAGTATAATCAACCAACACAGGCTTTATGTCCAACCAAGGCAAGGATGG
ACACACTCCACCTCACATTGATACCCATCCCAATCACAAAACAACCAGATGGTAATTCAT
TATTATCGGAAGTGGCAATTCAAAGTGTACACACACACCATATTGACACGACAAGTGTAG
AAATACACGGTATTCAATGAAATTGCCACCAAAATCCTGTACTTTAGGGCTAGGGTCAAA
CAGGGTGAGTTTC

>scaffold1504-564051-564172-C
TGTAATTGTTGATATATTGAATGCATTCCCTCTTTGGTGATAGTGATAAGCTGTTTGTGG
ATACGATAGTTGCAATGTACACACATTGACACACCCCTTCATTGTGTAATTGAACTGATA
C

>scaffold1504-565429-569986-C
TTGAAACCACTGACAAGTGGCAGTGTTACACCCCAAACTTGCTTGATGATAGGGAATCCC
CTCCACTCCAAACCATTGACTTCCTGTTCAGTCTTCCATCTAATTCTGGATATCCGTCTA
TAAAACGACACTGTGTGTTTGGCAACTACAATAAAGGTCATCCTAGCAATATCTGCCCCT
TTCCAAACCACTACTAGTGATCTAGATTCCAACCTCAATCAGGCTGCTCTGATCATTCTG
TATTTAATAGGATATACGATATTGACTATTTGCCATAGTATTGACTATCTTCATTCACCA
ACATCTGTCATTTATCTTGATATAAGCTATAAACCCCATTTATTATTTTCCACCCACTAT
AAAAACAACCGTATACATTGATAAGTATTGTGAATGTGTGATGTAAAGGTTTGTGGAGGG
AACACATGTATACTGCTGATGAAAGACAGCAACGCAGTGGCCTGTGACAATCAATATCTG
CTATTTTATAACAGGCGGTTGTTAGAAACAAAGGATGAATAATCCCGAAAGTGACAACAT
AAAGCAAAAGATTATTACTGCAATAACAATATTTTCCTAATCAGATCCAATATCACATTC
ATTACAAGTCCATGTATCCCTTTTACCTGTGGAAAGGAAAGTGATACTTCAGAACAAATG
ACAAATGAAATATCAACCATGGCACTATCCTTATCCCCATATTCACATCCAATCATTCAA
AAGTGTATTGTTACTGTTTTACTTTTCAAAAAAAGAACCACACACACACACATCCATCAA
CCCTTTGTATGTGCAAGAGCCACCAGATCAACAGTGCCGTCTGTGTGTATAATTTGTGGA
TGTTCGTGCAGGTGAGCCCTAAATCGCTCAAAAAACTGTACTTTTGGTATCTTTGTGGAA
ATTCCATACGATTCACACATCACCTGGATATCATCAATGTGTGATGTGTCCAACCTGATT
GTATTGAAATGGATGTTAGCATACACATATCACAAATACAAATACAACGGGTAATAGATT
CATGACCAGAGACATCACTACCTATGGAGACACATAGGTTTAGAAAGCGAAGCGTCTTCT
TGCTTGGATTACTGCTCAATGACTTTTCATTCACAGGGATTAGCACACCATCCTCAGTTA
CAGCACATGGATTTGATGTTAAATAAGTACGTAGTTCATCTACAAGTCGGTCTTTTGGTT
TAATACTTGAAAACCCAAACATTTTGCAGAATGTGATCAATTGTGCATACGATAGTGCTT
CTAGTCTGAATAACAAATGATCATGAGTTTGCAAATATAGCAGCAGCATAATACATGCAT
TTTATCAACAATCTAACACTGTTATATACCCGTTGATGTGGATAAGCATATTGAATATGT
TAGATGTCCTTGCCTCGACGGTTTAGGAGTAACTGCAAATTGACCATCACACCCCCCCAC
CAGTGGCAATGCCAAATCAAGTAGTTTGTTCTTGATGGCACTAGCATATCCTGCATTGGT
GGGGTGGTATGGAATGCCACATATGTCTGAAAAGGCCCATAGTTGCCGAGTAGTCAACTA
TGTCAAACTAGACTGCAATAGTCAGCAATCAAATAAACCAAAAAAACTCATACATATAAT
ATGAATCAGATTAAGAATATACCTGTTGACAGTCAATGGCTTTGACTGACCATCCCCGTG
ATTTAGAAGCAGCTGAAGTGGGGATTGTGCCATTTGGGGACAACAGGGTTGGATGCTCGC
GTAAATGATCCTGTGTCATTACTATTAGAATAGTTTGACTTAATACAGCTCTTATCCCAA
ATGGACTGCATAGACTGAGTAATTGCCATGTATCACATACATGGAGACTAGAAACACATA
ATATATTGAATCAGTGTACACCATTGACCCAGAACAAACATCAAGTAGAAGTACAAACTG
ACCACGTCAATACGAATGGTGACATGTCCTTCATTTCTGGATGGCAGGTATAACCACCCA
CTGGTCTGTTGCCAGCCATTGCTGGTGGATTTCTCTTGATATGCAAATATACCACTTTAT
TGGAACTCTCCACCGATATCCCAAGTACAGAAAAAACAATCATGAAGTTGATATGTCTTA
AGACTGTGCAATCTATCAAGTGGGATAGGAGTGAGGTCAGAATATACTCATGGTTAATGA
TCCCAACTACTATTATACATACACACACATAGTCAAACGAGGTCAACTACAATCAAATCC
TCACTCGTTTGGATGTATCTGGTGATGAGTAAACATGGTCGACTCAAAGTCAATGGATCC
GTCTGGTAGTAGCATCGATGGGGTTGATTCCATATGTGACTTGAGTCTCTTGATGATTTC
GGCCCTTGTTAGTATCTGAGTCAATCCCAAATATCCACCAAGACTGACTAGTTTTGTCTG
TCCAATACTCTTCAGACTGAACTCAATGTATTATGTCAGTGATGGAAACCACACATCATC
ATCATAACAAAATGTATACTCTATATCAAAGAAAACACACCTGTCTATATGGACTGAATC
CAGTGTCTTTCCCTCTGATATCCCCTTCGTGCTGATCCGTTTCTCCTTGGCGGCAGTCAT
AGTCGGATCAATGGATGTTGAATATGTGCGACACTGTTCCAGATGCGAGTAGGATTGACT
GTGGATTGGTGCAATGGCATATACAAACACTCAAGAGTCGGTCAATGGGATGAGTTGTGT
TCTAGTCTCTCTACACAGCACAATACAACTGTATAACATATGCAACTCATAACATACAGC
TGATTGCTGGAGCGAGTGAGTAGTTACTACTGCTGCTGATCTGATGGATGCAAGTGCAGC
GACTGTTGCAGTGTTCCTGATTGTCCTTGATAAGAACAGTGGCTGCACTCACTACGAGAC
TACTCCTGAGTAATGAGTGTTTATGCATGTGTGGCATAATACCACGACTGATAGTAGCAG
TCATTGCTTTCATATTAGTCAGTCTAATCTGTTCTGTTGGATCCTAAGCAGATCCCTTCT
CTAATGATCCAAAAGAAAACCTCGTTGTGTCTGGGATCAGATCTTAATCGAATTCCAACT
AAGAATCAAACACAATTTTAAGGTTTCCTAAAGAATGTTTTCTTTTTATCCTTTCACCAA
TCTCTGTTGGACTATAAGTGGTTGATAGATGGAGACCATATCTACTAGGTCGTCTTACTC
AAAGATCACTTGTACCATCTCATTCTCTCATACTATTTCATCCTTCAACTCGTATCACCC
AATATACCCAATATACCAATAGTCCATGTGTGTTTTTGTTAGTCCTCTTCCCCTCATATT
CACATGTCCCCTTTCCACCATCACCACTAATGTTTGATGTGTGATTCATGAACTAATGAA
CCACCCACCACAATAACACTGTGGCTATACCACTATATACATGCAGTTGTTTCCTTTTTA
CCCCTGATATCTTGTTCAGTACAACTGGTACTAATACCCTTTATATATATACAAGGGGAA
TCCCTTATAGGGAAAACGGTACAACCATGCCAAAACAGTATAAATACTGCTACCCACTAC
ACCACCTTCTGTGTGTGTTGTTGCTGCTCGGTTAGAACAGGTCATATACAGAGTGTATAC
CCAATGGAGGGTATTGACTCTTCCCCTTCCCCCTTTTGGATGAGGGTGGAGTGTGCCTTC
AGTCACATTTCTTATTAGCTCATACTCTGTGTGAGGGCAGACCCACAAATGTTTGAGATC
TATACAAAGGATGATGTGGTAAATTGGGCCGTCCACTCCCTTCATTCTCAAATACATTAT
TCAACAGTCTAGGTCCGTGTGCCAGACCTGATTTCTATTAATGTTTCAAGTCTACAGTGA
GTATCAACAGACAGCATCGGTTTAGTGGGAATTGGAATTCATACACCACCATTGCGCTAA
TGTGAGGGTGTAACTGTGACTTGGCCCATTCTACCACCAACCGCCCTAGGTCCCAAATAA
TACTACCTGTGTTCTGGTGTCGTGTTGGTACAGTCTGTGCAACATGAGATGTAGCACAGG
AAACAGGTGATGATTTTCTGTGATGTTAATGACAAAGGAAGGAGAATCACTGTAATATGT
AAAAGTCTGTGCCTTGATTCACAAAGTGAGATTGTGATACCAACACAATTGAGGGCGAGA
ACCCACCCTGTCATGGGGATGCTGCGTGGTGAATGTAGTTTTGGCTGATGACTATAGTGG
TGGAGAGTGAAAACATCACCATCCAAGAGGTATGAGAGCAGAAACACAAAGGACACTTGA
CAATACTCCATTGGACATGTATGTTGTATATGCAGGTGGGTCTATTTTGTCACAGTATAA
TCAACCAACCCCAGACCCTATGTCCAACCAAGGTAAGGATGGACACACTCCACCCCACAT
TGATACCCATCCCAATCATGAAAACAACCAGATGGTGGTTCATTATTATCGGAAGTAGAA
ATTCAAAGTGTACACACACACCATATTGACACGACAAGTGTAGAGGATACGCGGTATTCA
ATGAAATTGCCACCAAAACCCTGTACTTCAGGGCTAGGGTCAAACAGGGTGAGCTTC

>scaffold1504-572947-574353-C
ATAGATGGAGACCATATCTACTAGGGTCGTCTTACTCAACGATCACTTGTACCATCTCAT
TCCATCATACTATTCTGTCCTTCAACTCGTATCACCCAATATACCCAATATACCAATAGT
CCATGTGTGTTTTTGTTAGTCCTCTTCCCCTCATATTCACATGTCCCCTTTCCACCATCA
CCACTAATGTTTGATGTGTGATTCATGAACTAATGAACCACCCACCACAATAACACTGTG
GCTATACCACTATATACATGCAGTTGTTTCCTTCTTACCCCTGCTATCTTGTTCAGTACA
ACTCGTACAAATACCCTTTATATATATACAAGGGGGATCCCTTATAGGACAGACGACACA
ACCATGCCAAAACAGTATAAAGACTGCTACCCACTACACCACCTTCTGTGTGTGTTGTTG
CTGCTCGGTCAGAACAGGTCATATACAGAGTGTATACCCAATGGAGGGTGTTGACTCTTC
CTCCCCCTTTTGAATGAGGGTGGAGTGTGCCGTCAGTCACATTTCCTATTAGCTCATACT
CTGTGTGAGGGCAGACCCACAAATGTTTGAGATCTATACAAAGGATGATGTGGTAAATTG
GGTCGTCACTCCCTTCATTCCCAAATACATTATTCGGCAGTCTAGGTCCGTGTGCCAGAC
CTGATGTGTTTTAATGTTTCTGGTCTACAGTGAGTATCAACAGACAACATTGGTTTAGTG
GGAATTGGAATTCATACACCACCATTGCGCTGATGTGGGGGTGTAACTGTGGCTTGACCC
ATTCTACCACCAACCGCCCTAGGTCGCAAATAATACTACCTGTGTTCTGGTGTCGTGTTG
GTATAGTCTGTGAAACATGAGATGTAGCACAGGAAACAGGTGATAATTGCTTGTGATGTT
GATGACAAAGGAAAGAGAATCACTGTAATATGTAAAATTCTGTGCCTTGATTCACAAAGT
GAGATTGTGATACCAACACAATTGAGGGCGAGATACCACCCTGTCATGGGATACTGCATG
GTAAATGTAGTTTGGCTGATGGCTATAGTGGTGGAGAGTGCAAACATCACCATCCAAGAT
GTATGAGAGCAGCCACACAAAGGACACTTGACAATACTCCATTGGACATGTATGTTGTAT
ATGCAGGTGGGTCTATTTTGTCACAGTATAATCAACCAACACAGGACTTATGTCCAACCA
AGGCAAGGATGGACACACTCCACCCCACATTGATACCCATCCCAATCACAAAACAACCAG
ATGGTGGTTCATTATTATCGGAAGTGGCAATTCAAAGTGTACACACACACCATATTGATA
CGACAAGTGTAGAGGATACGCGGTATTCAATGAAATTGGCACCAAAATCCTGTACTTTAG
GGCTAGGGTCAAACAGGGTGAGTTTC

>scaffold1504-580894-582309-C
ATAGATGGAGACCATATCTACTAGGGTCGTCTTACTCAACGATCACTTGTACCATCTCAT
TCCATCATACTATTCTGTCCTTCAACTCGTATCACCCAATATACCCAATATACCCCCAAA
TAGTCCATGTGTGTTTTGTTAGTCCTCTTCCCCTCATATTCACATGTCCCCTTTCCACCA
TCACCACTAATGTTGGATGCGTGATTCATGAACTAATGAACCACTCACCACAATAACACT
GTGGCTATACCACTGTATTCATACAGTTGTTTCCTTCTTACCCCTGTTATCTTGTTCAGT
ACAACTCCTACTAAATACCCTTTATATATATACAAGGGGGGATTCCTTATAAAGCAAACG
ACATAACCATGCCAAAACAGTATAGACACTGCTACCCACTGCGTCACCTTCTGTGTGTGT
TGTTGCTGCTCGGTTAGAACAGGCCATATACAGAGTGTGTACCCAATGGAGGGTGTTGAC
TCTTCCCCTCCCCCCTTTTTGGATGAGGGTGGAGTGTGCCGTCAGTCACATTTCCTATTA
GCTCATACTCTGTGTGAGGGCAGACCCACAAATGTTTGAGATCTATACAAAGGATGATGT
GGTAAATTGGGTCGTCACTCCCCTCATTTTTAAATACATTATTCAGCAGTCTAGGTCCGT
GTGCCAGACCTGATGTGTTTTAATGTTTCTGGTCTACAACGAGTATCAACAGACAACATC
GGTTTAGTGGGGAATTGGAATTCATACACCACCATTGCGCTGATGTGAGGGTGTAACTGT
GACTTGGCCCATTCTACCACCAACCGCCCTAGGTCGCAAATAATACTATCTGTGTTCTGG
TGTCGTGTTGGTATAGTCTGTGAAACATGAGATGTAGCACAGGAAACAAGGGATAATTGC
TTGTGATGTTGATGACAAAGGAAAGAGAATCACTGTAATATGTAAAATTCTGTGCCTTGA
TTCACAAAGTGAGATTGTGATACCAACACAATTGAGGGCGAGAACCCACCCTGTCATGGG
ATGCTGCGTGGTAAATGTAGTTTGGCTGATAACCATAGTGGTGGAGAGTGCAAACATCAC
CATCCAAAATGTATGAGAGCAGACACACAAAGGACACTTGACAATACTCCATTGGACATG
TATGTTGTATATGCAGGTGGGTCTATTTTGTCACAGTATAATCAACCAACACAGGACTTA
TGTCCAACCAAGGCAAGGATGGACACACTCCACCCCACATTGATACCCATCCCAATCACA
AAACAACCAGATGGTGGTTCATTATTATCGGAAGTGGCAATTCAAAGTATACACACACAC
CATATTGACACGACAAGTGTAGAAATACACGGTATTCAATGAAATTGCCACCACAACCTT
GTACTTCAGGGCTAGGGTCAAACAGGGTGAGTTTC

>scaffold1504-585251-586650-C
ATAGATGGAGACCATATCTACTAGGGTCGTCTTACTCAACGATCACTTGTACCATCTCAT
TCCATCATACTATTCTGTCCTTCAACTCGTATCACCCAATACCCCCAAATAGTCCATGTG
TGTTTTGGTTAGTCCTCTTTCTCTACATATTCACATGTCCCCTTTCCACCATCACCACTA
ATGTTTGATGTGTGATTCATGAACTAATGAACCACCCACCACAATAACACTGTGGCTATG
CCACTGTATCCATACAGTTGTTTCCTTCTTACCCCTGCTATCTTGTTCAATACAACTCGT
ACAAATACCCTTTATATATATACAAGGGGGATCCCTTATAGGACAGACGACACAACCATG
CCAAAACAGTATAAAGACTGCTACCCACTACACCACCTTCTGTGTGTGTTGTTGCTGCTC
GGTTAGAACAGGTCATATACAGAGTGTTATCCCAAGGGAGAGTGTTGGATATTTATCCCC
TTTTTGGATGAGGGTGGAGTGTACCTTCAGTCACATTTCTTATTAGCACATACTCTGTGT
GAGGGCAGACCCACAAATGTTTGAGATCCATAAAAAGGATGATATGGTAGATTGGGCTGC
CACTCCCCCTCATTCTTAAATACATTATTAAACAGTCTAGGTCCGTGTGCCAGACCTGAT
GTGTTTTAATGTTTCTGGTCTACAGTGAGTATCAACAGACAACATCGGTTTAGTTGGAAT
TGAACCCATACACCACCATTGCGCTGATGTGAGGGTGTAACTGTAACTTGGCCCACTCTA
CCACCAACCGCCCTAGGTCGCAAATAATACTATCTGTGTTTTGGTGTCGTGTTGGTATAG
TCTGTGCAACATAAGGTGTAGCACAGGAAACAAGGGATAATTGCTTGTGATGTTGATGAC
AAAGGAAAGAGAATCACTGTAATATGTAAGGGTCTGGGTCTTGATTCACAAAGTGATATT
GTGATACCAACACAATTGAGGGCGAGATACCACCCTGTCATGGGATGCTGCGTGGTAAAT
GTAGTTTGGTTGATAACTATAGCGATGGGGAGTGAAAACATCACTATCGAAGAGATATGA
GAGCAGCCACACAAAGGACACTTGACAATGCACTATGGGACATGTATGTTGTATAGGCAG
GTGGGTCTATTTTGTCACAGTATAATCAACCAACACAGGCTTTATGTCCAACCAAGGCAA
GGATGGACACACTCCACCTCACATTGATACCCATCCCAATCACAAAACAACCAGATGGTA
ATTCATTATTATCGGAAGTGGCAATTCAAAGTGTACACACACACCATATTGACACGACAA
GTGTAGAAATACACGGTATTCAATGAAATTGCCACCACAACCCTGTACTTTAGGGCTAGG
GTCAAACAGGGTGAGTTTC

>scaffold1504-590418-595670-C
GGTCAACTAAGAATGGGTGAGTGTCGACTAATATGTCAATCTGAATGGCTTTTCTTGCTT
GTCCATAGAGCATCCATGCGCGCAAGCATCAGATATCTTGTGCCATGTGCTCGCGATTGA
TCGAAACTGGGATCCTTGATGAACCCAGAAGTGTCCAATAATTGTCGAGTGACATACTTT
TGGAGCGATGCAGAGTCTCCACATGTTCGCAGAGTCCCCATCAGAGCAAACGAGTGTCGT
TGCTTGACTGTCTTTGGTCTGACTTGTGGTGTCAGCCAGTATCTGTTCTTGTATAGCTGC
TTGGTCCGACGAGACCAGAACTAGCGCTGGGATCATACCAACTGCCCTTGGACATTCAGT
GTAAACACGTCATTGTCTGTACTGGAGCAGATGGCATTGATGGGTGTTCTCTTGGTTACA
GACCGCTCCAACAAGCGTACCCGTGATACCAATGAGCGAGTGAGAAGTGACCCAATCACA
GTTTTAACCAGAAGGGGTTCAATGGCAGTCGAGAGTCGGGCAACCAGTGAACAGTCGGAT
TCCCTTGTTGATTGTTGTCTGCAGTGGTGCAAGGTGTGACTTGTTGCCACCAACCAGCTC
AGACCCATAGTAGGCTTTGCCCATGACCATAGCAGAGAATGTGCGAGATCGGCAGTTCAC
CGTTAGCTGGTGGTCAGCCAGTTTGAAACCACTGACGAATGACAATGTTACACCCCATAT
TTGCTTGATGATAGGGGAATCCCCTCCACTCCAAACCATTGACTTCCTGCTCAATCTTCC
ATCTAACCCTGAATATCCGTCTATAAAACGACACTGTGTGTTTGGCAACTACAATAAAGG
TCATCCTAGCAATATCCGCCCTTTTCCAAACCACTACTAGTTATCTAGATTCCAACTTCA
ATCAGGCTGCTCTGACCATTCTCTATTCAATAGGGTATACGATATTGACTATTTGCCATA
GTATTGACTATCTTCATTCACCAACATCTGTCATTTATCTTGATATAAGCTATAAACCCC
ATTTATTATTTTCCACCCATTATAAAAACAACCGTATACATTGTTAAGTGTTGTGAATGT
GTGATGTAAAGGTTTGTGGAGGGAACACATGTATGTATTGATGAAAGACAGCTCGCAGTG
TCCTGTGACAATCAATCTCTGCTATTTTATAACAGGCGGTTGTTAGAAACAAGGGTTGAT
GGATAATCCCGAAAGTGACAACATAAAGCAAAAGATTATTACTGCAATGACAATACCTTT
CTAATCAGATCCAATATCACATTCATTACAAGTCCATGTATCCCTTTTACTTGTAAAAAG
GAAAGTGATATCCCAGAACAAATGACAAATGAAATATCAACCATGGCACTATTCTTATCC
ACATATTCACATCCAACTATTCAAAAGTGTATTGTTATCGTTTTTACTTTTCAAAAAAGA
ACCACACACACATATATATACACACATCAACCCTTTGTATGTGCAAGAGCCACCAGATCA
ACAGTGCCGTCTGTGTGTATAATTTCTGGGTGTTCGTGCAGGTGAACCCTAAATCGCTCA
AGAAGCTGTACTTTTGACATCTTTGTTGAAATTCCATACGATTCACACATCACCTGGATA
TCATCAATGTGTGATACGACCAACATGATTGTATTGGGATGGATGTTAGCATACACATAC
CACAAATACAAATACAACGAGAAGTAGATTCATGACCAAAAGACATCACTACCTATGGGG
ACACATGGGTTTAGAAAGCGTCTTCTTGCTTGGATTACTGCTCAATGGCTTTCATTTCCA
GGAATTAGCACACCATCCTCAGTCACAGCACATGGATTTGATGTTAAATAAGTACGTAGT
TCATCTACAAGCTGGGATTTTAGTTTATCATTTAAAACACCAAACATCTTGCAGAATATG
ATCAATTGTGCATACGAAAGTGCTTCTAGTCTGAATAACAAATGACCATGAGTTTGCAAA
TATAGCAGCAGCATAATACATGCATTTTATCAACAATCTAACACTGTTATATACCCGCTG
GTGTGGATGGGCATATTGGATATGTCAGAAGTCTCTTGCCTCGACAGTTTGGGGGTAAAC
TGCAAATTGACCATCACACCCTCTCCCACCAGTGGCGATGCCGAATCAAGTAGTTTGTTC
TTGATGGCACTAGCATATCCTGCATTGGTGAGGTGGTATGGAATGCCACATATATCTGAA
AAGGCCCATAGTTGCCGAGTAGTCAACTGTGTCAAACTAGACTGCAATAGTCGGCAACCA
AATAAACCAAAAAACTCATACATATAATATGAATCAGATTAGGAATATACCTGTCAACAG
TCAATGGCTTTGACTGACTATCCCCGTGATTTAGAAGCAGCTGAAGTGGGGATTGTGCCA
TTTGGGGACAATAGGATTGGATGCTGGCGTAAATGATTATATGCCACTGCTTGTATAATA
GTTTGACTTAGTACAGCTCTTATCCCAAATGAACTGCATAGACTGAGTAATTGCCATGCA
TCACATACATGGAGACTAGAAACACAGAATATATTGAATCAGTGTACACCATTGACCCAG
AACAAACATCAAGTAGAAATACAAATTGGCCGCTTCAATACGATTGGTAACATGTCCTCT
ATTTCTGGATGGTAGGTATAACCACCCACTGTGCTGTTGCCAGCCATTGCTGGTGGATCT
CTCTTGGCATAAAAACATACCACTTTATTGGAACTCTCCACTGATATCTTAACTCCAGAA
AAAACAATCATGAAATTGATATGTCTTAACACTGTGCAATCTATCAAGTGGGATAGGAGT
GAGGTCAGATATACTCATAGTTAATGATCCCAACTACTATCACATATACACATACATAGT
CAAACGAGGGCAATTACAATCAAATCCTCACTCGTTTGGATGTATCTGGTGATGAGTAAA
CATGGTCGACTCAAAGTCAATGGATCCGTCTGGTAGTAGCATCGATGGGGTTGATTCCAT
ATGTGACTTGAGTCTCTTGATGATCTTGACCCTTGTTAGTATGTAGGTCAATCCCAAATA
TCTACCAAGACTAAATAGTTTTGTCTGTCCAATACTCTCCAGACTGAACCCAATGTATTA
TGTCAGTGATGGAAACCACACACCATCATCATAACAGGATGTGGACTCTATATCAAAACA
AAACACACTTGTCTATATGGACTGAATCCAGTGTCTTGCTCTCTGATCTCCCCTTCGTGC
TGGTCTGTTTCTTCTTGGTAGCCGTCAGAGTCGGATCAATGGATCCTGAATATGAGCGAC
ACTGTTCCAGATGCGAGTAGTATTGACTGTGGATTGGTGTAATGGCATAATACAAACACT
CAAGAGTCGGTAAAGGGGATGAGTTGTGTTCTAGTCTGTCTAGACAGCACAATACAACTG
TATAACATATGCAACTCATAACATACAGCTGATTGCTGGAGTGAGTGAGTAGTTGATGAT
GTTGCTGATCTGATGGGTGCAAGTGCAGCGACTGTTGCAGTGTTCCTGATTGTCCTTGAC
AGAACAGTGGCTGCACCCACTACAAGACTACTCCTGATCAATGAGTGTTTATGCATGTGT
GGCATAATACCACGACTGATAGTAGCAATCATTGCTGTCATATCAGTCAGTTCAGTCAGT
TCAGTCTAATCTGTTCTGTTGGATCCCAAGCAGCTCCTTCTCTAATGATCCAAAGGAAAC
CTCGTTGTGTCTGGGATCAGATCTTAATCGAATTCCAACTAATAATCAAACACAATTTTA
AAGTTTCCTAAAGAATGTTTTCTTTTTATCCTTTCACCAATCTCTGTTGGAGACTATAAG
TGGTTGATAGATGGAGACCATATCTACTAGGGTCGTCCTACTCAACGATCACTTGTACCA
TCTCATTCTCTCATACTATTTCATCCTTCAACTCGTATCGCCCAATATACCCCCAAACAG
CCCATGTGTGTTTTGGTTAGTCCTCTTTCTCTACATATTCACATGTCCCCTTTCCACCAT
CACCACTAATGTTGGATGTGTGATTCATGAACTAATGAACCACCCACCACAATAACACTG
TGGCTATACCACTATATTCATACAGTTGTTTCCTTATTACCCCTGATATCTTGTTCAGTA
CAACTCCTACTAATACCCTTTATACACACAAGGGGAATCCCTTATAGGACAGACGACACA
ATCATGCCAAAACAGTATAAAGACTGCTACCCACTACACCACCTTCTGTGTGTGTTGTTG
CTGCTCGGTTAGAACAGGTCATATACAGAGTGTGTACCCAATGGAGGGTGTTGACTCTTC
CCCCCCCCCTTTTTGGATGAGGGTGGAGTGTGCCTTCAGTCACATTTCTTAATAGCACAT
ACTCTGTGTGAGGGCAGACCCACAAATGTTTGAGATCTATACAAAGGATGATGTGGTAAA
TTGTGCCGTCACTCCCCTCATTCTCAAATACATTATTCGGCAGTCTAGGTCCGTGTGCCA
GATCTGATGGTTCTTAATGTTTCAAGTTTACAGTGAGTATCAACAGACAGCATTGGCTTA
GTGGGAATTGGAATTCATACACCACCATTGCGCTGATGTGAGGGTGTAACTGTGGCTTGA
CCCACTCTACCACCAACCGCCCTAGGTCGCAAATAGTACGATCTGTGTTCTGGTGTCGTG
TTGGTACAGTCTGTGCAACATGAGATGTAGCACAGGAAACAGGTGATGATTTCCTGTGGT
GTCGGCGACAAAGAAAAGAAAGTCACTGTAATATGTAAAAGTCTGTGTCTTGATTCACAA
AGTGATATTGTAATGCCAACACAATTGAGGGCGAGAACCCACCCTGTCATGGGGATGCTG
TGTGGTAAATGTAGTTTTGGCCGATAACTATAGTGGTGGAGAGTGGAAACATCACTATCA
AAGAGGTATTGAGAGCAGCCACACAAAGGATACTTGACAATGCACTATGGGACATGTATG
TTGTATATGCAGGTGGGTCTATTTTGCCACAGTATAATCAACCAACCCCAGACCCTATGT
CCAACCAAGGTAAGGATGGACACACTCCACCTCGCATTGATACCCATCCCAATCACAAAA
CAACCAGATGGTAATTCATTATTATCGGTAGTGACAATTCAAAGTGTACACACACACTAT
ATTGACACGACAAGCGTAGAAATACACGGTATTCAATGAAATTGCCACCACAACCCTGTA
CTTTAGGGCTAGGGTCAAACAGGGTGAGTTTC

>scaffold1504-690696-692697-+
AAGCATACCCCTTTGACCCCAGCCCTGAAGTACAGGGTTTTGGTGCCAATTTCATTGAAT
ACTATGTATCTCCACACTTGTCATGTCAATATGGTGTGTGTGTTCATTTTGAATTGCCAC
TCCCGATAATAATGAATTGACATCTGGCTACTTTGTGATTGAGATGGGTATCAATGTATG
GAATGGAGTGTGTCCATCCTTGCCTTGGTTGGGCATAAAGCCTATGCTGGTTGAATATAC
TGTGATAAAATAGACCCACTTGCCTATACAACATACATGTCCCATAGAGTGTTGTCAAGT
GTCCTTTGTGTGTCTGCTCTCAATACATCTTCGATAGTGATGTTTCCACTCCCCGTCGCT
ATAGTTATCGGCCAAACTACATTCACCACACAGCATCCCTATGGCAGGGTGGTATCTCGC
CCTCAATTGTGTCGGCATTACAATATCACTTTGTGAATCAAGACACAGAATTTTACATAT
TACAGTGACTCTCATTCCTTTGTCATCAACATCACAAGAAACCATCACAGGTTTCCTGTG
CCGCACCTTATGTTTCACAGACTATACCAACACGACACCAGAACACAGAGAGTATTGTTT
GGGACCTAGGGCGGTTGGTGGTAGAGTGAGCCAAGTCACAGTTACACCCTCACATCAGCG
CAATGGTGGTGTATGAGTTCAATTCCCACTAAACCGATGCTGTCTGTTGATACTCGTTGT
AAACCAGAAACATTAAAACACATCAGGTCTGGCACACGGACCTAGACTGCCGAATAATGC
ATTTGAGAATGAGGGAGTGACGGCCCAATCTACCACATCATCCTTTGTATAGATCTCAAA
CATTTGTGGGTCTGCCCTCACACAGAGTATGTGCTAATAAGAAATGTGACTGAAGACACA
CTCCACCCTCATCCAAAAGGGGGGAGGAAGATCCAACACTCTTCATTGGGTATACACTCT
GTATATGACCTGTTCTAACCGAGCAGCAACAACAACACACACAGAAGGTGACGCAGTGGG
TAGCAGTCTCTATACTGTTTCGGCATGGTTGTGTCGTTTGTCCTATAAGGGATCCCCCTT
GTGTGTATATATAAAGGGTATTAGTAGGAGTTGTACTGAACAAGATATCATGGGTAATAA
GGAAACAACTGCATGGATATAGTGGTATAGCCACAGTGTTATTGTGGTGAGTGGTTCATT
AGTAAATGAATCACGCATCCAACATTAGTGGTGATGGTGGAATGGGGACATGTGAATGTA
GAAAAAGAGGACTAACCAAAACACACATGGGCCATTTGGGGGTATATTGGGTGATACAAG
TTGAAGGACGAAATAGTATGATGGAATGAGATGGTAACAGCAATATTTGAGTAAGACGAC
CCTAGTAGATATGGTCTCCATCTATCAACCACTTATAGTCCAACAGAGATTGGTGAAAGG
ATAAAAAGAAAACATTCTTTAGGAAACTTTGAAATTGTGTTTGATTCTTAGTTGGAAGTC
GATTAAGATCTGATCCCAGACACAACGAGGTTTCCTTTTGATCATCAGAGAAGGGAATTG
CTTGGGATCCAACAGAACTGATTAGACCAATTGAACTGACTGACTGATATGACAGCAATG
ATTGCTACTATCAGTCGTGGTATTATACCACACATGCATAAACACCCATTGATCAGGAGT
AGTCTCGTAGTGAGTGCAGCCACTGTTCTGTCAAGGACAATCAGGAACACTGCAACAGTC
GCTGCACTTGCACCCATTAGATCAGCAACAGCAGCAACTACTCACTCACTCCAGCAATCA
GTTGTATGTTATGAGCTGAATATGTCATACAGTTGTATTGTGCTGTGTAGAGAGACTAGA
ACACAACTCATTCCCATTGACTGACTCTTGAGTGTTTGTATTATGCCATTACACCAATCC
ACAGTCAATACTACTCGCATCTGGAACAGTGTCGCACACATTCAACATCCATTGATCCGA
CTCTGACTGCCACCAAGGAGA

>scaffold1505-26958-28948-+
AAGCATACCCCCTTTGACCCCAGCCCTGAAGTACAGGGTTTTGGTGCCAATTTCATTGAA
TACTATGTATCTCCACACTTGTCATGTCAATATGGTGTGTGTGTTCATTTTGAATTGCCT
CCCGATAATAATGAATTGACATCTGGCTACTTTGTGATTGAGATGGGTATCAATGTATGG
AATGGAGTGTGTCCATCCTTGCCTTGGTTGGGCATAAAGCCTATGCTGGTTGAATATACT
GTGATAAAATAGACCCACTTGCCTATAACATACATGTCCCATAGAGTGTTGTCAAGTGTC
CTTTGTGTCTGCTCTCAATACATCTTCGATAGTGATGTTTCCACTCCCCGTCGCTATAGT
TATCGGCCAAACTACATTCACCACACAGCATCCCTATGGCAGGGTGGTATCTCGCCCTCA
ATTGTGTCGGCATTACAATATCACTTTGTGAATCAAGACACAGAATTTTACATATTACAG
TGACTCTCATTCCTTTGTCATCAACATCACAAGAAACCATCACAGGTTTCCTGTGCCACC
TTATGTTTCACAGACTATACCAACACGACACCAGAACACAGAGAGTATTGTTTGGGACCT
AGGGCGGTTGGTGGTAGAGTGAGCCAAGTCACAGTTACACCCTCACATCAGCGCAATGGT
GGTGTATGAGTTCAATTCCCACTAAACCGATGCTGTCTGTTGATACTCGTTGTAAACCAG
AAACATTAAAACACATCAGGTCTGGCACACGGACCTAGACTGCCGAATAATGCATTTGAG
AATGAGGGGAGTGACGGCCCAATCTACCACATCATCCTTTGTATAGATCTCAAACATTTG
TGGGTCTGCCCTCACACAGAGTATGTGCTAATAAGAAATGTGACTGAAGACACACTCCAC
CCTCATCCAAAAGGGGGGAGGAAGATCCAACACTCTTCATTGGGTATACACTCTGTATAT
GACCTGTTCTAACCGAGCAGCAACAACAACACACACAGAAGGTGACGCAGTGGGTAGCAG
TCTCTATACTGTTTCGGCATGGTTGTGTCGTTTGTCCTATAAGGGATCCCCCTTGTGTGT
ATATATAAAGGGTATTAGTAGGAGTTGTACTGAACAAGATATCATGGGTAATAAGGAAAC
AACTGCATGGATATAGTGGTATAGCCACAGTGTTATTGTGGTGAGTGGTTCATTAGTAAA
TGAATCACGCATCCAACATTAGTGGTGATGGTGGAATGGGGACATGTGAATGTAGAAAAA
GAGGACTAACCAAAACACACATGGGCCATTTGGGGTATATTGGGTGATACAAGTTGAAGG
ACGAAATAGTATGATGGAATGAGATGGTAACAGCAATATTTGAGTAAGACGACCTAGTAG
ATATGGTCTCCATCTATCAACCACTTATAGTCCAACAGAGATTGGTGAAAGGATAAAAGA
AAACATTCTTTAGGAAACTTTGAAATTGTGTTTGATTCTTAGTTGGAAGTCGATTAAGAT
CTGATCCCAGACACAACGAGGTTTCCTTTTGATCATCAGAAGGGAATTGCTTGGGATCCA
ACAGAACTGATTAGACCAATTGAACTGACTGACTGATATGACAGCAATGATTGCTACTAT
CAGTCGTGGTATTATACCACACATGCATAAACACCCATTGATCAGGAGTAGTCTCGTAGT
GAGTGCAGCCACTGTTCTGTCAAGGACAATCAGGAACACTGCAACAGTCGCTGCACTTGC
ACCCATTAGATCAGCAACAGCAGCAACTACTCACTCACTCCAGCAATCAGTTGTATGTTA
TGAGCTGAATATGTCATACAGTTGTATTGTGCTGTGTAGAGAGACTAGAACACAACTCAT
TCCCATTGACTGACTCTTGAGTGTTTGTATTATGCCATTACACCAATCCACAGTCAATAC
TACTCGCATCTGGAACAGTGTCGCACACATTCAACATCCATTGATCCGACTCTGACTGCC
ACCAAGGAGA

>scaffold1506-55474-56481-+
AAGCATACTCCTTTTGACCCCAGCCCTGAGGTACAAGGTTTTGGTGCCAACTTTATTGAA
TATTACGTATCTCTACACTGCCACGTCAATATGATGTGTGTGTATACTTTGAATTTCCAC
TTCCAACAATAATGAATTACCATATGTTTGTTTTATGACTGGGATGGGTATCGATGTATG
GGTGTGTGTCTATCATTGCCTTGGTTGGGCATAAAGCCTGCGTTGGTTAGTTATACTGTG
GCAAAATAGACCCACCTGCCTATACAACATACATGTCCCATAGAGTATTACCAAGTGTCC
TTTGTGTAGCTGCTCTCAATACCTCTTGGATAGTGATGTTCGCATCCCCCACTACTATAG
TTATCAGCCAAAACTACATTCACCACGCAGCATCCCCATGACAGGGTGGTATCTCGCCTT
CAATTGTGTTGGTATTACAACATCACTTTGTGAATCAAGACACAGACTCTTACCTATTAC
AGTGGTTCTCCTTCCTTTGTCATCAACATCACAAAAAACCATTTACCTGTTTCCTGTGCC
GCACTTTATGTTTCACAGCATATACCAACACGACACCAGAACACGGGTAGTATTATTCGC
GACCTAGAGCGGTCGGTACCAGAATGGGTCAAGCCACAGTTACAGCCCACATCAGCCCGA
TGACGTACAAGTTCGATTTCCACCAAGCGGGTGTTGTCTGCTAATATTCCTCGTTGTAGA
CTAGAGATGTTAAGAGGCGTCGGATCTGACACACGGACCTAGACTGCTTAATAGTGTGTT
TAAGAATGAAGGGAGTGATGGCCCAATTTACCACCACCCTTTGTATATATCTCAAAAATT
TGTAGGTCTGCCCTCCCACAGAGTACGTGCTAATAAGAACTGTGGCTGAAGGCACACCCC
GCCCTCATCCAAAAAGGGAGAAAGGGTCAACACTCCCATTGGGTAACCTCTGTATATGAC
CTATTCTACCCAAGCAGCCACAACACACACAGAAGGTGGTGTAATGG

>scaffold1506-1223845-1224121-C
TTGATATATGGTGGACCTATCTCCTAGGTCGTCCCATTCAAAGAGTATCTTTACCCTTTT
TCATATCCTTTCTATTCTTTTGGTCTTTAATCAGAGTCATCTATAGACTTGGATTTCTAT
ATGTGGTTTTTGTTGGTCTTCTTTCCACCACAATCCCATGTCTCCCTTGTCCCTATCTCC
ACCAATGTTTGATATGTGGCTCATTTACCAACGAACCAACTCACTACATGCCACTGCGGC
TTACAGGATAGCCACAAAGTCATTTACCCTTTACCC

>scaffold1506-2904116-2905097-+
AAGCGTACTCCCTTTGACCCTAGCCCTGAAGTACAAGGTTTTGGTGGCGATTTCATTGAA
TATTACGTATCCTTCACATACATTTGTTGTCGATATGAAGTGTGTGTTCATTTTGAATTG
CCACTTCCAATAATAATGAACCACCATCTGTTTGTTTTTGTGATTGGGATGGGTATCAAT
GTGGGGTGAAGTTCGTTCATCCTTGCCTGGGTTAGTTGATTATACTGTGACAAAATAGAC
CCACCTGCCTATACAACATACATGTCCCATGGAGTATTGTCAAGTGTCCTTTGTGTAGCT
TCTCTCAATACATTCTCGATAGTGATGTTCACCACCGCTATAATTATCAGCCAAAACTAC
ATTCTACACAGCATCCCCATGACAGGGTGGGTTCTCCCCTCAATTGTGCCAGTATTCCAA
CACCACTTTGTGAATCGAGACACAGACTCTTACATATTACAGTGATTCTCCTTCCCTTGT
CGTCAACATCGCAAGAAATCACCGCCTGCTTCCTGTGCTACATCTCATGTTGCACAGACT
ATTTAACACGACACCAAAACACAGAGTATTGTTTGGGACCTAGGGCGGTTGCTACCAGAG
TGGGCTAAGCCACAGTTACACCCTCACGTCAGCGCAATGGTGGTGTATGGGTTCAATTCC
CACTAAGCAGATGTTGTCTGTTGATGCTCACTGTAGACCAGAAACATTAAAACACATCAG
ATCTGGCACAGGCCGACTGTTTAATAATGTATTAAGAATGAGGGAAGTGGCCCAATCTAT
CACATTATCGCTGTATAGATCTAAACATTTGTAGGTCTGCCCTCACACAGGTATGTTCTA
ATAAGAAATGTGGCTGAAGGCACACTCCACCCTCATCCAAAAAGATGAGAAAGATCCAAT
GCACTCCATTGGGAAAACACTCTGTATATGGCCTGTTCTAACCGAGCAGCAACAATACAC
ACAGAATGTGGTGTAGTGGGT

>scaffold1507-65053-66059-+
AAGCGTACTCCCTTTGACCCTAGCCCTGAAGTACAAGGTTTTGGTGGCGATTTCATTGAA
TATTACGTATCCTTCTACATACATTTGTTGTGTCGATATGAAGTGTGTGTTCATTTTGAA
TTGCCACTTCCAATAATAATGAACCACCATCTGTTTGTTTTTGTGATTGGGATGGGTATC
AATGTGGGGTGAAGTTCGTTCATCCTTGCCTGGGTTGGTTGATTATACTGTGACAAAATA
GACCCACCTGCCTATACAACATACATGTCCCATGGAGTATTGTCAAGTGTCCTTTGTGTA
GCTTCTCTCAATACATTCTCGATAGTGATGTTCGCACTCCCCACCGCTATAATTATCAGC
CAAAACTACATTCACCACACAGCATCCCCATGACAGGGTGGGTTCTCGCCCTCAATTGTG
CCAGTATTCCAACACCACTTTGTGAATCGAGACACAGACTCTTACATATTACAGTGATTC
TCCTTCCCTTGTCATCAACATCGCAAGAAATCACCGCCTGCTTCCTGTGCTACATCTCAT
GTTGCACAGACTATTCCAACACGACACCAAAACACAGAGAGTATTGTTTGGGACCTAGGG
CGGTTGCTACCAGAGTGGGCTAAGCCACAGTTACACCCTCACGTCAGCGCAATGGTGGTG
TATGGGTTCAATTCCCACTAAGCAGATGTTGTCTGTTGATGCTCACTGTAGACCAGAAAC
ATTAAAACACATCAGATCTGGCACACAGGCCGGACTGTTTAATAATGTATTTAAGAATGA
GGGGAGTGACGGCCCAATCTATCACATTATCCTTTGTATAGATCTCAAACATTTGTAGGT
CTGCCCTCACACAGAGTATGTTCTAATAAGAAATGTGGCTGAAGGCACACTCCACCCTCA
TCCAAAAAGATGAGAAAGATCCAATGCACTCCATTGGGAAAACACTCTGTATATGGCCTG
TTCTAACCGAGCAGCAACAATACACACAGAATGTGGTGTAGTGGGT

>scaffold1507-114596-116680-C
GACTCTGTCAACAAAAACACACTTGTCTATATGGACTGAGTCCAGTTTCTTGCTCTTTGA
TCTCCCCTTCTTGCTGATCTGTTTCTCCTGGTGGCAGTCAGAGTCCGATCAATGGACGTT
GAATATGTGCGACACTGTTCCAGATGCGAGTAGTATTGACTGTGGATTTGGTGTAATGGC
ATAATACAAACACTCAAGGGTCAGTCAATGGAATGAGTTATGTTCTAGTCTCTCTACACA
GCACAATGCAACTGTATATGACATATACAACTCATAACATACAACTGATGATGGAGTGAG
TGAGTCGTTGCTGCTGCTGTTGATCTGATGGGTGCAAGTGCAGCGACTGTTGCAGTGTTC
CTGATTGTCCTTGATAGAACAGTGGCTGCACCCACTACGAGACTACTCCTGATCAACAAG
TGTTTATGCATGTGTGGCATAATACTACGGCTGATAGTAGTAATCATTGCTGCCATATTA
GTCAGTCCAGTCAGTAAATCAATCAGTTCAGTTTGATCCCAAGCAGCTCCTTCTCTAATG
ATCAAAAGGAAACCTCGTTGTGTCTGGGATCAGATCTTAATCAAATTCCAACTAAGAATC
AAACACAATTTCAAAGTTTCCTAAAGAATGTTTTCTTTTTATTCTTTCACCAATCTCGGT
TGGACTATAAGTGGTTGATAGATGGAGACCATATCTACTAGGGTCGTCTTACTCAACGAT
CACTTGTACCAGTTCATTCCATCATACTATTCCGTCCTTCAACTCGTATCACCCAATATA
CCCTCAAATAGTCCATGTGTGTTTCTGCTAGAGTCCTCTTCCTCTACACACTCACATGTC
CCCATTCCACCATCACCACCAATGTTGGATGCGTGATTCATTTACTAATGAACCACTCAC
CACATAAGCACTGTGGCTATACCAATATATCCATACAGTTGTTTCCTTCTTACCCCTGAT
ATCTTGTTCAATACAACTTGTACAAATACCCTTTATACACACAAGGGGAATCCCTTATAG
GACAAACGACACAATCATGCCAAAACAGTATAGAGACTGCTACCCACTACACCACATTTT
GTGTGTGTTGTTGCTGCTCGGTTAGAACAGGTCATATACAGAGTGTTATCCCAATGAAGA
GTGTTGGATCTTCTTCCTCTTGTTGGATGGGGGTGGAGTGTGCCTTCAGTCACATTTCTT
GTGCATTATACTCTGTGTGAGGGCAGACCCACAAATGTTTGAGATCTATACAAAGGATGA
TGTGGTAGATTGGGCCGTCACTCCCCTCATTCTTAAACACATTATTAAACAGTCTAGGTC
CGTGTGCCAGACCTGATGTGTTTTAATGTTTCTGGTCTACAACAGTGAGTATCAACAGAC
AACATCGGTTTAGTGGGAATTGAACTCATACATCACCATCGTGCTGATGTGAGGGTGTAA
CCCTGGCTTGACCCACTCTACCACCAACCGCCCTAGGTCCCAAATACTACCACCTGTGTT
CTGATGTCATGCTGTTATAGGCTGTGCAGCATAAGGTGCGGCACAGGAAACAGGTGATGG
TTTATCAGGGTGTTGATGACAAGGGAAGGCACTGTAACACACTAGAGTCTATTGTCTCGA
TTCACAAAAGTAGAAGTTAGTAATGCCAACACAATCGAGGGGCCGAGATACCACCCCTCA
TGGGGATGCTGTGTGGTGAATGTAGTTTTATTTGAAGTAAGCTATAGTGGTGGGGAGTGC
ACACATCACTATCGAAGATGTATGAGAGCAGCCACACAAAGGATGCTTGACAATACTCCA
TGGGACATGTATGTTGTGTATAGGAAGATGAGTCCATTTTGTCACAGTATATTCAACCAG
CATAGGATTTATGTTCAACCAAGGCAAGGATGGACACCCACTTATACATTGGTGCCCATC
CCAATCCGCAATGACAGATGGTGGTTCATTATTATCCCGGAAGTGGCAATTCAAAATGAA
CACACACATCAGATTGACACGACAAGTGTAGAGATACACGGTATTTAATGAAATCAACAC
CAAAACCTTGTACTTCAGGGCTAGAGTCAAAGGGGGTATGCTTC
