# Supplementary material for: Two-speed genome evolution drives pathogenicity in fungal pathogens of animals
Source: Proc Natl Acad Sci U S A. 2023 Jan 3;120(2):e2212633120. doi: 10.1073/pnas.2212633120 (PMC9926174; doi:10.1073/pnas.2212633120)
Supplement: Supplementary file 17 — Dataset S16 (TXT) [file pnas.2212633120.sd16.txt]

>scaffold0001-592794-592913-+
CAACCATAGGCACTCAGATTTGAATATAAATAGACTGTGATCTTGACCAGCAATCCAATA
TCATCCGACTACAACTAGTCTGCAAAGCAACAAAAAGTGGCCTGTATCTGATTATCATT

>scaffold0001-913598-913958-C
ATGATAATCAGATACAGGCCACTTTTTGTTGTTTTGCAGACTAGTTGTAGTCGGATGATA
TGGGATTGCTGGTCAAAATCACAGTCTATTTATATCCAAAGTCTCAGTGGTTATGACTAT
AACAGAGAATGCATGATATTTCCACACGACCTTTCCATGCGGATACCAAGCTTAAAACAC
ATGGTATGATTCCGATAGTACAAGATTGGAGACATTTACCATAATGCAAAAACTCGGTAT
ATCATTTGTAAATTGTTTGGAGGCGGGTTGACCAATCACAGCGATTGCGGCGTGTAACTG
CACCAGCTCCTACATGTAACGGGCCTCAAAGCATTTTTTTTACTTCGCAGCCGGTTCCTA


>scaffold0001-1052785-1052897-C
ATCAGATAGGTGCTACTGTTGTTGTTTTGAAGACTAGTTGTAGTCGGATGATATTGGATT
ACTGGTCAAGATCACAGTCTATTTATATCCAAATCTGAGTGCCATAGGCTGT

>scaffold0001-1063561-1063673-C
ATCAGATAGGTGCTACTGTTGTTGTTTTGAAGACTAGTTGTAGTCGGATGATATTGGATT
ACTGGTCAAGATCACAGTCTATTTATATCCAAATCTGAGTGCCATAGGCTGT

>scaffold0008-2631-2986-C
ATGATAATCAGATACAGGCCACTTTTGGTTGCTTTTCTTTTGACTAGTTGTAGTCGGATG
ATATGGGACTGATGGTCAAGATCACAGTCTATTTATATCCAAATCTGAGTGCCTATGACT
ATAACCAGAATGCATGATATTTCCGCACGATCTTTCCATGCGGATATCAAGTTTAGTACA
CATGTATGATTTCCGATAGTACAGGCTTGAGGATATTTACCATAATGCAAAAACTCGTAT
ATCATTTGTAAATTGTTTTGGGGGCGGGTTAACCAATCACAGCGATTGCGGCGTGTCACT
GCGCCGGTTCCTGCATGTAACGGGTCTCAAAGAGTTTTCTTCGCAGCTGGTTTCT

>scaffold0008-40310-40658-C
ATAATAATCAGATACAGGCCACTTTTGGTTGCTTTGCAGACTAGTTGTAGTCAGATGATA
TGGGACTGATGGTCAAGATCACAGTCTATTTATATCCAAATCTGAGTGCCTATGACTATA
ACCAGAATGCATGATATTTCCGCACGACCTTCCATGCGGATATCAAGTTTAATACACATG
TATGATTTCGATAGTACAGGCTTGAGGATATTTACCATAATGCAAAAACTCGGTATATCA
TTTGTAAATTGTTTGGGGCGGTTAACCAATCACAGCGATTGCGGCGTGTCACTGCGCCGG
TTCCTGCATGTAACGGGTCTCAAAGCATTTTCTTCGCAGCTGGTTTCT

>scaffold0009-918656-918766-C
TCAGGTATATGCTACTTTTGTTGCTTTACAGACTAGTGGAGTCGGATGATATTAGATTAT
TGGTCAAGATCACAGTCTATTTATATTCAAATCTGAGTGCCTGTGGCTGT

>scaffold0014-26514-26624-+
CATTCATAGGCACTCAGACTTGAATATAAATAGACTGTGATCTTGATCGATAATCCAATA
TCATCCGACTCCACTGGTCTTCAACGCAACAAAGCAGTATCTATCTGATT

>scaffold0014-35281-35392-+
CAGCCACAGGCACTCAGATTTGAATATAAATAAAGTGTGATCTTGATCAATAATCCAATA
TCATCCGACTCCACTGGTCTTCAACGCAACAAAAATAGTATCTATCTGCTT

>scaffold0014-44037-44148-+
CAGCCACAGGCACTCAGATTTGAATATAAATAGACTGTGATCTTGATCAATAATCTAATA
TCATCCGACTCCACTGGTCTTCAACGCAACAAAAGTAGTATCTATCTGCTT

>scaffold0014-71865-71976-+
CAGCCACAGGCACTCAGATTTGAATATAAATAGACTGTGATCTTGATCGATAATCCAATA
TCATCTGACTCCACTGGTCTTCAACGCAACAAAAGTAGTATCCATCTGATT

>scaffold0014-77895-78007-+
CAGCCACAGGCACTCAGATTTGAATATAAATAGACTGTGATCTTGATCAATAATCCAATA
TCATCCAACTACAACCAGTCTTCAACGCAACAAAAGCAGTATCCATCTGATT

>scaffold0016-111077-111434-C
ATGATAATCAGATACAGGCCACTTTTTGTTGCTTTGCAGACTAGTTGTAGTCGGATGATA
TTGGATTATTGGCCAAGATCACAGTCTATTTATATCCAAAGTCTCAGTGGTTATGACTAT
AACAGAATGCATGATATTTCCACACAACCGTTCCGCGCGGATATCAAGTTTAAGGCACAT
GCATGATTCCGATAGTACAAGATTGGGAACATTTACCATAATGCAAAAACTCGGTATATC
ATTTGTAAATTGTTTGGAGGCGGGTTGACCAATCACAGCGATTGCGGCGTGTAACTGCAC
CAGTTCCTACATGTAACGGGTCTCAAAGCATTTTTTTTACTTCGCAGCCGGTTCCTA

>scaffold0017-99287-99399-C
ATCAGATACAGACTACTTTTGTTGCTTCGAAGACTAGTTGTAGTCGGATGATATTAGATT
GCTGGTCAAGATCACAGTCTATTTATATTCAAATCGGAGTGCCTATGCTTGT

>scaffold0017-105514-105621-C
ATCAGATACAGACTACTTTTGTTGCTTCGAAGACTAGTTGTAGTCGGATGATATTAGATT
GCTGGTCAAGATCACAGTCTATTTATATCCAAATCGGAGTGCCTATG

>scaffold0030-68044-68154-C
TCAGATAGATGCTACTGTTGTTGCTTTGAAGACTAGTGGAGTCAGATGATATTAGATTAT
TGATCAAGATCACAGTCTATTTATATTCAAATCTGAGTGCCTATGGCTGT

>scaffold0030-107160-107271-C
ACCAGATAGATACTACTTTTGTTGCGTTGAAGACTAGTGGAATCAGATGATATTAGATTA
TTGATCAAGATCACAGTCTATTTATATTCAAATCTGAGTGCCTATGGCTGT

>scaffold0035-566409-566754-C
ATCAGATACAGGCTACTTTTGTTGCTTTGCAGACCAGTGGGCTTGGTTAATATTAGATTA
TTGGTCAAGATCACAGTCTATTTATATCCAAATCGGAGTGCCTATGACTATAACACAGAA
TGCATAATAATTTCACACGGCCTTTCCACGCGGATATCAAGTTTGAGGTTCATGTGCAAC
TCTGATAGTACAGGATTGAGAACATTTGTCATAATGCAAAAATTCGGTGTGTCATTTGTA
AATTGTTTTGGAGCGGATTGACCAATCACAGCGATTGTGGCGTGCAACGGCGCCTGTTCC
TGCATGTAACGGGTCTCAAAGCATTTGCTTTGCAGCCGTTTCCTA

>scaffold0036-13067-13179-C
ATCAGATAGATACTACTTTTGTTGCGTTGAAGACTAGTGGAATCGGATGATATTAGATTA
TTGGTCAAAATCACAGTCTAATTTATATTCAAATCTGAGTGCCTATGGCTGT

>scaffold0043-288812-288923-C
GTCAGATACAGGCTACTTTTGTTGCTTTGAAGACTAATGGAGTTGGATGATATTAGATTA
CTGGTCGAGATCACAGTCTATTTATATTCAAATCTGAGTGCCTATGGTTGT

>scaffold0043-380322-380433-+
CAAGCATAGACACTCAGATTTGAATATAAATAGACTGTGATCTTGACCAGTAATCTAATA
TCATCCGACTCCACTAGTCTTCAAAGCAACAAAAGTAGCCTGTATCTGACT

>scaffold0043-386309-386420-+
CAAGCATAGACACTCAGATTTGAATATAAATAGACTGTGATCTTGACCAGAAATCTAATA
TCATCCGACTCCACTAGTCTTCAAAGCAACAACAATAGCCTGTATCTGACT

>scaffold0051-49584-49695-C
TCAGATATAAGCCACTGTTGTTGCTTTGCAGACTAGTTGGAGTCGGATGATATTAGTTTA
TTGGTCAAGATCACAGTCTATTTATATCCGAATCTGAGTTCCTATGCTTGT

>scaffold0051-58027-58138-C
TCAGATATAAGCCACTGTTGTTGCTTTGCAGACTAGTTGGAGTCGGATGATATTAGTTTA
TCGGTCAAGATCACAGTCTATTTATATCCGAATCTGAGTTCCTATGCTTGT

>scaffold0051-76578-76684-C
TCAGATAGATGCTATTGTTGTTGCTTTGCAGACTAGTTGGAGTCGGATGATATTAGTTTA
TTGGTCAAGATCACAGTCTATTTATATCCGAATCTGAGTTCCTATG

>scaffold0051-82161-82272-+
CAAGCATAGGAACTCAGATTCGGATATAAATAGACTGTGATCTTGACCAATAAACTAATA
TCATCCGACTCCAACTAGTCTGCAAAGCAACAACAATAGCATCTATCTGAT

>scaffold0053-259363-259474-C
ATCAGATAGATACTACTGCTGTTGCGTTGAAGACCAGTGGAATCGGATGATATTAAATTA
TTGGTCAAGATCACAGCCTATTTATATCCAAATCTGAGTACCTATGGCTGT

>scaffold0054-213178-213553-C
ATCAGATACAGGCTACTGTTGTTGCTTTTCAGACCAGTGTGTTTGGGGTGATATTAGACT
ACTGGTCAAGATCACAGTCTAATTTATATCCAAATCTGAGTGCCTGTGACTATAGCAGAA
TGTATGATATTGCCACATGATATTGCCACACGGATATTGCCATACAACATTTCCACGTGT
ATATCAAGTTTAAGGTCCATGTGCAACTCTGATAGTGGGTAAAAGCTTGAAGATATTTAC
TATAGTGCAAAAACTCGGTATGTCATTTGTAAATTGTTTGAGAATGGTTGACCAATCACA
GCTGTTGTGACGTACAACTGCACCTGTTTTTACGTGTGATGGGTCCCAAAGCATTCGCTT
TGCAGCCGTTTCCTA

>scaffold0054-225569-225944-C
ATCAGATACAGGCTACTGTTGTTGCTTTTCAGACCAGTGTGTTTGGGGTGATATTAGACT
ACTGGTCAAGATCACAGTCTAATTTATATCCAAATCTGAGTGCCTGTGACTATAGCAGAA
TGTATGATATTGCCACATGATATTGCCACACGGATATTGCCATACAACATTTCCACGTGT
ATATCAAGTTTAAGGTCCATGTGCAACTCTGATAGTGGGTAAAAGCTTGAAGATATTTAC
TATAGTGCAAAAACTCGGTATGTCATTTGTAAATTGTTTGAGAATGGTTGACCAATCACA
GCTGTTGTGACGTACAACTGCACCTGTTTTTACGTGTGATGGGTCCCAAAGCATTCGCTT
TGCAGCCGTTTCCTA

>scaffold0054-238176-238551-C
ATCAGATACAGGCTACTGTTGTTGCTTTTCAGACCAGTGTGTTTGGGGTGATATTAGACT
ACTGGTCAAGATCACAGTCTAATTTATATCCAAATCTGAGTGCCTGTGACTATAGCAGAA
TGTATGATATTGCCACATGATATTGCCACACGGATATTGCCATACAACATTTCCACGTGT
ATATCAAGTTTAAGGTCCATGTGCAACTCTGATAGTGGGTAAAAGCTTGAAGATATTTAC
TATAGTGCAAAAACTCGGTATGTCATTTGTAAATTGTTTGAGAATGGTTGACCAATCACA
GCTGTTGTGACGTACAACTGCACCTGTTTTTACGTGTGATGGGTCCCAAAGCATTCGCTT
TGCAGCCGTTTCCTA

>scaffold0076-61357-61695-C
ATCAGATACAGGCTACTTTTGTTGCTTTTCAGACTAATGGAGTCGGATGATATTAGATTA
CTGGTCAAAATCACAGTCTATTTATATCCAAATGTGGGGACCGTGACCATAACAGAATGC
ATGATATTGCCACGTAACATTTCCATACAGATGCTGAGCAGAAGGATACACGTGTAGCTC
TGATAGTACAACCCTGAAGATGCCCACCATGATGTAAAGATTCAATCTACTATTTGCGAG
TTATCTGGCCTGGCTGACCAACCATATCCGCTGTGGCATGTGATGTCATCTGATGTTACA
TGTGTAGGCCTTGAAGTATATGCCTCACATGCCGTTTC

>scaffold0094-109125-109238-+
CAGCCACAGGCACTCAGATTTAAATATAAATAGACTGTGATCTTGACCAATAATCTAATA
TCATCCGACTTCAACTAGTCTTCAAAGCAACCAAAAGTAGTATCTATCTGATT

>scaffold0094-118658-118771-C
ATCAGATAGATACTACTTTTGGTTGCTTTGAAGACTAGTTGGAGTCGGATGATATTAGAT
TATTGGTCAAGATCACAGTCTATTTATATTCAAATCTGAGTGCCTGTGGCTGT

>scaffold0094-174627-174739-C
ATCAGATAGATACTACTGCTGTTGCGTTGAAGACTAGTTGGAGTCGGATGATATTGGATT
ATGGGTCACGATCACAGTCTATTTATATTCAAATCTGAGTGCCTGTGGCTGT

>scaffold0094-180645-180757-C
ATCAGATAGATACTACTTTTGTTGCTTTGAAGACTAGTTGGAGTCGGATGATATTGGATT
ATGGGTCACGATCACAGTCTATTTATATTCAAATCTGAGTGTCTGTGGCTGT

>scaffold0094-186779-186892-C
ATCAGATAGATACTACTTTTGGTTGCTTTGAAGACTAGTTGGAGTCGGATGATATTAGAT
TATTGGTCAAGATCACAGTCTATTTATATTCAAATCTGAGTGTCTGTGGCTGT

>scaffold0094-190908-191020-C
ATCAGATAGATACTACTTTTGTTGCTTTGAAGACTAGTTGGAGTCGGATGATATTAGATT
ATTGGTCAAGATCACAGTCTATTTATATTCAAATCTGAGTGTCTGTGGCTGT

>scaffold0094-195039-195151-C
ATCAGATAGATACTACTTTTGTTGCTTTGAAGACTAGTTGGAGTCGGATGATATTAGATT
ATTGGTCAAGATCACAGTCTATTTATATTCAAATCTGAGTGTCTGTGGCTGT

>scaffold0094-199165-199277-C
ATCAGATAGATACTACTTTTGTTGCTTTGAAGACTAGTTGGAGTCGGATGATATTAGATT
ATTGGTCAAGATCACAGTCTATTTATATTCAAATCTGAGTGTCTGTGGCTGT

>scaffold0094-271541-271653-C
ATCAAATAGATACTGCTGCTGTTGCTTTGAAGACTAGTTGGAGTTGGATGATATTGGATT
ATTGGTCAAGATCACAGTCTATTTATATTCAAATCTGAGTGCCTGTGGCTGT

>scaffold0094-275673-275790-C
ATCAAATAGATACTGCTGCTGTTGCTTTGAAGACTAGTGGAGTCGGATGATATTAGATTA
TTGGTCAAGGTCAAGGTCACAGTCTATTTATATTCAAATCTGAGTGTCTGTGGCTGT

>scaffold0094-279800-279912-C
ATCAAATAGATACTGCTGCTGTTGCTTTGAAGACTAGTTGGAGTCGGATGATATTGGATT
ATTGGTCAAGATCACAGTCTATTTATATTCAAATCTGAGTGCCTGTGGCTGT

>scaffold0094-289874-289985-C
ATCAGATAGATACTACTTTTGTTGCGTTGAAGACTAGTGGAGTCGAATGATATTAGATTA
TTGGTCAAGATCACAGTCTATTTATATTCAAATCTGAGTGCCTGTGGCTGT

>scaffold0094-296028-296139-C
ATCAGATAGATATTACTTTTGTTGCGTTGAAGACTAGTGGAGTCGAATGATATTAGATTA
TTGGTCAAGATCACAGTCTATTTATATTCAAATCTGAGTGCCTGTGGCTGT

>scaffold0094-391217-391328-+
CAGCCACAGACACTCAGATTTGAATATAAATAGACTGTGATCTTGACCAATAATCTAATA
TCATCCGACTCCACTAGTCTTCAACGCAACAGCAGTAGTATCTATCTGATT

>scaffold0094-396409-396520-+
CAGCCACAGGCACTCAGATTTGAATATAAATAGATTGTGATCTTGACCAATAATCTAATA
TCATTCGACTCCACTAGTCTTCAACGCAACAAAAGTAGTATCTATCTGATT

>scaffold0094-578240-578564-+
GCAAGATGGATGCTTCAAAGACCCGTCACATGTAACAGCAAGCGCAATTATCCACACTAG
CAGCTGTTATTGGTTAATCCGCCCCAAAACAAGTTACAAATGATATGCCAAATCTTTGCA
TTATGGTTGACATCCTCAAGCTTGCGCCACCAGAGGTGCACATGTACTTTATGTTCAATG
CCCGTGTGGCGATATCATGCATTCTCTGTTATAGTCACAAGCACTCAGATTTGGATATAA
ATAGACTGTGATCTTGACCAACATTTCAATATCATCCGACTACAACTAGTCTTCAAAGCA
ACCAAAAGTAGCCTGTATCTGATT

>scaffold0095-52068-52101-+
GGTGCTATAATCACTGCATTACTTGCTTCCAGA

>scaffold0095-52584-52731-+
ATGCCCGTGTGGCGATATCATGCATTCTCTGTTATAGTCACAAGCACTCAGATTTGGATA
TAAATAGACTGTGATCTTGACCAACATTTCAATATCATCCGACTACAACTAGTCTTCAAA
GCAACCAAAAGTAGCCTGTATCTGATT

>scaffold0096-1079-1190-+
CAGCCACAGACACTCAGATTTGAATATAAATAGACTGTGATCTTGACCAATAATCTAATA
TCATCCGACTCCAACTAGTCTTCAAAGCAACAAAGTAGTATCTATCTGATT

>scaffold0096-5162-5273-+
CAGCCACAGACACTCAGATTTGAATATAAATAGATGTGATCTTGACCAATAATCTAATAT
CATCCGACTCCAACTAGTCTTCAAAGCAACAAAAGTAGTATCTATCTGATT

>scaffold0096-9249-9361-+
CAGCCACAGACACTCAGATTTGAATATAAATAGACTGTGATCTTGACCAATAATCTAATA
TCATCCGACTCAACTAGTCTTCAAAGCAACCAAAAGTAGTATCTATCTGATT

>scaffold0096-15331-15443-+
CAGCCACAGACACTCAGATTTGAATATAAATAGACTGTGATCGTGACCCATAATCCAATA
TCATCCGACTCCAACTAGTCTTCAAAGCAACAAAAGTAGTATCTATCTGATT

>scaffold0096-21304-21416-+
CAGCCACAGGCACTCAGATTTGAATATAAATAGACTGTGATCGTGACCCATAATCCAATA
TCATCCGACTCCAACTAGTCTTCAACGCAACAGCAGTAGTATCTATCTGATT

>scaffold0096-122874-122986-+
CAGCTACAGGCACTCAGATTTGAATATAAATAAACTGTGATCTTGACCAATAATCTAATA
TCATCCGACTTCAACTAGTCTTCAAAGCAACAGCAGTAGTATCTATCTGATT

>scaffold0096-132412-132525-C
ATCAGATAGATACTACTTTTGGTTGCTTTGAAGACTAGTTGAAGTCGGATGATATTAGAT
TATTGGTCAAGATCACAGTCTATTTATATTTAAATCTGAGTGCCTGTGGCTGT

>scaffold0102-113021-113133-+
CAGCCACAGGCACTCAGATTTGAATATAAATAGACTGTGATCTTGACCAATAATCTAATA
TCATATGACTACAACTAGTCTTCAACGCAACAAAAGTAGCATATACCTGATT

>scaffold0107-23265-23608-C
ATCAGATACAGGCTACTTTTGTTGCTTTTCAGACTGGTTGTGGTTGGATGATATTAGATT
ATTGGTCAAAATCACAATCTATTTATATCCAAATCTGAGTACCTACGACTATAACAGAAT
GCATGACGTTGTCAAGCACGACCCTTCCACGTGGATATCTGTTTAAAGTTCATGTACAAC
TCTAATGGTGAGTAAGCTTGAAGAGCATTTGTCATAATGCAAAAGCTCGGTATATCATTT
GTGATTGCCTGAGAATGGTTGACCAATCACAGTCGTTGTGGCGTGCGACTGCGCTAATTC
ATACATGTAATGGGTCTTGAAGCATTTACTTGCAGCTGTTTTC

>scaffold0107-27811-28161-C
CAATCTGATACAGGCTACTTTTGTTTGCTTTTCAGACTAGTTGTGGTCGGATGATATTAG
ATTATTGGTCAAAATCACAGTCTATTTATATCCAAATCTGAGTGTCTACGACTATAACAG
AATGCATGACGTTGCCACACGACCTTTCCACGTGGATATCAAGTTTAAAGTTCATGTACA
ACTCTGATGGTGAGTAAAAGCTTGAAGAGCATTTGTCATAATGCAAAAACTCGGTATGTC
ATTTGTAAATTGTCTGAGAATGATTGACCAATCACAGCTGTTGTGGCATACAGCTGCACC
TGTTTTTACGTGTAACGGGTCTGAAGCATTTACTTCGCAGCTGTTTTCTA

>scaffold0112-168076-168416-+
AAACGGCATGTGAGGCATATACTCCAAGGCCTACACATGTAACATCAGATGACATCACAT
GCCACAGCGGATATGGTTGGTCAGCCAGGCCAGATAACTCGCAAATAGTAGATTGAATCT
TTACAACATGGTGGGCATCTTCAGGGTTGTACTATCAGAGCTACACGTGTATCCTTCTGC
TCAGCATCTGTATGGAAATGTTACGTGGCAATATCATGCATTCTGTTATGGTCACGGTCC
CTTGCGTTTGGATATAAATAGACTGTGATTCTGACCAGTAATCTAATATCATCCAACTCC
ACTAGTCTTCAAAGCAACCAAAAGTAGCCTGTATCTGATT

>scaffold0112-489105-489225-C
ATGATAATCGGATACAGGCCACTTTTGGTTGCTTTGCAGACTAATTGTAGTCGGATGATA
TTGGATTATTGGTCAAAAATCACAGTCTATTTATATCCAAATCTGAATGTCTATGGTTGT


>scaffold0112-494434-494789-C
ATGATAATCAAATACAGGCCACTTTTGGTTGCTTTGCAGACTAGTTGTAGTCGGATGATA
TTGGATTATTGGCCAAGATCACAGTCTATTTATATCCAAAATCTGAGCGCCTATGACTAT
AACAGAATGCATGATATTTCCACACAACCGTTCCGCGCGGATATCAAGTTTAAGGCACAT
GCATGATTCCGATAGTACAAGGTTGAGGACATTTACCATAATGCAAAAAACTCGGTATGT
CATTTGTAAATTGCTTTGGGGGCGGGTTGACCAATCACAGTTGTTGTGGCGTGCAACTGC
GCCTGTTTCTACATGTAGCGAGTCTCAAAGCATTTTTCTTCGCAGCCGGTTCCTA

>scaffold0112-509583-509939-C
ATGATAATCAGATACAGGTCACTTTTGGTTGCTTTGCAGACTAGTTGTAGTCGGATGATA
TTAGATTGTTGGCCAAGATCACAGTCTATTTATATCCAAAATCTGAGTGGTTATGACTAT
AACAGAATGCATGATATTTCCACCCAACCGTTCCGCGCGGATATCAAGTTTAAGGCACAT
GCATGATTCCGATAGTACAAGGTTGGGGACATTTACCATAATGCAAAAAACTCGGTATGC
CATTTGTAAATTGCTTTGGGGGCGGGTTGACCAATCACAGTTGTTGTGGCGTGAAACTGC
GCCTGTTTCTACATGTAACGAGTCTCAAAGCATTTTTTCTTCGCAGCCGGTTCCTA

>scaffold0112-519341-519461-+
CAACCATAGACATTCAAATTTGGATATAAATAGACTGGGATTTTCGACCAACAATCCAAT
ATCATCCGACTACAATTAGTCTGCAAAGCAACCAAAAGTGGCCTGTATCCGATTATCATT


>scaffold0112-550818-551174-+
AGGAACCGGCTGCGAAGAAAAATGCTTTGAGACTCGTTACATGTAGAAACAGGCGCAGTT
GCACGCCACAACAACTGTGATTGGTCAACCCGCCCCCAAAGCAATTTACAAATGGCATAC
CGAGTTTTTTTGCATTATGGTAAATGTCCCCAACCTTGCACTATCGGAATCATGCATGTG
CCTTAAACTTGATATCCGCGCGGAACGGTTGGGTGGAAATATCATGCATTCTGTTATAGT
CATAACCACTCAGATTTTGGATATAAATAGACTGTGATCTTGGCCAACAATCTAATATCA
TCCGACTACAACTAGTCTGCAAAGCAACCAAACGTGGCTTGTATTTGATTATCATT

>scaffold0112-561299-561655-C
ATGATAATCAGATACAGGTCACTTTTGGTTGCTTTGCAGACTAGTTGTAGTCGGATGATA
TTGGATTGTTGGTCGAAAATCCCAGTCTATTTATATCCAAAATCTGAGTGGTTATGACTA
TAACAGAATGCATGATATTTCCACCCAACCGTTCCGCGCGGATATCAAGTTTAAGGCACA
TGCATGATTCCGATAGTGCAAGGTTGGGGACATTTACCATAATGCAAAAAACTCGGTATG
CCATTTGTAAATTGCTTTGGGGGCGGGTTGACCAATCACAGTTGTTGTGGCGTGCAACTG
CGCCTGTTTCTACATGTAACGAGTCTCAAAGCATTTTTCTTCGCAGCCGGTTCCTA

>scaffold0112-570127-570481-+
AGGAACCGGCTGCGAAGAAAAATGCTTTGAGACTCGTTACATGTAGAAACAGGCGCAGTT
GCACGCCACAACAACTGTGATTGGTCAACCTGCCCCAAAGCAATTTACAAATGGCATACC
GAGTTTTTTGCATTATGGTAAATGTCCCCAACCTTGTACTATCGGAATCATGCATGTGCC
TTAAACTTGATATCCGCGCGGAACGGTTGGGTGGAAATATCATGCATTCTGTTATAGTCA
TAACCACTCAGATTTTGGATATAAATAGGCTGTGATCTTGGCCAACAATCCAATATCATC
CGACTACAACTAGTCTGCAAAGCAACCAAAAGTGACCTGTATCTGATTATCATT

>scaffold0119-109505-109605-C
TTTTTTTGAGTTTACAGACAGAAGTGGTTTCAGATGATATTGGATTGCTGGTCAAAATCG
CCAGTACATTTATATCCAAAATACAACCGACTATGGCTGT

>scaffold0126-216079-216192-+
CAGCCACAGGCACTCAGATTTAAATATAAATAGACTGTGATCTTGACCAATAATCTAATA
TCATCCGACTTCAACTAGTCTTCAAAGCAACCAAAAGTAGTATCTATCTGATT

>scaffold0133-82824-82935-+
CAGCTATAGGCACTCAGATTTGGATATAAATAGACTGTGATCTTGACTAATAATCTAATA
TCATCCGACTACAACTAGTCTTTAAAGCAACAAAAGTAGCATATACCTGAT

>scaffold0138-370772-371046-+
CTGCATGTAGCAGCAGGTGCAGCCGCATGCTACAACGGCTGTGATTGGTCAACTAACCCA
GACAATTTACACTATGATTGATGTCTTCAAAATCTGTACTATCAGAGTTACACATGTACC
TTATGCCCAGTGCCCGCGTGGAAATATCATGCATTCTGTGTTAAAGTCACGGTCCCCGCA
TTTGGATATAAATAGACTGTGATTCTGACCAGTAATCTAATATCATCCAACTACAACTAG
TCTTCAACGCAACAAAAGTAGCTTGTATCTGATT

>scaffold0138-423628-423916-C
ATCAGATACAAGCTACTTTTGGTTGCTTTTCAGGATTGGTGGAGTTGGATGATATTAGAT
TACTGGTCAGAATCACAGTCTATTTATATCCAAATGCGGGGACCGTGACCATAACACAGA
ATGCATGATATTTCCACGCGGCATTTCCACGCGGGCACTGGGCATAAGGTACATGTGTAA
CTCTGATAGTACAGATTTTGAAGACATCAATCATAGTGTAAATTGTCTGGGTTAGTTGAC
CAATCACAGCCGTTGTGGCATGCGACTGCACCTGCTGCTACATGCAGC

>scaffold0138-503016-503298-+
TATAGCAGCAGGTGCAGCCGCATGCCACAACGGCTGTGATTGCTCAACTAACTTGAGACA
ACTTACACTGTGGTTGATGTCTTCAAATCTGTACTATCAGAGTTACACATGTACCTTATG
CCCAGTGCCCGCATGGCAATGCCGCGTGGAAATATCATGCATTCTCTGTTATGGTCACGG
TCCCCGCATTTGGATATAAATAGACTGTGATCTTGACCAGTAATCTAATATCATCCAACT
CCACCAATCCTGAAAAGCAACAAAAGTAGCTTGTATCTGATT

>scaffold0138-542037-542319-+
TATAGCAGCAGGTGCAGTCGCATGCCACAACGGCTGTGATTGCTCAACTAACCCAGACAA
CTTACACTGTGGTTGATGTCTTCAAAATCTGTACTATCAGAGTTACACATGTACCTTATG
CTCAGTGCCCGCATGGTAATGCCGCGTGGAAATATCATGCATTCTCTGTTATGGTCACGG
TCCCCGCATTTGGATATAAATAGACTGTGATTCTGACCAGTAATCTAATATCATCCAACT
CCACTAGTCTTCAAAGCAACCAAAAGTAGCCTGTATCTGATT

>scaffold0138-562985-563097-+
CAGCCACAGACACTCAGATTTGGATATAAATAGACTGTGATCTTGATCAATAATCTAATA
TCATTCGACTCCAACTAGTCTTCAAAGCAACAAAAGTAGTATCTATTTGATT

>scaffold0138-662218-662554-C
ATCAGATACAGGCTACTTTTGGTTGCTTTGCAGGATCAGTTGTAGTCGGATGATATTAGA
TTATTGGTCAAGATTACAGTCTAATTTATATCCAAATGCGGGGACCGTGACCATAACAGA
GGATGCATGACATCGCCATGCGGCATCGCCACGTGGGCACTGGACATAAAACACATGTGT
AATTCTGATAGTACAGATTTTGAAGACATCAACCACAGTGTAAATTGTCTGGGTTGGTTG
GCCAATCACAGCCATTGTGGCATGCGGCTGCACCTGCTGCTACATGCAGCTGCATGTAAC
GGGTCTTGGGACACATGCATTGCATGCTGCTCCTTA

>scaffold0138-685101-685435-C
ATCAGATACAGGCTACTTTTGGTTGCTTTGAAGACTAGTTGTAGTTGGATGATATTAGAT
TATTGGTCAAGATCACAGTCTAATTTATATCCAAATGCGGGACCGTGACCATAACAGAGG
ATGCATGACATCGCCATGCGGCATCGCCACGTGGGCACTGGACATAAAACACATGTGTAA
TTCTGATAGTACAGATTTTGAAGACATCAACCACAGTGTAAATTGTCTGGGTTGGTTGGC
CAATCACAGCCATTGTGGCATGCGGCTGCACCTGCTGCTACATGCAGCTGCATGTAACGG
GTCTTGAAACACATGTATTGCATGCTGCTCCTTA

>scaffold0138-734535-734647-C
ATCAAATAGATACTACTTTTGGTTGCGTTGAAGACTAGTGGAGTCAGATGATATTAGATT
ATTGGTCAAAATCACAGTCTATTTATATTCAAATCTGAGTGCCTGTGGCTGT

>scaffold0138-740627-740739-C
ATCAGATAGATACTACTTTTGGTTGCGTTGAAGACTAGTGGAGTCAGATGATATTAGATT
ACTGGTCAAGATCACAGTCTATTTATATCCAAATCTGAGTGCCTGTGGCTGT

>scaffold0138-746742-746854-C
ATCAGATAGATACTACTTTTGGTTGCGTTGAAGACTAGTGGAGTCAGATGATATTAGATT
ATTGGTCAAAATCACAGTCTATTTATATCCAAATCTGAGTGCCTGTGGCTGT

>scaffold0138-752796-752908-C
ATCAGATAGATACTACTTTTGGTTGCGTTGAAGACTAGTGGAGTCAGATGATATTAGATT
ATTGGTCAAAATCACAGTCTATTTATATCCAAATCTGAGTGCCTGTGGCTGT

>scaffold0138-759961-760072-C
ATCAGGTATATGCTACTTTTGTTGCGTTGAAGACTAGTGGAGTCAGATGATATTAGACTA
CTGATCAAGATCACAGTCTATTTATATCCAAATCTGAGTGCCTGTGGCTGT

>scaffold0138-767109-767221-C
ATCAGATAGATACTACTTTTGGTTGCGTTGAAGACTAGTGGAGTCAGATGATATTAGATT
ATTGGTCAAAATCACAGTCTATTTATATCCAAATCTGAGTGCCTGTGGCTGT

>scaffold0138-1148393-1148505-+
CAGCCATAGGCACTCAGATTTGAATATAAATAGACTGTGATCTTGATCAATAATCTAATA
TCATCCGACTACAACTAGTCTTCAACGCAACAAAAGTAGTATCTATCTGATT

>scaffold0138-1156782-1156893-+
CAGCCACAGGCACTCAGATTTGAATATAAATAGACTGTGATCTTGACCAATAATCTAATA
TCATCCGACTCCACCAGCCTTCAACGCAACAAAAGTAGTATCTATCTGATT

>scaffold0138-1161908-1162019-+
CAGCCACAGGCACTCAGATTTGAATATAAATAGACTGTGATCTTGACCAATAATCTAATA
TCATCCGACTCCACCAGCCTTCAACGCAACAAAAGTAGTATCTATCTGATT

>scaffold0138-1471862-1472195-+
AAACGGCATGTAAGGCATATGCTTAAGGCCTACATGTAACATCAGATGACATCACATGCC
ACAACGGATATGATTGGCCAGCCAGGCCAGATAACTCAAATGGTAGATTGAATCTTTACA
TCATGGTGGGCATCTTCAGGGTTGTACTATCAGGCTACACGTGTATCCTTCTGCTCAGTG
CCCGCGTGGCAATGCCGCGTGGAAATATCATGCATTCTGTTATGGTCACGGTCCCTTGCG
TTTGAATATAAATAGACTGTGATCTTGATCAATAATCTAATATCATCAACTCCACCAGTC
TTCAAAGCAACCGAAAGTAGACTGTATCTGATT

>scaffold0144-86088-86200-C
ATCAAATAGATACTACTTTTGTTGCTTTGAAGACTAGTTGGAGTCGAATGATATTAGATT
ATTGATCAAGATCACAGTCTATTTATATCCAAATCTGAGTGTCTGTGGCTGT

>scaffold0144-115924-116206-C
ATCAGATACAGTCTACTTTCGGTTGCTTTGAAGACTAGTGGAGTTGGATGATATTAGATT
ACTGGTCAGAATCACAGTCTATTTATATCCAAGTGCGGGGACCGTGACCATAACAGAGAA
TGCATGATATTTCCACGCGGCATTACCATGCGGGCACTGAGCATAAGGTACATGTGTAAC
TCTGATAGTACAGATTTTGAAGACATCAACCACAGTGTAAGTTGTCTGGGTTAGTTGAGC
AATCACAGCCGTTGTGGCATGCGACTGCACCTGCTGCTATAT

>scaffold0144-160393-160672-C
ATCAGATACAAGCTACTTTTGTTGCTTTTCAGGATTGGTGGAGTTGGATGATATTAGATT
ACTGGTCAAGATCACAGTCTATTTATATCCAAATGCGGGGACCGTGACCATAACAGAGAA
TGCATGATATTTCCACGCGGCATTGCCATGCGGGCACTGGGCATAAGGTACATGTGTAAC
TCTGATAGTACAGATTTGAAGACATCAACCACAGTGTAAGTTGTCTGGGTTAGTTGAGCA
ATCACAGCCGTTGTGGCATGCGGCTGCACCTGCTGCTGC

>scaffold0144-256155-256501-+
AAGGAACAGCATGCAATGCATGTGTTCCAAGACCCGTTACATGTCGCAAAAGGCGCAGCT
GCATGTAGCAGCAGGTGCAGCCGCATGCTACAACGGCTGTGATTGGTCAACTAACCCAGA
CAATTTACACTATGATTGATGTCTTCAAAATCTGTACTATCAGAGTTACACATGTACCTT
ATGCCCAGTGCCCGCGTGGAAATGCCGCGTGGAAATATCATGCATTCTCTGTTATGGTCA
CGGTCCCCGCACTTGGATATAAATAGACTGTGATTCTGACCAGTAATCTAATATCATCCA
ACTCCACCAATCCTGAAAAGCAACCAAAAGTAGCTTGTATCTGATT

>scaffold0144-295776-296121-C
ATCAGATACAAGCTACTTTTGTTGCTTTTCAGACTAGTTGTAGTTGGATGATATTAGATT
ACTGGTCAGAATCACAGTCTATTTATATCCAAGTGCGGGGACCGTGACTTTAACAGAGAA
TGCATGATATTTCCACGCGGCATTTCCACGCGGGCACTGGGCATAAGGTACATGTGTAAC
TCTGATAGTACAGATTTTGAAGACATCAATCATAGTGTAAATTGTCTGGGTTAGTTGACC
AATCACAGCCGTTGTAGCATGCGGCTGCACCTGCTGCTAAATGCAGCTGCGCCTTTTGCG
ACATGTAACGGGTCTTGGAACACATGCATTACATGCTGCTCCTTA

>scaffold0148-193733-194028-C
GTCAGATACAAGCTACTTTTTTGTTGCTTTACAGACTAATGCAATTGGATGATATTAGAT
TACTGGTCAAGATCACAGTCTATTTATATCCAAATCTGAGTGCTTGTGACCATAACAGAG
AATGCATGACATTTCCACGCGACATGTCCACGCGGATGCTGGAAAGATGTAGCTGCATTA
CAGACTCGGGAGCGCCACTATAATGTAAAGCCTCAGTATATCATTTACAAGGCTTTCGGG
CTGGTTTGCCGAATTACAGCTGACGTTGTATGTGACTACATCTCTTGCTGCATGT

>scaffold0160-197083-197378-+
CATGCAGCAAGAGATGTAGTCACATACAACGTCAGCTGTAATTCGGCAAACCAGCCCGAA
AGCCTTGTAAATGATATACTGAGGCTTTACATTATAGTGGCGCTCCCGAGTCTGTAATGC
AGCTACATCTTTCCAGCATCCGCGTGGACATGTCGCGTGGAAATGTCATGCATTCTCTGT
TATGGTCACAAGCACTCAGATTTGGATATAAATAGACTGTGATCTTGACCAGTAATCTAA
TATCATCCAATTGCATTAGTCTGTAAAGCAACAAAAAAGTAGCCTGTATCTGATT

>scaffold0179-139076-139189-+
CAGCCATAGGCACTCTGATTTGAATATAAATAGACTGTGACCTTGACCAATAATCTAATA
TCATCCGACTACAACTAGTCTTCAAAGCAACCAAAAGTAGCATCCATCTGATT

>scaffold0179-144746-144859-+
CAGCCATAGGCACTCCGATTTGAATATAAATAGACTGTGACCTTGACCAATAATCTAATA
TCATCCGACTACAACTAGTCTTCAAAGCAACCAAAAGTAGCATCCATCTGATT

>scaffold0192-16842-16955-+
CAGCCACAGGCACTCAGATTTGAATATAAATAGACTGTGATCTTGATCAATAATCCAATA
TCATTCGACTACAACTGGTCTTCAACGAAACCAAAAGTAGTATCTATCTGATT

>scaffold0315-988683-989056-+
AGGAAACGGCTGCAAAACAAGTGCTTTGAGACCCGTTACATGTAGGAACGGGTGCAGTTG
CGCGCTGCAACAGCTGTGATTGGTCAACCATTCTCAAGCAATTTACAAATGACATACCGA
ATTTTTGCATTATAGTAAATATCTTCAAGCTTTTACTCACTATCAGAGTTGCACATGTGC
CTTAAACTTGATATACACGTGGAAATGTTGTATGGCAATATCGTGTGGCAATATTGTGTG
GCAATATCATACATTCTGTTATAGTCATAGGCACTCAGATTTGGATATAAATAGACTATG
ATCTTGACCAGTAATCTAATATCATCCCAAACACACTGGTCTGAAAAGCAACAACAGTAG
CCTGTATCTGATT

>scaffold0315-1848094-1848205-C
ATCAGATAGATACTACTTTTGTTGCGTTGAAGACTAGTGGAGTCGGATGATATTAGATTA
TTGGTCAAGATCACAGTCTATTTATATTCAAATCTGAGTGCCTGTGGCTGT

>scaffold0315-1899799-1899910-+
CAGCCACAGGCACTCAGATTTGGATATAAATGGACTGTGATCTTGACCAATAATCTAATA
TCATCCGACTATAACTAGTCTTCAAAGCAACAAAAGTAGCATATACCTGAT

>scaffold0315-1905007-1905117-+
GGCCACAGGCACTCAGATTTGAATATAAATGGACTGTGATCTTGACCAATAATCTAATAT
CATCCGACTATAACTAGTCTTCAAAGCAACAAAAGTAACTTATATCTGAT

>scaffold0315-1932193-1932303-+
CAGCCACAGGCACTCAGATTTGGATATAAATAGACTGTGATCTTGACCAATAATCTAATA
TCATCCGACTCCATTAGTCTTCAAAGCAACAAAAGTAGCATATACCTGAT

>scaffold0315-1938372-1938482-+
CAGCCACAGGCACTCAGATTTGGATATAAATAGACTGTGATCTTGACCAATAATCTAATA
TCATCCGACTCCATTAGTCTTCAACGCAACAAAAGTAGCATATACCTGAT

>scaffold0315-1944542-1944653-+
CAGCCACAGGCACTCAGATTTGGATATAAATGGACTGTGATCTTGACCAATAATCTAATA
TCATTCGACTTCACTAGTCTGTAAAGCAACAAAAGTAGTATCTATCTGATT

>scaffold0315-2118937-2119297-C
ATCAGATACAGGCTACTGTTGTTGCTTTTCAGACCAGTGTGTTTGGGATGATATTAGATT
ACTGGTCAAGATCACAGTCTATTTATATCCAAATCTGAGTGCCTATGACTATAGCAGAAT
GTATGACATTGCCACACGATATTGCCACACAACATTTCCACGTGGGTATCAAGCTTAAGA
TTCATGTGCAACTCTGATAGTGAGTAAAAGCTTGAAGATATTTACTATAATGCAAAAACT
CGGCATGTCATTTGTAGATTGTCTGGAAATGGTTGGCCAATCACAGCTGTTGCAACGCGC
AACTGCGCATGTTTTTACATGTAACGGGTCTCAAAGCATTTGGTTTGCAGCTGTTTCCTA


>scaffold0315-2160141-2160253-C
ATCAGATATACGCTATTGTTGTTGCTTTGCAGACTAGTTGGAGTCGGATGATATTAGATT
ATTGGTCAAGATCACAGTCTATTTATATCCAAATCTGAGTTCCTATGCTTGT

>scaffold0317-248066-248418-+
GAAACCAGCTGCGAAGAAAATGCTTTGAGACCCGTTACATGCAGGAACCGGCGCAGTGAC
ACGCCGCAATCGCTGTGATTGGTTAACCCGCCCCCAAACAATTTACAAATGATATACCGA
GTTTTTGCATTATGGTAAATATCCTCAAGCCTGTACTATCGGAAATCATACATGTGTATT
AAACTTGATATCCGCATGGAAAGATCGTGCGGAAATATCATGCATTCTGGTTATAGTCAT
AGGCACTCAGATTTGGATATAAATAGACTGTGATCTTGACCATCAGTCCCATATCATCCG
ACTACAACTAGTCTGCAAAGCAACCAAAAGTGGCCTGTATCTGATTATTATT

>scaffold0317-285983-286335-+
GAAACCAGCTGCGAAGAAAATGCTTTGAGACCCGTTACATGCAGGAACCGGCGCAGTGAC
ACGCCGCAATCGCTGTGATTGGTTAACCCGCCCCCAAACAATTTACAAATGATATACCGA
GTTTTTGCATTATGGTAAATATCCTCAAGCCTGTACTATCGGAAATCATACATGTGTACT
AAACTTGATATCCGCATGGAAAGGTCGTGCGGAAATATCATGCATTCTGGTTATAGTCAT
AGGCACTCAGATTTGGATATAAATAGACTGTGATCTTGACCATCAGTCCCATATCATCCG
ACTACAACTAGTCTGCAAAGCAACCAAAAGTGGCCTGTATCTGATTATCATT

>scaffold0318-64140-64492-+
GAAACCAGCTGCGAAGAAAATGCTTTGAGACCCGTTACATGCAGGAACCGGCGCAGTGAC
ACGCCGCAATCGCTGTGATTGGTTAACCCGCCCCCAAACAATTTACAAATGATATACCGA
GTTTTTGCATTATGGTAAATATCCTCAAGCCTGTACTATCGGAAATCATACATGTGTATT
AAACTTGATATCCGCATGGAAAGATCGTGCGGAAATATCATGCATTCTGGTTATAGTCAT
AGGCACTCAGATTTGGATATAAATAGACTGTGATCTTGACCATCAGTCCCATATCATCCG
ACTACAACTAGTCTGCAAAGCAACCAAAAGTGGCCTGTATCTGATTATCATT

>scaffold0318-102154-102506-+
GAAACCAGCTGCGAAGAAAATGCTTTGAGACCCGTTACATGCAGGAACCGGCGCAGTGAC
ACGCCGCAATCGCTGTGATTGGTTAACCCGCCCCCAAACAATTTACAAATGATATACCGA
GTTTTTGCATTATGGTAAATATCCTCAAGCCTGTACTATCGGAAATCATACATGTGTACT
AAACTTGATATCCGCATGGAAAGGTCGTGCGGAAATATCATGCATTCTGGTTATAGTCAT
AGGCACTCAGATTTGGATATAAATAGACTGTGATCTTGACCATCAGTCCCATATCATCCG
ACTACAACTAGTCTGCAAAGCAACCAAAAGTGGCCTGTATCTGATTATCATT

>scaffold0318-134757-134868-+
CATTCATAGGCACTCAGACTTGAATATAAATAGACTGTGATCTTGATCGATAATCCAATA
TCATCCGACTCCACTGGTCTTCAACGCAACAAAAGCAGTATCTATCTGATT

>scaffold0318-143547-143658-+
CAGCCACAGGCACTCAGATTTGAATATAAATAAAGTGTGATCTTGATCAATAATCCAATA
TCATCCGACTCCACTGGTCTTCAACGCAACAAAAATAGTATCTATCTGCTT

>scaffold0318-152321-152432-+
CAGCCACAGGCACTCAGATTTGAATATAAATAGACTGTGATCTTGATCAATAATCTAATA
TCATCCGACTCCACTGGTCTTCAACGCAACAAAAGTAGTATCTATCTGCTT

>scaffold0318-190731-190843-+
CAGCCACAGACACTCAGATTTGAATATAAATAGACTGTGATTTTGATCAATAATCTAATA
TCATCCAACTACAACTGGTCTTCAACGCAACAAAAGTAGTATCTATCTGATT

>scaffold0318-196745-196857-+
CAGCCACAGACACTCAGATTTGAATATAAATAGACTGTGATTTTGATCAATAATCTAATA
TCATCCAACTACAACTGGTCTTCAACGCAACAAAAGCAGTATCTATCTGATT

>scaffold0318-1087172-1087284-C
ATCAGATATAAGTTACTTTTGTTGCTTTGAAGACTAGTGGAGTCGGATGATATTAGATTA
TTGGTCAAGATCACAATCTAATTTATATTCAAATCTGAGTGCCTATGGCTGT

>scaffold0318-1100851-1100962-C
ATCAGATATAAGTTGCTTTTGGTGCTTTGAAGACTAGTGGAGTCGGATGATATTAGATTA
TTGATCAAGATCACAGTCTATTTATATTCAAATCGGAGTGCCTGTGGCTGT

>scaffold0318-1192477-1192589-C
ATCAGATAGATGCTACTTTTGTTGCGTTGAAGACTAGTTGTAGTTGGATGATATTAGATT
ATTGATCAAGATCACAGTCTATTTATATTCAAATCGGAGTGCCTGTGGCTGT

>scaffold0318-1201950-1202061-C
ATCAGATACAGGCTACTTTTGTTGCGTTGAAGACTAGTGGAGTCGGATGATATTAGATTA
TTGATCAAGATCACAGTCTATTTATATTCAAATCTGAGTGTCTGTGGCTGT

>scaffold0318-1207279-1207389-C
TCAGATACAGGCTACTTTTGTTGCGTTGAAGACTAGTGGAGTCGGATGATATTGGATTAC
TGGTCAAGATCACAGTCTATTTATATTCAAATCGGAGTGCCTGTGGCTGT

>scaffold0319-182654-183005-C
ATGATAATCAGATAGATGATACTGTTGTTGCTTTGCAGACTAGTTGTAGTCGGATGATAT
TGGATTATTGGTCAAGATCACAGTCTATCTATTTCCAAATCTAAGTGTCTATGACTATAA
CAGAATGCATGATATTTCTACACAACCGTTCCATGCGGATATCAAGTTTAAGACACATGC
ATGATTCCGATAGTACAAGGTTGGGGACATTTACCATAATGCAAAAAAACTCGGTATGTC
ATTTGTAAATTGCTTTGGGGCGGGTTAACCAATCACAGTTGTTGCGGCGTATAACTGCGC
CGGTTCCTACATGTAACGGGTCTTAAAGCGTTTGCTTCGCAGCTATTTTTT

>scaffold0319-187083-187201-C
ATGATAATCAGATAGATGATACTGTTGTTGCTTTGCAGACTAGTTGTAGTCGGATGATAA
TGGATTGTTGGTCAAGATCACAGTCTATTTATATCCAAATCTAAGTGTCTATGGCTGT

>scaffold0319-217901-218012-C
TCAGATACAGGCTACTGTTGTTGCTTTGAAGACTAGTTGTAGTCGGATGATATTGGATTG
TTGGTCAAGATCACAGTCTATTTATATTCAAATCTGAGTGCCTATGCTTGT

>scaffold0319-292630-292741-C
TCAGATACAGGCTAATTTTGTTGCGTTGAAGACTAGTTGGAGTCGGATGATATTAGATTA
TGGGTCAAGATCACACTCTATTTATATCCAAATCTGGGTACCTATGCTTGT

>scaffold0319-304125-304236-C
TCAGATACAGGCTAATTTTGTTGCGTTGAAGACTAGTTGGAGTCGGATGATATTAGATTA
TGGGTCAAGATCACACTCTATTTATATCCAAATCTGGGTACCTATGCTTGT

>scaffold0319-400136-400248-C
ATCAGATACAGACTACTTTTGTTGCTTCGAAGACTAGTTGTAGTCGGATGATATTAGATT
GCTGGTCAAGATCACAGTCTATTTATATTCAAATCGGAGTGCCTATGCTTGT

>scaffold0319-406353-406464-C
TCAGATACAGACTACTTTTGTTGCTTCGAAGACTAGTTGTAGTCGGATGATATTAGATTG
CTGGTCAAGATCACAGTCTATTTATATCCAAATCGGAGTGCCTATGCTTGT

>scaffold0319-412446-412557-C
ATCAGATACAGACTACTTTTGTTGCTTCGAAGACTAGTTGTAGTCGGATGATATTAGATT
GCTGGTCAAGATCACAGTCTATTTATATTCAAATCGGAGTGCCTATGCTGT

>scaffold0319-418656-418768-C
ATCAGATAGATGCTACTTTTGTTGCTTCGAAGACTAGTTGGAGTCGGATGATATTGGATT
GCTGGTCAAGATCACAGTCTATTTATATCCAAATCGGAGTGCCTATGGCTGT

>scaffold0320-2412-2524-C
ATCAGATAGATGCTACTTTTGTTGCTTCGAAGACTAGTTGGAGTCGGATGATATTGGATT
GCCGGTCAAGATCACAGTCTATTTATATCCAAATCGGAGTGCCTATGGCTGT

>scaffold0320-8609-8719-C
ATCAGATAGATGCTACTTTTGTTGCTTCGAAGACTAGTTGGAGTCGGATGATATTGGATT
GCCGGTCAAGATCACAGTCTATTTATATCCAAATCAGTGCCTATGGCTGT

>scaffold0321-22769-22880-+
CAGCCATAGGCACTCAGATTTGAATATAAATAGACTGTGATTTTGATCGATAATCTAATA
TCATCTGACTCCACTGGTCTTCAACGCAACAAAAGTAGTATCTATCTGGTT

>scaffold0321-2120069-2120414-C
ATCAGATACAGGCTACTTTTGTTGCTTTGCAGACCAGTGGGCTTGGTTAATATTAGATTA
TTGGTCAAGATCACAGTCTATTTATATCCAAATCGGAGTGCCTGTGACTATAACACAGAA
TGCATAATAATTTCACACGGCCTTTCCACGCGGATATCAAGTTTGAGGTTCATGTGCAAC
TCTGATAGTACAGGATTGAGAGCATTTGTCATAATGCAAAAACTCGGTGTGTCATTTGTA
AATTGTTTTGGAGCGGATTGACCAATCACAGCGATTGTGGCGTGCAACGGCGCCTGTTTC
TGCATGTAACGGGTCTCAAAGCATTTGCTTTGCAGCTGTTTTCTA

>scaffold0322-10332-10441-+
CAGCCACAGGCACTGATTTGAATATAAATAGACTGTGATCTTGATCAATAATCTAATATC
ATCCGACTCCACTAGTCTTCAAAGCACCAAAAGCAACTTATATCTGATT

>scaffold0322-23950-24062-+
CAGCCATAGGCACTCAGATTTGAATATAAATTAGATTGTGATCTTGACCAATAATCTAAT
ATCATCCGACTCCACTAGTCTTCAAAGCAACAAAAGTAACTTATATCTGATT

>scaffold0324-23933-24045-C
CAACCAGATAGATACTACTTTTTTGCGTTGAAGACCAGTGGAGTCAGATGATATTAGATT
ATCTGATCAAAATCACAGTCTATTTATATTCAAATCTGAGTGCCATGGCTGT

>scaffold0324-70493-70604-C
ATCAGATAGATGCTACTGTTGTTGCTTTGAAGACTAATGGAGTCGGATGATATTAGATTA
TTGATCAAGATCACAGTCTATTTATATTCAAATCTGAGTGCCTATGGCTGT

>scaffold0329-224302-224636-C
ATCAGATACAGGCTACTTTTGTTGCTTTGAAGACTAGTGTGGTTGGATGATATTGAACTG
ATGGTCAAAACCCCAGTCTATTTATATCCAAATTGGAGTGCCCATGACCATAACAGAGAA
TGCATGACATTTCCACGCGGCACGACCACGCGGGTGGAGAGTATAGGACACATGTGTAAT
TGTGATACTACCGCCCTAAAGGCGCCTACTCTAATACAGAAATTCAAATCTACCATCTGT
GAGTTGTCTGAGTTAGCCATCCCATCACCAGCTGTTGCTGCATGTGATTGCATCTGTTTT
TACATGTGATGGGGTTTGGAGCATCTGCTTTGCA

>scaffold0329-2514910-2515297-C
ATCAGATACAGGCTACTGTTGTTGCTTTTCAGACCAGTGTGTTTGGGGTGATATTAGACT
ACTGGTCAAGATCACAGTCTAATTTATATCCAAATCTGAGTGCCTGTGACTATAGCAGAA
TGTATGATATTGCCACACAATATTGCCACACGATATTGCCACACGATATTGCCATACAAC
ATTTCCACGTGTATATCAAGTTTAAGGTCCATGTGCAACTCTGATAGTGGGTAAAAGCTT
GAAGATATTTACTATAGTGCAAAAACTCGGTATGTCATTTGTAAATTGTTTGAGAATGGT
TGACCAATCACAGCTGTTGTGACGTACAACTGCACCTGTTTTTACGTGTGATGGGTCCCA
AAGCATTCGCTTTGCAGCCGTTTCCTA

>scaffold0329-2527900-2528275-C
ATCAGATACAGGCTACTGTTGTTGCTTTTCAGACCAGTGTGTTTGGGGTGATATTAGACT
ACTGGTCAAGATCACAGTCTAATTTATATCCAAATCTGAGTGCCTGTGACTATAGCAGAA
TGTATGATATTGCCACATGATATTGCCACACGGATATTGCCATACAACATTTCCACGTGT
ATATCAAGTTTAAGGTCCATGTGCAACTCTGATAGTGGGTAAAAGCTTGAAGATATTTAC
TATAGTGCAAAAACTCGGTATGTCATTTGTAAATTGTTTGAGAATGGTTGACCAATCACA
GCTGTTGTGACGTACAACTGCACCTGTTTTTACGTGTGATGGGTCCCAAAGCATTCGCTT
TGCAGCCGTTTCCTA

>scaffold0329-2643854-2644240-C
ATCAGATACAGGCTACTGTTGTTGCTTTTCAGACCAGTGTGTTTGGGATGATATTAGACT
ACTGGTCAAGATCACAGTCTATTTATATCCAAATCTGAGTGCCTATGACTATAACAGAAT
GTATGATATTGCCACACAATATTGCCACACGATATTGCCACACGATATTGCCATACAACA
TTTCCACGTGTATATCAAGCTTAAGGTCCATGTACAACTCTGATAGTGAGTAAAAGCTTG
AAGATATTCACTATAATGCAAAAATTCGGCATGCCATTTGTAAATTGTTTGAGAATGGTT
GACCAATCACAGCTGTTGTGACGTACAACTGCACATGTTTTTGCGTGTGATGGGTCCCAA
AGCACTTGTTTTGCAGTCATTTCCCA

>scaffold0329-2647956-2648343-C
GTCAGATACAGGCTACTGTTGTTGCTTTTCAGACCAGTGTGTTTGGGGTGATATTAGACT
ACTGGTCAAGATCACAGTCTAATTTATATCCAAATCTGAGTGCCTGTGACTATAGCAGAA
TGTATGATATTGCCACACAATATTGCCACACGATATTGCCACACGATATTGCCATACAAC
ATTTCCACGTGGACATCAAGTTTAAGGTTCATGTACAACTCTGATAGTGAGTAAAAGCTT
GAAGATATTCACTATAATGCAAAAACTCGGTATGCCATTTGTAAATTGTTTGAGAATGGT
TGACCAATCACAGCTGTTGCAACGCGCAACTGCACCTGTTCCTACATGTAACGGGTCTCA
AAGCACTTGTTTTGCAGCCATTTCCCA

>scaffold0331-230309-230420-C
TCAGGTATATGCTACTTTTGTTGCTTTAAAGACTAGTTGTAGTCGGATGATATTAGATTA
TTAGTCAAGATCACAGTCTATTTATATCCAAATCTGAGTGCCTATAGCTGT

>scaffold0332-64202-64313-C
TCAGGTATATGCTACTTTTGTTGCTTTAAAGACTAGTTGTAGTCGGATGATATTAGATTA
TTAGTCAAGATCACAGTCTATTTATATCCAAATCTGAGTGCCTATAGCTGT

>scaffold0334-1651891-1652003-+
CAGCCATAGCCACTCAAATTTGAATATAAAGAGACTGTGATCCTGACCCATAGTCTAATA
CCATCCAACTACAACTGGTCTTTAAAGCAAAAAAAGTAACCTGTATCTGATT

>scaffold0334-1666661-1666773-+
CAGCCATAGCCACTCAAATTTGAATATAAAGAGACTGTGATTCTGACCCATAATCCAATA
CCATCCAACTACAACTGGTCTTTAAAGCAACAAAAGTAACCTGTATCTGATT

>scaffold0335-273991-274201-C
ATCAGATACAGGCTACTTTTGTTGCCTTGCAGACCAATATAGTTTGGATGATCTTGGATT
GTAGTAGGTCAAAAATCCTAGTCTATTTATATCCAAATTCGAATAGCTGTAATTGTAGAA
GACTATGTGGAATGGCCATGCGGGTACTGAGCAAAAGGTATACGGGTAGCTCTCTACAGT
GCAGTTTCAAGGTACCCACGATAATACAGA

>scaffold0335-558871-559217-+
AGGAAACAGCTGCAAAGCAAATGTTTCAAAACCTGTTACATGTAGAAACAGCGCCATTGC
ACGCCACAACGGCTGTGATTGGTCAATCCGCCTCCAAACAATCTACGAATGATGTACTGA
GTTTTTACACTATGACAAATGTTCTCAATCCTGTACTATCAGAGTTGCACATGAACCTCA
AACTTGATATCCGCTTGGAAAGGTCGTGTGGCAATGTCATGCATTCTCTGTTATAGTCAT
AGGCACTCCGATTTGGATATAAATAGACTAGGATTCTTGGTCAACAATTCAATATCATCC
GACTACAACTAGTCTGCAAAGCAACAACAATAGCCTGTATCTGATT

>scaffold0335-775758-776100-C
ATCAGATACAGGTTACTTTTGTTGCTTTTCAGATCAGTGGGTTTGGTTGATATTAGGTTA
CTGGTCAAGATCGCCGTCTATTTATATCCAAATCGGAGTGCCTATGACTATAACAGAATG
TATGACATTGTCACACGACAATTCCACGTGGATATCAAGTTTGAGGTTCATGTGCAACTC
TGATAGTACAGGATTGAGAGCATTTGTCATAATGCAAAAATTTGGCATGTCATTTGTAAA
TTGTTTGAAAATGATTGACCAATCACAGCCGTTGTGGCATACAGCTGCGCATGTTTCTGC
ATGTAACGGGTCTTGAAGCATTTGGTTTGCAGCCGTTTCCTA

>scaffold0335-789465-789810-C
ATCAGATACAGGTTACTTTTGTTGCTTTTCAGACCAGTGGGTTTGGTTGATATTAGGTTA
CTGGTCAAGATCGCCGTCTATTTATATCCAAATCGGAGTGCCTATGACTATAACAGAATG
TATGACATTGCCACACAGCAGTTCCACGTGGATATTAAGTTTAAGACACATGTATAACTC
TGATAATAAGTACAGGATTGAGAGCATTTGTCATAATGCAAAAACTCGGATGTCATTTGT
AAATGGTCTGAAAATGATTGACCAATCACAGTCGTTGTGACATACAGCTGCGCATGTTTC
TGCATGTAACGGGTCTTGAAGCATTTGGTTTGCAGCCGTTTCCTA

>scaffold0335-804960-805307-C
ATCAGATACAGGTTACTTTTGTTGCTTTGCAGACCAGTGGGTTTGGTTGATATTGGATTG
TTGGTCAAGATCACCGTCTATTTATATCCAAATCGGAGTGCCTATGACTATAACAGAATG
TATGACATTGCCATACGACCTTTTCACGTGGATATCAAGTTTAAGACACATGTATAACTC
TGATAATAAGTAAAAGCTTGAAGAACATTTGTCATAATGCAAAAACTCGGCATGTCATTT
GTAAATTGTTTGAAAATGATTGACCAATCACAGCCGTTGTGGCATACAGCTGCGCATGTT
TCTGCATGTAACGGGTCTTGAAGCATTTGGTTTGCAGCCGTTTCCTA

>scaffold0335-942292-942403-+
CAGCCACAGGCACTCAGATTTGAATATAAATAGACTGTGATCTTGACCAATAATCCAATA
TCATCCGACTACAACTAGTCTTCAAAGCAACAAAAGTAGTATCTATCTGGT

>scaffold0335-1014819-1015178-+
AGGAAACGGCTGCAAAGCGAATGCTTTGGGACCCGTTACATGTAGAAACATGCGCAGTTG
GATTCCACAACGGCTGTGATTGGTCAATCTGCCCCAAACAATTTACAAATGACATGCCGA
ATTTTTACATGATAGTAAATATCTTCAAGCTTTTACTCACTATCAGAGTTGCACATGGAT
CTTAAGCTTGATATCCACGTGGAAATGTTGTGTGGCAATATCGTATGGCAACGTCATACA
TTCTGTTATAGTCATAGGCACTCCAATTTGGATATAAATAGACGGTGATCTTGACCAGTA
ATCTAATATCAACCAAACCCACTGGTCTGAAAAGCAACAGAAGTAGCCTGTATCTGATT

>scaffold0336-141552-141900-+
AGAAAACAGCTGCGAAGTAAATGCTTCAAGACCCGTTACACGTAAAAACAGGTGCAGCTG
TATGCCACAACGGCTGTGATTGGTCAATCATTCTCAGACAATTTACAAATGACATACCGA
GTTTTTGCATTATGACAAATGCTCTTCAAGCTTTTACTCACCATCAGAGTTGTACATGAA
CCTTAAACTTGATATCCACGTGGAAAGGTCGTGTGGCAACGTCATGCATTCTGTTATAGT
CGTAGACACTCAGATTTGGATATAAATAGACTGTGATTTTGACCAATAATCTAATATCAT
CCGACCACAACTAGTCTGAAAAGCAACAAAAGTAGCCTGTATCTGATT

>scaffold0336-146186-146534-+
AGAAAACAGCTGCGAAGTAAATGCTTCAAGACCCATTACATGTATGAATTAGCGCAGTCG
CACGCCACAACGACTGTGATTGGTCAACCATTCTCAGGCAATCTACAAATGATATACCGA
GCTTTTGCATTATGACAAATGCTCTTCAAGCTTTTACTCACCATTAGAGTTGTACATGAA
CTTTAAACTTGATATCCACGTGGAAAGGTCGTGTGACAACGTCATGCATTCTGTTATAGT
CGTAGGTACTCAGATTTGGATATAAATAGACTGTGATTTTGACCAATAATCTAATATCAT
CCGACCACAACTAGTCTGAAAAGCAACAAAAGTAGCCTGTATCTGATT

>scaffold0337-177641-177753-+
CAGCCATAGGCACTCAGATTTGAATATAAATAGACTGTGATCTTGACCAGAAATCCAATA
TCATCCGACTACTACTAGTCTGCAAAGCAACAAAAGTAACTTATATCCGTTT

>scaffold0337-183760-183873-+
CAGCCATAGGCACTCAGATTTGAATATAAATAGACTGTGATCTTGACCAACAATCCAATA
TCATCCGACCACTACTAGTCTTTAAAGCAGCCAAAAGTAACCTATACCCGCTT

>scaffold0340-545772-546112-C
ATCAGATACAGTCTACTTTCGGTTGCTTTGAAGACTGGTGGAGTTGGATGATATTAGATT
ATTGATCAAGATCACAGTCTATTTATATTCAAACGCAAGGGACCGTGACCATAACAGAAT
GCATGATATTTCCACGCGGCATTGCCACGCGGGCACTGAGCAGAAGGATACACGTGTAGC
TCTGATAGTACAACCCTGAAGATGCCCACCATGATGTAAAGATTCAATCTACCATTTGCG
AGTTATCTGGCCTGGCTGGCCAATCATATCCGTTGTGGCATGTGATGTCATCTGATGTTA
CATGTGTAGGCCTTGAAGCATATGCCTTACATGCCGTTTC

>scaffold1490-68908-69021-+
CAAGCATAGGCACTCAGATTTAGATATAAATAGACTGTGATCTTGACCAATAATCCAATA
TCATCTCCGACTACAACTAGTCTTCGAAGCAACAAAAGTAGCACCTATCTGAT

>scaffold1490-78218-78329-+
CAAGCATAGGTACCCAGATTTGGATATAAATAGAGTGTGATCTTGACCCATAATCTAATA
TCATCCGACTCCAACTAGTCTTCAACGCAACAAAATTAGCCTGTATCTGAT

>scaffold1490-152971-153081-+
CAAGCATAGGCACTCAGATTTGGATATAAATAGACTGTGATCTTGACCAACAATCCAATA
TCATCCGACTCCAACAGTCTTCAAAGCAACAACAGTAGCCTGTATCTGAT

>scaffold1490-158093-158203-+
CAAGCATAGGTACCCAGATTTGGATATAAATAGACTGTGATCTTGACCAACAATCCAATA
TCATCCGACTCCACCAGTCTTCAAAGCAACAACAGTAGCCTGTATCTGAT

>scaffold1490-169274-169384-+
CAAGCATAGGTACCCAGATTTGGATATAAATAGACTGTGATCTTGACCAACAATCCAATA
TCATCCGACTCCACCAGTCTTCAAAGCAACAACAGTAGCCTGTATCTGAT

>scaffold1497-291246-291358-C
AACGGGTATAGGTTACTTTTGGCTGCTTTAAAGACTAGTAGTGGTCGGATGATATTGGAT
TATTGGTCAAGAACACAGTCTATTTATATTCAAATCTGAGGCCTATGGCTGT

>scaffold1500-75939-76053-+
CAAGCATAGGAACTCATATTCGGATATAAATAGACTGTGATCTTGATCAATAATCTAATA
TCATCCGACTCCAACTAGATCTGCAAAGCAACAAGCAGTAGCTTATATCTGATT

>scaffold1500-82238-82350-+
CAAGCATAGGAACTCAGATTTGGATATAAATAGACTGTGATCTTGACCAATAATCTAATA
TCATCCGACTCCAACTAGTCTGCAAAGCAACAACAGTAGCTTATATCTGATT

>scaffold1500-88520-88630-+
CAAGCATAGGAACTCATATTCGGATATAAATAGACTGTGATCTTGATCAATCTAATATCA
TCCGACTCCAACCAGTCTACCAAAGCAACAACAGTAGCTTATATCTGATT

>scaffold1500-94771-94882-+
CAAGCATAGGAACTCAGATTTGGATATAAATAGACTGTGATCTTGACCCAGTAATCTAAT
ATCATCCGACTCCAACTAGTCTGCAAAGCAACAGCAGTGGCGCTTCTGATT

>scaffold1501-45425-45559-+
TTTTTTTAGAAAAAGAAAGGACAAGCATAGGAACTCATATTCGGATATAAATAGACTGTG
ATCTGATCAATAATCTAATATCATCCGACTCCAACTAGTCTGGGCAAAGCAACAACAGTA
GCTTATATCTGATT

>scaffold1501-51717-51828-+
CAAGCATAGGAACTCAGATTTGGATATAAATAGACTGTGATCTTGACCAATAATCTAATA
TCATCCGACTCCAACTAGTCTGCAAGCAACAACAGAAGCTTATATCTGATT

>scaffold1501-58008-58120-+
CAAGCATAGGAACTCATATTCGGATATAAATAGACTGTGATCTTGATCAATAATCTAATA
TCATCCGACTCCAACCAGTCTGCAAAGCAACAACAGTAGCTTATATCTGATT

>scaffold1501-64305-64418-+
CAAGCATAGGAACTCAGATTTGGATATAAATAGACTGTGATCTTGACCAATAATCTAATA
TCATCCGACTTCAACTAGTCTGCAAAGTGAACAGCAGTAGCTTATATCTGATT

>scaffold1501-119634-119989-+
AGGAAACAGCTGCAAACCAAATGCTTTGAGACCCGTTACATGTAAAAACATGCGCAGTTG
CGCGTTGCAACAGCTGTGATTGGCCAACCATTTCCAGACAATCTACAAATGACATGCCGA
GTTTTGCATTATAGTAAATATCTTCAAGCTTTTACTCACTATCAGAGTTGCACATGAATC
TTAAGCTTGATACCCACGTGAAATGTTGTGGCAATATCGTGTGGCAATGTCATACATTCT
GCTATAGTCATAGGCACTCAGATTTGGATATAAATAGACTGTGATCTTGACCAGTAATCT
AATATCAACCAAACACACTGGTCTGAAAAGCAACAACAGTAGCCTGTATCTGATT

>scaffold1506-2750814-2750925-C
TCAGATAGATGCTATTGTTGTTGCTTTGCAGACTAGTTGGAGTCGGATGATATTAGTTTA
TTGGTCAAGATCACAGTCTATTTATATCCGAATCTGAGTTCCTATGCTTGT

>scaffold1506-2756391-2756497-+
ATAGGAACTCAGATTCGGATATAAATAGACTGTGATCTTGACCAATAAACTAATATCATC
CGACTCCAACTAGTCTGCAAAGCAACAACAATAGCATCTATCTGAT

>scaffold1506-2775097-2775208-+
CAAGCATAGGAACTCAGATTCGGATATAAATAGACTGTGATCTTGACCGATAAACTAATA
TCATCCGACTCCAACTAGTCTGCAAAGCAACAACAATAGCATCTATCTGAT

>scaffold1506-2783607-2783718-+
CAAGCATAGGAACTCAGATTCGGATATAAATAGACTGTGATCTTGACCAATAAACTAATA
TCATCCGACTCCAACTAGTCTGCAAAGCAACAACAGTGGCTTATATCTGAT

>scaffold1509-424409-424781-+
AGGAAATGGCTGCAAACCAAATGCTTTGAGACTCATCACACGTAAAAACAGGTGCAGTTG
CACGCTGCAACAGCTGTGATTGGTCGACCATTCTCAAACAATTTACAAATGACATGCCGA
ATTTTTACATTATAGTAAATATTTTCAAGCTTTTACTCACTATCAGAGTTGCACATGGAT
CTTAAGCTTGATATCCACGTGGAAATGTTGTGTGGCAATATTGTGTGGCAATATTGTGTG
GCAATATCATACATTCTGCTATAGTCACAGGCACTCAGATTTGGATATAAATAGACTGTG
ATCTTGGTCCATAATCTAATATCAACCAAACCCACTGGTCTGAAAAGCAACAAAAGTAGC
CTGTATCTGACT

>scaffold1509-433394-433505-+
CAGCCATAGACACTCAGATTTGAATATAAATAGGCTGTGATCTTGGTCCATAATCTAATA
TCATCCAACTCCATTAGTCTTCAAAGCAACAAAAGTAGTATCTATCTGGTT

>scaffold1509-439253-439364-+
CAGCCATAAGCACTCAGATTCGAATATAAATAGACTGTGATCTTGGTCCATAATCTAATA
TCATCCAACTCCATTAGTCTTCAAAGCAACAAAAGTAGTATCTATCTGGTT

>scaffold1509-445118-445229-+
CAGCCATAAGCACTCAGATTCGAATATAAATAGACTGTGATCTTGGTCCATAATCTAATA
TCATCCAACTCCATTAGTCTTCAACGCAACAAAAGTAGTATCTATCTGATT

>scaffold1509-451015-451126-+
CAGCCATAAGCACTCAGATTCGAATATAAATAGACTGTGATCTTGGTCCATAATCTAATA
TCATCCAACTCCATTAGTCTTCAAAGCAACAAAAGTAGTATCTATCTGATT
